# Supplementary material for: Transcriptomic Analysis Reveals the Correlation between End-of-Day Far Red Light and Chilling Stress in Setaria viridis
Source: Genes (Basel). 2022 Aug 31;13(9):1565. doi: 10.3390/genes13091565 (PMC9498584; doi:10.3390/genes13091565)
Supplement: Supplementary file 1 [file genes-13-01565-s001.zip]

Archive with 12 entries (12 files):
- genes-1881213-Figure S1.tif
- genes-1881213-Figure S2.tif
- genes-1881213-Figure S3.tif
- genes-1881213-Figure S4.tif
- genes-1881213-Figure S5.tif
- genes-1881213-Table S1.xlsx
- genes-1881213-Table S2.xlsx
- genes-1881213-Table S3.xlsx
- genes-1881213-Table S4.xlsx
- genes-1881213-Table S5.xlsx
- genes-1881213-Table S6.xlsx
- genes-1881213-Table S7.xlsx
