# Supplementary material for: Transcriptomic Analysis Reveals the Correlation between End-of-Day Far Red Light and Chilling Stress in Setaria viridis
Source: Genes (Basel). 2022 Aug 31;13(9):1565. doi: 10.3390/genes13091565 (PMC9498584; doi:10.3390/genes13091565)
Supplement: Supplementary file 1 [file genes-13-01565-s001.zip › genes-1881213-Table S1.xlsx]

## Sheet: Sheet1
sup. Table 1 The DEGs in response to chilling stress
	pvalue	C_4C30min	C_25C30min	log2FC.C_4C30min.C_25C30min	pvalue	C_4C1h	C_25C1h	log2FC.C_4C1h.C_25C1h	pvalue	C_4C3h	C_25C3h	log2FC.C_4C6hr.C_25C6hr	pvalue	C_4C6hr	C_25C6hr	log2FC.C_4C6hr.C_25C6hr	pvalue	C_4C9hr	C_25C9hr	log2FC.C_4C9hr.C_25C9hr	pvalue	C_4C11hr	C_25C11hr	log2FC.C_4C11hr.C_25C11hr	IDENTIFIER	BINCODE	NAME	DESCRIPTION	Best_ATh	Best_Rice	IDENTIFIER.1	BIN	CATEGORY	DESCRIPTION.1	Tair10_short_descrip	Tair10_func_summary	Tair10_ANN
Sevir.1G000600	0.640134	1.2313	0.935357	0.396587	0.668766	1.39648	1.59425	-0.191083	1.82626e-06	1.53624	4.47594	-1.54279	0.00698538	1.42191	3.43998	-1.27457	0.416639	1.19809	1.76686	-0.560455	0.377274	1.28487	1.36276	-0.0849129	Sevir.1G000600	16.8.1.1	secondary metabolism.flavonoids.anthocyanins.leucocyanidin dioxygenase	'(p41213|ldox_maize : 483.0) Leucoanthocyanidin dioxygenase (EC 1.14.11.19) (LDOX) (Leucocyanidin oxygenase) (Leucoanthocyanidin hydroxylase) - Zea mays (Maize) & (loc_os01g27490.1 : 416.0) no description available & (at4g22880 : 333.0) encodes leucoanthocyanidin dioxygenase
Sevir.1G001000	0.75223	4.24375	4.518	-0.0903424	0.568256	4.81398	4.10403	0.23019	0.287154	4.41026	5.98489	-0.440461	0.00117204	5.03887	12.4056	-1.29982	8.62e-40	5.92461	34.9795	-2.56172	1.57387e-52	3.55222	42.5812	-3.58342	Sevir.1G001000	34.3	transport.amino acids	'(loc_os02g01100.3 : 847.0) no description available & (at2g39130 : 569.0) Transmembrane amino acid transporter family protein; FUNCTIONS IN: amino acid transmembrane transporter activity; INVOLVED IN: biological_process unknown; LOCATED IN: plasma membrane; EXPRESSED IN: 24 plant structures; EXPRESSED DURING: 15 growth stages; CONTAINS InterPro DOMAIN/s: Amino acid transporter
Sevir.1G001300	0.226023	75.4104	96.9734	-0.362826	0.451163	97.8652	83.0166	0.237397	0.337127	90.3898	103.485	-0.195196	0.0749372	82.8434	108.801	-0.393233	0.000360055	64.0869	107.078	-0.740565	0.000104696	59.5072	120.622	-1.01935	Sevir.1G001300	29.5.11.4.3.1	protein.degradation.ubiquitin.E3.SCF.SKP	'(gnl|cdd|36935 : 210.0) no description available & (loc_os11g26910.1 : 209.0) no description available & (at5g42190 : 194.0) Similar to SKP1 in yeast and humans which are involved in mitotic cell cycle control and ubiquitin mediated proteolysis.; E3 ubiquitin ligase SCF complex subunit SKP1/ASK1 family protein; CONTAINS InterPro DOMAIN/s: E3 ubiquitin ligase
Sevir.1G002000	0.719133	9.25695	10.4069	-0.168926	0.417975	9.93902	9.48106	0.0680557	0.688925	10.5563	13.7931	-0.38585	0.00229072	9.04434	17.9192	-0.986422	6.85e-06	8.68761	19.9429	-1.19885	0.000123716	8.87595	21.8489	-1.29959	Sevir.1G002000	29.2.1.1.3.1.5	protein.synthesis.ribosomal protein.prokaryotic.unknown organellar.30S subunit.S5	'(loc_os02g01230.1 : 707.0) no description available & (at1g64880 : 436.0) Ribosomal protein S5 family protein; FUNCTIONS IN: structural constituent of ribosome
Sevir.1G002200	0.838641	13.0914	13.461	-0.0401622	0.283333	13.0746	16.1266	-0.302679	0.135263	12.1543	18.3144	-0.591515	0.00172392	12.7268	22.8112	-0.841866	8.9e-05	10.0012	24.9768	-1.32042	0.000383146	10.1475	26.7677	-1.39937	Sevir.1G002200	27.1	RNA.processing	'(loc_os03g13760.1 : 199.0) no description available & (at1g20580 : 179.0) Small nuclear ribonucleoprotein family protein; FUNCTIONS IN: molecular_function unknown; LOCATED IN: nucleolus
Sevir.1G002600	0.320849	4.28111	4.44473	-0.054112	0.992726	3.92719	3.67918	0.0941157	0.443497	4.00273	4.74581	-0.24567	0.138923	4.04898	6.29819	-0.637379	0.010101	4.23835	6.93785	-0.710988	0.00367957	4.10112	8.35228	-1.02615	Sevir.1G002600	27.2	RNA.transcription	'(loc_os03g28960.1 : 2152.0) no description available & (at5g45140 : 1687.0) Encodes a subunit of RNA polymerase III (aka RNA polymerase C).; nuclear RNA polymerase C2 (NRPC2); FUNCTIONS IN: DNA-directed RNA polymerase activity
Sevir.1G003000	0.471669	107.528	115.899	-0.108159	0.457505	114.912	130.89	-0.187833	1.37437e-06	115.109	182.461	-0.664586	2.01722e-17	106.965	261.967	-1.29224	2.43e-20	112.781	289.611	-1.36059	4.62324e-18	102.065	307.971	-1.59331	Sevir.1G003000	29.2.1.2.2.9	protein.synthesis.ribosomal protein.eukaryotic.60S subunit.L9	'(p49210|rl9_orysa : 325.0) 60S ribosomal protein L9 - Oryza sativa (Rice) & (loc_os09g31180.1 : 325.0) no description available & (at1g33140 : 274.0) Encodes ribosomal protein L9. Identified in a screen for enhancers of as1. as1/pgy double mutants show defects in leaf vascular patterning and adaxial cell fate. Double mutant analysis indicates pgy genes function in the same pathway as REV
Sevir.1G003100	0.999264	463.795	495.091	-0.0942065	0.299904	622.915	486.964	0.355219	8.77102e-05	548.674	381.642	0.523728	1.57757e-13	496.363	304.219	0.706284	1.66e-36	537.718	249.582	1.10734	1.4028e-32	516.634	250.032	1.04703	Sevir.1G003100	1.1.5.3	PS.lightreaction.other electron carrier (ox/red).ferredoxin reductase	'(p41344|fenr1_orysa : 521.0) Ferredoxin--NADP reductase
Sevir.1G003200	0.40801	0.144595	0.265927	-0.879011	0.214596	0.01	0.216725	-4.4378	0.172661	0.298746	0.798744	-1.41881	0.0495833	0.109976	1.03943	-3.24052	0.00524539	0.117451	0.804284	-2.77565	0.000505778	0.106481	2.28582	-4.42405	Sevir.1G003200	33.99	development.unspecified	'(loc_os04g34490.1 : 422.0) no description available & (at4g01440 : 257.0) nodulin MtN21 /EamA-like transporter family protein; LOCATED IN: endomembrane system
Sevir.1G003401	0.763658	9.10961	6.40504	0.508181	0.305208	6.86942	9.20452	-0.422155	0.791244	7.04066	6.884	0.0324629	0.0743868	5.52105	10.0725	-0.867412	0.166121	6.29817	5.33619	0.239123	0.00020726	7.87257	3.78502	1.05653	Sevir.1G003401	27.3.24	RNA.regulation of transcription.MADS box transcription factor family	'(loc_os06g01890.1 : 157.0) no description available & (at2g45660 : 149.0) Controls flowering and is required for CO to promote flowering. It acts downstream of FT. Overexpression of (SOC1) AGL20 suppresses not only the late flowering of plants that have functional FRI and FLC alleles but also the delayed phase transitions during the vegetative stages of development. AGL20/SOC1 acts with AGL24 to…
Sevir.1G003900	0.967167	19.3967	20.228	-0.06054	0.85329	20.7309	19.2606	0.10613	0.0606486	21.9022	25.7585	-0.233971	0.000106738	16.6779	33.4473	-1.00395	7.03e-12	17.9921	48.1729	-1.42086	8.89546e-14	16.1345	53.628	-1.73283	Sevir.1G003900	35.2	not assigned.unknown	'(q6ypg5|nos_orysa : 779.0) Putative nitric-oxide synthase (EC 1.14.13.39) - Oryza sativa (Rice) & (loc_os02g01440.1 : 779.0) no description available & (at3g47450 : 582.0) Encodes a protein with similarity to the bacterial YqeH GTPase required for proper ribosome assembly. In Arabidopsis
Sevir.1G004700	0.593048	112.507	122.616	-0.124127	0.369944	105.921	124.034	-0.227746	1.40863e-24	118.925	35.347	1.75039	1.84986e-93	122.681	9.66539	3.66594	2.3e-156	127.948	5.09146	4.65133	1.58745e-139	120.498	4.58476	4.71602	Sevir.1G004700	2.2.1.3.3	major CHO metabolism.degradation.sucrose.invertases.vacuolar	'(loc_os02g01590.1 : 944.0) no description available & (p49175|inv1_maize : 732.0) Beta-fructofuranosidase 1 precursor (EC 3.2.1.26) (Sucrose 1) (Invertase 1) - Zea mays (Maize) & (at1g12240 : 649.0) ATBETAFRUCT4; FUNCTIONS IN: hydrolase activity
Sevir.1G005400	0.0687115	3.39965	2.30153	0.562793	0.00373968	4.67732	1.48527	1.65496	0.284656	3.16863	2.68383	0.239566	0.424112	3.33633	1.60139	1.05894	0.330169	1.47299	1.09189	0.431921	0.421467	1.36236	1.39973	-0.0390346	Sevir.1G005400	35.2	not assigned.unknown	' no hits & (original description: pacid=40606532 transcript=Sevir.1G005400.1 locus=Sevir.1G005400 ID=Sevir.1G005400.1.v2.1 annot-version=v2.1)'			NA	NA	NA	NA	NA	NA	NA
Sevir.1G005500	0.904565	9.86554	10.9527	-0.150822	0.485142	13.9838	11.6242	0.266621	0.100693	10.0214	14.6708	-0.549856	0.00597081	10.6898	19.0074	-0.830321	6.3e-05	9.75525	20.6965	-1.08514	1.05924e-06	8.63862	24.72	-1.5168	Sevir.1G005500	35.2	not assigned.unknown	'(loc_os04g24410.1 : 253.0) no description available & (at4g24175 : 181.0) unknown protein; CONTAINS InterPro DOMAIN/s: Uncharacterised protein family UPF0307 (InterPro:IPR006839); Has 30201 Blast hits to 17322 proteins in 780 species: Archae - 12; Bacteria - 1396; Metazoa - 17338; Fungi - 3422; Plants - 5037; Viruses - 0; Other Eukaryotes - 2996 (source: NCBI BLink). & (reliability: 362.0) & (or…	AT4G24175	loc_os04g24410	AT4G24175	35.2	not assigned.unknown	unknown protein | chr4:12546969-12548960 FORWARD			unknown protein; CONTAINS InterPro DOMAIN/s: Uncharacterised protein family UPF0307 (InterPro:IPR006839); Has 30201 Blast hits to 17322 proteins in 780 species: Archae - 12; Bacteria - 1396; Metazoa - 17338; Fungi - 3422; Plants - 5037; Viruses - 0; Other Eukaryotes - 2996 (source: NCBI BLink).
Sevir.1G005600	0.754674	1.97189	1.96556	0.00463819	0.283197	2.45829	1.69729	0.534423	0.862079	2.39688	2.67685	-0.159377	0.125085	1.8963	3.4712	-0.872242	0.192086	1.91995	3.30786	-0.784833	0.00017089	1.28025	4.93302	-1.94604	Sevir.1G005600	35.2	not assigned.unknown	'(loc_os02g01710.4 : 620.0) no description available & (at5g24680 : 340.0) Peptidase C78
Sevir.1G006500	0.000602764	5.25359	3.31596	0.663879	0.0489734	5.56072	3.12334	0.832181	0.379143	5.07161	4.85812	0.0620467	0.00973636	2.90024	4.97394	-0.778214	0.0172178	2.38468	4.42966	-0.893399	0.00520927	1.92257	4.7687	-1.31056	Sevir.1G006500	20.1	stress.biotic	'(loc_os12g06920.1 : 744.0) no description available & (gnl|cdd|39857 : 275.0) no description available & (at5g35450 : 217.0) Disease resistance protein (CC-NBS-LRR class) family; FUNCTIONS IN: ATP binding; INVOLVED IN: defense response
Sevir.1G006600	0.343673	2.16655	2.33639	-0.108877	0.624099	1.92159	2.18113	-0.182777	0.0784336	1.80346	2.92075	-0.69557	0.538534	2.20139	3.47053	-0.656743	5.06e-05	1.88136	5.20168	-1.46721	0.00119261	1.89594	5.52162	-1.54218	Sevir.1G006600	35.2	not assigned.unknown	'(loc_os02g01970.1 : 718.0) no description available & (at1g28530 : 325.0) unknown protein; INVOLVED IN: biological_process unknown; LOCATED IN: chloroplast; EXPRESSED IN: 19 plant structures; EXPRESSED DURING: 10 growth stages; Has 20 Blast hits to 20 proteins in 6 species: Archae - 0; Bacteria - 0; Metazoa - 0; Fungi - 0; Plants - 20; Viruses - 0; Other Eukaryotes - 0 (source: NCBI BLink). & (r…	AT1G28530	loc_os02g01970	AT1G28530	35.2	not assigned.unknown	unknown protein | chr1:10031997-10035500 REVERSE			unknown protein; INVOLVED IN: biological_process unknown; LOCATED IN: chloroplast; EXPRESSED IN: 19 plant structures; EXPRESSED DURING: 10 growth stages; Has 20 Blast hits to 20 proteins in 6 species: Archae - 0; Bacteria - 0; Metazoa - 0; Fungi - 0; Plants - 20; Viruses - 0; Other Eukaryotes - 0 (source: NCBI BLink).
Sevir.1G007100	0.988311	36.0079	43.2894	-0.265702	0.23951	50.4031	38.4251	0.391463	0.0049182	45.8286	61.9533	-0.434933	3.17798e-06	41.1881	71.5117	-0.795951	2.48e-16	36.5482	91.8377	-1.32929	9.63171e-08	34.6127	78.5221	-1.1818	Sevir.1G007100	26.1	misc.cytochrome P450	'(loc_os02g02000.1 : 587.0) no description available & (at4g15440 : 404.0) Encodes a hydroperoxide lyase. Also a member of the CYP74B cytochrome p450 family. In the ecotype Columbia (Col) the gene contains a 10-nucleotide deletion in its first exon that causes it to code for a truncated protein that results in a non-functional hydroperoxide lyase.; hydroperoxide lyase 1 (HPL1); FUNCTIONS IN: elec…
Sevir.1G007700	0.67117	0.85786	0.623019	0.461467	0.0177903	0.229049	0.93456	-2.02863	0.0199049	0.656362	1.47355	-1.16673	0.00495898	0.495439	1.82917	-1.88441	0.0669056	0.387583	1.13348	-1.54818	0.0433015	0.540303	1.53263	-1.50416	Sevir.1G007700	29.5.1	protein.degradation.subtilases	'(loc_os02g17090.1 : 885.0) no description available & (at4g10520 : 555.0) Subtilase family protein; FUNCTIONS IN: identical protein binding
Sevir.1G008300	0.235495	8.87337	8.32302	0.0923761	0.593113	8.36923	9.5983	-0.197684	0.247245	9.19441	10.8188	-0.234714	0.000209489	7.37592	14.2714	-0.952229	0.00467065	8.46635	15.3626	-0.859607	0.0106989	6.8501	14.0072	-1.03197	Sevir.1G008300	31.2	cell.division	'(loc_os02g47180.2 : 844.0) no description available & (at4g33270 : 615.0) putative cdc20 protein (CDC20.1); CDC20.1; CONTAINS InterPro DOMAIN/s: WD40 repeat 2 (InterPro:IPR019782)
Sevir.1G008500	0.962624	22.5047	22.7356	-0.0147267	0.669017	25.2273	22.5112	0.164343	0.0346554	23.777	33.7294	-0.504442	0.00926832	26.1211	40.315	-0.626102	0.00150802	25.9164	44.4916	-0.779668	8.82057e-07	24.4768	57.4297	-1.23038	Sevir.1G008500	29.3.3	protein.targeting.chloroplast	'(loc_os02g16709.1 : 347.0) no description available & (at3g24590 : 305.0) Encodes a signal peptidase Plsp1 (plastidic type I signal peptidase 1). Required for thylakoid development. Functions in the maturation of the 75-kD component of the translocon at the outer envelope membrane of chloroplasts and oxygen evolving complex subunit 33 (OE33).; plastidic type i signal peptidase 1 (PLSP1); FUNCTIO…
Sevir.1G008700	0.554158	1.17341	1.66793	-0.507355	0.0111216	0.922337	2.71428	-1.55721	0.00350651	1.13073	2.30099	-1.025	0.350141	1.34201	2.23712	-0.73725	0.811759	1.01623	1.70957	-0.750401	0.868413	1.83704	2.17837	-0.245865	Sevir.1G008700	30.2.12	signalling.receptor kinases.leucine rich repeat XII	'(loc_os01g12790.1 : 940.0) no description available & (at3g47570 : 489.0) Leucine-rich repeat protein kinase family protein; FUNCTIONS IN: protein serine/threonine kinase activity
Sevir.1G009100	0.625632	1.02141	1.08096	-0.0817519	0.569561	1.05014	1.36136	-0.374465	0.0717011	0.988991	1.46007	-0.562008	0.014966	1.02634	2.56323	-1.32046	0.0301016	0.928719	2.41364	-1.3779	0.00300296	0.807465	2.73952	-1.76245	Sevir.1G009100	35.1.5	not assigned.no ontology.pentatricopeptide (PPR) repeat-containing protein	'(loc_os02g16650.1 : 1133.0) no description available & (at3g16010 : 838.0) Pentatricopeptide repeat (PPR-like) superfamily protein; CONTAINS InterPro DOMAIN/s: Pentatricopeptide repeat (InterPro:IPR002885); BEST Arabidopsis thaliana protein match is: Tetratricopeptide repeat (TPR)-like superfamily protein (TAIR:AT3G06920.1); Has 55395 Blast hits to 14888 proteins in 319 species: Archae - 4; Bact…
Sevir.1G009200	0.777933	14.6796	15.0825	-0.0390629	0.468826	13.3718	15.7916	-0.239965	0.0835458	15.3663	21.4219	-0.479322	0.00483273	14.1777	26.2766	-0.89016	0.000232259	11.6436	27.1954	-1.22383	0.000359791	12.3614	30.4679	-1.30144	Sevir.1G009200	27.1	RNA.processing	'(loc_os02g16640.1 : 155.0) no description available & (at4g03120 : 104.0) C2H2 and C2HC zinc fingers superfamily protein; FUNCTIONS IN: zinc ion binding
Sevir.1G009300	0.559715	4.51556	5.26663	-0.221976	0.281417	4.96755	3.23564	0.618482	0.0480088	5.51686	3.32172	0.731915	0.883688	5.35309	5.44694	-0.0250732	0.00187459	3.2392	8.13895	-1.32921	0.113519	3.3679	7.00293	-1.05611	Sevir.1G009300	13.1.6.5.3	amino acid metabolism.synthesis.aromatic aa.tryptophan.phosphoribosyanthranilate isomerase	'(loc_os02g16630.1 : 385.0) no description available & (at1g07780 : 274.0) Encodes phosphoribosylanthranilate isomerase which catalyzes the third step of the tryptophan biosynthetic pathway. Member of gene family.; phosphoribosylanthranilate isomerase 1 (PAI1); CONTAINS InterPro DOMAIN/s: N-(5&apos;phosphoribosyl)anthranilate isomerase (PRAI) (InterPro:IPR001240)
Sevir.1G010100	0.705281	1.90018	1.80172	0.0767586	0.617609	1.4556	1.66879	-0.197189	0.074524	1.65044	2.74489	-0.733899	0.00979801	1.09219	2.42311	-1.14963	0.128778	0.758392	1.71072	-1.17359	0.326374	0.895708	1.79522	-1.00306	Sevir.1G010100	20.1.5	stress.biotic.regulation of transcription	'(loc_os02g16540.1 : 199.0) no description available & (at4g01250 : 152.0) member of WRKY Transcription Factor; Group II-e; WRKY22; CONTAINS InterPro DOMAIN/s: DNA-binding WRKY (InterPro:IPR003657); BEST Arabidopsis thaliana protein match is: WRKY family transcription factor (TAIR:AT4G23550.1); Has 3274 Blast hits to 2836 proteins in 187 species: Archae - 0; Bacteria - 0; Metazoa - 0; Fungi - 3; …	AT4G01250	loc_os02g16540	AT4G01250	27.3.32	RNA.regulation of transcription.WRKY domain transcription factor family	Symbols: WRKY22
Sevir.1G010600	0.222609	4.30866	4.67535	-0.117835	0.179143	5.02499	3.34753	0.586026	0.0834174	6.08493	3.98831	0.609462	0.70234	4.01548	4.91822	-0.292564	0.938208	4.10852	4.89855	-0.253737	0.20622	3.42918	5.65078	-0.720589	Sevir.1G010600	35.2	not assigned.unknown	'(loc_os07g02950.1 : 596.0) no description available & (at3g50430 : 194.0) unknown protein; Has 54 Blast hits to 54 proteins in 22 species: Archae - 0; Bacteria - 0; Metazoa - 29; Fungi - 0; Plants - 24; Viruses - 0; Other Eukaryotes - 1 (source: NCBI BLink). & (reliability: 388.0) & (original description: pacid=40608671 transcript=Sevir.1G010600.1 locus=Sevir.1G010600 ID=Sevir.1G010600.1.v2.1 an…	AT3G50430	loc_os07g02950	AT3G50430	35.2	not assigned.unknown	unknown protein | chr3:18713697-18717409 FORWARD			unknown protein; Has 54 Blast hits to 54 proteins in 22 species: Archae - 0; Bacteria - 0; Metazoa - 29; Fungi - 0; Plants - 24; Viruses - 0; Other Eukaryotes - 1 (source: NCBI BLink).
Sevir.1G011432	0.000495884	0.19642	2.69579	-3.77869	0.000865995	1.19594	0.151379	2.9819	0.860304	0.193596	0.267842	-0.468336	0.671171	0.465358	0.739286	-0.667793	0.00484146	0.816903	0.266997	1.61334	0.11065	0.397777	0.243563	0.707664	Sevir.1G011432	20.1.7	stress.biotic.PR-proteins	'(loc_os02g16270.2 : 1304.0) no description available & (gnl|cdd|39857 : 270.0) no description available & (at3g14470 : 266.0) NB-ARC domain-containing disease resistance protein; FUNCTIONS IN: protein binding; INVOLVED IN: apoptosis
Sevir.1G011550	0.00218888	0.676265	3.59268	-2.4094	0.000728723	2.1272	0.532443	1.99826	0.0541805	0.595511	0.887982	-0.576404	0.106451	1.43928	1.11012	0.374628	0.00695303	1.43919	0.525577	1.45329	0.00566259	0.741609	0.379402	0.966932	Sevir.1G011550	20.1.7	stress.biotic.PR-proteins	'(loc_os02g16270.2 : 1300.0) no description available & (at3g14460 : 273.0) LRR and NB-ARC domains-containing disease resistance protein; FUNCTIONS IN: ATP binding; INVOLVED IN: apoptosis
Sevir.1G011700	0.617236	2.54825	4.38061	-0.781623	0.0557739	4.67083	13.3176	-1.51159	1.95555e-11	4.2816	14.9839	-1.8072	0.00168656	3.11282	7.20598	-1.21097	0.00042784	2.23004	6.8648	-1.62215	0.000757513	1.72312	6.34367	-1.88029	Sevir.1G011700	35.2	not assigned.unknown	' (original description: pacid=40606299 transcript=Sevir.1G011700.2 locus=Sevir.1G011700 ID=Sevir.1G011700.2.v2.1 annot-version=v2.1)'			NA	NA	NA	NA	NA	NA	NA
Sevir.1G011800	0.000122031	37.1811	24.0297	0.629748	0.0112849	37.7797	21.9139	0.785762	1.34855e-15	36.5209	14.195	1.36334	7.54146e-18	34.6427	14.0487	1.30211	2.53e-15	30.6514	14.3016	1.09977	3.24366e-13	27.0024	14.8205	0.865488	Sevir.1G011800	35.1.9	not assigned.no ontology.BTB/POZ domain-containing protein	'(loc_os02g16000.1 : 848.0) no description available & (at2g46260 : 633.0) BTB/POZ/Kelch-associated protein; CONTAINS InterPro DOMAIN/s: BTB/POZ (InterPro:IPR013069)
Sevir.1G011900	0.149588	11.3016	7.86742	0.52256	0.583269	10.078	8.53692	0.239428	3.47605e-06	12.7448	5.50111	1.21212	2.99885e-09	13.1649	6.67453	0.979955	6.32e-09	14.104	5.81275	1.27881	4.07916e-05	10.1901	7.02096	0.53743	Sevir.1G011900	35.1	not assigned.no ontology	'(loc_os02g15980.1 : 605.0) no description available & (at5g41620 : 237.0) FUNCTIONS IN: molecular_function unknown; INVOLVED IN: biological_process unknown; LOCATED IN: chloroplast
Sevir.1G012000	0.088872	4.13529	3.12274	0.405176	0.296414	3.33062	2.42759	0.456267	0.772375	3.96841	3.77723	0.0712312	0.542485	2.40205	3.59363	-0.581175	0.0211753	2.36881	4.3319	-0.870838	0.0167423	1.5147	3.88334	-1.35827	Sevir.1G012000	29.5.11.4.3.2	protein.degradation.ubiquitin.E3.SCF.FBOX	'(loc_os02g15950.1 : 726.0) no description available & (at3g61590 : 448.0) HAWAIIAN SKIRT (HWS); FUNCTIONS IN: ubiquitin-protein ligase activity; INVOLVED IN: organ development; LOCATED IN: cellular_component unknown; EXPRESSED IN: 25 plant structures; EXPRESSED DURING: 15 growth stages; CONTAINS InterPro DOMAIN/s: F-box domain
Sevir.1G012600	2.03e-05	22.6669	18.2204	0.31503	0.00466335	13.5838	25.8192	-0.926563	0.000406466	14.2729	10.5789	0.432081	3.05736e-12	16.8453	7.722	1.1253	3.29e-33	20.8896	4.8843	2.09656	5.41712e-27	18.9199	4.4607	2.08456	Sevir.1G012600	31.1	cell.organisation	'(loc_os05g23320.1 : 813.0) no description available & (at3g01750 : 480.0) Ankyrin repeat family protein; CONTAINS InterPro DOMAIN/s: Ankyrin repeat-containing domain (InterPro:IPR020683)
Sevir.1G013000	0.267578	2.12075	3.25749	-0.619188	0.974492	2.52316	2.34368	0.106456	0.224457	1.76019	2.31403	-0.394677	0.754154	0.923535	1.40967	-0.610116	0.212156	1.92471	1.01774	0.919266	0.0183125	1.69262	0.714525	1.2442	Sevir.1G013000	35.2	not assigned.unknown	' no hits & (original description: pacid=40604396 transcript=Sevir.1G013000.1 locus=Sevir.1G013000 ID=Sevir.1G013000.1.v2.1 annot-version=v2.1)'			NA	NA	NA	NA	NA	NA	NA
Sevir.1G013400	0.792833	0.861094	0.865477	-0.00732419	0.323509	0.919154	1.48075	-0.687946	0.00890053	0.674972	2.72483	-2.01327	0.00160621	0.438325	2.99569	-2.77282	0.0321349	0.50799	2.37502	-2.22507	0.50643	1.06047	2.00224	-0.916905	Sevir.1G013400	35.2	not assigned.unknown	' no hits & (original description: pacid=40605701 transcript=Sevir.1G013400.1 locus=Sevir.1G013400 ID=Sevir.1G013400.1.v2.1 annot-version=v2.1)'			NA	NA	NA	NA	NA	NA	NA
Sevir.1G014300	0.772678	0.17526	0.104525	0.745649	0.84963	0.0971623	0.01	3.2804	0.963936	0.197151	0.19523	0.0141312	0.70465	0.137237	0.01	3.7786	0.107658	0.273598	0.01	4.77399	0.00385547	1.07063	0.01	6.74232	Sevir.1G014300	34.22	transport.cyclic nucleotide or calcium regulated channels	'(loc_os02g15580.1 : 375.0) no description available & (at5g53130 : 285.0) member of Cyclic nucleotide gated channel family; cyclic nucleotide gated channel 1 (CNGC1); FUNCTIONS IN: inward rectifier potassium channel activity
Sevir.1G014500	0.690221	6.29325	6.40149	-0.0246032	0.28515	7.14052	8.73564	-0.290884	0.0506835	6.48298	9.25525	-0.513616	2.90116e-06	5.7003	15.6768	-1.45953	9.37e-07	6.30751	14.7049	-1.22115	0.000432019	6.0828	14.187	-1.22177	Sevir.1G014500	29.2.2.50	protein.synthesis.ribosome biogenesis.BRIX	'(q9awm9|bxdc1_orysa : 499.0) Brix domain-containing protein 1 homolog - Oryza sativa (Rice) & (loc_os01g33030.1 : 499.0) no description available & (at3g23620 : 346.0) Ribosomal RNA processing Brix domain protein; FUNCTIONS IN: molecular_function unknown; INVOLVED IN: biological_process unknown; LOCATED IN: nucleolus; EXPRESSED IN: 23 plant structures; EXPRESSED DURING: 13 growth stages; CONTAIN…	AT3G23620	loc_os01g33030	AT3G23620	29.2.2.50	protein.synthesis.ribosome biogenesis.BRIX	brix domain-containing protein | chr3:8480025-8482157 FORWARD	Ribosomal RNA processing Brix domain protein		Ribosomal RNA processing Brix domain protein; FUNCTIONS IN: molecular_function unknown; INVOLVED IN: biological_process unknown; LOCATED IN: nucleolus; EXPRESSED IN: 23 plant structures; EXPRESSED DURING: 13 growth stages; CONTAINS InterPro DOMAIN/s: Brix domain (InterPro:IPR007109); Has 435 Blast hits to 425 proteins in 212 species: Archae - 0; Bacteria - 0; Metazoa - 152; Fungi - 138; Plants - …
Sevir.1G014800	0.0402239	13.8052	3.90444	1.82202	0.0791367	4.99709	12.787	-1.35552	1.15859e-16	10.0636	0.995682	3.33732	2.14236e-24	17.7937	1.04695	4.0871	9.37e-07	28.5627	1.12691	4.66369	8.56981e-36	32.8145	0.803662	5.3516	Sevir.1G014800	35.2	not assigned.unknown	' (original description: pacid=40606507 transcript=Sevir.1G014800.1 locus=Sevir.1G014800 ID=Sevir.1G014800.1.v2.1 annot-version=v2.1)'			NA	NA	NA	NA	NA	NA	NA
Sevir.1G015100	0.00153839	2.03844	0.596597	1.77263	0.860164	1.42959	1.46632	-0.0366019	0.78119	1.6247	1.26138	0.36517	0.0517582	1.04152	0.666175	0.644717	0.277507	1.19233	0.845325	0.49621	0.286334	0.996422	0.928312	0.102147	Sevir.1G015100	35.2	not assigned.unknown	'(loc_os02g15500.1 : 198.0) no description available & (at2g36430 : 116.0) Plant protein of unknown function (DUF247); CONTAINS InterPro DOMAIN/s: Protein of unknown function DUF247
Sevir.1G015300	4.5e-08	27.6025	65.4075	-1.24466	0.188454	43.053	75.4372	-0.809163	8.50251e-24	37.3469	106.569	-1.51272	2.03003e-28	32.397	104.511	-1.68972	5.96e-22	23.2413	68.0639	-1.5502	0.00883046	21.0739	40.5764	-0.945184	Sevir.1G015300	29.5.5	protein.degradation.serine protease	'(loc_os02g22100.7 : 382.0) no description available & (at5g38510 : 265.0) Rhomboid-related intramembrane serine protease family protein; FUNCTIONS IN: serine-type endopeptidase activity; INVOLVED IN: biological_process unknown; LOCATED IN: integral to membrane; EXPRESSED IN: 22 plant structures; EXPRESSED DURING: 13 growth stages; CONTAINS InterPro DOMAIN/s: Peptidase S54
Sevir.1G015400	0.321762	2.65594	1.41425	0.909189	0.397581	1.84239	2.68674	-0.544278	0.358119	2.63309	1.52561	0.787374	0.101393	2.77523	1.68713	0.718039	0.207313	3.69347	1.97315	0.904473	0.00597433	4.76768	1.84937	1.36625	Sevir.1G015400	35.2	not assigned.unknown	' no hits & (original description: pacid=40606012 transcript=Sevir.1G015400.2 locus=Sevir.1G015400 ID=Sevir.1G015400.2.v2.1 annot-version=v2.1)'			NA	NA	NA	NA	NA	NA	NA
Sevir.1G015700	0.00164039	2.94491	1.30482	1.17437	0.00128805	4.07151	0.784832	2.37511	1.09676e-06	3.2296	0.0927417	5.122	8.85027e-07	3.26231	0.362188	3.17108	2.91e-05	2.37455	0.620139	1.93699	2.02446e-06	2.20149	0.263915	3.06033	Sevir.1G015700	35.2	not assigned.unknown	' no hits & (original description: pacid=40607523 transcript=Sevir.1G015700.1 locus=Sevir.1G015700 ID=Sevir.1G015700.1.v2.1 annot-version=v2.1)'			NA	NA	NA	NA	NA	NA	NA
Sevir.1G016300	0.747718	4.28739	4.20279	0.0287534	0.601446	2.87123	3.68301	-0.359217	0.00965031	4.71406	6.46851	-0.456464	0.0272256	3.05958	6.13493	-1.00371	0.00511565	3.91796	7.30037	-0.897868	0.00324292	3.37901	7.71113	-1.19034	Sevir.1G016300	27.3.52	RNA.regulation of transcription.Global transcription factor group	'(loc_os02g15220.3 : 540.0) no description available & (at1g06230 : 249.0) This gene is predicted to encode a bromodomain-containing protein. Plant lines expressing RNAi constructs targeted against GTE4 show some resistance to agrobacterium-mediated root transformation.; global transcription factor group E4 (GTE4); FUNCTIONS IN: DNA binding; INVOLVED IN: DNA mediated transformation
Sevir.1G016800	0.410799	0.0747507	0.01	2.90209	0.787658	0.124495	0.0741163	0.748228	0.715125	0.187045	0.136008	0.45969	0.63852	0.0931987	0.196807	-1.0784	0.000768173	0.01	1.33349	-7.05906	2.72325e-05	0.01	2.32307	-7.85989	Sevir.1G016800	35.2	not assigned.unknown	' (original description: pacid=40604146 transcript=Sevir.1G016800.2 locus=Sevir.1G016800 ID=Sevir.1G016800.2.v2.1 annot-version=v2.1)'			NA	NA	NA	NA	NA	NA	NA
Sevir.1G016900	0.692739	0.125618	0.186146	-0.567393	0.84963	0.0503907	0.01	2.33316	0.594563	0.0866947	0.0928307	-0.0986582	0.898436	0.01	0.051682	-2.36966	0.035104	0.01	0.570849	-5.83504	6.26403e-05	0.01	1.44709	-7.17701	Sevir.1G016900	29.5.11.4.2	protein.degradation.ubiquitin.E3.RING	'(loc_os02g15110.1 : 139.0) no description available & (at4g40070 : 83.6) RING/U-box superfamily protein; FUNCTIONS IN: zinc ion binding; EXPRESSED IN: 9 plant structures; EXPRESSED DURING: 4 anthesis
Sevir.1G017600	0.702943	2.26741	2.75698	-0.282044	0.510573	2.24506	1.67608	0.421658	0.436353	2.25503	2.54993	-0.17731	0.108345	1.64967	3.5238	-1.09495	0.0052449	1.66886	4.64445	-1.47665	7.80122e-07	0.496465	6.37355	-3.68233	Sevir.1G017600	3.5	minor CHO metabolism.others	'(loc_os11g42540.1 : 619.0) no description available & (at1g04420 : 257.0) NAD(P)-linked oxidoreductase superfamily protein; FUNCTIONS IN: oxidoreductase activity
Sevir.1G019300	0.0378558	0.30191	0.349669	-0.21187	0.00806655	0.01	0.379868	-5.24743	0.872626	0.137147	0.252224	-0.878983	0.65993	0.252518	0.258218	-0.0322014	0.227063	0.335519	0.187792	0.83726	0.214564	0.341295	0.192532	0.825924	Sevir.1G019300	26.1	misc.cytochrome P450	'(loc_os04g01140.1 : 594.0) no description available & (gnl|cdd|35378 : 426.0) no description available & (q42799|c93a2_soybn : 382.0) Cytochrome P450 93A2 (EC 1.14.-.-) - Glycine max (Soybean) & (at5g06900 : 311.0) member of CYP93D; "cytochrome P450
Sevir.1G019700	0.016488	1.78378	3.84103	-1.10656	0.656356	1.93412	2.27879	-0.236593	0.00139288	1.11828	3.77541	-1.75536	0.227172	1.70578	4.85851	-1.51008	0.289265	4.22604	2.8527	0.56698	0.0508943	3.43215	2.32253	0.563417	Sevir.1G019700	35.2	not assigned.unknown	' no hits & (original description: pacid=40605074 transcript=Sevir.1G019700.1 locus=Sevir.1G019700 ID=Sevir.1G019700.1.v2.1 annot-version=v2.1)'			NA	NA	NA	NA	NA	NA	NA
Sevir.1G020100	0.494158	4.36345	5.94108	-0.445257	0.4687	6.18967	5.14957	0.265409	0.685465	5.31976	4.38024	0.280351	0.000997691	4.07798	2.85045	0.516664	1.47e-07	4.42307	1.68142	1.39537	9.3965e-10	4.02715	1.51455	1.41087	Sevir.1G020100	34.15	transport.potassium	'(loc_os02g14840.1 : 1175.0) no description available & (at4g18290 : 725.0) Encodes KAT2
Sevir.1G020500	0.361393	14.694	11.5466	0.347755	8.74e-09	10.2482	28.3445	-1.4677	4.07422e-06	10.4014	19.9081	-0.936573	0.979163	10.4167	12.2132	-0.229538	0.210761	9.96323	10.7881	-0.114752	0.00145112	13.3132	11.043	0.269722	Sevir.1G020500	27.4	RNA.RNA binding	'(loc_os02g14760.1 : 332.0) no description available & (at1g32790 : 281.0) RNA-binding protein
Sevir.1G021000	0.53241	6.0087	5.06335	0.246961	0.675054	7.72643	6.64188	0.218209	0.0850141	6.4172	9.99015	-0.638561	0.0773927	4.9794	9.6107	-0.948671	0.00683508	4.60471	10.3299	-1.16564	0.100869	5.53637	10.913	-0.979036	Sevir.1G021000	35.2	not assigned.unknown	' no hits & (original description: pacid=40606659 transcript=Sevir.1G021000.1 locus=Sevir.1G021000 ID=Sevir.1G021000.1.v2.1 annot-version=v2.1)'			NA	NA	NA	NA	NA	NA	NA
Sevir.1G022700	0.196621	8.95234	9.77992	-0.127558	0.0687871	12.3219	6.75766	0.866632	0.022635	11.9784	16.4329	-0.456148	2.87609e-13	8.66692	26.7206	-1.62436	1.77e-23	5.18207	31.4435	-2.60116	1.20234e-23	4.17428	31.8862	-2.93333	Sevir.1G022700	26.12	misc.peroxidases	'(loc_os02g14430.1 : 469.0) no description available & (at5g05340 : 371.0) Peroxidase superfamily protein; FUNCTIONS IN: protein binding
Sevir.1G024100	0.0275401	44.201	49.5161	-0.163819	0.0306992	44.9893	69.887	-0.635443	6.38261e-15	44.6981	103.76	-1.21497	6.12875e-18	47.1512	127.016	-1.42965	6.08e-17	45.2161	123.721	-1.45218	2.64248e-15	43.2127	133.767	-1.63019	Sevir.1G024100	29.2.1.2.2.10	protein.synthesis.ribosomal protein.eukaryotic.60S subunit.L10	'(p45635|rl101_orysa : 402.0) 60S ribosomal protein L10-1 (Putative tumor suppressor SC34) (Protein QM) - Oryza sativa (Rice) & (loc_os11g11390.1 : 402.0) no description available & (at1g26910 : 375.0) Ribosomal protein L16p/L10e family protein; FUNCTIONS IN: structural constituent of ribosome; INVOLVED IN: response to UV-B
Sevir.1G024600	0.00038601	18.9334	17.7433	0.0936564	0.166794	14.9108	21.0555	-0.497843	6.69743e-06	17.5455	11.0755	0.663731	5.98852e-17	19.7744	10.748	0.879561	5.94e-53	26.291	6.72775	1.96638	4.99974e-60	26.8762	4.40864	2.60792	Sevir.1G024600	29.5.11.4.2	protein.degradation.ubiquitin.E3.RING	'(loc_os02g13960.1 : 885.0) no description available & (at1g29340 : 487.0) Encodes a protein containing a UND
Sevir.1G026000	0.383283	3.40315	3.12695	0.122112	0.0184828	3.61196	1.83193	0.979419	0.751571	3.42659	2.94218	0.219888	7.54078e-06	2.78929	8.12187	-1.54192	5.93e-19	2.35327	11.3059	-2.26433	7.56298e-15	1.96353	11.5575	-2.55731	Sevir.1G026000	30.2.8.2	signalling.receptor kinases.leucine rich repeat VIII.VIII-2	'(loc_os02g13850.1 : 1084.0) no description available & (at1g53440 : 924.0) Leucine-rich repeat transmembrane protein kinase; FUNCTIONS IN: kinase activity; INVOLVED IN: protein amino acid phosphorylation; LOCATED IN: plasma membrane; EXPRESSED IN: 22 plant structures; EXPRESSED DURING: 13 growth stages; CONTAINS InterPro DOMAIN/s: Serine/threonine-protein kinase domain (InterPro:IPR002290)
Sevir.1G026200	0.000107381	35.464	49.205	-0.47245	0.61015	37.1014	27.5305	0.430445	3.10313e-56	39.703	3.84898	3.3667	7.82045e-62	45.6526	1.20237	5.24674	3.37e-66	55.9106	0.61983	6.49511	3.23696e-73	65.8818	0.758471	6.44064	Sevir.1G026200	27.3.23	RNA.regulation of transcription.HSF
Sevir.1G026800	0.401759	4.31998	6.55397	-0.601344	0.0742359	5.72336	2.72719	1.06945	0.00945181	4.8311	1.30432	1.88905	0.108641	2.82211	1.74011	0.697598	0.0122942	4.39259	0.965032	2.18642	0.0112495	3.73629	1.51272	1.30446	Sevir.1G026800	10.1.10	cell wall.precursor synthesis.RHM	'(at1g53500 : 157.0) encodes a putative NDP-L-rhamnose synthase
Sevir.1G026900	0.000214102	4.56855	8.7202	-0.932626	0.00509313	5.96488	14.6873	-1.3	0.128683	5.18319	3.50547	0.564234	0.000567527	4.07404	2.3595	0.787977	0.000283614	4.71698	2.28564	1.04527	0.246869	3.80855	3.9754	-0.0618582	Sevir.1G026900	10.1.10	cell wall.precursor synthesis.RHM	'(at1g78570 : 635.0) Encodes a UDP-L-Rhamnose synthase involved in the biosynthesis of rhamnose
Sevir.1G027700	0.00835355	5.0757	8.36866	-0.721391	0.153309	5.35932	7.63617	-0.510798	0.179933	6.57752	5.1266	0.359541	0.000109416	8.3207	4.1224	1.01322	3.22e-13	11.5154	3.69857	1.63852	1.92639e-08	9.98597	3.4453	1.53527	Sevir.1G027700	27.3.3	RNA.regulation of transcription.AP2/EREBP
Sevir.1G027800	0.300152	1.87926	2.36853	-0.33383	0.0268282	1.14213	2.92207	-1.35527	0.0300211	1.00836	2.26998	-1.17066	0.166818	0.831134	1.91727	-1.2059	0.0374772	1.05911	3.2357	-1.61123	0.00086945	0.824795	4.23039	-2.35868	Sevir.1G027800	27.3.3	RNA.regulation of transcription.AP2/EREBP
Sevir.1G028100	0.975307	5.67914	6.28676	-0.146644	0.820318	6.63663	6.0071	0.143781	0.0241278	5.9714	8.75305	-0.551715	0.00176671	3.83582	9.3693	-1.28841	0.0020864	3.96862	8.18141	-1.04371	1.3496e-05	2.82367	10.389	-1.87942	Sevir.1G028100	29.4	protein.postranslational modification	'(loc_os02g13640.1 : 502.0) no description available & (at5g19680 : 411.0) Leucine-rich repeat (LRR) family protein; CONTAINS InterPro DOMAIN/s: Leucine-rich repeat (InterPro:IPR001611); BEST Arabidopsis thaliana protein match is: Leucine-rich repeat (LRR) family protein (TAIR:AT5G22320.2); Has 1807 Blast hits to 1807 proteins in 277 species: Archae - 0; Bacteria - 0; Metazoa - 736; Fungi - 347; …	AT5G19680	loc_os02g13640	AT5G19680	29.4	protein.postranslational modification	leucine-rich repeat family protein | chr5:6649605-6651935 FORWARD	Leucine-rich repeat (LRR) family protein		Leucine-rich repeat (LRR) family protein; CONTAINS InterPro DOMAIN/s: Leucine-rich repeat (InterPro:IPR001611); BEST Arabidopsis thaliana protein match is: Leucine-rich repeat (LRR) family protein (TAIR:AT5G22320.2); Has 1807 Blast hits to 1807 proteins in 277 species: Archae - 0; Bacteria - 0; Metazoa - 736; Fungi - 347; Plants - 385; Viruses - 0; Other Eukaryotes - 339 (source: NCBI BLink).
Sevir.1G028200	0.56762	7.60255	7.11003	0.0966277	0.276854	5.79314	8.22757	-0.506121	0.738862	8.82395	8.55844	0.0440762	0.0655271	7.6102	12.1232	-0.671764	0.0373803	5.15165	12.9788	-1.33306	0.00607745	6.39056	17.0252	-1.41366	Sevir.1G028200	35.2	not assigned.unknown	' no hits & (original description: pacid=40606459 transcript=Sevir.1G028200.1 locus=Sevir.1G028200 ID=Sevir.1G028200.1.v2.1 annot-version=v2.1)'			NA	NA	NA	NA	NA	NA	NA
Sevir.1G028600	0.806779	2.16679	1.54482	0.48812	0.296589	1.61155	2.23225	-0.470055	0.699224	1.19995	1.03011	0.220185	0.074186	2.31983	1.57494	0.55872	2.9e-08	4.46562	1.78869	1.31995	1.17415e-15	6.69167	1.47857	2.17816	Sevir.1G028600	35.2	not assigned.unknown	' (original description: pacid=40604996 transcript=Sevir.1G028600.1 locus=Sevir.1G028600 ID=Sevir.1G028600.1.v2.1 annot-version=v2.1)'			NA	NA	NA	NA	NA	NA	NA
Sevir.1G028900	0.948765	9.85613	8.45275	0.221601	0.106314	9.45377	12.3395	-0.384318	4.54364e-13	9.38927	23.5412	-1.3261	7.36701e-15	9.16334	28.5067	-1.63735	1.43e-33	9.84706	44.8803	-2.18832	1.61189e-33	10.2378	52.2824	-2.35242	Sevir.1G028900	34.2	transport.sugars	'(loc_os02g13560.4 : 1225.0) no description available & (at4g35300 : 922.0) tonoplast monosaccharide transporter2 (TMT2); CONTAINS InterPro DOMAIN/s: Sugar/inositol transporter (InterPro:IPR003663)
Sevir.1G029420	0.321673	4.27496	2.91439	0.552716	0.00301279	4.2479	0.583545	2.86384	0.1392	3.4344	1.44519	1.2488	0.0132044	1.73503	0.447673	1.95444	0.00927134	2.5928	0.435142	2.57495	0.0102527	1.81521	0.22297	3.02522	Sevir.1G029420	35.2	not assigned.unknown	' no hits & (original description: pacid=40608827 transcript=Sevir.1G029420.1 locus=Sevir.1G029420 ID=Sevir.1G029420.1.v2.1 annot-version=v2.1)'			NA	NA	NA	NA	NA	NA	NA
Sevir.1G029500	1.9e-06	15.1162	9.17959	0.719595	0.930447	10.6278	11.5087	-0.114884	0.598816	12.9305	13.9258	-0.106983	0.611239	14.0463	14.6245	-0.0581937	0.717262	7.44534	9.75086	-0.389192	0.574136	7.02024	12.7393	-0.85969	Sevir.1G029500	30.2.11	signalling.receptor kinases.leucine rich repeat XI	'(loc_os02g13510.1 : 1148.0) no description available & (at5g25930 : 729.0) Protein kinase family protein with leucine-rich repeat domain; FUNCTIONS IN: kinase activity; INVOLVED IN: protein amino acid phosphorylation; LOCATED IN: plasma membrane
Sevir.1G029600	0.677447	4.71122	2.27651	1.04928	0.0015652	1.24936	6.02219	-2.2691	0.00780305	1.19692	2.42399	-1.01806	0.0526718	0.227455	3.11731	-3.77665	0.00359986	0.811034	3.94766	-2.28316	0.00607329	0.812227	4.93312	-2.60255	Sevir.1G029600	35.2	not assigned.unknown	' (original description: pacid=40607666 transcript=Sevir.1G029600.1 locus=Sevir.1G029600 ID=Sevir.1G029600.1.v2.1 annot-version=v2.1)'			NA	NA	NA	NA	NA	NA	NA
Sevir.1G030300	0.369514	1.38458	1.88205	-0.442854	0.840725	1.21318	1.28674	-0.0849222	0.00703362	1.58077	0.268444	2.55793	0.000930345	2.13661	0.517241	2.04642	5.28e-08	5.17839	0.136712	5.24329	5.06837e-09	7.90962	0.142194	5.79768	Sevir.1G030300	35.2	not assigned.unknown	' no hits & (original description: pacid=40606618 transcript=Sevir.1G030300.1 locus=Sevir.1G030300 ID=Sevir.1G030300.1.v2.1 annot-version=v2.1)'			NA	NA	NA	NA	NA	NA	NA
Sevir.1G030800	0.217492	1.73365	2.15833	-0.3161	0.708411	1.754	1.91172	-0.124221	0.154276	2.15278	2.90438	-0.432029	0.182337	1.52267	3.42147	-1.16802	1.28e-06	1.72122	5.1271	-1.57472	5.03443e-07	1.54904	6.3262	-2.02996	Sevir.1G030800	35.1	not assigned.no ontology	'(loc_os02g13360.1 : 629.0) no description available & (at2g25870 : 420.0) haloacid dehalogenase-like hydrolase family protein; FUNCTIONS IN: metallopeptidase activity
Sevir.1G030900	0.326417	0.46054	0.582733	-0.339507	0.914298	0.439848	0.459531	-0.0631575	0.0856931	0.397301	0.66408	-0.741127	0.00410737	0.250566	0.837049	-1.74012	7.99e-06	0.177324	1.08104	-2.60796	4.21176e-06	0.184636	1.20775	-2.70957	Sevir.1G030900	35.1.5	not assigned.no ontology.pentatricopeptide (PPR) repeat-containing protein	'(loc_os02g13340.1 : 1055.0) no description available & (at1g51965 : 664.0) Encodes ABA Overly-Sensitive5 (ABO5)
Sevir.1G031300	0.101502	12.2203	8.81908	0.470584	0.146389	13.1803	8.3325	0.661558	1.41258e-05	14.5588	6.59516	1.14241	1.3657e-07	12.3569	6.45354	0.937157	1.94e-09	13.3049	6.42764	1.04959	8.66132e-10	12.1332	6.0101	1.0135	Sevir.1G031300	34.9	transport.metabolite transporters at the mitochondrial membrane	'(loc_os02g13300.1 : 422.0) no description available & (at4g26180 : 388.0) Mitochondrial substrate carrier family protein; FUNCTIONS IN: binding
Sevir.1G031500	0.000441904	1.16803	4.63096	-1.98723	0.0178747	1.9504	8.74139	-2.16409	8.1372e-18	1.78799	16.4054	-3.19776	1.75689e-06	2.6778	11.3223	-2.08005	4.33e-13	1.25395	13.1465	-3.39012	1.02072e-10	1.71264	12.9558	-2.9193	Sevir.1G031500	26.13	misc.acid and other phosphatases	'(loc_os02g13290.1 : 318.0) no description available & (at1g73010 : 258.0) phosphate starvation-induced gene 2 (PS2); FUNCTIONS IN: phosphatase activity; INVOLVED IN: metabolic process; LOCATED IN: cellular_component unknown; EXPRESSED IN: 19 plant structures; EXPRESSED DURING: 10 growth stages; CONTAINS InterPro DOMAIN/s: Pyridoxal phosphate phosphatase
Sevir.1G031600	0.100835	7.15058	9.88159	-0.466683	0.504373	8.77216	9.97672	-0.185633	1.708e-05	7.86007	17.2165	-1.13118	2.05357e-07	7.28475	19.7803	-1.44111	7.84e-11	5.65747	23.2368	-2.03818	1.81693e-10	6.44144	24.8848	-1.94981	Sevir.1G031600	35.1	not assigned.no ontology	'(loc_os02g13270.1 : 306.0) no description available & (at4g14305 : 233.0) Peroxisomal membrane 22 kDa (Mpv17/PMP22) family protein; FUNCTIONS IN: molecular_function unknown; INVOLVED IN: biological_process unknown; LOCATED IN: integral to membrane; CONTAINS InterPro DOMAIN/s: Mpv17/PMP22 (InterPro:IPR007248); BEST Arabidopsis thaliana protein match is: Peroxisomal membrane 22 kDa (Mpv17/PMP22) f…	AT4G14305	loc_os02g13270	AT4G14305	35.1	not assigned.no ontology	FUNCTIONS IN: molecular_function unknown; INVOLVED IN: biological_process unknown; LOCATED IN: integral to membrane; CONTAINS InterPro DOMAIN/s: Mpv17/PMP22 (InterPro:IPR007248); BEST Arabidopsis thaliana protein match is: PMP22 (TAIR:AT4G04470.1); Has 957 Blast hits to 957 proteins in 126 species: Archae - 0; Bacteria - 0; Metazoa - 456; Fungi - 286; Plants - 164; Viruses - 0; Other Eukaryotes -…	Peroxisomal membrane 22 kDa (Mpv17/PMP22) family protein		Peroxisomal membrane 22 kDa (Mpv17/PMP22) family protein; FUNCTIONS IN: molecular_function unknown; INVOLVED IN: biological_process unknown; LOCATED IN: integral to membrane; CONTAINS InterPro DOMAIN/s: Mpv17/PMP22 (InterPro:IPR007248); BEST Arabidopsis thaliana protein match is: Peroxisomal membrane 22 kDa (Mpv17/PMP22) family protein (TAIR:AT4G04470.1); Has 35333 Blast hits to 34131 proteins in…
Sevir.1G031700	0.295119	0.836446	0.286826	1.5441	0.443581	0.577373	1.04551	-0.856635	0.101367	0.549549	0.0667923	3.04049	0.00690103	1.15147	0.232091	2.31072	0.000513263	1.55724	0.217813	2.83783	2.22135e-05	2.39679	0.222017	3.43236	Sevir.1G031700	29.5.11.4.3.2	protein.degradation.ubiquitin.E3.SCF.FBOX	'(loc_os02g13260.1 : 264.0) no description available & (at4g22030 : 129.0) CONTAINS InterPro DOMAIN/s: F-box domain
Sevir.1G031800	0.608099	1.2257	0.490827	1.32032	0.902385	0.933413	0.791184	0.238502	0.125985	1.25137	0.522192	1.26086	0.00793421	1.2226	0.466062	1.39136	0.000827298	1.77483	0.622498	1.51154	0.0185051	1.60577	0.682377	1.23462	Sevir.1G031800	29.5.11.4.3.2	protein.degradation.ubiquitin.E3.SCF.FBOX	'(loc_os02g13220.1 : 275.0) no description available & (at4g22030 : 135.0) CONTAINS InterPro DOMAIN/s: F-box domain
Sevir.1G032100	0.604178	22.2229	23.2255	-0.0636604	0.965823	20.6603	19.9383	0.0513188	0.000579786	22.6252	35.2163	-0.638311	1.59124e-13	20.4629	49.6978	-1.28017	1.07e-10	20.5511	49.7823	-1.27641	1.77054e-07	18.1732	49.2595	-1.43859	Sevir.1G032100	27.4	RNA.RNA binding	'(loc_os02g13130.1 : 369.0) no description available & (at2g25970 : 202.0) KH domain-containing protein; FUNCTIONS IN: RNA binding
Sevir.1G032600	0.144665	25.5495	28.1825	-0.141504	0.0433714	37.6931	21.9453	0.780392	0.00414714	30.9936	36.6199	-0.240659	0.000659649	15.9543	31.933	-1.00111	2.59e-08	15.6102	37.0005	-1.24506	5.72637e-11	12.7486	48.8286	-1.93739	Sevir.1G032600	35.2	not assigned.unknown	' (original description: pacid=40606072 transcript=Sevir.1G032600.1 locus=Sevir.1G032600 ID=Sevir.1G032600.1.v2.1 annot-version=v2.1)'			NA	NA	NA	NA	NA	NA	NA
Sevir.1G033200	0.712557	20.3856	20.1265	0.0184565	0.653747	19.5158	20.1954	-0.0493817	0.233116	22.0558	25.6306	-0.216709	0.0219712	20.9675	31.3728	-0.581359	4.18e-07	19.9303	37.5681	-0.914543	2.45267e-05	19.6888	40.81	-1.05154	Sevir.1G033200	29.5	protein.degradation	'(loc_os02g12650.1 : 1531.0) no description available & (at4g33090 : 1156.0) encodes an aminopeptidase
Sevir.1G034500	0.00105096	3.85645	10.2115	-1.40484	0.0962897	5.73185	10.2957	-0.844965	2.66283e-09	5.92077	16.292	-1.46031	2.16766e-06	4.55907	14.4901	-1.66826	0.000204745	5.23289	12.0239	-1.20022	3.15557e-08	3.71642	15.6431	-2.07354	Sevir.1G034500	27.3.9	RNA.regulation of transcription.C2C2(Zn) GATA transcription factor family	'(loc_os02g12790.1 : 285.0) no description available & (at5g56860 : 81.6) Encodes a member of the GATA factor family of zinc finger transcription factors.; GATA
Sevir.1G034700	0.11069	25.8096	24.5056	0.0747964	0.00880962	27.6408	15.8136	0.805637	3.07076e-21	28.2461	9.67338	1.54596	4.96564e-20	27.1371	13.0113	1.0605	1.61e-19	26.0044	12.3593	1.07316	1.35832e-23	25.6847	11.3542	1.17768	Sevir.1G034700	30.6	signalling.MAP kinases	'(loc_os02g12810.1 : 1176.0) no description available & (at5g11850 : 714.0) Protein kinase superfamily protein; FUNCTIONS IN: protein serine/threonine/tyrosine kinase activity
Sevir.1G035300	0.262222	20.0594	6.85369	1.54933	0.123546	8.21016	15.0127	-0.870696	0.0019003	9.56029	4.58135	1.06128	7.75737e-10	10.9097	2.57151	2.08493	3.39e-25	18.2425	2.96907	2.61922	1.50263e-31	24.6798	1.67843	3.87814	Sevir.1G035300	35.2	not assigned.unknown	' no hits & (original description: pacid=40608201 transcript=Sevir.1G035300.1 locus=Sevir.1G035300 ID=Sevir.1G035300.1.v2.1 annot-version=v2.1)'			NA	NA	NA	NA	NA	NA	NA
Sevir.1G035800	0.99596	10.9164	2.76218	1.98262	0.020677	3.39473	9.46848	-1.47984	9.19044e-12	4.42964	0.69731	2.66732	2.15511e-23	9.09633	0.680951	3.73966	5.63e-27	11.4793	1.05996	3.43696	6.50307e-32	13.8005	0.693722	4.31422	Sevir.1G035800	35.2	not assigned.unknown	' (original description: pacid=40608204 transcript=Sevir.1G035800.1 locus=Sevir.1G035800 ID=Sevir.1G035800.1.v2.1 annot-version=v2.1)'			NA	NA	NA	NA	NA	NA	NA
Sevir.1G036000	3.37e-08	184.89	59.7128	1.63055	0.993273	118.417	107.557	0.138778	1.71916e-14	116.925	41.9835	1.47769	1.22265e-29	109.695	30.7178	1.83636	4.4e-26	126.513	37.6614	1.74812	1.29822e-28	119.423	38.4129	1.63642	Sevir.1G036000	35.2	not assigned.unknown	' (original description: pacid=40606113 transcript=Sevir.1G036000.1 locus=Sevir.1G036000 ID=Sevir.1G036000.1.v2.1 annot-version=v2.1)'			NA	NA	NA	NA	NA	NA	NA
Sevir.1G036100	0.893565	2.62874	0.635318	2.04882	0.000602693	0.223885	3.0107	-3.74927	0.715745	0.617914	0.601149	0.0396827	0.145535	0.924205	0.598902	0.625893	0.00194582	1.6398	0.155346	3.39997	0.000431357	2.7143	0.51656	2.39357	Sevir.1G036100	35.2	not assigned.unknown	' (original description: pacid=40608618 transcript=Sevir.1G036100.1 locus=Sevir.1G036100 ID=Sevir.1G036100.1.v2.1 annot-version=v2.1)'			NA	NA	NA	NA	NA	NA	NA
Sevir.1G036123	0.137545	9.89715	3.32162	1.57513	0.162338	4.19167	7.5626	-0.851357	1.63199e-05	4.69486	1.4098	1.73559	5.50875e-19	8.75055	1.34643	2.70023	0.00156591	8.35935	1.41394	2.56367	0.00107666	7.20978	1.62908	2.1459	Sevir.1G036123	35.2	not assigned.unknown	' no hits & (original description: pacid=40604112 transcript=Sevir.1G036123.1 locus=Sevir.1G036123 ID=Sevir.1G036123.1.v2.1 annot-version=v2.1)'			NA	NA	NA	NA	NA	NA	NA
Sevir.1G036169	0.554652	6.80874	2.63279	1.3708	0.304941	2.13392	3.51353	-0.719413	0.257488	3.20022	2.16603	0.563119	0.0231216	3.65975	2.93442	0.318673	0.203604	4.0772	3.12705	0.382778	0.0123153	4.18064	2.62026	0.674015	Sevir.1G036169	35.2	not assigned.unknown	' no hits & (original description: pacid=40608057 transcript=Sevir.1G036169.1 locus=Sevir.1G036169 ID=Sevir.1G036169.1.v2.1 annot-version=v2.1)'			NA	NA	NA	NA	NA	NA	NA
Sevir.1G036215	3.61e-05	3.22427	1.53533	1.07042	1.01e-06	2.62862	0.428631	2.6165	0.000491932	2.24503	0.483918	2.2139	0.588043	1.4071	1.46735	-0.0604838	0.017217	0.443877	3.00914	-2.76112	6.9487e-06	0.478805	2.81971	-2.55804	Sevir.1G036215	30.2.12	signalling.receptor kinases.leucine rich repeat XII	'(loc_os02g12450.1 : 1210.0) no description available & (at3g47570 : 646.0) Leucine-rich repeat protein kinase family protein; FUNCTIONS IN: protein serine/threonine kinase activity
Sevir.1G036225	0.892357	6.12623	6.14185	-0.00367453	0.262541	5.49471	4.24244	0.37315	0.122222	6.1086	5.26835	0.213491	0.469029	6.24332	8.18124	-0.390005	0.0175456	6.52752	10.3509	-0.665149	9.65733e-05	5.3839	12.0015	-1.15649	Sevir.1G036225	35.2	not assigned.unknown	'(loc_os02g10190.1 : 1384.0) no description available & (at5g12960 : 938.0) FUNCTIONS IN: catalytic activity; LOCATED IN: endomembrane system; CONTAINS InterPro DOMAIN/s: Protein of unknown function DUF1680 (InterPro:IPR012878)
Sevir.1G037200	0.805249	0.558987	0.468381	0.255132	0.905975	0.534559	0.567273	-0.0856941	0.551318	0.689386	0.947802	-0.459273	0.875441	0.71608	0.876962	-0.292394	0.242388	0.5558	0.97066	-0.8044	0.0108645	0.57252	1.6292	-1.50877	Sevir.1G037200	27.1.19	RNA.processing.ribonucleases	'(loc_os02g12290.1 : 429.0) no description available & (at1g74700 : 369.0) Encodes a protein with RNAse Z activity suggesting a role in tRNA processing.; tRNAse Z1 (TRZ1); BEST Arabidopsis thaliana protein match is: Metallo-hydrolase/oxidoreductase superfamily protein (TAIR:AT2G04530.1); Has 2024 Blast hits to 2024 proteins in 946 species: Archae - 244; Bacteria - 1574; Metazoa - 35; Fungi - 17; …	AT1G74700	loc_os02g12290	AT1G74700	27.1.19	RNA.processing.ribonucleases	Symbols: NUZ
Sevir.1G040000	4.92e-20	44.8288	21.4049	1.06648	2.13e-05	56.5355	17.4145	1.69887	6.5206e-18	51.6667	20.5827	1.3278	2.64226e-31	44.1374	13.176	1.74409	1.24e-63	34.0653	5.49613	2.63182	4.69087e-59	28.2031	5.0792	2.47318	Sevir.1G040000	27.3.25	RNA.regulation of transcription.MYB domain transcription factor family	'(loc_os03g16700.3 : 884.0) no description available & (at1g07540 : 270.0) Arabidopsis thaliana telomere-binding protein
Sevir.1G040300	0.772114	25.0337	19.6857	0.346726	0.38067	19.3009	21.7784	-0.174228	0.156615	22.2267	26.6676	-0.262798	0.00350694	19.8323	35.7816	-0.851367	5.09e-05	23.0928	42.0437	-0.864445	0.000191228	23.0509	46.8631	-1.02363	Sevir.1G040300	27.4	RNA.RNA binding	'(loc_os02g11750.1 : 278.0) no description available & (at5g19960 : 92.8) RNA-binding (RRM/RBD/RNP motifs) family protein; FUNCTIONS IN: RNA binding
Sevir.1G040400	0.0790646	54.2009	54.9615	-0.0201046	0.486741	44.8398	51.0266	-0.18647	0.806465	49.3355	52.5248	-0.0903736	0.0132047	51.7194	83.8143	-0.696492	1.35e-07	51.5352	118.814	-1.20508	3.31155e-09	47.7606	136.876	-1.51898	Sevir.1G040400	34.9	transport.metabolite transporters at the mitochondrial membrane	'(loc_os02g11740.1 : 928.0) no description available & (o24381|tlc1_soltu : 744.0) Plastidic ATP/ADP-transporter - Solanum tuberosum (Potato) & (at1g80300 : 734.0) nucleotide transporter 1 (NTT1); FUNCTIONS IN: ATP:ADP antiporter activity; INVOLVED IN: transport; LOCATED IN: membrane
Sevir.1G040900	1.69e-12	11.9138	19.6412	-0.721244	2.8e-06	9.80814	29.876	-1.60694	0.00098096	9.31013	17.271	-0.891479	0.0430443	11.8579	11.6862	0.0210426	1.1e-22	19.091	6.82138	1.48476	6.05227e-42	21.0224	2.65737	2.98386	Sevir.1G040900	16.8.4	secondary metabolism.flavonoids.flavonols	'(loc_os02g11640.1 : 649.0) no description available & (at2g36780 : 350.0) UDP-Glycosyltransferase superfamily protein; FUNCTIONS IN: UDP-glycosyltransferase activity
Sevir.1G041000	0.0468793	1.10773	0.602039	0.879672	0.000489394	2.01042	0.157467	3.67437	0.278642	1.58027	0.749474	1.07622	0.648751	1.0547	0.793574	0.410395	0.792027	0.405317	0.409194	-0.0137343	0.346618	0.465779	0.28131	0.727483	Sevir.1G041000	35.2	not assigned.unknown	' no hits & (original description: pacid=40605698 transcript=Sevir.1G041000.1 locus=Sevir.1G041000 ID=Sevir.1G041000.1.v2.1 annot-version=v2.1)'			NA	NA	NA	NA	NA	NA	NA
Sevir.1G041100	0.0347333	11.4615	14.2481	-0.313973	0.0554538	10.7655	16.2027	-0.589824	7.37011e-09	11.6556	27.8537	-1.25685	1.02685e-15	11.3698	35.9417	-1.66045	3.91e-10	11.53	35.2476	-1.61213	3.35533e-08	11.5298	31.8226	-1.46468	Sevir.1G041100	16.8.4	secondary metabolism.flavonoids.flavonols	'(loc_os02g11130.1 : 571.0) no description available & (at2g36780 : 328.0) UDP-Glycosyltransferase superfamily protein; FUNCTIONS IN: UDP-glycosyltransferase activity
Sevir.1G041200	5.27e-06	14.3285	28.3316	-0.983527	0.598775	21.0822	24.5643	-0.220536	0.0378115	18.9131	15.8953	0.250789	1.15426e-07	18.8769	9.52041	0.987523	6.72e-14	18.1824	6.44136	1.49711	3.48097e-17	17.5489	5.9389	1.56312	Sevir.1G041200	17.4.1	hormone metabolism.cytokinin.synthesis-degradation	'(loc_os02g11130.1 : 553.0) no description available & (at2g36750 : 321.0) UDP-glucosyl transferase 73C1 (UGT73C1); CONTAINS InterPro DOMAIN/s: UDP-glucuronosyl/UDP-glucosyltransferase (InterPro:IPR002213); BEST Arabidopsis thaliana protein match is: don-glucosyltransferase 1 (TAIR:AT2G36800.1); Has 7705 Blast hits to 7611 proteins in 415 species: Archae - 0; Bacteria - 205; Metazoa - 2197; Fungi…	AT2G36750	loc_os02g11130	AT2G36750	17.4.1	hormone metabolism.cytokinin.synthesis-degradation	Symbols: UGT73C1 | UGT73C1 (UDP-GLUCOSYL TRANSFERASE 73C1); UDP-glucosyltransferase/ UDP-glycosyltransferase/ cis-zeatin O-beta-D-glucosyltransferase/ trans-zeatin O-beta-D-glucosyltransferase/ transferase
Sevir.1G041900	0.0857194	2.62799	3.59722	-0.452921	0.141722	1.85213	2.98107	-0.686647	0.0422549	1.97575	0.966349	1.03179	0.000545308	2.31735	0.972874	1.25215	0.0983692	2.18238	1.2756	0.774721	0.0056812	2.10275	1.07992	0.961355	Sevir.1G041900	11.1.10	lipid metabolism.FA synthesis and FA elongation.beta ketoacyl CoA synthase	'(loc_os06g39750.3 : 874.0) no description available & (at2g26640 : 810.0) Encodes KCS11
Sevir.1G042200	0.498717	1.83575	2.09559	-0.190993	0.433309	2.85887	2.07089	0.465193	0.0250217	2.12649	3.75344	-0.819739	0.00248051	1.75086	4.72084	-1.43098	0.000946025	1.04793	4.22083	-2.00998	5.292e-05	1.04453	5.7147	-2.45182	Sevir.1G042200	35.2	not assigned.unknown	'(loc_os02g11040.1 : 526.0) no description available & (at5g11420 : 464.0) FUNCTIONS IN: molecular_function unknown; INVOLVED IN: biological_process unknown; LOCATED IN: cell wall
Sevir.1G042700	3.63e-07	27.519	43.1743	-0.649745	0.00111554	31.3364	51.1353	-0.70648	1.68238e-15	29.1344	9.24577	1.65586	1.67464e-23	29.1801	8.50633	1.77838	3.96e-43	36.3695	5.31331	2.77505	1.75504e-39	35.7501	6.63819	2.42909	Sevir.1G042700	20.2	stress.abiotic	'(loc_os02g10990.1 : 843.0) no description available & (at3g15620 : 680.0) Required for photorepair of 6-4 photoproducts in Arabidopsis thaliana.; UV REPAIR DEFECTIVE 3 (UVR3); CONTAINS InterPro DOMAIN/s: Rossmann-like alpha/beta/alpha sandwich fold (InterPro:IPR014729)
Sevir.1G043100	0.916707	12.7092	8.70763	0.545525	0.274942	8.77685	11.1524	-0.345574	0.00768975	9.27165	5.95827	0.637932	1.27411e-07	9.79046	6.71107	0.544833	6.58e-14	13.3437	6.47131	1.04403	1.08812e-11	14.0224	7.49923	0.902923	Sevir.1G043100	35.2	not assigned.unknown	' (original description: pacid=40608558 transcript=Sevir.1G043100.1 locus=Sevir.1G043100 ID=Sevir.1G043100.1.v2.1 annot-version=v2.1)'			NA	NA	NA	NA	NA	NA	NA
Sevir.1G043200	0.744592	1.67382	0.96473	0.794951	1.15e-43	0.961156	76.473	-6.31404	0.0697127	1.36466	0.340756	2.00173	0.000365155	1.47941	0.0757287	4.28803	0.000684936	2.37159	0.580766	2.02983	1.11541e-05	3.12609	0.265247	3.55895	Sevir.1G043200	35.2	not assigned.unknown	' no hits & (original description: pacid=40607992 transcript=Sevir.1G043200.1 locus=Sevir.1G043200 ID=Sevir.1G043200.1.v2.1 annot-version=v2.1)'			NA	NA	NA	NA	NA	NA	NA
Sevir.1G043300	9.11e-21	133.846	255.693	-0.933843	0.30276	132.536	173.734	-0.390499	3.92535e-25	132.405	50.5161	1.39014	4.70677e-88	185.374	24.4085	2.92498	6.18e-169	262.818	12.8027	4.35955	6.88881e-144	280.848	12.7057	4.46625	Sevir.1G043300	27.3.35	RNA.regulation of transcription.bZIP transcription factor family	'(loc_os02g10860.1 : 162.0) no description available & (at5g11260 : 99.4) Basic leucine zipper (bZIP) transcription factor. Nuclear localization. Involved in light-regulated transcriptional activation of G-box-containing promoters. Negatively regulated by Cop1. Although cytokinins do not appear to affect the gene's promoter activity
Sevir.1G043800	0.645246	8.9735	7.61545	0.236742	0.732469	6.51717	6.7972	-0.0606949	0.769471	8.06963	7.96797	0.0182909	0.00171101	7.00854	11.7569	-0.746317	3.34e-05	7.10642	13.1756	-0.890671	1.50838e-08	6.29374	15.7647	-1.32471	Sevir.1G043800	35.2	not assigned.unknown	'(loc_os02g10790.1 : 1978.0) no description available & (at5g51200 : 1861.0) Protein of unknown function (DUF3414); FUNCTIONS IN: molecular_function unknown; INVOLVED IN: biological_process unknown; LOCATED IN: chloroplast; EXPRESSED IN: 25 plant structures; EXPRESSED DURING: 13 growth stages; CONTAINS InterPro DOMAIN/s: Protein of unknown function DUF3414 (InterPro:IPR021827); Has 203 Blast hits…	AT5G51200	loc_os02g10790	AT5G51200	35.2	not assigned.unknown	unknown protein | chr5:20804926-20819592 FORWARD	Protein of unknown function (DUF3414)		Protein of unknown function (DUF3414); FUNCTIONS IN: molecular_function unknown; INVOLVED IN: biological_process unknown; LOCATED IN: chloroplast; EXPRESSED IN: 25 plant structures; EXPRESSED DURING: 13 growth stages; CONTAINS InterPro DOMAIN/s: Protein of unknown function DUF3414 (InterPro:IPR021827); Has 203 Blast hits to 190 proteins in 76 species: Archae - 0; Bacteria - 0; Metazoa - 120; Fung…
Sevir.1G044000	0.00370069	88.711	8.22371	3.43125	NA	17.0747	64.8493	-1.92523	0.0734429	9.89689	13.3397	-0.430679	0.789139	11.3816	15.5275	-0.448126	3.07e-20	27.9553	11.7062	1.25585	2.94011e-24	43.6174	11.3535	1.94176	Sevir.1G044000	20.2	stress.abiotic	'(loc_os06g40120.1 : 294.0) no description available & (at5g20150 : 263.0) SPX domain gene 1 (SPX1); CONTAINS InterPro DOMAIN/s: SPX
Sevir.1G044500	0.302818	3.54085	1.01799	1.79837	0.47618	2.2232	2.84962	-0.358134	0.105801	1.57881	1.35233	0.22339	0.000523905	2.9568	1.20813	1.29126	9.14e-06	4.69331	1.72802	1.44148	1.29265e-06	5.05376	1.56482	1.69136	Sevir.1G044500	35.2	not assigned.unknown	' no hits & (original description: pacid=40607719 transcript=Sevir.1G044500.1 locus=Sevir.1G044500 ID=Sevir.1G044500.1.v2.1 annot-version=v2.1)'			NA	NA	NA	NA	NA	NA	NA
Sevir.1G044600	0.00356237	76.3903	60.6106	0.333819	0.0145745	95.1669	38.7224	1.29729	1.42409e-21	86.3497	27.2269	1.66516	1.32262e-16	80.4766	34.4607	1.22362	2.85e-15	79.7635	35.8045	1.15559	2.57455e-14	76.4132	41.0645	0.895931	Sevir.1G044600	35.2	not assigned.unknown	'(loc_os02g10720.1 : 265.0) no description available & (at5g25360 : 156.0) unknown protein; FUNCTIONS IN: molecular_function unknown; INVOLVED IN: biological_process unknown; LOCATED IN: cellular_component unknown; EXPRESSED IN: 23 plant structures; EXPRESSED DURING: 15 growth stages; BEST Arabidopsis thaliana protein match is: unknown protein (TAIR:AT4G32342.1). & (reliability: 312.0) & (origina…	AT5G25360	loc_os02g10720	AT5G25360	35.2	not assigned.unknown	unknown protein | chr5:8799710-8802648 REVERSE			unknown protein; BEST Arabidopsis thaliana protein match is: unknown protein (TAIR:AT4G32342.1); Has 1807 Blast hits to 1807 proteins in 277 species: Archae - 0; Bacteria - 0; Metazoa - 736; Fungi - 347; Plants - 385; Viruses - 0; Other Eukaryotes - 339 (source: NCBI BLink).
Sevir.1G044900	0.214759	0.212156	0.289444	-0.448157	0.57529	0.265762	0.121908	1.12434	0.262519	0.156903	0.49957	-1.67081	0.000503863	0.01	1.38558	-7.11435	2.88e-05	0.01	2.05474	-7.68281	1.39056e-05	0.01	2.28129	-7.83371	Sevir.1G044900	16.2	secondary metabolism.phenylpropanoids	'(loc_os08g35310.1 : 387.0) no description available & (o22309|7omt9_medsa : 266.0) Isoflavone-7-O-methyltransferase 9 (EC 2.1.1.150) (Isoflavone-O-methyltransferase 9) (7 IOMT-9) - Medicago sativa (Alfalfa) & (gnl|cdd|38388 : 169.0) no description available & (at4g35160 : 164.0) O-methyltransferase family protein; FUNCTIONS IN: methyltransferase activity
Sevir.1G045400	0.00823734	4.02942	2.89236	0.478326	0.0109205	4.85136	2.43077	0.996973	0.467632	4.48772	3.61014	0.313925	0.849933	3.47862	3.88165	-0.158154	0.0772247	2.35223	3.85665	-0.713318	0.0110922	2.08274	4.71165	-1.17775	Sevir.1G045400	26.4.1	misc.beta 1
Sevir.1G045500	0.676323	5.2922	5.44491	-0.0410406	0.421771	5.49883	6.32012	-0.200827	0.227625	5.89931	8.26479	-0.486433	0.608083	5.10466	6.76486	-0.406245	0.223216	5.72079	9.70604	-0.76267	0.00691821	5.16198	12.022	-1.21968	Sevir.1G045500	29.3.4.99	protein.targeting.secretory pathway.unspecified	'(loc_os02g10650.1 : 594.0) no description available & (at1g55840 : 452.0) Sec14p-like phosphatidylinositol transfer family protein; FUNCTIONS IN: transporter activity; INVOLVED IN: transport; LOCATED IN: cellular_component unknown; EXPRESSED IN: 22 plant structures; EXPRESSED DURING: 13 growth stages; CONTAINS InterPro DOMAIN/s: Cellular retinaldehyde-binding/triple function
Sevir.1G045800	0.445357	3.25286	2.13025	0.610686	0.119811	2.66819	4.72189	-0.823502	9.52924e-05	2.46233	6.76126	-1.45727	1.04835e-06	2.23895	9.00677	-2.00818	5.13e-08	2.77671	10.481	-1.91634	3.70038e-05	3.45886	11.2348	-1.69961	Sevir.1G045800	35.1.5	not assigned.no ontology.pentatricopeptide (PPR) repeat-containing protein	'(at3g02490 : 309.0) Pentatricopeptide repeat (PPR) superfamily protein; CONTAINS InterPro DOMAIN/s: Pentatricopeptide repeat (InterPro:IPR002885); BEST Arabidopsis thaliana protein match is: Pentatricopeptide repeat (PPR) superfamily protein (TAIR:AT5G15980.1); Has 7105 Blast hits to 3955 proteins in 104 species: Archae - 0; Bacteria - 0; Metazoa - 3; Fungi - 4; Plants - 7071; Viruses - 0; Other…	AT3G02490	loc_os01g73950	AT3G02490	35.1.5	not assigned.no ontology.pentatricopeptide (PPR) repeat-containing protein	pentatricopeptide (PPR) repeat-containing protein | chr3:513525-515925 FORWARD	Pentatricopeptide repeat (PPR) superfamily protein		Pentatricopeptide repeat (PPR) superfamily protein; CONTAINS InterPro DOMAIN/s: Pentatricopeptide repeat (InterPro:IPR002885); BEST Arabidopsis thaliana protein match is: Pentatricopeptide repeat (PPR) superfamily protein (TAIR:AT5G15980.1); Has 7105 Blast hits to 3955 proteins in 104 species: Archae - 0; Bacteria - 0; Metazoa - 3; Fungi - 4; Plants - 7071; Viruses - 0; Other Eukaryotes - 27 (sou…
Sevir.1G045900	0.871068	1.67795	1.62663	0.0448078	0.539111	1.30712	1.32783	-0.0226811	0.524214	1.13916	1.42803	-0.326054	0.313033	0.955721	2.33778	-1.29048	0.00500698	0.989802	4.28985	-2.11571	0.0699834	1.24492	3.90443	-1.64906	Sevir.1G045900	35.2	not assigned.unknown	' (original description: pacid=40604432 transcript=Sevir.1G045900.1 locus=Sevir.1G045900 ID=Sevir.1G045900.1.v2.1 annot-version=v2.1)'			NA	NA	NA	NA	NA	NA	NA
Sevir.1G046500	0.556376	2.46134	3.21351	-0.384707	0.442512	3.61849	2.71156	0.416266	0.122743	3.08616	4.78605	-0.633024	0.121134	2.9793	4.36532	-0.551113	2.23e-05	1.77537	5.85523	-1.72161	2.00662e-06	1.68545	6.79767	-2.0119	Sevir.1G046500	29.5.1	protein.degradation.subtilases	'(loc_os02g10520.1 : 950.0) no description available & (at2g04160 : 786.0) isolated from differential screening of a cDNA library from auxin-treated root culture. encodes a protein similar to subtilisin-like serine protease which is believed to be active outside the plant cell.; AUXIN-INDUCED IN ROOT CULTURES 3 (AIR3); FUNCTIONS IN: serine-type endopeptidase activity; INVOLVED IN: proteolysis
Sevir.1G048001	0.241062	0.762732	0.525221	0.538251	0.965768	0.852715	0.725972	0.232149	0.273836	1.07109	1.2935	-0.272209	0.00618303	0.310385	2.14579	-2.78938	0.0029658	0.366161	2.34584	-2.67955	0.0467487	0.614496	2.07776	-1.75755	Sevir.1G048001	35.2	not assigned.unknown	' (original description: pacid=40604507 transcript=Sevir.1G048001.1 locus=Sevir.1G048001 ID=Sevir.1G048001.1.v2.1 annot-version=v2.1)'			NA	NA	NA	NA	NA	NA	NA
Sevir.1G049000	0.679516	27.2202	27.1316	0.00470708	0.366481	26.9312	29.771	-0.144629	0.0560522	27.8029	33.9567	-0.288463	0.000983215	27.5447	45.1302	-0.712317	0.000119978	29.8319	50.4473	-0.757919	1.61443e-05	27.0371	55.2613	-1.03133	Sevir.1G049000	29.3.3	protein.targeting.chloroplast	'(loc_os02g10260.1 : 1011.0) no description available & (at5g19620 : 811.0) AtOEP80 is paralog to the chloroplastic protein translocation channel Toc75. Mutations in this locus result in embryo lethality.; outer envelope protein of 80 kDa (OEP80); FUNCTIONS IN: molecular_function unknown; INVOLVED IN: embryo development ending in seed dormancy; LOCATED IN: mitochondrion
Sevir.1G049100	0.844896	9.343	11.2847	-0.272411	0.866433	10.3051	10.5694	-0.036529	0.0211834	11.7355	16.3691	-0.4801	0.017328	9.06494	19.1791	-1.08117	2.51e-05	11.1467	22.9447	-1.04155	0.00101099	9.34378	22.5058	-1.26822	Sevir.1G049100	34.12	transport.metal	'(loc_os02g10230.1 : 422.0) no description available & (at3g20870 : 389.0) ZIP metal ion transporter family; FUNCTIONS IN: metal ion transmembrane transporter activity; INVOLVED IN: metal ion transport
Sevir.1G049500	0.268289	23.2963	23.6492	-0.0216905	0.00317646	28.328	13.3418	1.08628	1.07572e-07	24.7671	12.1879	1.02297	0.0116359	23.58	17.1274	0.461262	0.00576678	22.1157	17.0602	0.374441	0.0122995	19.8145	16.2592	0.285295	Sevir.1G049500	35.2	not assigned.unknown	'(loc_os02g10160.1 : 723.0) no description available & (at3g12150 : 537.0) unknown protein; CONTAINS InterPro DOMAIN/s: Protein of unknown function DUF2048 (InterPro:IPR019149); Has 421 Blast hits to 334 proteins in 155 species: Archae - 2; Bacteria - 147; Metazoa - 215; Fungi - 0; Plants - 43; Viruses - 0; Other Eukaryotes - 14 (source: NCBI BLink). & (gnl|cdd|36764 : 386.0) no description avail…	AT3G12150	loc_os02g10160	AT3G12150	35.2	not assigned.unknown	unknown protein | chr3:3876407-3878900 REVERSE			unknown protein; CONTAINS InterPro DOMAIN/s: Protein of unknown function DUF2048 (InterPro:IPR019149); Has 421 Blast hits to 334 proteins in 155 species: Archae - 2; Bacteria - 147; Metazoa - 215; Fungi - 0; Plants - 43; Viruses - 0; Other Eukaryotes - 14 (source: NCBI BLink).
Sevir.1G049900	0.887034	68.1223	79.5295	-0.223364	0.547121	77.3097	79.7471	-0.0447826	8.79576e-14	73.5735	155.392	-1.07865	2.17376e-38	69.4052	247.186	-1.83248	1.34e-56	62.7747	342.206	-2.44661	2.49846e-38	58.5746	289.712	-2.30627	Sevir.1G049900	17.7.1.2	hormone metabolism.jasmonate.synthesis-degradation.lipoxygenase	'(q8gsm2|lox23_horvu : 1262.0) Lipoxygenase 2.3
Sevir.1G052500	0.019126	5.23937	1.8588	1.49502	0.67268	4.93999	3.65543	0.434467	1.83278e-05	5.38889	0.719967	2.90399	1.78745e-09	8.78168	0.554502	3.98523	1.01e-09	9.2022	0.487739	4.2378	2.43079e-06	6.65189	0.212064	4.97119	Sevir.1G052500	35.2	not assigned.unknown	' (original description: pacid=40607766 transcript=Sevir.1G052500.1 locus=Sevir.1G052500 ID=Sevir.1G052500.1.v2.1 annot-version=v2.1)'			NA	NA	NA	NA	NA	NA	NA
Sevir.1G052701	0.508202	0.991247	0.630868	0.651907	0.915049	0.669941	0.561826	0.253912	0.0474963	1.07078	0.468897	1.19132	4.35472e-11	2.24184	0.273967	3.03261	1.43e-06	2.13611	0.340203	2.65052	1.59783e-06	1.79518	0.324044	2.46987	Sevir.1G052701	35.2	not assigned.unknown	' no hits & (original description: pacid=40604821 transcript=Sevir.1G052701.1 locus=Sevir.1G052701 ID=Sevir.1G052701.1.v2.1 annot-version=v2.1)'			NA	NA	NA	NA	NA	NA	NA
Sevir.1G053000	0.62145	81.2231	85.9833	-0.082167	0.771323	101.02	105.195	-0.0584262	2.04185e-07	90.3183	154.405	-0.773629	2.21721e-05	86.5448	147.987	-0.773949	0.000136657	88.3542	164.85	-0.899783	1.9542e-06	88.5254	186.524	-1.0752	Sevir.1G053000	21.5	redox.peroxiredoxin	'(loc_os02g09940.1 : 263.0) no description available & (at3g52960 : 250.0) Thioredoxin superfamily protein; FUNCTIONS IN: oxidoreductase activity
Sevir.1G053600	0.0234345	5.78179	3.6574	0.660696	0.0426557	5.25078	2.25093	1.22201	0.535913	4.14294	3.29248	0.331479	0.000479603	1.71139	5.03462	-1.55671	6.45e-05	0.537561	5.25233	-3.28846	3.99624e-05	0.0972743	5.16479	-5.73051	Sevir.1G053600	35.2	not assigned.unknown	' no hits & (original description: pacid=40604467 transcript=Sevir.1G053600.1 locus=Sevir.1G053600 ID=Sevir.1G053600.1.v2.1 annot-version=v2.1)'			NA	NA	NA	NA	NA	NA	NA
Sevir.1G054000	0.426112	11.5577	12.0421	-0.0592354	6.58e-10	14.699	3.21124	2.19452	4.29299e-09	11.3954	4.17382	1.44902	0.294418	9.48849	11.0131	-0.214968	1.41e-06	6.50252	15.433	-1.24694	5.02254e-08	4.80553	15.8757	-1.72405	Sevir.1G054000	34.3	transport.amino acids	'(loc_os02g09810.3 : 697.0) no description available & (at3g30390 : 485.0) Encodes a putative amino acid transporter.; Transmembrane amino acid transporter family protein; FUNCTIONS IN: amino acid transmembrane transporter activity; INVOLVED IN: amino acid transport; LOCATED IN: plasma membrane
Sevir.1G054400	0.00346286	16.5197	20.8914	-0.338719	0.102215	14.5769	19.6019	-0.427313	0.0023408	16.3211	10.6049	0.622009	9.14773e-08	19.3853	9.04922	1.0991	9.17e-16	23.8894	8.55797	1.48103	1.04303e-18	24.2795	8.05103	1.59249	Sevir.1G054400	16.1.4.5	secondary metabolism.isoprenoids.carotenoids.lycopene beta cyclase	'(loc_os02g09750.1 : 758.0) no description available & (at3g10230 : 669.0) Encodes a protein with lycopene &#946;-cyclase activity. This enzyme uses the linear
Sevir.1G056600	7.79e-08	44.5307	48.586	-0.125741	0.11956	35.0587	58.6954	-0.743474	8.29091e-22	37.6777	14.7784	1.35023	2.14769e-77	46.605	5.74686	3.01964	4.21e-32	68.2839	2.98878	4.51392	4.3507e-166	90.3356	2.29808	5.29679	Sevir.1G056600	26.2	misc.UDP glucosyl and glucoronyl transferases	'(loc_os02g09510.1 : 457.0) no description available & (at4g15480 : 274.0) Encodes a protein that might have sinapic acid:UDP-glucose glucosyltransferase activity.; UGT84A1; CONTAINS InterPro DOMAIN/s: UDP-glucuronosyl/UDP-glucosyltransferase (InterPro:IPR002213); BEST Arabidopsis thaliana protein match is: UDP-Glycosyltransferase superfamily protein (TAIR:AT4G15490.1); Has 7986 Blast hits to 790…	AT4G15480	loc_os02g09510	AT4G15480	26.2	misc.UDP glucosyl and glucoronyl transferases	Symbols: UGT84A1 | UGT84A1; UDP-glycosyltransferase/ sinapate 1-glucosyltransferase/ transferase
Sevir.1G056800	0.355687	25.8274	23.7535	0.120762	0.690694	28.9014	30.9958	-0.100933	0.00268007	28.1518	38.7246	-0.460026	0.2152	24.2918	23.5837	0.0426753	2.65e-12	27.8653	14.4736	0.945041	2.46731e-18	26.6366	11.2111	1.24848	Sevir.1G056800	16.2.1.10	secondary metabolism.phenylpropanoids.lignin biosynthesis.CAD	'(o82056|cadh_sacof : 547.0) Cinnamyl alcohol dehydrogenase (EC 1.1.1.195) (CAD) - Saccharum officinarum (Sugarcane) & (loc_os02g09490.1 : 518.0) no description available & (gnl|cdd|35246 : 453.0) no description available & (at3g19450 : 421.0) Encodes a catalytically active cinnamyl alcohol dehydrogenase which uses p-coumaryl aldehyde as a preferred substrate. It can also use caffeyl
Sevir.1G056901	0.336984	10.3924	8.07036	0.364823	0.380547	7.82985	5.64377	0.472326	0.00047992	10.4498	5.91294	0.821523	6.80157e-07	12.7672	5.3468	1.25569	3.23e-10	14.5215	5.72723	1.34228	2.2207e-10	15.9518	5.04663	1.66033	Sevir.1G056901	27.3.25	RNA.regulation of transcription.MYB domain transcription factor family	'(loc_os02g09480.1 : 299.0) no description available & (at5g67300 : 185.0) Member of the R2R3 factor MYB gene family involved in mediating plant responses to a variety of abiotic stimiuli.; myb domain protein r1 (MYBR1); CONTAINS InterPro DOMAIN/s: SANT
Sevir.1G057600	0.554926	10.1548	10.7997	-0.0888318	0.0643348	12.2086	8.21767	0.571093	0.986211	11.3067	11.1364	0.0218967	3.44843e-05	10.5292	19.949	-0.921919	1.57e-08	8.86499	21.8606	-1.30214	5.85622e-09	8.10809	22.7673	-1.48953	Sevir.1G057600	28.99	DNA.unspecified	'(loc_os02g09420.1 : 330.0) no description available & (at4g35220 : 274.0) Cyclase family protein; FUNCTIONS IN: molecular_function unknown; INVOLVED IN: biological_process unknown; LOCATED IN: endomembrane system; EXPRESSED IN: 24 plant structures; EXPRESSED DURING: 15 growth stages; CONTAINS InterPro DOMAIN/s: Putative cyclase (InterPro:IPR007325); BEST Arabidopsis thaliana protein match is: Cy…	AT4G35220	loc_os02g09420	AT4G35220	28.99	DNA.unspecified	cyclase family protein | chr4:16752571-16754305 FORWARD	Cyclase family protein		Cyclase family protein; FUNCTIONS IN: molecular_function unknown; INVOLVED IN: biological_process unknown; LOCATED IN: endomembrane system; EXPRESSED IN: 24 plant structures; EXPRESSED DURING: 15 growth stages; CONTAINS InterPro DOMAIN/s: Putative cyclase (InterPro:IPR007325); BEST Arabidopsis thaliana protein match is: Cyclase family protein (TAIR:AT1G44542.1); Has 30201 Blast hits to 17322 prot…
Sevir.1G058000	0.60665	5.46465	5.64238	-0.0461747	0.805561	6.8108	7.1626	-0.0726605	0.153634	6.07958	10.5982	-0.801773	0.000244294	6.43255	18.5366	-1.52691	0.00187519	7.1344	17.6129	-1.30377	7.90959e-07	6.32119	24.1291	-1.93251	Sevir.1G058000	35.2	not assigned.unknown	' (original description: pacid=40609143 transcript=Sevir.1G058000.1 locus=Sevir.1G058000 ID=Sevir.1G058000.1.v2.1 annot-version=v2.1)'			NA	NA	NA	NA	NA	NA	NA
Sevir.1G059300	0.509101	42.7164	46.1355	-0.111085	0.262428	46.3382	37.9191	0.289275	2.90059e-05	44.0752	66.3156	-0.58938	3.35501e-10	43.9685	91.3015	-1.05417	8.27e-17	42.027	95.807	-1.18882	4.53813e-10	38.1547	88.4194	-1.2125	Sevir.1G059300	34.3	transport.H+ transporting pyrophosphatase	'(loc_os02g09150.1 : 1268.0) no description available & (p21616|avp_phaau : 1195.0) Pyrophosphate-energized vacuolar membrane proton pump (EC 3.6.1.1) (Pyrophosphate-energized inorganic pyrophosphatase) (H(+)-PPase) (Vacuolar H(+)-pyrophosphatase) - Phaseolus aureus (Mung bean) (Vigna radiata) & (at1g15690 : 1184.0) Encodes a H(+)-translocating (pyrophosphate-energized) inorganic pyrophosphatase …
Sevir.1G059400	0.719358	1.33577	1.65448	-0.308702	0.635607	1.73475	2.35981	-0.443942	0.00775086	2.43782	6.07871	-1.31817	0.00427232	1.60393	6.99616	-2.12496	0.00032529	1.72376	8.88911	-2.36648	6.06969e-05	1.17852	9.04209	-2.93968	Sevir.1G059400	35.2	not assigned.unknown	' no hits & (original description: pacid=40607016 transcript=Sevir.1G059400.1 locus=Sevir.1G059400 ID=Sevir.1G059400.1.v2.1 annot-version=v2.1)'			NA	NA	NA	NA	NA	NA	NA
Sevir.1G059600	0.373334	30.5096	27.4532	0.152291	0.146435	32.8288	22.2888	0.558641	1.49909e-12	33.1914	15.2774	1.11941	1.79819e-14	32.1634	16.0819	0.999978	1.34e-23	32.0333	13.8104	1.21382	6.1724e-22	30.6672	13.4425	1.1899	Sevir.1G059600	28.1	DNA.synthesis/chromatin structure	'(loc_os02g09180.1 : 307.0) no description available & (at5g32440 : 179.0) Ubiquitin system component Cue protein; LOCATED IN: chloroplast; EXPRESSED IN: 24 plant structures; EXPRESSED DURING: 15 growth stages; CONTAINS InterPro DOMAIN/s: Ubiquitin system component Cue (InterPro:IPR003892); BEST Arabidopsis thaliana protein match is: unknown protein (TAIR:AT1G80040.1). & (reliability: 358.0) & (o…	AT5G32440	loc_os02g09180	AT5G32440	28.1	DNA.synthesis/chromatin structure	LOCATED IN: chloroplast; EXPRESSED IN: 24 plant structures; EXPRESSED DURING: 15 growth stages; CONTAINS InterPro DOMAIN/s: Ubiquitin system component Cue (InterPro:IPR003892); BEST Arabidopsis thaliana protein match is: unknown protein (TAIR:AT1G80040.1); Has 303 Blast hits to 289 proteins in 67 species: Archae - 0; Bacteria - 2; Metazoa - 74; Fungi - 21; Plants - 93; Viruses - 0; Other Eukaryot…	Ubiquitin system component Cue protein		Ubiquitin system component Cue protein; LOCATED IN: chloroplast; EXPRESSED IN: 24 plant structures; EXPRESSED DURING: 15 growth stages; CONTAINS InterPro DOMAIN/s: Ubiquitin system component Cue (InterPro:IPR003892); BEST Arabidopsis thaliana protein match is: unknown protein (TAIR:AT1G80040.1); Has 30201 Blast hits to 17322 proteins in 780 species: Archae - 12; Bacteria - 1396; Metazoa - 17338; …
Sevir.1G060100	0.0171543	6.89086	10.0383	-0.542763	0.946626	8.44175	8.60447	-0.0275431	0.00679526	7.79258	4.66751	0.739446	1.55832e-05	9.59146	5.0312	0.930848	1.64e-11	12.0985	3.79509	1.67263	1.47842e-09	10.1038	3.7856	1.41631	Sevir.1G060100	35.2	not assigned.unknown	' (original description: pacid=40607116 transcript=Sevir.1G060100.1 locus=Sevir.1G060100 ID=Sevir.1G060100.1.v2.1 annot-version=v2.1)'			NA	NA	NA	NA	NA	NA	NA
Sevir.1G060800	0.0222028	28.7586	27.2636	0.0770156	0.0698457	23.8277	32.8102	-0.461504	0.0137835	25.4339	20.8583	0.286129	6.2847e-09	25.4878	17.2622	0.562188	4.16e-36	33.9859	11.3748	1.57909	7.04571e-34	35.2201	12.194	1.53022	Sevir.1G060800	17.4.2	hormone metabolism.cytokinin.signal transduction	'(loc_os02g08500.1 : 839.0) no description available & (at4g31920 : 310.0) Encodes an Arabidopsis response regulator (ARR) protein that acts in concert with other type-B ARRs in the cytokinin signaling pathway.; response regulator 10 (RR10); CONTAINS InterPro DOMAIN/s: Response regulator
Sevir.1G061450	0.526978	33.3682	20.6836	0.689988	0.772196	32.2217	26.4089	0.287011	1.28445e-14	44.638	6.92947	2.68746	1.27231e-47	111.794	8.06106	3.79373	1.63e-46	133.378	6.83478	4.28649	4.11372e-47	136.38	5.22016	4.7074	Sevir.1G061450	35.2	not assigned.unknown	' no hits & (original description: pacid=40604276 transcript=Sevir.1G061450.1 locus=Sevir.1G061450 ID=Sevir.1G061450.1.v2.1 annot-version=v2.1)'			NA	NA	NA	NA	NA	NA	NA
Sevir.1G061500	0.0166517	23.5352	10.4469	1.17174	0.766507	17.6501	18.6093	-0.0763421	2.17417e-30	30.304	4.31755	2.81123	2.22241e-73	64.0198	3.38362	4.24188	6.72e-71	81.0789	4.70309	4.10765	6.20926e-86	91.7602	4.29462	4.41727	Sevir.1G061500	27.3.32	RNA.regulation of transcription.WRKY domain transcription factor family	'(loc_os02g08440.1 : 347.0) no description available & (at1g80840 : 142.0) Pathogen-induced transcription factor. Binds W-box sequences in vitro. Forms protein complexes with itself and with WRKY40 and WRKY60. Coexpression with WRKY18 or WRKY60 made plants more susceptible to both P. syringae and B. cinerea. WRKY18
Sevir.1G061800	0.791285	3.42543	4.09733	-0.258399	0.260425	2.35996	4.93618	-1.06463	0.963491	3.2531	2.64567	0.298184	0.100377	4.51841	2.92296	0.628385	0.0455705	3.28588	2.34412	0.48723	0.000606004	3.95976	1.8302	1.11341	Sevir.1G061800	16.2.1.7	secondary metabolism.phenylpropanoids.lignin biosynthesis.CCR1	'(loc_os02g08420.1 : 603.0) no description available & (at1g15950 : 377.0) Encodes a cinnamoyl CoA reductase. Involved in lignin biosynthesis.; cinnamoyl coa reductase 1 (CCR1); CONTAINS InterPro DOMAIN/s: NAD-dependent epimerase/dehydratase (InterPro:IPR001509)
Sevir.1G062700	0.347497	4.93088	0.251446	4.29353	0.0270369	0.487265	2.44001	-2.32411	0.674704	0.395584	0.31429	0.331889	0.00740584	0.415288	1.60016	-1.94603	0.511492	0.370733	0.792625	-1.09626	0.723487	0.677952	0.740562	-0.127438	Sevir.1G062700	35.2	not assigned.unknown	'(loc_os02g08330.1 : 860.0) no description available & (at5g43400 : 610.0) Uncharacterised conserved protein UCP015417
Sevir.1G063300	0.855952	1.83322	1.9002	-0.051772	0.49725	2.62051	1.97842	0.405503	0.000764671	1.67205	4.29587	-1.36134	0.000113329	1.75066	5.657	-1.69214	3e-10	1.20636	7.84571	-2.70124	6.0302e-12	0.778552	8.54171	-3.45566	Sevir.1G063300	23.1.99	nucleotide metabolism.synthesis.unspecified	'(gnl|cdd|38389 : 274.0) no description available & (loc_os02g08270.1 : 271.0) no description available & (at4g30550 : 228.0) Class I glutamine amidotransferase-like superfamily protein; FUNCTIONS IN: catalytic activity
Sevir.1G063500	0.730317	0.972302	0.98673	-0.0212514	0.71106	1.13853	1.4361	-0.334982	0.0265849	0.534673	1.89071	-1.8222	0.00736869	0.860449	2.35491	-1.45251	0.0112458	0.730376	2.06784	-1.50141	0.00763799	0.572506	2.28173	-1.99477	Sevir.1G063500	29.4	protein.postranslational modification	'(loc_os02g08240.1 : 592.0) no description available & (at1g79640 : 405.0) Protein kinase superfamily protein; FUNCTIONS IN: protein serine/threonine kinase activity
Sevir.1G063600	0.0393758	102.686	96.3016	0.0926154	0.0529835	86.1737	116.644	-0.436789	0.598915	87.5802	95.3504	-0.122633	0.000114349	86.4777	79.9561	0.11312	2.39e-16	106.604	70.9835	0.586701	1.23078e-28	113.904	55.7371	1.03111	Sevir.1G063600	16.7	secondary metabolism.wax	'(loc_os02g08230.1 : 978.0) no description available & (at5g57800 : 723.0) encodes a transmembrane protein with similarity to the sterol desaturase family at the N-terminus and to the short-chain dehydrogenase/reductase family at the C-terminus. Mutant analyses indicate this protein is involved in cuticle membrane and wax biosynthesis.; ECERIFERUM 3 (CER3); FUNCTIONS IN: oxidoreductase activity
Sevir.1G063900	0.604402	0.931648	0.68401	0.445767	0.718753	1.10916	0.903556	0.295777	0.159407	0.81806	1.32931	-0.7004	0.00320877	0.447838	1.95511	-2.1262	6.31e-05	0.487232	3.98183	-3.03075	3.82681e-07	0.434954	5.36536	-3.62474	Sevir.1G063900	35.2	not assigned.unknown	' no hits & (original description: pacid=40604795 transcript=Sevir.1G063900.2 locus=Sevir.1G063900 ID=Sevir.1G063900.2.v2.1 annot-version=v2.1)'			NA	NA	NA	NA	NA	NA	NA
Sevir.1G064000	0.797007	8.80339	9.25019	-0.0714244	0.74597	8.47022	9.00209	-0.08786	0.54483	10.1009	10.6351	-0.0743599	0.0186684	8.23233	14.9477	-0.86055	0.060073	7.45429	11.9565	-0.681656	0.00749041	6.16483	13.7662	-1.159	Sevir.1G064000	33.99	development.unspecified	'(loc_os02g08190.1 : 1072.0) no description available & (at4g33400 : 754.0) Vacuolar import/degradation
Sevir.1G064300	0.197138	3.35615	3.14686	0.0928943	0.610066	2.98885	2.35774	0.342186	0.00383201	2.22804	3.94604	-0.824634	0.000152201	1.08742	4.1647	-1.93731	1.55e-08	0.555585	5.72436	-3.36503	4.41263e-08	0.433845	5.81396	-3.74427	Sevir.1G064300	35.2	not assigned.unknown	' no hits & (original description: pacid=40607667 transcript=Sevir.1G064300.1 locus=Sevir.1G064300 ID=Sevir.1G064300.1.v2.1 annot-version=v2.1)'			NA	NA	NA	NA	NA	NA	NA
Sevir.1G064400	0.368317	23.7025	27.4671	-0.212662	0.158651	25.6025	16.8349	0.604825	2.36912e-05	21.1784	11.6523	0.861984	5.42452e-11	20.3465	8.27353	1.2982	9.6e-16	22.372	11.348	0.97926	2.907e-16	26.6918	11.1657	1.25733	Sevir.1G064400	35.2	not assigned.unknown	' (original description: pacid=40608420 transcript=Sevir.1G064400.1 locus=Sevir.1G064400 ID=Sevir.1G064400.1.v2.1 annot-version=v2.1)'			NA	NA	NA	NA	NA	NA	NA
Sevir.1G064600	0.469516	5.15599	4.62535	0.156687	0.0221373	5.70735	3.16877	0.8489	3.07204e-10	5.64938	1.61488	1.80667	0.0590317	5.47873	4.65449	0.235218	0.258964	5.47937	7.40412	-0.434318	0.0254631	4.81757	9.64839	-1.00198	Sevir.1G064600	3.3	minor CHO metabolism.sugar alcohols	'(loc_os02g08130.3 : 1060.0) no description available & (at4g30310 : 946.0) FGGY family of carbohydrate kinase; FUNCTIONS IN: carbohydrate kinase activity
Sevir.1G064700	0.0568752	21.8664	14.878	0.555534	0.462252	19.4855	15.4596	0.3339	0.0627698	19.5367	24.5935	-0.332093	3.22872e-12	15.8279	41.3282	-1.38466	5.89e-21	17.9868	56.6129	-1.65419	1.34656e-18	17.4306	61.4706	-1.81827	Sevir.1G064700	30.3	signalling.calcium	'(loc_os02g08120.2 : 1032.0) no description available & (at5g57580 : 681.0) Calmodulin-binding protein; CONTAINS InterPro DOMAIN/s: Calmodulin binding protein-like (InterPro:IPR012416); BEST Arabidopsis thaliana protein match is: Calmodulin-binding protein (TAIR:AT4G25800.2); Has 341 Blast hits to 322 proteins in 21 species: Archae - 0; Bacteria - 2; Metazoa - 0; Fungi - 0; Plants - 339; Viruses …	AT5G57580	loc_os02g08120	AT5G57580	30.3	signalling.calcium	calmodulin-binding protein | chr5:23314716-23318125 REVERSE	Calmodulin-binding protein		Calmodulin-binding protein; CONTAINS InterPro DOMAIN/s: Calmodulin binding protein-like (InterPro:IPR012416); BEST Arabidopsis thaliana protein match is: Calmodulin-binding protein (TAIR:AT4G25800.2); Has 341 Blast hits to 322 proteins in 21 species: Archae - 0; Bacteria - 2; Metazoa - 0; Fungi - 0; Plants - 339; Viruses - 0; Other Eukaryotes - 0 (source: NCBI BLink).
Sevir.1G065000	0.0731651	13.3234	13.6055	-0.0302305	5.12e-05	11.3884	35.3963	-1.63604	8.40219e-17	11.9374	30.8972	-1.37198	0.160925	10.5355	16.7265	-0.666874	0.305057	12.0243	12.3634	-0.0401191	0.0600214	11.3512	11.3114	0.0050652	Sevir.1G065000	16.2.1.3	secondary metabolism.phenylpropanoids.lignin biosynthesis.4CL	'(loc_os02g08100.1 : 914.0) no description available & (o24145|4cl1_tobac : 682.0) 4-coumarate--CoA ligase 1 (EC 6.2.1.12) (4CL 1) (4-coumaroyl-CoA synthase 1) - Nicotiana tabacum (Common tobacco) & (at1g65060 : 654.0) encodes an isoform of 4-coumarate:CoA ligase (4CL)
Sevir.1G065600	0.962181	1.14108	1.29738	-0.185202	0.554606	1.3891	0.986072	0.49439	0.00504367	1.89209	0.372967	2.34286	0.0212159	1.49738	0.366552	2.03035	0.0309489	0.88673	0.207796	2.09332	0.00750453	1.05392	0.214797	2.29472	Sevir.1G065600	3.5	minor CHO metabolism.others	'(loc_os04g56290.5 : 474.0) no description available & (at5g57330 : 437.0) Galactose mutarotase-like superfamily protein; FUNCTIONS IN: isomerase activity
Sevir.1G065700	0.574865	14.1962	16.0311	-0.175372	0.523514	17.0724	13.7175	0.315647	0.0923245	18.4974	22.8926	-0.307561	0.00529384	13.4641	22.2789	-0.726562	0.010049	12.3508	20.0302	-0.697566	0.000880018	9.92343	21.156	-1.09216	Sevir.1G065700	35.1	not assigned.no ontology	'(loc_os05g18770.1 : 632.0) no description available & (at3g10730 : 279.0) Encodes a member of the Sad1/UNC-84 (SUN)-domain proteins: AtSUN1(At5g04990)
Sevir.1G066532	1.27e-05	30.0413	36.598	-0.284818	0.88634	32.1426	27.7906	0.209891	2.49643e-60	35.7663	4.82506	2.88998	1.09142e-100	46.3015	4.3599	3.40869	1.9e-130	57.7336	2.41098	4.58172	5.57641e-100	65.0462	0.61978	6.71357	Sevir.1G066532	35.2	not assigned.unknown	' (original description: pacid=40606812 transcript=Sevir.1G066532.1 locus=Sevir.1G066532 ID=Sevir.1G066532.1.v2.1 annot-version=v2.1)'			NA	NA	NA	NA	NA	NA	NA
Sevir.1G066900	0.805327	10.9921	10.644	0.0464222	0.315344	12.2283	15.3352	-0.326624	0.216775	12.5175	17.0721	-0.447701	0.0120121	13.4346	25.0084	-0.896465	0.00056366	11.3953	26.7521	-1.23122	0.00593294	13.2811	29.5825	-1.15537	Sevir.1G066900	27.1	RNA.processing	'(loc_os11g43620.1 : 169.0) no description available & (at4g30220 : 154.0) small nuclear ribonucleoprotein F (RUXF); FUNCTIONS IN: molecular_function unknown; LOCATED IN: nucleus
Sevir.1G067100	0.18744	0.785856	0.974217	-0.309978	0.470226	0.826722	0.638044	0.373747	0.427486	0.631372	1.07643	-0.769695	0.039713	0.537207	1.61224	-1.58552	0.000455485	0.302293	1.87589	-2.63355	0.0528983	0.378644	1.57143	-2.05316	Sevir.1G067100	35.2	not assigned.unknown	' (original description: pacid=40603640 transcript=Sevir.1G067100.1 locus=Sevir.1G067100 ID=Sevir.1G067100.1.v2.1 annot-version=v2.1)'			NA	NA	NA	NA	NA	NA	NA
Sevir.1G067200	0.495593	7.57101	8.53859	-0.173512	0.782518	8.753	7.94968	0.138881	0.0833686	8.28266	11.3562	-0.455309	0.00549447	6.24576	13.1397	-1.07298	0.0960787	7.51299	11.5129	-0.615796	0.0121525	6.19777	12.9481	-1.06292	Sevir.1G067200	35.2	not assigned.unknown	'(loc_os02g07880.1 : 747.0) no description available & (at2g19160 : 498.0) Core-2/I-branching beta-1
Sevir.1G067600	0.806844	0.239678	0.337	-0.491655	0.549456	0.510206	0.298666	0.772547	0.0218509	0.300085	0.932399	-1.63557	9.82484e-05	0.286652	2.4892	-3.11831	0.000461686	0.200946	1.84082	-3.19547	0.0100399	0.0836008	1.05295	-3.65478	Sevir.1G067600	34.14	transport.unspecified cations	'(loc_os02g07830.1 : 656.0) no description available & (q6h501|hkt6_orysa : 650.0) Probable cation transporter HKT6 (OsHKT6) - Oryza sativa (Rice) & (at4g10310 : 371.0) encodes a sodium transporter (HKT1) expressed in xylem parenchyma cells. Mutants over-accumulate sodium in shoot tissue and have increased sodium in the xylem sap and reduced sodium in phloem sap and roots.; high-affinity K+ trans…
Sevir.1G068600	0.384464	2.64096	1.47741	0.837995	0.337898	2.11899	3.18855	-0.589525	0.149519	2.73796	1.57854	0.794509	0.00170809	1.84268	5.94434	-1.68971	1.02e-15	2.38953	21.6106	-3.17694	5.10584e-26	2.07184	33.5769	-4.01848	Sevir.1G068600	35.2	not assigned.unknown	'(loc_os02g07740.1 : 700.0) no description available & (at1g54310 : 591.0) S-adenosyl-L-methionine-dependent methyltransferases superfamily protein; FUNCTIONS IN: RNA binding; LOCATED IN: plasma membrane; EXPRESSED IN: 15 plant structures; EXPRESSED DURING: 7 growth stages; CONTAINS InterPro DOMAIN/s: S-adenosylmethionine-dependent methyltransferase (InterPro:IPR019614)
Sevir.1G069100	0.454891	3.25251	1.12333	1.53377	0.411542	1.23561	1.90911	-0.627676	0.161812	1.28286	0.596428	1.10495	0.000274748	2.57933	0.799785	1.68931	0.00187953	2.49373	1.02441	1.28351	3.64632e-05	2.98761	0.869525	1.78069	Sevir.1G069100	35.2	not assigned.unknown	' (original description: pacid=40604131 transcript=Sevir.1G069100.1 locus=Sevir.1G069100 ID=Sevir.1G069100.1.v2.1 annot-version=v2.1)'			NA	NA	NA	NA	NA	NA	NA
Sevir.1G069200	0.493527	11.1615	13.0758	-0.22837	0.425538	12.887	10.639	0.276553	0.00136998	12.8343	8.44518	0.603801	0.245164	12.0069	11.231	0.0963669	0.0588242	10.6224	17.0105	-0.679313	1.1341e-06	9.35162	25.0126	-1.41937	Sevir.1G069200	26.1	misc.cytochrome P450	'(loc_os02g07680.1 : 942.0) no description available & (o48921|c97b2_soybn : 829.0) Cytochrome P450 97B2 (EC 1.14.-.-) - Glycine max (Soybean) & (at4g15110 : 808.0) member of CYP97B; "cytochrome P450
Sevir.1G070200	0.679643	21.5335	19.6048	0.135376	0.0240066	18.9462	27.1679	-0.519997	1.92993e-06	21.5479	38.004	-0.818607	3.96744e-08	20.2121	44.2472	-1.13037	8.1e-05	21.3575	41.1845	-0.947361	0.000330607	21.2624	44.5974	-1.06865	Sevir.1G070200	4.2.8	glycolysis.plastid branch.glyceraldehyde 3-phosphate dehydrogenase (GAP-DH)	'(loc_os02g07490.1 : 676.0) no description available & (at1g16300 : 580.0) Encodes one of the chloroplast/plastid localized GAPDH isoforms (GAPCp1/At1g79530 and GAPCp2/At1g16300). gapcp double mutants display a drastic phenotype of arrested root development
Sevir.1G070500	0.309859	41.4441	38.1368	0.119983	0.0367017	48.9904	28.8423	0.764313	2.54925e-11	48.274	22.6479	1.09187	1.34771e-05	41.9516	28.0703	0.579678	3.99e-06	37.5752	25.017	0.586872	4.61661e-07	36.753	27.2819	0.429917	Sevir.1G070500	27.3.16	RNA.regulation of transcription.CCAAT box binding factor family
Sevir.1G071700	0.938286	0.273625	0.345115	-0.334879	0.222947	0.204136	0.046344	2.13907	0.779813	0.297001	0.316914	-0.0936251	0.0035308	0.213695	0.866366	-2.01943	1.22e-06	0.141964	2.34687	-4.04714	1.03544e-07	0.0739771	2.75766	-5.22022	Sevir.1G071700	35.1.5	not assigned.no ontology.pentatricopeptide (PPR) repeat-containing protein	'(loc_os02g07360.1 : 983.0) no description available & (at2g35130 : 726.0) Tetratricopeptide repeat (TPR)-like superfamily protein; FUNCTIONS IN: molecular_function unknown; INVOLVED IN: biological_process unknown; LOCATED IN: endomembrane system; CONTAINS InterPro DOMAIN/s: Pentatricopeptide repeat (InterPro:IPR002885); BEST Arabidopsis thaliana protein match is: Pentatricopeptide repeat (PPR) s…
Sevir.1G072200	0.706438	93.7364	81.4035	0.203518	0.00296935	85.4746	143.731	-0.7498	4.19606e-11	92.8619	186.805	-1.00837	5.18732e-15	86.6203	225.998	-1.38354	3.44e-16	81.5338	235.696	-1.53146	6.18936e-12	91.8	244.472	-1.4131	Sevir.1G072200	29.2.1.2.2.527	protein.synthesis.ribosomal protein.eukaryotic.60S subunit.L27A	'(loc_os07g42170.1 : 215.0) no description available & (at1g23290 : 204.0) Encodes a ribosomal protein L27A
Sevir.1G073600	0.834119	30.1615	26.9197	0.164046	0.880076	26.9833	25.0519	0.107149	1.02846e-07	28.275	13.8813	1.02639	0.168641	27.1699	36.5908	-0.429475	1.43e-12	25.9914	71.3379	-1.45663	8.46927e-10	26.1711	67.378	-1.3643	Sevir.1G073600	16.1.3.1	secondary metabolism.isoprenoids.tocopherol biosynthesis.hydroxyphenylpyruvate dioxygenase	'(loc_os02g07160.1 : 628.0) no description available & (o48604|hppd_horvu : 611.0) 4-hydroxyphenylpyruvate dioxygenase (EC 1.13.11.27) (4HPPD) (HPD) (HPPDase) (4-hydroxyphenylpyruvic acid oxidase) - Hordeum vulgare (Barley) & (at1g06570 : 499.0) Mutation of the PDS1 locus disrupts the activity of p-hydroxyphenylpyruvate dioxygenase (HPPDase)
Sevir.1G073900	0.00578691	2.18631	5.13754	-1.23258	0.560428	0.945679	1.3446	-0.507758	0.0054517	1.37049	3.74247	-1.4493	0.006449	0.40247	3.1934	-2.98814	0.255247	0.685971	2.53668	-1.88672	0.00305454	0.397069	3.76738	-3.2461	Sevir.1G073900	35.2	not assigned.unknown	' no hits & (original description: pacid=40604336 transcript=Sevir.1G073900.1 locus=Sevir.1G073900 ID=Sevir.1G073900.1.v2.1 annot-version=v2.1)'			NA	NA	NA	NA	NA	NA	NA
Sevir.1G074000	0.69247	11.6902	12.1502	-0.0556837	0.368724	11.7495	9.68658	0.27854	0.247456	12.0726	13.4821	-0.159305	0.100374	10.4048	14.7892	-0.507288	0.00351656	9.3966	14.8746	-0.662637	0.000419856	7.40218	14.971	-1.01614	Sevir.1G074000	27.4	RNA.RNA binding	'(loc_os02g07070.1 : 1224.0) no description available & (at3g54230 : 669.0) Encodes a splicing factor SUA (suppressor of abi3-5)
Sevir.1G074700	0.152067	7.14683	0.876899	3.02682	0.625196	2.70929	3.58169	-0.402725	0.000694631	4.9834	0.344771	3.85342	2.29753e-05	7.25786	0.173716	5.38474	7.18e-08	6.32472	0.01	9.30486	4.0898e-08	8.69138	0.01	9.76344	Sevir.1G074700	35.2	not assigned.unknown	' no hits & (original description: pacid=40604874 transcript=Sevir.1G074700.1 locus=Sevir.1G074700 ID=Sevir.1G074700.1.v2.1 annot-version=v2.1)'			NA	NA	NA	NA	NA	NA	NA
Sevir.1G074801	0.849244	2.15022	1.65944	0.373794	0.217332	1.99494	0.9149	1.12466	0.0075844	2.02514	0.498601	2.02206	0.126905	1.61712	0.779535	1.05274	0.0261977	1.53009	0.624605	1.2926	0.254685	1.25547	0.833938	0.590213	Sevir.1G074801	35.2	not assigned.unknown	' no hits & (original description: pacid=40608166 transcript=Sevir.1G074801.1 locus=Sevir.1G074801 ID=Sevir.1G074801.1.v2.1 annot-version=v2.1)'			NA	NA	NA	NA	NA	NA	NA
Sevir.1G074900	0.549059	0.359608	0.763523	-1.08624	0.949671	1.14878	1.23954	-0.109699	0.121129	0.361767	1.31133	-1.8579	0.160636	0.249466	1.37716	-2.46478	0.099496	0.256695	1.83292	-2.83602	0.0145246	0.340002	3.17157	-3.22158	Sevir.1G074900	35.2	not assigned.unknown	' no hits & (original description: pacid=40605195 transcript=Sevir.1G074900.1 locus=Sevir.1G074900 ID=Sevir.1G074900.1.v2.1 annot-version=v2.1)'			NA	NA	NA	NA	NA	NA	NA
Sevir.1G076250	0.448913	1.9402	1.49071	0.380208	0.0192759	0.883328	4.22373	-2.2575	0.00308152	1.43621	4.05073	-1.49591	0.00127665	0.138212	2.82361	-4.35258	0.185506	0.383606	2.62005	-2.7719	0.780103	2.1587	2.45099	-0.1832	Sevir.1G076250	35.2	not assigned.unknown	' no hits & (original description: pacid=40607738 transcript=Sevir.1G076250.1 locus=Sevir.1G076250 ID=Sevir.1G076250.1.v2.1 annot-version=v2.1)'			NA	NA	NA	NA	NA	NA	NA
Sevir.1G076900	0.183536	2.69775	1.47843	0.867695	0.000565577	0.219404	4.80434	-4.45268	0.161834	1.53008	0.466462	1.71378	0.00146842	2.17797	0.118083	4.20511	0.610901	2.68482	3.12473	-0.218908	4.17824e-05	5.00436	0.657125	2.92894	Sevir.1G076900	35.2	not assigned.unknown	' no hits & (original description: pacid=40606150 transcript=Sevir.1G076900.1 locus=Sevir.1G076900 ID=Sevir.1G076900.1.v2.1 annot-version=v2.1)'			NA	NA	NA	NA	NA	NA	NA
Sevir.1G077000	0.319638	42.8224	36.9101	0.214352	0.136318	39.7966	51.8362	-0.381314	3.2302e-06	41.9829	81.871	-0.963549	1.45895e-12	38.8743	101.676	-1.38709	1.85e-10	40.4245	104.405	-1.36889	1.26842e-11	37.4251	117.403	-1.64939	Sevir.1G077000	29.2.1.2.1.14	protein.synthesis.ribosomal protein.eukaryotic.40S subunit.S14	'(gnl|cdd|35628 : 228.0) no description available & (loc_os02g06700.2 : 226.0) no description available & (at3g11510 : 217.0) Ribosomal protein S11 family protein; FUNCTIONS IN: structural constituent of ribosome; INVOLVED IN: translation; LOCATED IN: cytosolic small ribosomal subunit
Sevir.1G077100	0.585487	7.28888	2.66125	1.45359	0.0140212	2.16237	8.55171	-1.9836	0.562521	3.32075	3.07208	0.112292	0.0753072	3.48582	2.11914	0.718016	1.97e-06	7.48701	2.92109	1.35788	9.92137e-09	10.7113	2.77481	1.94867	Sevir.1G077100	26.19	misc.plastocyanin-like	'(loc_os02g06670.1 : 178.0) no description available & (at3g20570 : 120.0) early nodulin-like protein 9 (ENODL9); FUNCTIONS IN: electron carrier activity
Sevir.1G077501	0.771308	323.1	99.1188	1.70475	0.000955459	105.897	336.428	-1.66764	0.942009	132.615	146.716	-0.145781	2.06079e-06	174.644	169.161	0.0460202	4.26e-37	294.545	157.862	0.899823	6.20928e-47	380.174	144.603	1.39456	Sevir.1G077501	29.5.11.1	protein.degradation.ubiquitin.ubiquitin	'(at4g05320 : 783.0) One of five polyubiquitin genes in A. thaliana. These genes encode the highly conserved 76-amino acid protein ubiquitin that is covalently attached to substrate proteins targeting most for degradation. Polyubiquitin genes are characterized by the presence of tandem repeats of the 228 bp that encode a ubiquitin monomer. Induced by salicylic acid. Independent of NPR1 for their …
Sevir.1G077600	0.521307	7.24296	8.97452	-0.309255	0.0540679	8.62129	14.6392	-0.763864	8.31286e-10	9.16843	26.9766	-1.55696	8.54528e-07	7.93328	22.1444	-1.48095	2.63e-08	7.84229	24.406	-1.63789	1.44782e-08	6.81269	25.8714	-1.92506	Sevir.1G077600	20.2.2	stress.abiotic.cold	'(loc_os02g06630.1 : 427.0) no description available & (at4g11290 : 338.0) Peroxidase superfamily protein; FUNCTIONS IN: peroxidase activity
Sevir.1G077700	0.379578	17.2884	17.3645	-0.00633928	0.967578	17.6807	18.0647	-0.0309925	0.0164762	19.5823	25.206	-0.364215	0.0122753	18.4808	27.5276	-0.574847	2.28e-05	14.9536	29.8538	-0.99742	7.24177e-06	13.9045	32.7994	-1.23812	Sevir.1G077700	27.3.99	RNA.regulation of transcription.unclassified	'(loc_os02g06584.2 : 339.0) no description available & (at3g21810 : 81.3) Zinc finger C-x8-C-x5-C-x3-H type family protein; FUNCTIONS IN: zinc ion binding
Sevir.1G078084	0.0505078	16.9889	14.461	0.232422	0.0702564	22.5163	10.8522	1.05298	6.06622e-09	19.014	4.87537	1.96348	5.11679e-21	16.2381	63.0137	-1.95628	1.02e-110	15.5141	239.656	-3.94931	7.74239e-94	15.9454	306.976	-4.26691	Sevir.1G078084	35.2	not assigned.unknown	' no hits & (original description: pacid=40607940 transcript=Sevir.1G078084.1 locus=Sevir.1G078084 ID=Sevir.1G078084.1.v2.1 annot-version=v2.1)'			NA	NA	NA	NA	NA	NA	NA
Sevir.1G078126	2.54e-06	308.403	138.105	1.15906	0.635834	266.941	173.851	0.618671	0.00317034	216.914	135.338	0.68056	1.58504e-21	189.293	584.65	-1.62695	1.12e-45	204.782	1248.96	-2.60857	8.63033e-09	254.654	1182.41	-2.21512	Sevir.1G078126	35.2	not assigned.unknown	' no hits & (original description: pacid=40604975 transcript=Sevir.1G078126.1 locus=Sevir.1G078126 ID=Sevir.1G078126.1.v2.1 annot-version=v2.1)'			NA	NA	NA	NA	NA	NA	NA
Sevir.1G078300	0.373217	12.1495	6.62139	0.875689	0.0156189	5.53747	12.6474	-1.19154	0.153887	5.74246	4.32075	0.410387	5.22502e-06	6.12348	3.85189	0.668786	5.06e-17	10.0867	3.90675	1.36841	2.744e-18	12.9653	4.68336	1.46904	Sevir.1G078300	35.2	not assigned.unknown	' (original description: pacid=40604638 transcript=Sevir.1G078300.2 locus=Sevir.1G078300 ID=Sevir.1G078300.2.v2.1 annot-version=v2.1)'			NA	NA	NA	NA	NA	NA	NA
Sevir.1G079400	0.428193	0.487552	1.11418	-1.19236	0.367378	1.60738	1.02606	0.647595	0.00417307	0.989572	3.33751	-1.7539	0.00380679	0.735175	2.66295	-1.85687	0.0560532	0.864971	2.33101	-1.43023	0.0796859	0.585134	1.90228	-1.70089	Sevir.1G079400	35.2	not assigned.unknown	'(loc_os02g06380.1 : 376.0) no description available & (at5g67210 : 237.0) Protein of unknown function (DUF579); CONTAINS InterPro DOMAIN/s: Protein of unknown function DUF579 (InterPro:IPR021148)
Sevir.1G079700	0.642857	21.6568	19.0281	0.186691	0.362778	18.2696	20.9165	-0.195197	0.00872354	21.706	30.4452	-0.488117	1.89743e-05	19.5931	36.2569	-0.887907	2.04e-07	19.1843	39.8313	-1.05398	5.7562e-05	19.8555	41.3278	-1.05758	Sevir.1G079700	29.6	protein.folding	'(loc_os06g47320.1 : 938.0) no description available & (at3g11830 : 887.0) TCP-1/cpn60 chaperonin family protein; FUNCTIONS IN: unfolded protein binding
Sevir.1G079800	0.558488	6.62981	4.05364	0.709751	0.223545	4.18891	5.64796	-0.431155	0.222619	5.06546	4.00531	0.338779	0.941917	4.20726	5.30863	-0.335459	5.58e-05	6.56663	4.58142	0.519357	2.05409e-06	8.07324	5.20169	0.634167	Sevir.1G079800	30.3	signalling.calcium	'(loc_os02g06340.1 : 1030.0) no description available & (at3g20290 : 892.0) Encodes AtEHD1
Sevir.1G079900	0.000287411	30.5798	29.4421	0.0546952	0.00226347	20.3928	45.2636	-1.15029	0.0133155	19.8933	15.7661	0.335454	1.23044e-06	22.9293	11.981	0.936442	1.61e-33	38.8636	9.00536	2.10956	2.8611e-41	48.2229	5.81467	3.05195	Sevir.1G079900	35.2	not assigned.unknown	' no hits & (original description: pacid=40607574 transcript=Sevir.1G079900.1 locus=Sevir.1G079900 ID=Sevir.1G079900.1.v2.1 annot-version=v2.1)'			NA	NA	NA	NA	NA	NA	NA
Sevir.1G080200	0.32046	0.0704	0.542488	-2.94594	0.279757	0.314377	0.813072	-1.37089	0.0475227	0.241551	0.701442	-1.53799	0.0544492	0.137294	0.780609	-2.50733	0.00966942	0.0714707	1.1581	-4.01826	0.0652472	0.01	0.762643	-6.25294	Sevir.1G080200	35.2	not assigned.unknown	' no hits & (original description: pacid=40607454 transcript=Sevir.1G080200.2 locus=Sevir.1G080200 ID=Sevir.1G080200.2.v2.1 annot-version=v2.1)'			NA	NA	NA	NA	NA	NA	NA
Sevir.1G083500	0.583199	0.581156	0.754231	-0.376081	0.674564	0.750322	0.572974	0.38904	0.546134	0.658551	0.417218	0.658493	0.104097	0.174167	0.593352	-1.76842	0.00438508	0.13479	0.815581	-2.59712	0.677575	0.183498	0.310815	-0.76029	Sevir.1G083500	30.2.10	signalling.receptor kinases.leucine rich repeat X	'(loc_os02g05910.1 : 1398.0) no description available & (at1g72300 : 787.0) Encodes a leucine-rich repeat receptor kinase (LRR-RK) involved in the perception of PSY1. PSY1 is an 18-aa tyrosine-sulfated glycopeptide encoded by AT5G58650 that promotes cellular proliferation and expansion.; Leucine-rich receptor-like protein kinase family protein; CONTAINS InterPro DOMAIN/s: Protein kinase
Sevir.1G085100	0.821783	1.48261	0.868838	0.770979	0.0454953	1.01472	2.31262	-1.18844	0.0213134	0.775111	1.99036	-1.36055	0.695499	1.08233	1.61578	-0.578096	0.0449591	1.60226	0.919305	0.801496	0.0761967	1.77209	1.31597	0.429324	Sevir.1G085100	10.6.1	cell wall.degradation.cellulases and beta -1
Sevir.1G085600	0.000208732	5.77618	3.54693	0.703544	1.56e-09	7.18109	1.01101	2.82841	5.83881e-06	6.60552	1.97165	1.74427	0.559738	4.19205	3.39949	0.302338	0.536297	2.4136	3.1589	-0.388232	0.132937	1.63619	3.4181	-1.06285	Sevir.1G085600	29.5.11.4.2	protein.degradation.ubiquitin.E3.RING	'(loc_os02g05692.1 : 497.0) no description available & (at5g10650 : 143.0) RING/U-box superfamily protein; FUNCTIONS IN: zinc ion binding; EXPRESSED IN: 19 plant structures; EXPRESSED DURING: 14 growth stages; CONTAINS InterPro DOMAIN/s: Zinc finger
Sevir.1G086700	0.56529	207.516	177.987	0.221453	0.877541	189.636	184.513	0.039513	2.24179e-08	177.043	114.087	0.633958	1.61597e-23	171.186	89.2418	0.93977	2.63e-74	207.599	52.0364	1.99621	1.09119e-67	198.539	52.9067	1.9079	Sevir.1G086700	29.4	protein.postranslational modification	'(loc_os02g05630.1 : 452.0) no description available & (at4g31750 : 410.0) Encodes HopW1-1-Interacting protein 2 (WIN2). Interacts with the P. syringae effector HopW1-1. WIN2 has protein phosphatase activity. Modulates plant defenses against bacteria. Three WIN proteins are identified so far (WIN1: AT1G80600; WIN2: AT4G31750; WIN3: AT5G13320).; HOPW1-1-interacting 2 (WIN2); FUNCTIONS IN: protein …
Sevir.1G086900	0.023118	120.885	91.8824	0.39577	0.0153805	79.779	137.558	-0.78596	1.19305e-16	63.2657	112.379	-0.828872	2.7087e-67	34.9422	160.514	-2.19965	8.2e-35	36.1548	143.367	-1.98746	6.79465e-18	44.3479	140.022	-1.65872	Sevir.1G086900	29.2.3	protein.synthesis.initiation	'(p55876|if5_maize : 642.0) Eukaryotic translation initiation factor 5 (eIF-5) - Zea mays (Maize) & (loc_os09g15770.1 : 534.0) no description available & (at1g36730 : 444.0) Translation initiation factor IF2/IF5; FUNCTIONS IN: binding
Sevir.1G087200	0.846239	9.86024	9.42226	0.0655491	0.555782	10.2895	8.57229	0.263422	0.806437	9.02388	9.30672	-0.0445249	0.202927	9.53426	13.1062	-0.459053	0.0197896	8.42838	15.6086	-0.889013	0.00631439	8.63049	17.7178	-1.03768	Sevir.1G087200	35.2	not assigned.unknown	'(loc_os02g05500.1 : 473.0) no description available & (at1g51560 : 438.0) Pyridoxamine 5'-phosphate oxidase family protein; FUNCTIONS IN: FMN binding; LOCATED IN: chloroplast; CONTAINS InterPro DOMAIN/s: FMN-binding split barrel (InterPro:IPR012349)
Sevir.1G087500	0.0127746	41.0418	40.1691	0.0310055	0.565241	33.6993	36.3371	-0.108726	0.975608	30.1704	32.5014	-0.107366	0.0642887	27.8036	36.4713	-0.39149	1.35e-11	25.2208	60.2417	-1.25615	7.32141e-07	29.166	68.5129	-1.23209	Sevir.1G087500	27.3.34	RNA.regulation of transcription.Orphan family	'(loc_os02g05470.1 : 476.0) no description available & (at5g57180 : 144.0) Transcription regulator responsible for specific upregulation of the translocon genes atToc33 and atToc75 in leaves. Involved in protein import into chloroplast.; chloroplast import apparatus 2 (CIA2); BEST Arabidopsis thaliana protein match is: CCT motif family protein (TAIR:AT4G25990.1); Has 102 Blast hits to 81 proteins…	AT5G57180	loc_os02g05470	AT5G57180	27.3.34	RNA.regulation of transcription.Orphan family	Symbols: CIA2 | CIA2 (CHLOROPLAST IMPORT APPARATUS 2); transcription regulator | chr5:23168018-23170999 FORWARD	chloroplast import apparatus 2	Transcription regulator responsible for specific upregulation of the translocon genes atToc33 and atToc75 in leaves. Involved in protein import into chloroplast.	chloroplast import apparatus 2 (CIA2); CONTAINS InterPro DOMAIN/s: CCT domain (InterPro:IPR010402); BEST Arabidopsis thaliana protein match is: CCT motif family protein (TAIR:AT4G25990.2); Has 1391 Blast hits to 1370 proteins in 95 species: Archae - 0; Bacteria - 0; Metazoa - 5; Fungi - 7; Plants - 1340; Viruses - 0; Other Eukaryotes - 39 (source: NCBI BLink).
Sevir.1G087700	0.629014	10.2938	9.0496	0.185845	0.176495	8.43506	11.1172	-0.398321	0.144975	9.72652	12.6956	-0.384339	0.00561463	8.6777	17.9573	-1.04919	0.022642	11.2497	17.2252	-0.614627	0.0233553	9.74886	18.8456	-0.95092	Sevir.1G087700	35.2	not assigned.unknown	'(loc_os02g05440.1 : 304.0) no description available & (at5g24630 : 126.0) This gene is predicted to encode a protein that forms part of the topoisomerase VI complex. BIN4 is a nuclear-localized protein that can bind DNA. bin4 mutants are brassinolide-insensitive dwarves with severely reduced cell size in leaves
Sevir.1G088000	0.994547	39.5625	29.1637	0.439963	0.0190618	32.845	50.4361	-0.618785	1.13172e-17	33.6047	76.7115	-1.19078	6.40235e-14	30.201	81.6299	-1.4345	1.77e-08	36.6642	77.9027	-1.0873	6.24843e-06	37.8495	78.8707	-1.05922	Sevir.1G088000	29.2.3	protein.synthesis.initiation	'(q41741|if4a_maize : 808.0) Eukaryotic initiation factor 4A (EC 3.6.1.-) (ATP-dependent RNA helicase eIF4A) (eIF-4A) - Zea mays (Maize) & (loc_os02g05330.1 : 801.0) no description available & (at3g13920 : 766.0) eukaryotic translation initiation factor 4A-1; eukaryotic translation initiation factor 4A1 (EIF4A1); CONTAINS InterPro DOMAIN/s: DNA/RNA helicase
Sevir.1G088700	0.389211	3.49709	2.11653	0.724453	0.34571	2.59922	3.1973	-0.298779	0.000815315	2.73501	1.1738	1.22035	8.33641e-05	2.84074	1.07367	1.40372	3.15e-09	2.98317	0.732634	2.02568	4.94826e-10	3.35726	0.865158	1.95625	Sevir.1G088700	31.3	cell.cycle	'(loc_os02g05040.1 : 1360.0) no description available & (at2g41830 : 801.0) Uncharacterized protein; LOCATED IN: plasma membrane; EXPRESSED IN: 19 plant structures; EXPRESSED DURING: 7 growth stages; BEST Arabidopsis thaliana protein match is: Uncharacterized protein (TAIR:AT5G21080.1); Has 35333 Blast hits to 34131 proteins in 2444 species: Archae - 798; Bacteria - 22429; Metazoa - 974; Fungi - …	AT2G41830	loc_os02g05040	AT2G41830	31.3	cell.cycle	cyclin-related | chr2:17450109-17457087 REVERSE	Uncharacterized protein		Uncharacterized protein; LOCATED IN: plasma membrane; EXPRESSED IN: 19 plant structures; EXPRESSED DURING: 7 growth stages; BEST Arabidopsis thaliana protein match is: Uncharacterized protein (TAIR:AT5G21080.1); Has 35333 Blast hits to 34131 proteins in 2444 species: Archae - 798; Bacteria - 22429; Metazoa - 974; Fungi - 991; Plants - 531; Viruses - 0; Other Eukaryotes - 9610 (source: NCBI BLink).
Sevir.1G088800	0.796074	4.00382	3.58051	0.161211	0.678044	3.31188	3.54723	-0.0990425	0.410897	3.91018	4.31377	-0.141717	0.00052363	3.42402	6.6244	-0.952099	0.000122292	3.89777	7.43937	-0.93253	0.000940294	3.9814	8.41764	-1.08014	Sevir.1G088800	35.2	not assigned.unknown	'(loc_os02g04970.1 : 1967.0) no description available & (at1g33410 : 1149.0) SUPPRESSOR OF AUXIN RESISTANCE1 (SAR1); INVOLVED IN: mRNA export from nucleus
Sevir.1G089000	0.420428	4.54361	4.28962	0.0829892	0.0626082	5.11802	3.25797	0.651612	4.27506e-07	4.42017	1.38458	1.67465	0.001079	4.94482	3.2304	0.614206	0.109892	4.8273	4.73455	0.0279892	0.999472	3.86526	5.23322	-0.437135	Sevir.1G089000	3.8.1	minor CHO metabolism.galactose.galactokinases	'(loc_os02g04840.1 : 1868.0) no description available & (at4g16130 : 1513.0) Similar to galactokinase.; arabinose kinase (ARA1); FUNCTIONS IN: L-arabinokinase activity
Sevir.1G090000	0.461391	0.840203	0.402434	1.06198	0.185994	0.418235	0.772612	-0.885429	0.442161	0.430721	0.267537	0.687013	0.0120779	0.586507	0.125527	2.22415	0.00259618	0.929545	0.327371	1.5056	0.0269394	1.0494	0.411126	1.35191	Sevir.1G090000	29.1.12	protein.aa activation.aspartate-tRNA ligase	'(loc_os02g04700.1 : 776.0) no description available & (gnl|cdd|35776 : 653.0) no description available & (at4g31180 : 596.0) Class II aminoacyl-tRNA and biotin synthetases superfamily protein; FUNCTIONS IN: aminoacyl-tRNA ligase activity
Sevir.1G090100	1.16e-06	17.3906	35.2973	-1.02125	0.552526	23.7445	20.5211	0.210488	0.0132957	24.9861	18.5348	0.430885	5.35631e-13	24.0371	12.591	0.932868	1.92e-36	30.4314	8.07292	1.9144	3.51718e-27	29.2555	8.76964	1.73812	Sevir.1G090100	33.3	development.squamosa promoter binding like (SPL)	'(loc_os02g04680.1 : 395.0) no description available & (at5g43270 : 145.0) member of the SPL (squamosa-promoter binding protein-like) gene family
Sevir.1G090200	0.82657	16.7212	18.1135	-0.115387	0.748284	15.1984	13.844	0.134652	5.53165e-10	18.9013	8.79898	1.10308	0.000128381	18.0232	12.2073	0.562107	0.000277221	16.7666	12.4921	0.424567	0.000235035	15.4697	12.5764	0.298723	Sevir.1G090200	26.4	misc.beta 1
Sevir.1G090300	0.914263	7.10139	6.69079	0.0859242	0.283492	5.17588	6.33714	-0.292028	0.0599188	6.70598	9.09994	-0.440408	0.000121811	5.58618	13.0144	-1.22018	2.5e-09	6.0593	16.8995	-1.47976	1.05806e-06	7.05192	19.205	-1.44539	Sevir.1G090300	25	C1-metabolism	'(loc_os02g04660.1 : 1170.0) no description available & (at4g31120 : 933.0) Involved in vernalization. Required for epigenetic silencing of FLC
Sevir.1G091000	0.000180806	38.6102	57.1271	-0.565191	0.637023	42.1318	46.9243	-0.155426	0.000981747	36.1376	23.197	0.639566	1.77171e-13	38.0826	11.3217	1.75004	2.08e-36	46.334	2.27913	4.34552	4.21766e-31	46.772	1.12373	5.37928	Sevir.1G091000	35.2	not assigned.unknown	'(loc_os06g49070.1 : 97.4) no description available & (at1g78995 : 96.7) unknown protein; Has 30201 Blast hits to 17322 proteins in 780 species: Archae - 12; Bacteria - 1396; Metazoa - 17338; Fungi - 3422; Plants - 5037; Viruses - 0; Other Eukaryotes - 2996 (source: NCBI BLink). & (reliability: 193.4) & (original description: pacid=40609353 transcript=Sevir.1G091000.1 locus=Sevir.1G091000 ID=Sevi…	AT1G78995	loc_os06g49070	AT1G78995	35.2	not assigned.unknown	unknown protein | chr1:29715079-29716111 REVERSE			unknown protein; Has 30201 Blast hits to 17322 proteins in 780 species: Archae - 12; Bacteria - 1396; Metazoa - 17338; Fungi - 3422; Plants - 5037; Viruses - 0; Other Eukaryotes - 2996 (source: NCBI BLink).
Sevir.1G091250	0.775031	0.231535	0.0745147	1.63563	0.824128	0.120767	0.072269	0.740777	0.282814	0.298668	0.065701	2.18456	0.0199498	0.208365	0.01	4.38104	0.0474062	0.830044	0.065264	3.66883	0.0162902	0.678419	0.0654447	3.37383	Sevir.1G091250	35.2	not assigned.unknown	' no hits & (original description: pacid=40605173 transcript=Sevir.1G091250.1 locus=Sevir.1G091250 ID=Sevir.1G091250.1.v2.1 annot-version=v2.1)'			NA	NA	NA	NA	NA	NA	NA
Sevir.1G091500	1.44e-48	80.3284	314.528	-1.9692	0.00896193	107.828	213.764	-0.987289	0.00312085	100.729	89.809	0.165553	8.82048e-16	102.506	64.114	0.676994	8.93e-120	113.674	24.036	2.24164	1.29346e-158	102.573	8.0463	3.67219	Sevir.1G091500	35.2	not assigned.unknown	'(loc_os02g04510.1 : 924.0) no description available & (at1g16720 : 791.0) Encodes HCF173
Sevir.1G092600	0.211978	20.8159	21.4752	-0.0449879	0.000601181	23.9545	11.7335	1.02967	0.0307694	23.4501	16.8496	0.476875	0.151108	20.7137	17.5591	0.238371	0.347629	14.8134	19.2233	-0.375952	0.195292	12.2656	19.6984	-0.683459	Sevir.1G092600	35.2	not assigned.unknown	'(loc_os02g04450.1 : 466.0) no description available & (at3g10250 : 259.0) Plant protein 1589 of unknown function; CONTAINS InterPro DOMAIN/s: Conserved hypothetical protein CHP01589
Sevir.1G092800	0.506859	7.83662	1.60229	2.2901	0.107195	1.97171	6.49914	-1.7208	0.0965465	1.79525	1.26127	0.5093	0.0547321	2.18526	2.05648	0.0876278	4.48e-11	4.44669	1.44791	1.61876	9.14084e-20	6.86217	1.63764	2.06705	Sevir.1G092800	29.4.1.57	protein.postranslational modification.kinase.receptor like cytoplasmatic kinase VII	'(loc_os02g04430.1 : 674.0) no description available & (at2g20850 : 362.0) STRUBBELIG-receptor family 1 (SRF1); FUNCTIONS IN: kinase activity; INVOLVED IN: protein amino acid phosphorylation; LOCATED IN: plasma membrane; EXPRESSED IN: 22 plant structures; EXPRESSED DURING: 13 growth stages; CONTAINS InterPro DOMAIN/s: Serine/threonine-protein kinase domain (InterPro:IPR002290)
Sevir.1G093400	0.593714	3.59892	3.40215	0.0811145	0.0350319	2.92498	5.05794	-0.790122	0.00159883	3.56512	6.26026	-0.812273	6.5504e-05	3.93693	9.43245	-1.26056	5.17e-12	3.53809	11.8284	-1.74121	3.71363e-05	3.9431	11.225	-1.50931	Sevir.1G093400	28.2	DNA.repair	'(loc_os02g04270.1 : 1600.0) no description available & (at5g64420 : 649.0) DNA polymerase V family; FUNCTIONS IN: DNA-directed DNA polymerase activity
Sevir.1G093600	0.0131215	21.5981	17.6592	0.290485	3.23e-05	13.5461	31.168	-1.20218	0.213136	12.9579	17.5363	-0.436506	0.000374954	15.9577	11.1241	0.52057	1.84e-08	16.9425	11.2177	0.594865	4.02272e-11	19.9449	11.4075	0.806033	Sevir.1G093600	35.2	not assigned.unknown	'(loc_os02g04250.1 : 697.0) no description available & (at3g18180 : 274.0) Glycosyltransferase family 61 protein; FUNCTIONS IN: transferase activity
Sevir.1G094200	1.3e-14	40.7802	65.3544	-0.680416	0.273945	41.9822	50.3454	-0.262083	1.12955e-41	37.9917	10.8531	1.80758	8.73764e-97	43.4674	4.86357	3.15985	2.2e-148	59.2091	1.60198	5.20789	1.36313e-145	58.5385	1.93801	4.91674	Sevir.1G094200	13.2.1.2	amino acid metabolism.degradation.central amino acid metabolism.aspartate	'(loc_os02g04170.3 : 1108.0) no description available & (at5g14760 : 870.0) At5g14760 encodes for L-aspartate oxidase involved in the early steps of NAD biosynthesis. In contrary to the EC 1.4.3.16 (l-aspartate oxidase - deaminating) the enzyme catalyzes the reaction L-aspartate + O2 = iminoaspartate (alpha-iminosuccinate) + H2O2; L-aspartate oxidase (AO); FUNCTIONS IN: electron carrier activity
Sevir.1G094700	0.883706	8.34552	5.80204	0.524442	0.0153064	4.63498	7.6082	-0.714991	2.03427e-05	4.28883	7.39095	-0.785177	4.09337e-07	2.85447	7.69281	-1.43029	0.00173424	3.08486	7.01585	-1.18541	0.00122112	3.0633	7.46857	-1.28575	Sevir.1G094700	35.2	not assigned.unknown	' (original description: pacid=40607536 transcript=Sevir.1G094700.8 locus=Sevir.1G094700 ID=Sevir.1G094700.8.v2.1 annot-version=v2.1)'			NA	NA	NA	NA	NA	NA	NA
Sevir.1G095300	0.413499	9.5989	2.87095	1.74134	0.0623131	3.07089	6.15369	-1.0028	0.0423961	3.35462	2.05089	0.709903	0.00454325	4.07122	3.33933	0.285903	0.0730724	6.25765	5.87956	0.0899128	0.773335	6.59668	8.48782	-0.363653	Sevir.1G095300	31.3	cell.cycle	'(loc_os02g04010.1 : 432.0) no description available & (at4g19600 : 267.0) Encodes a cyclin T partner CYCT1;4. Plays important roles in infection with Cauliflower mosaic virus (CaMV).; CYCT1;4; FUNCTIONS IN: cyclin-dependent protein kinase activity; INVOLVED IN: regulation of cell cycle
Sevir.1G096200	0.439716	0.948168	1.13104	-0.254434	0.253411	0.943771	1.4049	-0.573959	0.75308	1.41152	1.80215	-0.352475	0.41544	1.52617	2.03678	-0.416374	0.0092984	0.907704	2.62508	-1.53207	1.67491e-05	0.57681	3.37898	-2.55042	Sevir.1G096200	35.1.5	not assigned.no ontology.pentatricopeptide (PPR) repeat-containing protein	'(loc_os02g03930.1 : 1326.0) no description available & (at2g17140 : 725.0) Pentatricopeptide repeat (PPR) superfamily protein; CONTAINS InterPro DOMAIN/s: Pentatricopeptide repeat (InterPro:IPR002885); BEST Arabidopsis thaliana protein match is: Pentatricopeptide repeat (PPR) superfamily protein (TAIR:AT5G65560.1); Has 62164 Blast hits to 14567 proteins in 313 species: Archae - 6; Bacteria - 60;…
Sevir.1G096600	0.290756	0.827652	0.72018	0.200668	0.294745	0.622797	0.980202	-0.654317	0.394566	0.850209	1.15934	-0.447414	0.47671	0.826865	0.548199	0.592953	0.0670208	0.590244	0.183657	1.68429	0.00577961	0.902455	0.0972323	3.21435	Sevir.1G096600	35.2	not assigned.unknown	' no hits & (original description: pacid=40608384 transcript=Sevir.1G096600.1 locus=Sevir.1G096600 ID=Sevir.1G096600.1.v2.1 annot-version=v2.1)'			NA	NA	NA	NA	NA	NA	NA
Sevir.1G096800	0.594815	140.254	183.326	-0.386371	0.118044	185.956	117.942	0.656879	0.0428987	193.474	123.357	0.649292	1.06943e-08	183.992	71.5018	1.36359	2.58e-37	172.837	18.2115	3.24649	7.41246e-154	114.649	8.1108	3.82123	Sevir.1G096800	35.2	not assigned.unknown	' (original description: pacid=40607020 transcript=Sevir.1G096800.1 locus=Sevir.1G096800 ID=Sevir.1G096800.1.v2.1 annot-version=v2.1)'			NA	NA	NA	NA	NA	NA	NA
Sevir.1G096900	0.672124	7.00753	6.11104	0.197488	0.8765	5.85618	5.51211	0.0873543	0.968618	5.82195	5.92446	-0.0251812	0.353425	6.12688	8.6026	-0.489619	0.00538179	6.12867	11.0791	-0.854194	0.00061305	5.24797	12.6023	-1.26386	Sevir.1G096900	13.1.6.5.2	amino acid metabolism.synthesis.aromatic aa.tryptophan.anthranilate phosphoribosyltransferase	'(loc_os02g03850.1 : 903.0) no description available & (at1g70570 : 740.0) anthranilate phosphoribosyltransferase
Sevir.1G098700	0.236683	25.7406	17.5871	0.549523	0.345033	17.6535	21.9897	-0.316879	0.0885025	19.5876	26.6768	-0.445646	0.0108442	19.6107	33.5316	-0.773883	0.000640725	19.4479	38.6785	-0.991916	0.00413297	19.0926	43.1004	-1.17468	Sevir.1G098700	35.1	not assigned.no ontology	'(loc_os02g03730.1 : 147.0) no description available & (gnl|cdd|37157 : 101.0) no description available & (at2g14880 : 94.7) SWIB/MDM2 domain superfamily protein; FUNCTIONS IN: molecular_function unknown; INVOLVED IN: biological_process unknown; LOCATED IN: chloroplast; EXPRESSED IN: 22 plant structures; EXPRESSED DURING: 13 growth stages; CONTAINS InterPro DOMAIN/s: SWIB/MDM2 domain (InterPro:IP…
Sevir.1G098900	4.63e-14	104.889	120.672	-0.202217	0.0151102	84.9821	195.959	-1.20532	5.94069e-10	88.9644	51.4542	0.78994	4.94357e-54	186.864	41.549	2.1691	2.68e-169	341.058	28.3924	3.58644	7.00089e-177	488.505	18.1072	4.75374	Sevir.1G098900	35.2	not assigned.unknown	' no hits & (original description: pacid=40604557 transcript=Sevir.1G098900.1 locus=Sevir.1G098900 ID=Sevir.1G098900.1.v2.1 annot-version=v2.1)'			NA	NA	NA	NA	NA	NA	NA
Sevir.1G099000	0.930647	5.51851	2.42975	1.18347	0.00585385	1.98649	6.67635	-1.74884	0.0397519	3.73198	1.89948	0.974338	9.97623e-05	6.27503	2.33073	1.42884	7.87e-08	6.27345	1.53342	2.03251	1.22837e-11	9.60744	1.85882	2.36977	Sevir.1G099000	35.2	not assigned.unknown	' no hits & (original description: pacid=40605456 transcript=Sevir.1G099000.1 locus=Sevir.1G099000 ID=Sevir.1G099000.1.v2.1 annot-version=v2.1)'			NA	NA	NA	NA	NA	NA	NA
Sevir.1G099100	0.598012	0.169922	0.383975	-1.17614	0.586122	0.386282	0.218449	0.82236	0.875993	0.315886	0.239332	0.400393	0.187381	0.107898	0.476878	-2.14395	0.00371844	0.145303	1.01373	-2.80255	0.0092699	0.161768	1.18294	-2.87037	Sevir.1G099100	35.1.5	not assigned.no ontology.pentatricopeptide (PPR) repeat-containing protein	'(at4g02750 : 478.0) Tetratricopeptide repeat (TPR)-like superfamily protein; LOCATED IN: mitochondrion; EXPRESSED IN: 16 plant structures; EXPRESSED DURING: 7 growth stages; CONTAINS InterPro DOMAIN/s: Pentatricopeptide repeat (InterPro:IPR002885); BEST Arabidopsis thaliana protein match is: pentatricopeptide (PPR) repeat-containing protein (TAIR:AT1G09410.1); Has 56089 Blast hits to 14902 prote…
Sevir.1G099200	0.705125	45.7588	56.6506	-0.308042	0.00149825	64.631	29.6322	1.12506	0.197719	47.3503	50.4544	-0.0916065	0.681822	35.3715	41.1371	-0.217852	0.538258	26.8507	35.0276	-0.383532	0.659892	18.9063	29.9416	-0.663284	Sevir.1G099200	35.2	not assigned.unknown	'(loc_os02g03670.1 : 536.0) no description available & (at5g48790 : 406.0) FUNCTIONS IN: molecular_function unknown; INVOLVED IN: biological_process unknown; LOCATED IN: chloroplast; EXPRESSED IN: 22 plant structures; EXPRESSED DURING: 13 growth stages; CONTAINS InterPro DOMAIN/s: Domain of unknown function DUF1995 (InterPro:IPR018962); BEST Arabidopsis thaliana protein match is: Low PSII Accumul…	AT5G48790	loc_os02g03670	AT5G48790	35.2	not assigned.unknown	unknown protein | chr5:19779860-19782050 REVERSE	Domain of unknown function (DUF1995)		FUNCTIONS IN: molecular_function unknown; INVOLVED IN: biological_process unknown; LOCATED IN: chloroplast; EXPRESSED IN: 22 plant structures; EXPRESSED DURING: 13 growth stages; CONTAINS InterPro DOMAIN/s: Domain of unknown function DUF1995 (InterPro:IPR018962); BEST Arabidopsis thaliana protein match is: Low PSII Accumulation 3 (TAIR:AT1G73060.1); Has 30201 Blast hits to 17322 proteins in 780 s…
Sevir.1G100001	0.834902	1.05598	1.50601	-0.512148	0.610209	1.28723	1.49533	-0.216201	0.97604	2.01665	2.15193	-0.0936704	0.0404591	1.9585	3.63516	-0.892268	0.000215671	1.18938	3.67787	-1.62866	1.13351e-06	1.16674	5.62446	-2.26923	Sevir.1G100001	35.2	not assigned.unknown	'(loc_os02g03590.1 : 246.0) no description available & (at5g45610 : 161.0) Encodes a homologue of the ATR-interacting protein ATRIP. Mutant (named sensitive to UV2 or suv2) is UVB-hypersensitive and defective in DNA damage response.; SENSITIVE TO UV 2 (SUV2); Has 65 Blast hits to 63 proteins in 29 species: Archae - 0; Bacteria - 2; Metazoa - 9; Fungi - 13; Plants - 35; Viruses - 0; Other Eukaryot…	AT5G45610	loc_os02g03590	AT5G45610	35.2	not assigned.unknown	unknown protein | chr5:18496311-18499673 REVERSE	protein dimerizations	Encodes a homologue of the ATR-interacting protein ATRIP. Mutant (named sensitive to UV2 or suv2) is UVB-hypersensitive and defective in DNA damage response.	SENSITIVE TO UV 2 (SUV2); Has 65 Blast hits to 63 proteins in 29 species: Archae - 0; Bacteria - 2; Metazoa - 9; Fungi - 13; Plants - 35; Viruses - 0; Other Eukaryotes - 6 (source: NCBI BLink).
Sevir.1G100101	0.719231	2.14781	2.30229	-0.100208	0.648514	2.60847	3.40738	-0.385462	0.658268	2.76974	4.10154	-0.566417	0.27502	3.97401	8.48054	-1.09356	0.00419191	2.44833	11.929	-2.2846	0.00982784	2.52173	12.8282	-2.34683	Sevir.1G100101	35.2	not assigned.unknown	' no hits & (original description: pacid=40606751 transcript=Sevir.1G100101.1 locus=Sevir.1G100101 ID=Sevir.1G100101.1.v2.1 annot-version=v2.1)'			NA	NA	NA	NA	NA	NA	NA
Sevir.1G100500	0.769777	5.53901	8.15927	-0.558812	0.883329	7.02674	7.65242	-0.123059	1.35417e-19	9.62778	44.3382	-2.20327	1.3241e-09	5.24955	24.8727	-2.2443	1.59e-08	5.41785	21.5792	-1.99385	4.44266e-07	4.3618	19.7856	-2.18146	Sevir.1G100500	20.2.1	stress.abiotic.heat	'(loc_os02g03570.1 : 178.0) no description available & (at1g53540 : 124.0) HSP20-like chaperones superfamily protein; CONTAINS InterPro DOMAIN/s: Heat shock protein Hsp20 (InterPro:IPR002068)
Sevir.1G100800	0.879934	17.5678	17.2394	0.0272212	0.987993	16.0494	15.316	0.0674797	0.846978	16.8179	17.0846	-0.0226989	0.169685	17.1766	24.602	-0.518328	4.02e-05	16.8465	32.7904	-0.960825	1.7732e-07	17.0563	44.336	-1.37817	Sevir.1G100800	23.1.3	nucleotide metabolism.synthesis.PRS-PP	'(q6z2l5|kprs1_orysa : 711.0) Ribose-phosphate pyrophosphokinase 1 (EC 2.7.6.1) (Phosphoribosyl pyrophosphate synthetase 1) - Oryza sativa (Rice) & (loc_os02g03540.1 : 711.0) no description available & (at2g44530 : 581.0) Phosphoribosyltransferase family protein; FUNCTIONS IN: magnesium ion binding
Sevir.1G100900	0.0271	5.3451	4.50963	0.245207	0.000430095	2.74398	6.77005	-1.30289	0.976264	2.9887	3.83693	-0.360436	0.593964	4.49132	4.40055	0.0294557	0.0200926	5.48327	5.09069	0.107176	0.0271214	6.29994	5.82444	0.113218	Sevir.1G100900	35.1.5	not assigned.no ontology.pentatricopeptide (PPR) repeat-containing protein	'(loc_os02g03530.1 : 1283.0) no description available & (at1g71210 : 476.0) Pentatricopeptide repeat (PPR) superfamily protein; CONTAINS InterPro DOMAIN/s: Pentatricopeptide repeat (InterPro:IPR002885); BEST Arabidopsis thaliana protein match is: Tetratricopeptide repeat (TPR)-like superfamily protein (TAIR:AT3G06920.1); Has 23089 Blast hits to 6463 proteins in 161 species: Archae - 1; Bacteria -…
Sevir.1G101000	0.707143	11.4088	12.4817	-0.129673	0.899205	11.1628	11.3255	-0.0208746	0.00692308	11.3911	17.6374	-0.630734	0.170839	11.4463	17.3582	-0.600741	0.0326971	11.2027	19.6421	-0.810098	0.000277573	9.40793	23.128	-1.29769	Sevir.1G101000	11.3.3	lipid metabolism.Phospholipid synthesis.phosphatidate cytidylyltransferase	'(at2g45150 : 370.0) cytidinediphosphate diacylglycerol synthase 4; CONTAINS InterPro DOMAIN/s: Phosphatidate cytidylyltransferase (InterPro:IPR000374); BEST Arabidopsis thaliana protein match is: cytidinediphosphate diacylglycerol synthase 5 (TAIR:AT3G60620.1); Has 35333 Blast hits to 34131 proteins in 2444 species: Archae - 798; Bacteria - 22429; Metazoa - 974; Fungi - 991; Plants - 531; Viruse…	AT2G45150	loc_os02g03460	AT2G45150	11.3.3	lipid metabolism.Phospholipid synthesis.phosphatidate cytidylyltransferase	phosphatidate cytidylyltransferase family protein | chr2:18613305-18615717 FORWARD	cytidinediphosphate diacylglycerol synthase 4		cytidinediphosphate diacylglycerol synthase 4 (CDS4); CONTAINS InterPro DOMAIN/s: Phosphatidate cytidylyltransferase (InterPro:IPR000374); BEST Arabidopsis thaliana protein match is: cytidinediphosphate diacylglycerol synthase 5 (TAIR:AT3G60620.1); Has 7499 Blast hits to 7494 proteins in 2620 species: Archae - 2; Bacteria - 5196; Metazoa - 180; Fungi - 137; Plants - 143; Viruses - 0; Other Eukary…
Sevir.1G101300	0.0658819	2.13705	0.515644	2.05117	0.0432274	0.625305	1.89068	-1.59628	0.0189281	1.10201	0.331942	1.73114	0.000912538	2.06493	0.71574	1.52858	0.000338412	2.65406	0.972877	1.44787	0.000841347	2.81506	1.18135	1.25273	Sevir.1G101300	27.1	RNA.processing	'(loc_os02g03420.1 : 523.0) no description available & (at1g18485 : 209.0) Pentatricopeptide repeat (PPR) superfamily protein; CONTAINS InterPro DOMAIN/s: Pentatricopeptide repeat (InterPro:IPR002885); BEST Arabidopsis thaliana protein match is: Tetratricopeptide repeat (TPR)-like superfamily protein (TAIR:AT3G57430.1); Has 47794 Blast hits to 13382 proteins in 245 species: Archae - 0; Bacteria -…	AT1G18485	loc_os02g03420	AT1G18485	35.1.5	not assigned.no ontology.pentatricopeptide (PPR) repeat-containing protein	pentatricopeptide (PPR) repeat-containing protein | chr1:6363172-6366235 FORWARD	Pentatricopeptide repeat (PPR) superfamily protein		Pentatricopeptide repeat (PPR) superfamily protein; CONTAINS InterPro DOMAIN/s: Pentatricopeptide repeat (InterPro:IPR002885); BEST Arabidopsis thaliana protein match is: Tetratricopeptide repeat (TPR)-like superfamily protein (TAIR:AT3G57430.1); Has 47794 Blast hits to 13382 proteins in 245 species: Archae - 0; Bacteria - 5; Metazoa - 44; Fungi - 66; Plants - 47218; Viruses - 0; Other Eukaryotes…
Sevir.1G102501	0.0204954	19.0641	9.71268	0.972915	0.0625842	19.3841	10.1818	0.928882	6.39132e-06	19.6818	5.72014	1.78274	1.70321e-05	17.9869	6.54719	1.458	7.62e-06	16.0251	5.78891	1.46897	1.67075e-09	17.1086	3.2792	2.38331	Sevir.1G102501	35.2	not assigned.unknown	' no hits & (original description: pacid=40605887 transcript=Sevir.1G102501.1 locus=Sevir.1G102501 ID=Sevir.1G102501.1.v2.1 annot-version=v2.1)'			NA	NA	NA	NA	NA	NA	NA
Sevir.1G103100	0.0552045	11.2419	3.19939	1.81302	0.127202	4.68368	8.49744	-0.859386	0.141656	4.38497	2.67749	0.711689	0.000583166	5.70578	2.80524	1.0243	5.16e-06	8.10686	2.93996	1.46335	3.12259e-07	8.23599	2.69191	1.61331	Sevir.1G103100	20.1	stress.biotic	'(q9mbd8|bi1_orysa : 304.0) Bax inhibitor 1 (BI-1) (OsBI-1) - Oryza sativa (Rice) & (loc_os02g03280.2 : 304.0) no description available & (gnl|cdd|36842 : 295.0) no description available & (at5g47120 : 259.0) Encodes BI-1
Sevir.1G105700	0.282303	2.58357	5.04619	-0.965829	0.567727	5.87285	7.52943	-0.358479	2.07616e-13	4.33209	18.8816	-2.12384	2.28102e-07	3.42811	14.3744	-2.06802	0.00154834	3.02734	8.52668	-1.49393	0.0232973	4.01467	9.54681	-1.24974	Sevir.1G105700	3.5	minor CHO metabolism.others	'(loc_os02g03100.2 : 532.0) no description available & (at2g21250 : 495.0) NAD(P)-linked oxidoreductase superfamily protein; FUNCTIONS IN: oxidoreductase activity; INVOLVED IN: response to cadmium ion; EXPRESSED IN: cultured cell
Sevir.1G106100	0.480916	4.89043	6.21968	-0.34688	0.412229	5.71847	4.26749	0.422241	0.730215	5.97767	5.68813	0.071628	0.828671	5.39949	6.05962	-0.166403	0.000626206	5.54245	12.4406	-1.16646	5.22805e-09	5.03515	18.4038	-1.86989	Sevir.1G106100	27.1	RNA.processing	'(at1g01860 : 368.0) dimethyladenosine transferase; PALEFACE 1 (PFC1); FUNCTIONS IN: mRNA (2'-O-methyladenosine-N6-)-methyltransferase activity; INVOLVED IN: response to cold; LOCATED IN: chloroplast; EXPRESSED IN: 22 plant structures; EXPRESSED DURING: 13 growth stages; CONTAINS InterPro DOMAIN/s: Ribosomal RNA adenine methylase transferase
Sevir.1G106300	0.412188	2.1276	0.64764	1.71596	0.000368466	0.825918	3.24565	-1.97444	0.0725857	0.902082	1.90458	-1.07814	0.0139213	0.682927	2.15383	-1.6571	0.0435297	0.72589	2.11217	-1.54091	0.460733	1.07513	1.89804	-0.820006	Sevir.1G106300	27.3.69	RNA.regulation of transcription.SET-domain transcriptional regulator family	'(loc_os02g03030.1 : 492.0) no description available & (at5g24330 : 414.0) Encodes a SET-domain protein
Sevir.1G107000	0.938784	15.3764	15.6413	-0.0246457	0.410697	15.6459	17.3164	-0.146357	0.452856	16.1582	17.498	-0.114923	0.637753	15.2204	19.3266	-0.344585	0.0559067	17.6256	25.6846	-0.543229	1.17819e-05	15.5943	31.9208	-1.03347	Sevir.1G107000	2.2.2.3	major CHO metabolism.degradation.starch.glucan water dikinase	'(q2qtc2|pwd_orysa : 1702.0) Phosphoglucan
Sevir.1G107500	0.0502638	19.5708	14.7099	0.41191	0.321512	16.2702	19.2226	-0.240571	0.12808	20.8935	25.3331	-0.277968	0.00105826	17.6013	36.5829	-1.05549	1.22e-06	19.7368	41.571	-1.07469	5.18379e-07	18.2027	47.7304	-1.39075	Sevir.1G107500	27.3.99	RNA.regulation of transcription.unclassified	'(loc_os02g02960.4 : 245.0) no description available & (at2g45640 : 181.0) Involved in the regulation of salt stress. Expression of AtSAP18 is induced by NaCl
Sevir.1G107900	0.796301	1.02815	1.33911	-0.381214	0.894135	0.934326	0.863251	0.114145	0.206056	0.967887	1.41709	-0.550021	0.00194623	0.584006	2.11246	-1.85487	0.146912	0.617815	1.77776	-1.52481	0.00344973	0.630395	2.72327	-2.11101	Sevir.1G107900	16.1.5	secondary metabolism.isoprenoids.terpenoids	'(loc_os02g02930.1 : 674.0) no description available & (at1g61680 : 310.0) terpene synthase 14 (TPS14); CONTAINS InterPro DOMAIN/s: Terpene synthase
Sevir.1G108500	0.00921965	18.7625	22.9767	-0.29232	0.236861	21.619	26.4869	-0.292981	0.00134756	18.663	13.288	0.490054	2.95238e-08	20.3187	10.0548	1.01493	1.05e-13	20.8351	11.7057	0.831811	9.31093e-24	25.0607	8.8754	1.49754	Sevir.1G108500	11.1.8	lipid metabolism.FA synthesis and FA elongation.acyl coa ligase	'(loc_os02g02700.1 : 801.0) no description available & (at1g20560 : 643.0) acyl activating enzyme 1 (AAE1); FUNCTIONS IN: AMP binding; INVOLVED IN: metabolic process; LOCATED IN: peroxisome; EXPRESSED IN: 22 plant structures; EXPRESSED DURING: 13 growth stages; CONTAINS InterPro DOMAIN/s: AMP-binding
Sevir.1G109300	0.595394	1.37365	1.43842	-0.0664672	0.282906	1.49577	2.61333	-0.805	0.205364	1.56453	2.48512	-0.667583	0.280235	1.5393	2.56262	-0.73534	0.0444934	1.07032	3.01918	-1.49612	0.00931592	1.33154	4.3615	-1.71173	Sevir.1G109300	35.1.5	not assigned.no ontology.pentatricopeptide (PPR) repeat-containing protein	'(loc_os02g02740.3 : 368.0) no description available & (at2g17670 : 242.0) Tetratricopeptide repeat (TPR)-like superfamily protein; CONTAINS InterPro DOMAIN/s: Pentatricopeptide repeat (InterPro:IPR002885); BEST Arabidopsis thaliana protein match is: Pentatricopeptide repeat (PPR) superfamily protein (TAIR:AT3G53700.1); Has 35333 Blast hits to 34131 proteins in 2444 species: Archae - 798; Bacteri…
Sevir.1G109600	0.124845	6.06067	5.08788	0.252412	0.00359177	7.53526	2.13422	1.81995	0.262016	7.55385	4.5589	0.728525	0.340907	5.98421	7.09592	-0.245829	0.00690115	4.29496	8.7399	-1.02497	5.96744e-05	2.29504	11.5153	-2.32696	Sevir.1G109600	35.1.5	not assigned.no ontology.pentatricopeptide (PPR) repeat-containing protein	'(loc_os02g02770.1 : 583.0) no description available & (at2g17033 : 186.0) pentatricopeptide (PPR) repeat-containing protein; CONTAINS InterPro DOMAIN/s: Pentatricopeptide repeat (InterPro:IPR002885)
Sevir.1G110600	0.354228	5.30883	5.94056	-0.162205	0.856166	5.46362	5.47495	-0.00298864	0.169352	6.0509	8.25965	-0.448931	0.000572063	5.49554	12.5041	-1.18607	9.93e-11	5.01831	16.1109	-1.68277	1.43578e-10	4.63019	17.9888	-1.95795	Sevir.1G110600	25.5	C1-metabolism.Methylenetetrahydrofolate dehydrogenase & Methenyltetrahydrofolate cyclohydrolase	'(loc_os02g02850.1 : 533.0) no description available & (at4g00620 : 478.0) Amino acid dehydrogenase family protein; FUNCTIONS IN: binding
Sevir.1G111000	0.117699	471.099	133.933	1.81451	0.00260762	124.921	432.384	-1.79129	4.02677e-27	134.784	422.939	-1.6498	9.00043e-23	133.931	421.307	-1.65338	7.21e-16	156.766	423.814	-1.43482	3.72361e-07	201.937	442.614	-1.13214	Sevir.1G111000	31.3.1	cell.cycle.peptidylprolyl isomerase	'(p21569|cyph_maize : 281.0) Peptidyl-prolyl cis-trans isomerase (EC 5.2.1.8) (PPIase) (Rotamase) (Cyclophilin) (Cyclosporin A-binding protein) - Zea mays (Maize) & (loc_os02g02890.1 : 272.0) no description available & (gnl|cdd|35766 : 268.0) no description available & (at2g21130 : 257.0) Cyclophilin-like peptidyl-prolyl cis-trans isomerase family protein; FUNCTIONS IN: peptidyl-prolyl cis-trans …
Sevir.1G111200	0.242496	6.69411	4.46702	0.583581	0.376561	7.42815	4.84955	0.615152	0.00332225	7.6401	5.31596	0.52326	0.000166235	10.3044	4.99113	1.04582	3.39e-06	10.0946	5.21125	0.953876	9.19872e-07	10.5124	5.24139	1.00407	Sevir.1G111200	35.2	not assigned.unknown	' (original description: pacid=40604149 transcript=Sevir.1G111200.1 locus=Sevir.1G111200 ID=Sevir.1G111200.1.v2.1 annot-version=v2.1)'			NA	NA	NA	NA	NA	NA	NA
Sevir.1G111300	8.87e-05	29.0502	22.9885	0.337634	1.46e-06	37.193	9.05092	2.03889	1.13276e-11	34.7834	15.2146	1.19294	0.020358	27.2671	25.2038	0.113516	0.144286	25.751	34.6694	-0.429034	0.0029625	18.809	33.4105	-0.82888	Sevir.1G111300	35.2	not assigned.unknown	' (original description: pacid=40608399 transcript=Sevir.1G111300.1 locus=Sevir.1G111300 ID=Sevir.1G111300.1.v2.1 annot-version=v2.1)'			NA	NA	NA	NA	NA	NA	NA
Sevir.1G111800	0.707514	5.1532	5.52538	-0.100606	0.180867	6.03692	3.79523	0.669627	0.570626	5.77846	4.58354	0.334222	0.840625	4.37352	6.01334	-0.45937	0.216684	3.32221	5.22296	-0.652722	0.00984359	2.98023	7.50614	-1.33265	Sevir.1G111800	29.4.1.57	protein.postranslational modification.kinase.receptor like cytoplasmatic kinase VII	'(loc_os02g02600.1 : 612.0) no description available & (at2g17220 : 453.0) Protein kinase superfamily protein; FUNCTIONS IN: protein serine/threonine kinase activity
Sevir.1G112700	0.310283	8.20082	6.85338	0.258952	0.266131	7.00091	10.1376	-0.5341	0.000276171	7.00594	14.5744	-1.05679	0.236581	5.58927	11.3902	-1.02706	0.663945	8.1093	9.53739	-0.234017	0.979748	7.27505	10.1056	-0.474126	Sevir.1G112700	35.2	not assigned.unknown	'(loc_os02g02524.1 : 221.0) no description available & (at1g42480 : 169.0) unknown protein; FUNCTIONS IN: molecular_function unknown; INVOLVED IN: biological_process unknown; LOCATED IN: endomembrane system; EXPRESSED IN: 24 plant structures; EXPRESSED DURING: 13 growth stages; CONTAINS InterPro DOMAIN/s: Protein of unknown function DUF3456 (InterPro:IPR021852); Has 152 Blast hits to 152 proteins…	AT1G42480	loc_os02g02524	AT1G42480	35.2	not assigned.unknown	unknown protein | chr1:15936230-15938863 FORWARD			unknown protein; FUNCTIONS IN: molecular_function unknown; INVOLVED IN: biological_process unknown; LOCATED IN: endomembrane system; EXPRESSED IN: 24 plant structures; EXPRESSED DURING: 13 growth stages; CONTAINS InterPro DOMAIN/s: Protein of unknown function DUF3456 (InterPro:IPR021852); Has 177 Blast hits to 177 proteins in 59 species: Archae - 0; Bacteria - 0; Metazoa - 140; Fungi - 0; Plants …
Sevir.1G113420	0.198747	7.76953	15.1614	-0.964503	0.65147	11.0226	9.57775	0.202708	0.128636	11.1056	14.1491	-0.349427	0.310929	8.89417	14.4115	-0.696292	0.00117569	8.09076	19.5986	-1.2764	0.00131582	6.27006	20.4065	-1.70248	Sevir.1G113420	35.2	not assigned.unknown	' no hits & (original description: pacid=40605196 transcript=Sevir.1G113420.1 locus=Sevir.1G113420 ID=Sevir.1G113420.1.v2.1 annot-version=v2.1)'			NA	NA	NA	NA	NA	NA	NA
Sevir.1G114500	0.737346	10.3266	11.2994	-0.129879	0.232647	13.0973	9.56652	0.453203	0.813232	11.552	11.2663	0.0361171	0.0726111	10.1937	16.703	-0.712426	0.000591705	9.1191	18.0172	-0.982411	0.000215618	9.60412	23.6661	-1.30109	Sevir.1G114500	35.2	not assigned.unknown	'(loc_os08g25140.1 : 469.0) no description available & (at2g03800 : 428.0) encodes a D-aminoacyl-tRNA deacylase. Involved in detoxification of D-aminoacyl-tRNA. Mutants also show ethanol-hypersensitive phenotype.; GEKO1 (GEK1); CONTAINS InterPro DOMAIN/s: Uncharacterised conserved protein UCP016210 (InterPro:IPR018033)
Sevir.1G115800	0.00601981	28.62	20.5471	0.478089	0.000367916	34.82	18.1298	0.941552	0.0071451	32.7908	24.88	0.398305	0.0266034	31.0015	27.5384	0.170897	0.0214276	27.4472	24.0405	0.191194	0.00158308	23.4919	21.1957	0.148394	Sevir.1G115800	29.5.11.4.3.2	protein.degradation.ubiquitin.E3.SCF.FBOX	'(loc_os02g02350.3 : 587.0) no description available & (at3g61350 : 236.0) Encodes an SKP1 interacting partner (SKIP4).; SKP1 interacting partner 4 (SKIP4); CONTAINS InterPro DOMAIN/s: F-box domain
Sevir.1G115900	0.851576	9.14392	5.78365	0.660833	0.00140866	5.41806	10.8361	-0.999997	0.00151348	6.4889	10.4962	-0.693823	1.33168e-10	5.25945	18.1998	-1.79094	1.95e-07	6.68138	17.5353	-1.39205	1.95861e-05	7.22313	18.9092	-1.38839	Sevir.1G115900	35.2	not assigned.unknown	'(loc_os02g02360.1 : 682.0) no description available & (at5g41190 : 418.0) CONTAINS InterPro DOMAIN/s: Nin one binding (NOB1) Zn-ribbon like (InterPro:IPR014881)
Sevir.1G116150	0.706553	1.77352	1.62611	0.125191	0.30832	1.12607	2.88211	-1.35583	0.14342	2.29847	0.01	7.84453	0.0162383	3.58641	0.01	8.4864	0.00305942	4.60245	0.3722	3.62825	0.000455025	4.29425	0.01	8.74626	Sevir.1G116150	35.2	not assigned.unknown	' no hits & (original description: pacid=40604086 transcript=Sevir.1G116150.1 locus=Sevir.1G116150 ID=Sevir.1G116150.1.v2.1 annot-version=v2.1)'			NA	NA	NA	NA	NA	NA	NA
Sevir.1G116200	3.75e-09	46.636	72.3947	-0.63444	0.896717	53.9555	53.2068	0.0201576	1.5918e-14	50.0926	25.0962	0.997128	4.24571e-36	59.8399	18.7269	1.67599	1.04e-85	71.2217	13.5786	2.39099	8.33071e-90	73.2291	9.12813	3.00403	Sevir.1G116200	33.99	development.unspecified	'(loc_os02g02380.1 : 394.0) no description available & (at5g52250 : 254.0) Encodes a transducin protein whose gene expression is induced by UV-B. This induction is reduced in hy5 mutant and may be a target of HY5 during UV-B response.; Transducin/WD40 repeat-like superfamily protein; CONTAINS InterPro DOMAIN/s: WD40 repeat 2 (InterPro:IPR019782)
Sevir.1G116500	0.0572258	41.8307	31.042	0.430341	0.00870659	30.9288	17.9191	0.787454	0.791802	36.2824	36.9214	-0.02519	1.12951e-05	36.3642	73.3954	-1.01317	2.62e-39	34.2433	139.334	-2.02465	2.40216e-38	29.858	144.458	-2.27446	Sevir.1G116500	21.6	redox.dismutases and catalases	'(p18123|cata3_maize : 965.0) Catalase isozyme 3 (EC 1.11.1.6) - Zea mays (Maize) & (loc_os02g02400.1 : 889.0) no description available & (at1g20630 : 780.0) Catalyzes the reduction of hydrogen peroxide using heme group as cofactor. Protects cells from toxicity by H2O2.; catalase 1 (CAT1); FUNCTIONS IN: catalase activity
Sevir.1G116600	0.814476	50.847	54.6713	-0.104621	0.343121	57.939	72.1844	-0.317152	7.81311e-43	58.003	207.093	-1.83608	1.84537e-13	56.5437	130.049	-1.20162	1.54e-21	55.7595	135.625	-1.28233	9.38541e-25	46.5949	152.135	-1.70711	Sevir.1G116600	20.2.1	stress.abiotic.heat	'(o24581|bip3_maize : 1093.0) Luminal-binding protein 3 precursor (BiP3) - Zea mays (Maize) & (gnl|cdd|35323 : 1070.0) no description available & (loc_os02g02410.1 : 1065.0) no description available & (at5g42020 : 1009.0) Luminal binding protein (BiP2) involved in polar nuclei fusion during proliferation of endosperm nuclei.; luminal binding protein (BIP); FUNCTIONS IN: ATP binding; INVOLVED IN: …
Sevir.1G116800	0.561853	0.438774	0.561383	-0.355507	0.0389869	0.308857	1.26764	-2.03713	0.820333	0.638669	0.586731	0.122369	0.22804	0.41565	1.15599	-1.47569	0.00182605	0.331491	1.66132	-2.32529	0.0535303	0.348285	1.4737	-2.0811	Sevir.1G116800	35.1.5	not assigned.no ontology.pentatricopeptide (PPR) repeat-containing protein	'(at3g49142 : 343.0) Tetratricopeptide repeat (TPR)-like superfamily protein; CONTAINS InterPro DOMAIN/s: Pentatricopeptide repeat (InterPro:IPR002885); BEST Arabidopsis thaliana protein match is: Tetratricopeptide repeat (TPR)-like superfamily protein (TAIR:AT4G33990.1). & (loc_os10g26070.1 : 333.0) no description available & (reliability: 670.0) & (original description: pacid=40607731 transcrip…	AT3G49142	loc_os10g26070	AT3G49142	35.1.27	not assigned.no ontology.tetratricopeptide repeat (TPR)	Tetratricopeptide repeat (TPR)-like superfamily protein; CONTAINS InterPro DOMAIN/s: Pentatricopeptide repeat (InterPro:IPR002885); BEST Arabidopsis thaliana protein match is: Tetratricopeptide repeat (TPR)-like superfamily protein (TAIR:AT4G33990.1).	Tetratricopeptide repeat (TPR)-like superfamily protein		Tetratricopeptide repeat (TPR)-like superfamily protein; CONTAINS InterPro DOMAIN/s: Pentatricopeptide repeat (InterPro:IPR002885); BEST Arabidopsis thaliana protein match is: Tetratricopeptide repeat (TPR)-like superfamily protein (TAIR:AT4G33990.1).
Sevir.1G116900	0.314425	8.65667	9.26878	-0.0985684	0.0107629	8.47778	16.0295	-0.918973	2.47343e-05	8.3748	16.4792	-0.976519	4.5705e-10	5.62601	23.9332	-2.08883	1.4e-09	6.24287	20.0654	-1.68443	5.74323e-11	4.50345	21.4855	-2.25426	Sevir.1G116900	27.3.11	RNA.regulation of transcription.C2H2 zinc finger family	'(loc_os02g02424.1 : 552.0) no description available & (at1g72050 : 313.0) Encodes a transcriptional factor TFIIIA required for transcription of 5S rRNA gene. 5S rRNA is the smallest constituent of the ribosome. Work on one of the gene models AT1G72050.2 showed that it encodes a protein with nine Cys(2)-His(2)-type zinc fingers
Sevir.1G117300	0.00827328	181.577	242.857	-0.419521	0.646826	221.857	248.816	-0.165449	0.195775	195.626	222.983	-0.188838	0.000665865	184.513	155.34	0.248296	2.22e-28	201.199	94.9896	1.08278	3.61893e-30	194.468	74.7804	1.3788	Sevir.1G117300	29.6	protein.folding	'(loc_os03g14040.3 : 166.0) no description available & (at1g75690 : 148.0) DnaJ/Hsp40 cysteine-rich domain superfamily protein; FUNCTIONS IN: unfolded protein binding
Sevir.1G117700	0.0875783	14.4832	12.5104	0.211261	0.0976665	13.4735	8.98881	0.583926	3.84037e-07	16.9825	7.525	1.17428	8.32678e-06	13.7872	8.46062	0.704498	2.36e-09	14.7388	6.56364	1.16705	1.72277e-09	14.3277	7.76831	0.883135	Sevir.1G117700	27.3.99	RNA.regulation of transcription.unclassified	'(loc_os02g02500.1 : 666.0) no description available & (at2g02170 : 285.0) Remorin family protein; FUNCTIONS IN: DNA binding; INVOLVED IN: biological_process unknown; LOCATED IN: plasma membrane; EXPRESSED IN: 22 plant structures; EXPRESSED DURING: 13 growth stages; CONTAINS InterPro DOMAIN/s: Remorin
Sevir.1G118500	0.978341	2.60784	3.23937	-0.312858	0.316596	3.42935	2.45747	0.480765	0.199402	2.95804	3.60208	-0.284189	0.211304	2.63475	4.25591	-0.691802	0.0242405	2.1995	4.43971	-1.01329	0.01823	2.08143	4.80551	-1.20712	Sevir.1G118500	35.1	not assigned.no ontology	'(loc_os01g39810.2 : 821.0) no description available & (at5g14850 : 590.0) Alg9-like mannosyltransferase family; FUNCTIONS IN: mannosyltransferase activity
Sevir.1G118800	0.696181	2.38288	2.59817	-0.124788	0.165787	2.13129	3.56074	-0.740451	0.0450612	2.95927	4.42328	-0.579878	2.68277e-07	2.18109	7.68174	-1.81639	6.3e-08	2.27482	8.4198	-1.88804	7.59986e-09	1.95377	9.46104	-2.27574	Sevir.1G118800	35.1.5	not assigned.no ontology.pentatricopeptide (PPR) repeat-containing protein	'(loc_os02g02020.1 : 1138.0) no description available & (at2g37230 : 560.0) Tetratricopeptide repeat (TPR)-like superfamily protein; INVOLVED IN: biological_process unknown; LOCATED IN: chloroplast thylakoid membrane; EXPRESSED DURING: seedling growth; CONTAINS InterPro DOMAIN/s: Pentatricopeptide repeat (InterPro:IPR002885); BEST Arabidopsis thaliana protein match is: Tetratricopeptide repeat (T…
Sevir.1G119600	0.834126	4.26102	4.86724	-0.191905	0.272692	6.22271	4.33199	0.522512	0.0402336	5.95393	3.489	0.771028	0.00939014	4.41243	2.84592	0.632678	0.391767	7.08222	7.23915	-0.0316193	0.00878634	5.73489	13.1003	-1.19176	Sevir.1G119600	26.26.1	misc.aminotransferases.aminotransferase class IV family protein	'(loc_os02g17330.1 : 585.0) no description available & (at5g57850 : 433.0) D-aminoacid aminotransferase-like PLP-dependent enzymes superfamily protein; FUNCTIONS IN: 4-amino-4-deoxychorismate lyase activity
Sevir.1G121800	0.000553428	17.9042	20.6616	-0.206651	1.06e-05	15.0021	33.4285	-1.15592	0.123559	16.2626	20.8095	-0.355685	0.00026167	16.2912	11.52	0.499953	1.13e-21	17.7685	5.55833	1.6766	4.48987e-25	17.5573	4.85234	1.85532	Sevir.1G121800	34.2	transport.sugars	'(loc_os02g17500.3 : 801.0) no description available & (at1g67300 : 567.0) Major facilitator superfamily protein; FUNCTIONS IN: carbohydrate transmembrane transporter activity
Sevir.1G122400	0.879201	12.5924	13.7332	-0.125111	0.709677	16.896	18.368	-0.120515	4.43113e-09	15.3033	33.2951	-1.12147	2.90696e-06	12.7572	30.8384	-1.27342	0.00998193	14.0593	25.2968	-0.847434	0.0370248	11.5891	22.081	-0.930031	Sevir.1G122400	18.13	Co-factor and vitamine metabolism.isochorismatase	'(loc_os02g17640.1 : 307.0) no description available & (at3g16190 : 242.0) Isochorismatase family protein; FUNCTIONS IN: catalytic activity; INVOLVED IN: metabolic process; LOCATED IN: cellular_component unknown; EXPRESSED IN: 23 plant structures; EXPRESSED DURING: 14 growth stages; CONTAINS InterPro DOMAIN/s: Isochorismatase-like (InterPro:IPR000868); BEST Arabidopsis thaliana protein match is: …	AT3G16190	loc_os02g17640	AT3G16190	18.13	Co-factor and vitamine metabolism.isochorismatase	isochorismatase hydrolase family protein | chr3:5489701-5491248 REVERSE	Isochorismatase family protein		Isochorismatase family protein; FUNCTIONS IN: catalytic activity; INVOLVED IN: metabolic process; LOCATED IN: cellular_component unknown; EXPRESSED IN: 23 plant structures; EXPRESSED DURING: 14 growth stages; CONTAINS InterPro DOMAIN/s: Isochorismatase-like (InterPro:IPR000868); BEST Arabidopsis thaliana protein match is: nicotinamidase 2 (TAIR:AT5G23230.1); Has 6935 Blast hits to 6933 proteins i…
Sevir.1G123000	0.66293	2.38898	2.53489	-0.0855279	0.646537	2.2492	2.59561	-0.206664	0.000739304	1.89587	3.92431	-1.04958	0.000699418	1.51012	3.67327	-1.2824	0.000160812	0.92193	3.28734	-1.83419	5.80935e-06	0.768086	4.07629	-2.40792	Sevir.1G123000	30.2.12	signalling.receptor kinases.leucine rich repeat XII	'(loc_os10g02970.1 : 494.0) no description available & (at4g08850 : 428.0) Leucine-rich repeat receptor-like protein kinase family protein; FUNCTIONS IN: kinase activity; INVOLVED IN: protein amino acid phosphorylation; LOCATED IN: plasma membrane
Sevir.1G123800	0.00447852	7.03447	4.76961	0.560571	0.00120348	7.17647	2.62454	1.45121	1.31962e-06	7.31786	2.1434	1.77152	0.397057	4.70552	4.09448	0.200673	0.0318039	5.00639	8.73205	-0.802549	0.258896	4.56767	7.63145	-0.740498	Sevir.1G123800	17.4.1	hormone metabolism.cytokinin.synthesis-degradation	'(loc_os06g11720.1 : 483.0) no description available & (at1g22400 : 443.0) UGT85A1; FUNCTIONS IN: in 6 functions; INVOLVED IN: metabolic process; LOCATED IN: cellular_component unknown; EXPRESSED IN: 22 plant structures; EXPRESSED DURING: 10 growth stages; CONTAINS InterPro DOMAIN/s: UDP-glucuronosyl/UDP-glucosyltransferase (InterPro:IPR002213); BEST Arabidopsis thaliana protein match is: UDP-glu…	AT1G22400	loc_os06g11720	AT1G22400	17.4.1	hormone metabolism.cytokinin.synthesis-degradation	Symbols: UGT85A1
Sevir.1G124000	0.0172179	11.1751	7.96447	0.488642	0.00190193	14.0351	5.4292	1.37023	1.70309e-07	12.2807	3.94777	1.63728	0.000113549	10.1098	3.99684	1.33883	3.69e-06	9.69119	5.57313	0.798187	0.0118169	9.37424	7.811	0.263195	Sevir.1G124000	17.4.1	hormone metabolism.cytokinin.synthesis-degradation	'(loc_os06g11720.1 : 479.0) no description available & (at1g22400 : 442.0) UGT85A1; FUNCTIONS IN: in 6 functions; INVOLVED IN: metabolic process; LOCATED IN: cellular_component unknown; EXPRESSED IN: 22 plant structures; EXPRESSED DURING: 10 growth stages; CONTAINS InterPro DOMAIN/s: UDP-glucuronosyl/UDP-glucosyltransferase (InterPro:IPR002213); BEST Arabidopsis thaliana protein match is: UDP-glu…	AT1G22400	loc_os06g11720	AT1G22400	17.4.1	hormone metabolism.cytokinin.synthesis-degradation	Symbols: UGT85A1
Sevir.1G124700	0.0027717	0.997982	0.245848	2.02125	0.260372	0.524194	0.257239	1.02699	0.108437	0.633339	0.189996	1.73701	0.0294213	0.6991	0.218705	1.67651	0.393464	0.452756	0.136101	1.73406	0.428683	0.206351	0.122864	0.748037	Sevir.1G124700	26.13	misc.acid and other phosphatases	'(loc_os07g35960.1 : 753.0) no description available & (at3g06210 : 137.0) ARM repeat superfamily protein; FUNCTIONS IN: binding; INVOLVED IN: biological_process unknown; LOCATED IN: cellular_component unknown; EXPRESSED IN: 14 plant structures; EXPRESSED DURING: 6 growth stages; CONTAINS InterPro DOMAIN/s: Armadillo-like helical (InterPro:IPR011989)
Sevir.1G124900	1.32e-05	75.6792	81.4595	-0.106187	0.00115373	59.2181	102.632	-0.793365	0.21562	58.5684	66.2842	-0.178543	2.18729e-08	60.3798	49.3757	0.290264	5.33e-72	86.7776	27.6037	1.65246	7.47848e-69	90.974	25.9751	1.80833	Sevir.1G124900	29.4	protein.postranslational modification	'(loc_os02g17970.2 : 1731.0) no description available & (at2g20050 : 1248.0) protein serine/threonine phosphatases;protein kinases;catalytics;cAMP-dependent protein kinase regulators;ATP binding;protein serine/threonine phosphatases; FUNCTIONS IN: in 6 functions; INVOLVED IN: protein amino acid phosphorylation
Sevir.1G125800	0.00110103	18.1513	2.42637	2.9032	NA	5.43977	18.1322	-1.73693	3.50753e-26	13.5239	0.464395	4.86401	1.54148e-42	37.8022	0.37801	6.6439	1.99e-45	46.5734	0.393888	6.88557	1.33434e-48	34.7714	0.578584	5.90923	Sevir.1G125800	35.2	not assigned.unknown	' (original description: pacid=40608704 transcript=Sevir.1G125800.1 locus=Sevir.1G125800 ID=Sevir.1G125800.1.v2.1 annot-version=v2.1)'			NA	NA	NA	NA	NA	NA	NA
Sevir.1G125900	2.43e-05	371.67	571.171	-0.619901	0.32543	468.996	539.467	-0.20196	0.0699081	429.842	385.59	0.156739	6.29799e-32	417.445	218.542	0.933678	3.24e-145	471.578	107.646	2.1312	1.49939e-119	416.468	98.9926	2.07281	Sevir.1G125900	29.2.4	protein.synthesis.elongation	'(loc_os02g18450.1 : 1160.0) no description available & (at5g13650 : 1025.0) elongation factor family protein; FUNCTIONS IN: GTP binding
Sevir.1G126400	0.628814	1.68897	1.20555	0.486455	0.000243174	0.917258	6.85431	-2.90161	0.0141772	0.84728	4.12014	-2.28178	3.23426e-05	0.741298	7.54772	-3.34792	1.94e-05	0.629235	7.25245	-3.5268	0.000271457	1.11597	7.55889	-2.75987	Sevir.1G126400	35.2	not assigned.unknown	' no hits & (original description: pacid=40607458 transcript=Sevir.1G126400.1 locus=Sevir.1G126400 ID=Sevir.1G126400.1.v2.1 annot-version=v2.1)'			NA	NA	NA	NA	NA	NA	NA
Sevir.1G126500	0.000279452	42.5455	61.3699	-0.528524	0.0859412	43.2465	61.0882	-0.498311	0.447777	40.5632	38.4331	0.0778209	1.30904e-07	42.764	27.6881	0.627128	1.24e-38	43.4246	13.1127	1.72755	3.3408e-59	42.1226	5.17508	3.02494	Sevir.1G126500	34.7	transport.phosphate	'(at5g20380 : 570.0) Encodes an inorganic phosphate transporter (PHT4;5).; phosphate transporter 4;5 (PHT4;5); FUNCTIONS IN: inorganic phosphate transmembrane transporter activity; INVOLVED IN: transmembrane transport; LOCATED IN: plastid
Sevir.1G127000	0.452353	7.29465	7.74349	-0.0861451	0.0604216	8.09615	5.28873	0.614315	0.191704	9.76679	7.71502	0.340213	0.406049	7.74937	9.65804	-0.317652	0.0886583	6.46771	10.0517	-0.636107	0.119262	6.15187	10.6757	-0.795228	Sevir.1G127000	30.2.2	signalling.receptor kinases.leucine rich repeat II	'(loc_os02g18320.1 : 1036.0) no description available & (at5g10290 : 811.0) leucine-rich repeat transmembrane protein kinase family protein; FUNCTIONS IN: kinase activity; INVOLVED IN: protein amino acid phosphorylation; LOCATED IN: plasma membrane; EXPRESSED IN: 21 plant structures; EXPRESSED DURING: 13 growth stages; CONTAINS InterPro DOMAIN/s: Protein kinase
Sevir.1G127700	0.807981	23.8964	27.4169	-0.198272	0.8577	29.0872	27.0519	0.104653	0.675	30.4154	32.4633	-0.0940078	0.490428	28.1488	36.218	-0.363633	0.0133749	27.8651	45.5196	-0.708028	2.12311e-05	25.4795	58.0647	-1.18833	Sevir.1G127700	27.4	RNA.RNA binding	'(loc_os02g22070.1 : 248.0) no description available & (at1g70200 : 115.0) RNA-binding (RRM/RBD/RNP motifs) family protein; FUNCTIONS IN: nucleic acid binding; LOCATED IN: chloroplast; EXPRESSED IN: 23 plant structures; EXPRESSED DURING: 13 growth stages; CONTAINS InterPro DOMAIN/s: RNA recognition motif
Sevir.1G128600	0.0101121	11.4156	12.4588	-0.126153	1.49e-05	8.24207	22.6956	-1.46134	6.93087e-14	8.24479	26.5538	-1.68736	4.62461e-10	10.0138	27.6181	-1.46362	6.82e-10	8.88421	27.2606	-1.6175	1.83963e-09	9.7936	31.5422	-1.68737	Sevir.1G128600	35.2	not assigned.unknown	'(at1g36320 : 385.0) unknown protein; BEST Arabidopsis thaliana protein match is: unknown protein (TAIR:AT4G37920.1); Has 93 Blast hits to 90 proteins in 22 species: Archae - 0; Bacteria - 0; Metazoa - 0; Fungi - 0; Plants - 85; Viruses - 0; Other Eukaryotes - 8 (source: NCBI BLink). & (loc_os01g20110.2 : 248.0) no description available & (reliability: 770.0) & (original description: pacid=406049…	AT1G36320	loc_os01g20110	AT1G36320	35.2	not assigned.unknown	unknown protein | chr1:13671814-13674098 FORWARD			unknown protein; BEST Arabidopsis thaliana protein match is: unknown protein (TAIR:AT4G37920.1); Has 93 Blast hits to 90 proteins in 22 species: Archae - 0; Bacteria - 0; Metazoa - 0; Fungi - 0; Plants - 85; Viruses - 0; Other Eukaryotes - 8 (source: NCBI BLink).
Sevir.1G129100	0.924498	5.84655	8.43217	-0.528319	0.298924	8.59533	5.82428	0.561474	2.91802e-10	7.12734	17.2308	-1.27355	5.93109e-07	4.78258	13.5193	-1.49916	4.82e-05	2.62884	7.62851	-1.53697	0.00682651	2.05926	6.15678	-1.58005	Sevir.1G129100	30.3	signalling.calcium	'(loc_os02g18880.1 : 366.0) no description available & (at5g24270 : 270.0) encodes a calcium sensor that is essential for K+ nutrition
Sevir.1G129700	0.259326	12.3523	8.00284	0.626196	0.0384615	8.28556	12.9524	-0.644544	0.00706045	9.01582	14.8626	-0.72116	3.45471e-05	8.15809	20.4476	-1.32563	0.000569656	9.37647	20.7857	-1.14847	0.000315961	9.94071	24.5905	-1.30668	Sevir.1G129700	35.1	not assigned.no ontology	'(loc_os02g18830.1 : 445.0) no description available & (at3g57000 : 286.0) nucleolar essential protein-related; CONTAINS InterPro DOMAIN/s: Ribosomal biogenesis
Sevir.1G129932	0.66484	1.66414	1.70157	-0.0320896	0.578416	1.91112	1.45846	0.389968	0.12173	1.65507	2.50836	-0.599849	0.0065643	0.928728	3.80146	-2.03322	0.00158089	0.675203	4.0726	-2.59256	0.00148537	1.04279	5.0068	-2.26344	Sevir.1G129932	34.99	transport.misc	'(loc_os10g11354.1 : 303.0) no description available & (gnl|cdd|36561 : 217.0) no description available & (at5g52450 : 212.0) MATE efflux family protein; FUNCTIONS IN: antiporter activity
Sevir.1G129965	0.285768	1.07608	1.05288	0.031452	0.92944	1.84602	1.85825	-0.00952722	0.237163	1.85709	2.29879	-0.307829	0.00570236	0.314821	2.6758	-3.08737	0.0136387	0.929594	2.7255	-1.55185	0.00391706	0.533073	3.71218	-2.79986	Sevir.1G129965	35.2	not assigned.unknown	' no hits & (original description: pacid=40606453 transcript=Sevir.1G129965.1 locus=Sevir.1G129965 ID=Sevir.1G129965.1.v2.1 annot-version=v2.1)'			NA	NA	NA	NA	NA	NA	NA
Sevir.1G130000	0.674361	0.132989	0.0739983	0.845739	0.46061	0.069969	0.17186	-1.29644	0.360044	0.10878	0.260267	-1.25858	0.097826	0.0532993	0.332675	-2.64193	0.0769339	0.01	0.457044	-5.51426	0.0133826	0.0410388	0.593348	-3.85382	Sevir.1G130000	34.99	transport.misc	'(loc_os10g11354.1 : 525.0) no description available & (gnl|cdd|36561 : 415.0) no description available & (at5g52450 : 379.0) MATE efflux family protein; FUNCTIONS IN: antiporter activity
Sevir.1G130300	0.846474	8.21978	7.34409	0.162515	0.00933456	6.65932	11.6162	-0.802685	0.000180681	8.05462	13.528	-0.748063	0.000484852	6.89493	14.1961	-1.04189	0.000606661	7.56902	15.0078	-0.987538	9.0132e-05	7.13741	17.2747	-1.27519	Sevir.1G130300	35.2	not assigned.unknown	' (original description: pacid=40607141 transcript=Sevir.1G130300.1 locus=Sevir.1G130300 ID=Sevir.1G130300.1.v2.1 annot-version=v2.1)'			NA	NA	NA	NA	NA	NA	NA
Sevir.1G130700	0.598188	5.65806	4.5999	0.298705	0.93142	4.98007	4.8935	0.0253013	0.546393	5.6498	5.71912	-0.0175925	9.67581e-05	5.36532	12.8607	-1.26124	1.56e-16	5.72868	20.0778	-1.80933	2.34905e-10	6.40311	21.6048	-1.75451	Sevir.1G130700	29.5.5	protein.degradation.serine protease	'(loc_os02g19150.1 : 746.0) no description available & (at5g53350 : 625.0) CLP protease regulatory subunit CLPX mRNA
Sevir.1G131100	0.957854	3.17806	3.89149	-0.292177	0.44715	3.26929	2.55146	0.357651	0.000273069	3.3992	1.3961	1.28379	4.20378e-06	3.61612	1.05991	1.7705	4.79e-05	3.8247	1.53675	1.31547	0.000231865	3.24226	1.78249	0.863103	Sevir.1G131100	29.4	protein.postranslational modification	'(loc_os04g23640.1 : 627.0) no description available & (at4g32300 : 379.0) S-domain-2 5 (SD2-5); FUNCTIONS IN: carbohydrate binding
Sevir.1G131700	0.454292	15.0826	18.0712	-0.260807	0.0634241	17.934	10.9539	0.71125	0.0718426	18.0681	14.1527	0.352371	0.0527002	17.001	16.0153	0.0861716	0.691186	12.9205	15.5404	-0.266362	0.0202813	9.47443	18.3449	-0.953268	Sevir.1G131700	35.2	not assigned.unknown	'(loc_os02g19330.2 : 980.0) no description available & (at1g79090 : 452.0) FUNCTIONS IN: molecular_function unknown; INVOLVED IN: biological_process unknown; LOCATED IN: cellular_component unknown; EXPRESSED IN: 25 plant structures; EXPRESSED DURING: 15 growth stages; CONTAINS InterPro DOMAIN/s: Topoisomerase II-associated protein PAT1 (InterPro:IPR019167); BEST Arabidopsis thaliana protein match…	AT1G79090	loc_os02g19330	AT1G79090	35.2	not assigned.unknown	unknown protein | chr1:29749127-29753307 REVERSE			FUNCTIONS IN: molecular_function unknown; INVOLVED IN: biological_process unknown; LOCATED IN: cellular_component unknown; EXPRESSED IN: 25 plant structures; EXPRESSED DURING: 15 growth stages; CONTAINS InterPro DOMAIN/s: Topoisomerase II-associated protein PAT1 (InterPro:IPR019167); BEST Arabidopsis thaliana protein match is: Topoisomerase II-associated protein PAT1 (TAIR:AT3G22270.1); Has 30201…
Sevir.1G132125	0.875245	1.75625	3.19884	-0.865046	0.841144	3.25949	3.56701	-0.130071	0.876344	2.25625	4.05896	-0.847182	0.101475	3.10948	4.95855	-0.673242	0.169834	1.30241	6.19008	-2.24878	0.00993378	0.345163	7.75252	-4.48931	Sevir.1G132125	35.2	not assigned.unknown	' no hits & (original description: pacid=40604168 transcript=Sevir.1G132125.1 locus=Sevir.1G132125 ID=Sevir.1G132125.1.v2.1 annot-version=v2.1)'			NA	NA	NA	NA	NA	NA	NA
Sevir.1G132200	0.116579	1.65262	2.08274	-0.333733	0.0544669	1.35087	2.35652	-0.802773	5.39033e-09	1.17307	4.45051	-1.92368	3.32165e-28	1.12448	11.4964	-3.35385	2.09e-65	1.35266	25.5606	-4.24005	2.74186e-64	1.70542	30.5326	-4.16215	Sevir.1G132200	26.7	misc.oxidases - copper
Sevir.1G132700	0.546353	5.05777	4.58232	0.142421	0.906457	5.7519	5.09846	0.173976	0.438695	5.87291	6.78439	-0.208143	0.252857	5.30454	7.95748	-0.585083	0.147058	5.27634	10.1229	-0.940016	0.00933403	5.07111	11.62	-1.19623	Sevir.1G132700	19.32	tetrapyrrole synthesis.sirohydrochlorin ferrochelatase	'(loc_os02g19440.1 : 327.0) no description available & (at1g50170 : 232.0) encodes sirohydrochlorin ferrochelatase catalyzing the last step of the siroheme biosynthesis; sirohydrochlorin ferrochelatase B (SIRB); FUNCTIONS IN: sirohydrochlorin ferrochelatase activity; INVOLVED IN: response to oxidative stress
Sevir.1G132900	0.0241569	1.91337	0.694069	1.46297	0.281309	1.49731	0.922741	0.698375	0.159018	1.19538	1.68905	-0.498742	0.495138	0.793352	1.11427	-0.490064	0.0973146	0.543666	1.45329	-1.41852	0.0262489	0.389342	1.54395	-1.98752	Sevir.1G132900	29.4	protein.postranslational modification	'(loc_os02g19530.1 : 693.0) no description available & (at3g53810 : 575.0) Concanavalin A-like lectin protein kinase family protein; FUNCTIONS IN: kinase activity; INVOLVED IN: protein amino acid phosphorylation; LOCATED IN: endomembrane system; EXPRESSED IN: 22 plant structures; EXPRESSED DURING: 11 growth stages; CONTAINS InterPro DOMAIN/s: Legume lectin
Sevir.1G132950	0.20362	27.4592	30.0091	-0.128111	0.869614	29.5096	26.7874	0.139628	0.809832	29.3919	28.9113	0.0237835	0.167569	27.0847	39.9452	-0.560547	0.147881	30.798	45.2524	-0.555157	9.66424e-05	25.8439	52.5703	-1.02442	Sevir.1G132950	30.1	signalling.in sugar and nutrient physiology	'(loc_os12g18900.1 : 738.0) no description available & (at1g08490 : 600.0) Chloroplastic NifS-like protein that can catalyze the conversion of cysteine into alanine and elemental sulfur (S(0)) and of selenocysteine into alanine and elemental Se (Se(0)). Overexpression enhances selenium tolerance and accumulation.; chloroplastic NIFS-like cysteine desulfurase (CPNIFS); FUNCTIONS IN: transaminase a…
Sevir.1G133100	0.576299	0.408314	0.232842	0.810327	0.761298	0.134964	0.194945	-0.53049	0.158441	0.0499383	0.531167	-3.41095	0.294119	0.184028	0.770158	-2.06523	3.43e-08	0.250325	6.40385	-4.67707	6.66431e-11	0.178559	9.1248	-5.67532	Sevir.1G133100	35.1	not assigned.no ontology	'(loc_os02g19650.1 : 549.0) no description available & (at5g53050 : 411.0) alpha/beta-Hydrolases superfamily protein; FUNCTIONS IN: hydrolase activity
Sevir.1G133300	0.830824	3.94169	4.17323	-0.08235	0.467079	4.67048	3.2001	0.545456	0.540149	3.49335	4.59217	-0.394565	0.188241	2.66825	4.49031	-0.750918	0.638947	3.99007	5.34463	-0.421675	0.0160949	2.22717	7.33121	-1.71884	Sevir.1G133300	35.2	not assigned.unknown	'(at5g20165 : 103.0) unknown protein; FUNCTIONS IN: molecular_function unknown; INVOLVED IN: biological_process unknown; LOCATED IN: endomembrane system; CONTAINS InterPro DOMAIN/s: Protein of unknown function DUF1242 (InterPro:IPR009653). & (reliability: 206.0) & (original description: pacid=40609043 transcript=Sevir.1G133300.1 locus=Sevir.1G133300 ID=Sevir.1G133300.1.v2.1 annot-version=v2.1)'	AT5G20165		AT5G20165	35.2	not assigned.unknown	unknown protein | chr5:6805608-6807200 REVERSE			unknown protein; FUNCTIONS IN: molecular_function unknown; INVOLVED IN: biological_process unknown; LOCATED IN: endomembrane system; CONTAINS InterPro DOMAIN/s: Protein of unknown function DUF1242 (InterPro:IPR009653); Has 35333 Blast hits to 34131 proteins in 2444 species: Archae - 798; Bacteria - 22429; Metazoa - 974; Fungi - 991; Plants - 531; Viruses - 0; Other Eukaryotes - 9610 (source: NCBI…
Sevir.1G134050	0.463247	17.4801	9.2217	0.92261	0.102274	16.6064	1.86027	3.15816	0.250564	12.6714	19.069	-0.589653	0.224572	11.1382	5.63776	0.982319	0.0364755	0.01	24.851	-11.2791	0.0113171	4.78885	30.8031	-2.68532	Sevir.1G134050	35.2	not assigned.unknown	' no hits & (original description: pacid=40605522 transcript=Sevir.1G134050.1 locus=Sevir.1G134050 ID=Sevir.1G134050.1.v2.1 annot-version=v2.1)'			NA	NA	NA	NA	NA	NA	NA
Sevir.1G134200	0.897181	24.1533	21.0063	0.201396	0.789578	19.9378	17.1602	0.216439	0.0157159	20.4427	14.0161	0.544497	3.44443e-06	23.4905	11.6937	1.00634	0.000104371	20.7359	13.9246	0.574494	1.76469e-06	21.7081	12.4757	0.799109	Sevir.1G134200	33.99	development.unspecified	'(loc_os02g19820.1 : 358.0) no description available & (at4g10850 : 229.0) Nodulin MtN3 family protein; LOCATED IN: endomembrane system
Sevir.1G134500	0.75773	17.7237	19.1164	-0.109128	0.0473459	21.6311	12.705	0.767707	0.0466714	21.0747	13.9322	0.597087	0.137119	15.7775	15.0887	0.0644063	0.602242	13.8531	13.9584	-0.0109282	0.631119	11.8144	14.2068	-0.266035	Sevir.1G134500	33.99	development.unspecified	'(loc_os02g19820.1 : 369.0) no description available & (at5g62850 : 231.0) Encodes a protein that is expressed in vegetative cells of pollen.; VEGETATIVE CELL EXPRESSED1 (AtVEX1); INVOLVED IN: biological_process unknown; LOCATED IN: integral to membrane
Sevir.1G135100	0.996636	9.48796	9.47835	0.0014625	0.967333	8.13711	8.02996	0.0191237	0.640149	9.34494	8.92516	0.0663073	0.823372	8.25804	9.67299	-0.228163	0.253935	7.58559	9.84008	-0.375409	0.00854783	5.72303	11.7156	-1.03358	Sevir.1G135100	27.1	RNA.processing	'(loc_os02g19860.1 : 1809.0) no description available & (at3g26560 : 1667.0) ATP-dependent RNA helicase
Sevir.1G135200	0.961169	4.02446	4.00667	0.00639272	0.775195	3.50518	3.59677	-0.037212	0.469009	4.08251	4.68519	-0.198652	0.000282791	3.29661	6.92407	-1.07064	5.82e-05	3.10282	7.67751	-1.30706	1.52914e-12	2.44427	9.96242	-2.02709	Sevir.1G135200	35.1	not assigned.no ontology	'(loc_os05g22990.1 : 1001.0) no description available & (at1g30240 : 412.0) unknown protein; Has 169 Blast hits to 168 proteins in 75 species: Archae - 0; Bacteria - 0; Metazoa - 49; Fungi - 68; Plants - 46; Viruses - 0; Other Eukaryotes - 6 (source: NCBI BLink). & (reliability: 824.0) & (original description: pacid=40608139 transcript=Sevir.1G135200.1 locus=Sevir.1G135200 ID=Sevir.1G135200.1.v2.…	AT1G30240	loc_os05g22990	AT1G30240	35.1	not assigned.no ontology	unknown protein | chr1:10641099-10645935 REVERSE			FUNCTIONS IN: binding; INVOLVED IN: biological_process unknown; LOCATED IN: cellular_component unknown; EXPRESSED IN: 21 plant structures; EXPRESSED DURING: 13 growth stages; CONTAINS InterPro DOMAIN/s: Armadillo-type fold (InterPro:IPR016024); Has 165 Blast hits to 164 proteins in 73 species: Archae - 0; Bacteria - 0; Metazoa - 47; Fungi - 68; Plants - 46; Viruses - 0; Other Eukaryotes - 4 (sour…
Sevir.1G135500	0.676023	7.97426	7.79564	0.0326826	0.488388	9.18239	10.1264	-0.141175	0.000131081	9.33337	17.6158	-0.916402	2.0842e-07	7.14394	20.6386	-1.53055	1.82e-10	8.64334	26.8621	-1.63591	1.54647e-09	8.76641	28.9437	-1.72319	Sevir.1G135500	13.2.6.2	amino acid metabolism.degradation.aromatic aa.tyrosine	'(loc_os02g19970.1 : 675.0) no description available & (gnl|cdd|35480 : 562.0) no description available & (at5g53970 : 489.0) encodes tyrosine aminotransferase which is strongly induced upon aging and coronatine treatment; Tyrosine transaminase family protein; CONTAINS InterPro DOMAIN/s: 1-aminocyclopropane-1-carboxylate synthase (InterPro:IPR001176)
Sevir.1G136800	0.823588	1.8896	2.19054	-0.213205	0.915991	2.35491	1.88174	0.323605	0.62859	1.93455	2.756	-0.51058	0.0372191	2.11624	4.84495	-1.19498	0.00517649	2.49675	5.96481	-1.25642	9.30429e-06	1.26523	7.07375	-2.48308	Sevir.1G136800	35.2	not assigned.unknown	' (original description: pacid=40605654 transcript=Sevir.1G136800.1 locus=Sevir.1G136800 ID=Sevir.1G136800.1.v2.1 annot-version=v2.1)'			NA	NA	NA	NA	NA	NA	NA
Sevir.1G136900	0.673265	7.16835	5.89917	0.28113	0.0599698	5.76733	8.99633	-0.641432	0.000225391	7.31379	14.7462	-1.01165	0.479633	6.33042	7.7255	-0.287328	0.234846	7.9181	7.20779	0.135596	0.00661464	8.44921	6.68038	0.338887	Sevir.1G136900	13.2.6.2	amino acid metabolism.degradation.aromatic aa.tyrosine	'(loc_os02g20360.1 : 756.0) no description available & (gnl|cdd|35480 : 547.0) no description available & (at5g36160 : 481.0) Tyrosine transaminase family protein; FUNCTIONS IN: 1-aminocyclopropane-1-carboxylate synthase activity
Sevir.1G137700	0.357321	3.50155	5.50399	-0.652485	0.0823027	5.84945	3.71605	0.654529	0.941735	4.90947	5.07444	-0.0476804	0.0181177	3.95374	5.37903	-0.444126	0.00191685	2.04098	6.0467	-1.56689	8.04549e-06	1.68915	7.30803	-2.11318	Sevir.1G137700	35.2	not assigned.unknown	' (original description: pacid=40606595 transcript=Sevir.1G137700.1 locus=Sevir.1G137700 ID=Sevir.1G137700.1.v2.1 annot-version=v2.1)'			NA	NA	NA	NA	NA	NA	NA
Sevir.1G138200	0.832909	16.0731	14.2254	0.176179	0.791975	15.0165	14.9685	0.00462535	0.696839	17.633	16.9639	0.05581	0.068505	16.4067	25.8239	-0.654422	7.59e-08	17.6457	44.8989	-1.34736	4.05325e-19	14.012	65.1842	-2.21786	Sevir.1G138200	35.2	not assigned.unknown	'(loc_os02g20490.1 : 191.0) no description available & (at3g15110 : 116.0) unknown protein; FUNCTIONS IN: molecular_function unknown; INVOLVED IN: biological_process unknown; LOCATED IN: chloroplast thylakoid membrane; EXPRESSED IN: 20 plant structures; EXPRESSED DURING: 13 growth stages; CONTAINS InterPro DOMAIN/s: Protein of unknown function DUF3082 (InterPro:IPR021434); Has 77 Blast hits to 77…	AT3G15110	loc_os02g20490	AT3G15110	35.2	not assigned.unknown	unknown protein | chr3:5084278-5085843 REVERSE			unknown protein; FUNCTIONS IN: molecular_function unknown; INVOLVED IN: biological_process unknown; LOCATED IN: chloroplast thylakoid membrane; EXPRESSED IN: 20 plant structures; EXPRESSED DURING: 13 growth stages; CONTAINS InterPro DOMAIN/s: Protein of unknown function DUF3082 (InterPro:IPR021434); Has 77 Blast hits to 77 proteins in 38 species: Archae - 0; Bacteria - 37; Metazoa - 0; Fungi - 0;…
Sevir.1G138600	0.614347	37.8926	46.9223	-0.308358	0.863808	46.0294	48.1364	-0.0645726	6.35172e-06	43.0812	84.0714	-0.964557	0.0185037	40.4589	59.5628	-0.557955	0.0821405	36.3343	51.5769	-0.505393	0.00382991	23.2377	49.2275	-1.083	Sevir.1G138600	10.5.1.1	cell wall.cell wall proteins.AGPs.AGP	'(loc_os02g20540.1 : 186.0) no description available & (at2g20520 : 152.0) fasciclin-like arabinogalactan-protein 6 (Fla6); FASCICLIN-like arabinogalactan 6 (FLA6); CONTAINS InterPro DOMAIN/s: FAS1 domain (InterPro:IPR000782); BEST Arabidopsis thaliana protein match is: FASCICLIN-like arabinoogalactan 9 (TAIR:AT1G03870.1); Has 1085 Blast hits to 1063 proteins in 208 species: Archae - 14; Bacteria…	AT2G20520	loc_os02g20540	AT2G20520	10.5.1.1	cell wall.cell wall proteins.AGPs.AGP	Symbols: FLA6 | FLA6 (FASCICLIN-LIKE ARABINOGALACTAN 6) | chr2:8840663-8841461 FORWARD	FASCICLIN-like arabinogalactan 6	fasciclin-like arabinogalactan-protein 6 (Fla6)	FASCICLIN-like arabinogalactan 6 (FLA6); CONTAINS InterPro DOMAIN/s: FAS1 domain (InterPro:IPR000782); BEST Arabidopsis thaliana protein match is: FASCICLIN-like arabinoogalactan 9 (TAIR:AT1G03870.1); Has 1085 Blast hits to 1063 proteins in 208 species: Archae - 14; Bacteria - 391; Metazoa - 4; Fungi - 7; Plants - 614; Viruses - 0; Other Eukaryotes - 55 (source: NCBI BLink).
Sevir.1G139133	0.426739	13.9791	14.0332	-0.00557254	0.193815	15.7739	20.4492	-0.374502	0.00171173	13.6837	23.6098	-0.786931	4.00988e-05	12.5786	27.2589	-1.11575	0.012246	13.7829	26.7198	-0.955033	0.000482559	12.6058	29.0552	-1.2047	Sevir.1G139133	35.2	not assigned.unknown	'(loc_os02g20860.1 : 359.0) no description available & (at2g34050 : 289.0) INVOLVED IN: protein complex assembly; LOCATED IN: mitochondrion
Sevir.1G139400	0.193454	5.55933	4.92294	0.17539	0.117484	3.65248	5.45052	-0.577517	8.13459e-05	4.7447	1.96608	1.271	5.33088e-09	5.13787	2.36873	1.11706	0.000133331	5.85121	3.4369	0.767628	3.46026e-06	5.59807	3.32693	0.750739	Sevir.1G139400	30.3	signalling.calcium	'(loc_os02g20970.1 : 966.0) no description available & (at1g53590 : 629.0) NTMC2T6.1; LOCATED IN: plasma membrane
Sevir.1G140200	0.116004	4.82625	2.17133	1.15232	0.824315	3.37813	2.79477	0.273494	4.74418e-05	2.85544	0.80036	1.83499	3.85961e-06	3.57419	0.883127	2.01692	0.000289217	3.13022	1.36404	1.19838	0.00172893	3.1375	1.55341	1.01418	Sevir.1G140200	27.3.99	RNA.regulation of transcription.unclassified	'(loc_os02g21040.1 : 676.0) no description available & (at3g59080 : 461.0) Eukaryotic aspartyl protease family protein; FUNCTIONS IN: DNA binding
Sevir.1G140500	0.450339	5.52462	4.82967	0.193951	0.327147	3.91265	4.72267	-0.271457	0.0324874	3.97583	6.07715	-0.612138	0.00694467	4.00371	8.16095	-1.0274	0.00409074	4.46237	7.89799	-0.823677	0.00109943	3.78954	8.97428	-1.24377	Sevir.1G140500	27.3.50	RNA.regulation of transcription.General Transcription	'(loc_os03g62388.1 : 363.0) no description available & (at4g39160 : 99.8) Homeodomain-like superfamily protein; FUNCTIONS IN: DNA binding
Sevir.1G140600	0.453602	14.7472	11.2519	0.390273	0.747684	15.3278	13.1811	0.217684	0.0163452	12.6445	21.6283	-0.774404	0.00894193	13.9754	26.1747	-0.905289	0.00755302	14.0592	29.8112	-1.08435	1.66869e-05	11.0757	34.0157	-1.61881	Sevir.1G140600	35.1	not assigned.no ontology	'(gnl|cdd|38566 : 190.0) no description available & (loc_os02g21080.1 : 163.0) no description available & (at2g19340 : 128.0) Oligosaccharyltransferase complex/magnesium transporter family protein; FUNCTIONS IN: molecular_function unknown; INVOLVED IN: biological_process unknown; LOCATED IN: plasma membrane; EXPRESSED IN: 24 plant structures; EXPRESSED DURING: 15 growth stages; CONTAINS InterPro …	AT2G19340	loc_os02g21080	AT2G19340	35.1	not assigned.no ontology	membrane protein
Sevir.1G140900	0.302083	5.35879	3.977	0.430228	4.84e-05	2.41841	7.82545	-1.69411	0.259614	3.49365	4.72862	-0.436682	0.155732	3.84151	4.18509	-0.123586	0.0132262	5.66805	4.05089	0.484616	6.63187e-06	7.04332	3.12623	1.17183	Sevir.1G140900	27.3.6	RNA.regulation of transcription.bHLH
Sevir.1G142100	0.490035	13.54	9.64826	0.488887	0.41091	10.6463	11.92	-0.163037	0.787309	11.1262	12.3993	-0.156304	0.176437	11.3535	15.7471	-0.471948	0.000939981	11.6317	20.4281	-0.812487	8.55548e-05	10.3756	22.2925	-1.10336	Sevir.1G142100	27.4	RNA.RNA binding	'(loc_os02g21430.1 : 1159.0) no description available & (at1g29400 : 601.0) A member of mei2-like gene family
Sevir.1G142200	0.415809	19.446	17.7632	0.130577	0.473609	18.693	20.8574	-0.158061	0.155124	20.2334	25.0289	-0.306856	0.141642	17.7991	27.9615	-0.651637	0.000505457	20.609	35.7225	-0.793557	0.00149938	17.9904	36.4005	-1.01673	Sevir.1G142200	26.9	misc.glutathione S transferases	'(loc_os02g21460.1 : 602.0) no description available & (at4g19880 : 525.0) Glutathione S-transferase family protein; FUNCTIONS IN: molecular_function unknown; INVOLVED IN: response to cadmium ion; LOCATED IN: chloroplast; EXPRESSED IN: 23 plant structures; EXPRESSED DURING: 13 growth stages; CONTAINS InterPro DOMAIN/s: Glutathione S-transferase
Sevir.1G143600	1.14e-09	17.2296	23.5474	-0.450683	NA	20.9711	31.4293	-0.583709	6.23695e-98	65.4262	1.45642	5.48937	1.44414e-114	137.055	0.950988	7.17111	2.65e-131	217.763	0.796474	8.09492	8.52745e-144	244.02	0.995588	7.93724	Sevir.1G143600	29.4	protein.postranslational modification	'(loc_os02g21700.1 : 456.0) no description available & (gnl|cdd|35419 : 268.0) no description available & (at5g55090 : 263.0) member of MEKK subfamily; mitogen-activated protein kinase kinase kinase 15 (MAPKKK15); FUNCTIONS IN: protein serine/threonine kinase activity
Sevir.1G144100	0.174448	6.72795	3.20853	1.06826	6.92e-06	2.48122	10.7878	-2.12028	0.641035	2.61744	3.21495	-0.296637	0.588014	2.7876	4.10409	-0.558038	3.03e-07	7.02791	2.55835	1.45788	6.28828e-12	9.4989	2.86956	1.72693	Sevir.1G144100	11.9.2	lipid metabolism.lipid degradation.lipases	'(loc_os06g06290.3 : 558.0) no description available & (at5g45910 : 254.0) GDSL-like Lipase/Acylhydrolase superfamily protein; FUNCTIONS IN: hydrolase activity
Sevir.1G144433	0.115306	8.18203	14.2331	-0.798722	0.722621	9.90966	8.70212	0.187469	0.529718	10.7934	8.82745	0.290083	0.0901213	7.89524	12.268	-0.63584	0.000399851	5.97715	12.8321	-1.10222	0.000137602	4.39247	13.42	-1.61128	Sevir.1G144433	35.2	not assigned.unknown	' no hits & (original description: pacid=40608792 transcript=Sevir.1G144433.1 locus=Sevir.1G144433 ID=Sevir.1G144433.1.v2.1 annot-version=v2.1)'			NA	NA	NA	NA	NA	NA	NA
Sevir.1G144466	0.492282	11.2457	15.26	-0.440383	0.0732688	12.9795	7.74902	0.744153	0.725648	11.6468	9.34285	0.317996	0.000212303	8.72978	15.6005	-0.837572	0.000291829	6.23677	13.4476	-1.10848	0.000457299	6.05954	14.482	-1.25698	Sevir.1G144466	35.2	not assigned.unknown	' (original description: pacid=40604538 transcript=Sevir.1G144466.1 locus=Sevir.1G144466 ID=Sevir.1G144466.1.v2.1 annot-version=v2.1)'			NA	NA	NA	NA	NA	NA	NA
Sevir.1G145100	0.012756	28.6149	32.1498	-0.16804	0.00146939	27.5716	52.1634	-0.919856	0.00106971	22.2804	36.9055	-0.728059	0.105469	22.92	22.4192	0.0318765	7.73e-13	29.9451	16.7019	0.842305	3.95321e-14	30.6329	14.7916	1.0503	Sevir.1G145100	35.2	not assigned.unknown	'(loc_os02g21920.2 : 155.0) no description available & (at1g70780 : 80.1) unknown protein; FUNCTIONS IN: molecular_function unknown; INVOLVED IN: biological_process unknown; LOCATED IN: mitochondrion; EXPRESSED IN: sperm cell
Sevir.1G145512	0.265961	0.425119	0.897239	-1.07763	0.145511	0.793192	0.218292	1.86141	0.00529566	0.967209	0.0883787	3.45206	0.0230294	1.63497	0.214332	2.93134	0.455299	0.359061	0.195212	0.879191	0.188396	0.651986	0.393032	0.730195	Sevir.1G145512	29.2.1.1.2.1.7	protein.synthesis.ribosomal protein.prokaryotic.mitochondrion.30S subunit.S7	'(q01902|rt07_wheat : 273.0) Mitochondrial ribosomal protein S7 - Triticum aestivum (Wheat) & (loc_osm1g00140.1 : 272.0) no description available & (atmg01270 : 249.0) encodes a mitochondrial ribosomal protein S7
Sevir.1G145532	0.937163	4.05202	4.19753	-0.0508986	0.185784	2.81399	1.16112	1.2771	0.229723	3.76736	1.47592	1.35194	0.00317843	7.25296	1.02694	2.82021	0.0382326	1.85748	0.817029	1.18489	0.085183	2.80363	1.77523	0.659289	Sevir.1G145532	9.9	mitochondrial electron transport / ATP synthesis.F1-ATPase	'(p68527|atp6_wheat : 389.0) ATP synthase a chain (EC 3.6.3.14) (ATPase protein 6) - Triticum aestivum (Wheat) & (loc_osm1g00370.1 : 370.0) no description available & (atmg00410 : 337.0) ATPase subunit 6; ATPase subunit 6-1 (ATP6-1); CONTAINS InterPro DOMAIN/s: ATPase
Sevir.1G145609	0.784455	4.2471	3.17994	0.417481	0.333128	3.37553	2.5366	0.412216	0.427874	3.87046	3.25146	0.251416	0.000447814	5.29777	2.43224	1.1231	0.650322	3.48894	3.32821	0.0680424	0.00261504	4.4984	2.80996	0.678863	Sevir.1G145609	9.1.2	mitochondrial electron transport / ATP synthesis.NADH-DH.localisation not clear	'(loc_osm1g00320.1 : 276.0) no description available & (q04050|nu4m_bracm : 246.0) NADH-ubiquinone oxidoreductase chain 4 (EC 1.6.5.3) (NADH dehydrogenase subunit 4) - Brassica campestris (Field mustard) & (atmg00580 : 242.0) NADH dehydrogenase subunit 4; NADH dehydrogenase subunit 4 (NAD4); CONTAINS InterPro DOMAIN/s: NADH-quinone oxidoreductase
Sevir.1G145637	0.893521	3.99594	3.9656	0.0109958	0.563824	4.08354	3.15636	0.37156	0.0103779	4.61261	2.34333	0.977021	0.000839402	5.33494	1.99512	1.419	0.0175253	3.31184	1.87851	0.818047	0.0100892	3.28468	2.0846	0.655981	Sevir.1G145637	35.2	not assigned.unknown	' no hits & (original description: pacid=40606525 transcript=Sevir.1G145637.1 locus=Sevir.1G145637 ID=Sevir.1G145637.1.v2.1 annot-version=v2.1)'			NA	NA	NA	NA	NA	NA	NA
Sevir.1G145700	0.0274038	18.0455	14.1536	0.350467	0.00278548	14.8137	26.5734	-0.843051	2.88643e-14	12.829	37.732	-1.55638	1.32237e-06	14.4534	32.2386	-1.15738	0.00246093	20.2677	36.2879	-0.840306	0.0761782	23.3171	38.5155	-0.724054	Sevir.1G145700	35.2	not assigned.unknown	' (original description: pacid=40605318 transcript=Sevir.1G145700.1 locus=Sevir.1G145700 ID=Sevir.1G145700.1.v2.1 annot-version=v2.1)'			NA	NA	NA	NA	NA	NA	NA
Sevir.1G146300	0.496026	17.6609	21.6723	-0.295288	0.824024	20.3703	18.6186	0.129718	0.873469	22.1036	22.0808	0.00148674	0.328305	22.2748	28.5995	-0.360579	0.00987799	21.62	35.8774	-0.73071	5.58037e-05	18.8655	40.8531	-1.1147	Sevir.1G146300	13.1.3.5.2	amino acid metabolism.synthesis.aspartate family.lysine.dihydrodipicolinate reductase	'(loc_os02g24020.1 : 530.0) no description available & (at3g59890 : 421.0) Dihydrodipicolinate reductase
Sevir.1G146600	0.881799	10.2249	9.91962	0.0437337	0.556561	9.06104	10.1557	-0.164546	0.225448	11.6297	14.8952	-0.35703	2.15254e-06	10.2816	23.4	-1.18644	2.94e-09	9.44338	25.3401	-1.42405	2.761e-09	9.13668	28.9168	-1.66216	Sevir.1G146600	35.2	not assigned.unknown	'(loc_os08g40230.1 : 492.0) no description available & (at3g18240 : 389.0) Ribosomal protein S24/S35
Sevir.1G146900	0.770535	16.2084	7.69712	1.07435	0.414143	9.06634	12.4718	-0.460079	7.06011e-08	8.34109	2.79712	1.57629	1.70411e-06	8.91498	3.50284	1.3477	3.11e-15	12.346	3.36743	1.87432	4.97676e-25	15.959	2.24924	2.82686	Sevir.1G146900	20.1	stress.biotic	'(loc_os10g05660.1 : 291.0) no description available & (at4g38670 : 275.0) Pathogenesis-related thaumatin superfamily protein; INVOLVED IN: response to other organism; EXPRESSED IN: 18 plant structures; EXPRESSED DURING: 11 growth stages; CONTAINS InterPro DOMAIN/s: Thaumatin
Sevir.1G147300	0.505789	24.2053	21.1088	0.197479	0.328004	24.7297	28.4704	-0.203218	8.22303e-05	26.7467	42.222	-0.658635	4.98787e-15	22.1384	62.3714	-1.49434	1.65e-16	23.6527	65.4929	-1.46934	2.07612e-13	23.1939	69.067	-1.57425	Sevir.1G147300	27.3.99	RNA.regulation of transcription.unclassified	'(loc_os07g16950.5 : 371.0) no description available & (gnl|cdd|38274 : 269.0) no description available & (at1g23280 : 256.0) MAK16 protein-related; CONTAINS InterPro DOMAIN/s: Mak16 protein (InterPro:IPR006958); Has 4868 Blast hits to 3538 proteins in 334 species: Archae - 9; Bacteria - 248; Metazoa - 1831; Fungi - 653; Plants - 272; Viruses - 128; Other Eukaryotes - 1727 (source: NCBI BLink). &…	AT1G23280	loc_os07g16950	AT1G23280	27.3.99	RNA.regulation of transcription.unclassified	MAK16 protein-related | chr1:8260865-8262772 REVERSE	MAK16 protein-related		MAK16 protein-related; CONTAINS InterPro DOMAIN/s: Mak16 protein (InterPro:IPR006958); Has 4868 Blast hits to 3538 proteins in 334 species: Archae - 9; Bacteria - 248; Metazoa - 1831; Fungi - 653; Plants - 272; Viruses - 128; Other Eukaryotes - 1727 (source: NCBI BLink).
Sevir.1G147550	0.979306	5.93283	7.07231	-0.253463	0.711599	5.05829	4.44789	0.185528	0.186914	5.25655	5.84636	-0.153424	0.00127954	2.50656	6.45916	-1.36564	0.000757321	2.46428	6.37001	-1.37013	0.00441869	1.98747	6.07327	-1.61154	Sevir.1G147550	35.2	not assigned.unknown	' no hits & (original description: pacid=40606164 transcript=Sevir.1G147550.1 locus=Sevir.1G147550 ID=Sevir.1G147550.1.v2.1 annot-version=v2.1)'			NA	NA	NA	NA	NA	NA	NA
Sevir.1G147900	0.208565	2.10222	5.0069	-1.25201	0.942364	1.71172	1.71465	-0.00246122	0.0205432	1.25948	3.2881	-1.38442	0.09117	0.88359	3.43231	-1.95773	0.243891	0.698229	2.62249	-1.90916	0.394992	0.658331	1.74637	-1.40747	Sevir.1G147900	17.2.3	hormone metabolism.auxin.induced-regulated-responsive-activated	'(loc_os02g24700.1 : 148.0) no description available & (at4g34760 : 117.0) SAUR-like auxin-responsive protein family ; CONTAINS InterPro DOMAIN/s: Auxin responsive SAUR protein (InterPro:IPR003676); BEST Arabidopsis thaliana protein match is: SAUR-like auxin-responsive protein family (TAIR:AT2G16580.1); Has 1475 Blast hits to 1458 proteins in 28 species: Archae - 0; Bacteria - 0; Metazoa - 0; Fun…	AT4G34760	loc_os02g24700	AT4G34760	17.2.3	hormone metabolism.auxin.induced-regulated-responsive-activated	auxin-responsive family protein | chr4:16582183-16582879 REVERSE	SAUR-like auxin-responsive protein family		SAUR-like auxin-responsive protein family ; CONTAINS InterPro DOMAIN/s: Auxin responsive SAUR protein (InterPro:IPR003676); BEST Arabidopsis thaliana protein match is: SAUR-like auxin-responsive protein family (TAIR:AT2G16580.1); Has 1475 Blast hits to 1458 proteins in 28 species: Archae - 0; Bacteria - 0; Metazoa - 0; Fungi - 0; Plants - 1474; Viruses - 0; Other Eukaryotes - 1 (source: NCBI BLin…
Sevir.1G148000	0.238964	1.73581	4.44889	-1.35784	0.0599549	0.553453	3.75754	-2.76326	0.128093	2.36949	3.99985	-0.755368	0.0327834	0.532837	4.62705	-3.11833	0.0212825	0.400131	3.97664	-3.31301	0.0139885	0.01	2.44539	-7.93392	Sevir.1G148000	17.2.3	hormone metabolism.auxin.induced-regulated-responsive-activated	'(loc_os02g24740.1 : 130.0) no description available & (at4g34760 : 116.0) SAUR-like auxin-responsive protein family ; CONTAINS InterPro DOMAIN/s: Auxin responsive SAUR protein (InterPro:IPR003676); BEST Arabidopsis thaliana protein match is: SAUR-like auxin-responsive protein family (TAIR:AT2G16580.1); Has 1475 Blast hits to 1458 proteins in 28 species: Archae - 0; Bacteria - 0; Metazoa - 0; Fun…	AT4G34760	loc_os02g24740	AT4G34760	17.2.3	hormone metabolism.auxin.induced-regulated-responsive-activated	auxin-responsive family protein | chr4:16582183-16582879 REVERSE	SAUR-like auxin-responsive protein family		SAUR-like auxin-responsive protein family ; CONTAINS InterPro DOMAIN/s: Auxin responsive SAUR protein (InterPro:IPR003676); BEST Arabidopsis thaliana protein match is: SAUR-like auxin-responsive protein family (TAIR:AT2G16580.1); Has 1475 Blast hits to 1458 proteins in 28 species: Archae - 0; Bacteria - 0; Metazoa - 0; Fungi - 0; Plants - 1474; Viruses - 0; Other Eukaryotes - 1 (source: NCBI BLin…
Sevir.1G150566	0.998965	1.42384	1.65247	-0.214834	0.281649	1.75163	0.965975	0.858644	0.0611701	1.86102	2.07493	-0.156971	0.0131809	0.933472	2.68806	-1.52589	0.0230072	0.650212	2.24588	-1.7883	0.000848986	0.568995	3.146	-2.46703	Sevir.1G150566	35.2	not assigned.unknown	' no hits & (original description: pacid=40605135 transcript=Sevir.1G150566.1 locus=Sevir.1G150566 ID=Sevir.1G150566.1.v2.1 annot-version=v2.1)'			NA	NA	NA	NA	NA	NA	NA
Sevir.1G151800	0.724446	4.3058	4.5459	-0.0782858	0.983827	4.60436	4.42403	0.0576395	0.235751	5.97632	7.59165	-0.345155	0.19528	4.60262	7.12347	-0.630124	0.0231066	3.71696	6.70252	-0.85058	0.0120389	3.24027	7.54544	-1.21949	Sevir.1G151800	35.1.5	not assigned.no ontology.pentatricopeptide (PPR) repeat-containing protein	'(at4g01400 : 731.0) FUNCTIONS IN: molecular_function unknown; INVOLVED IN: biological_process unknown; LOCATED IN: cellular_component unknown; EXPRESSED IN: 23 plant structures; EXPRESSED DURING: 15 growth stages; CONTAINS InterPro DOMAIN/s: Pentatricopeptide repeat (InterPro:IPR002885); BEST Arabidopsis thaliana protein match is: Pentatricopeptide repeat (PPR) superfamily protein (TAIR:AT5G4610…	AT4G01400	loc_os02g25840	AT4G01400	35.1.5	not assigned.no ontology.pentatricopeptide (PPR) repeat-containing protein	FUNCTIONS IN: molecular_function unknown; INVOLVED IN: biological_process unknown; LOCATED IN: cellular_component unknown; EXPRESSED IN: 24 plant structures; EXPRESSED DURING: 15 growth stages; CONTAINS InterPro DOMAIN/s: COG4 transport (InterPro:IPR013167)
Sevir.1G152000	0.962249	5.45338	5.39162	0.016431	0.754955	5.18807	5.32365	-0.0372187	0.445339	5.96004	5.73628	0.0552082	0.366233	4.94583	6.57853	-0.411553	0.230886	5.21789	7.26651	-0.477796	0.004433	4.29938	9.04654	-1.07324	Sevir.1G152000	30.5	signalling.G-proteins	'(loc_os04g20220.1 : 720.0) no description available & (at1g18070 : 659.0) Translation elongation factor EF1A/initiation factor IF2gamma family protein; FUNCTIONS IN: translation factor activity
Sevir.1G154301	0.206514	6.24888	6.12641	0.0285542	0.0169576	6.37083	2.14494	1.57054	0.10884	4.94497	1.78981	1.46615	0.0142845	4.18652	1.61713	1.37232	0.555397	3.29455	2.94013	0.164198	0.743921	2.29927	2.67514	-0.218438	Sevir.1G154301	35.2	not assigned.unknown	' no hits & (original description: pacid=40608459 transcript=Sevir.1G154301.1 locus=Sevir.1G154301 ID=Sevir.1G154301.1.v2.1 annot-version=v2.1)'			NA	NA	NA	NA	NA	NA	NA
Sevir.1G155900	0.432758	2.5406	0.351504	2.85356	0.0748374	0.076846	1.72676	-4.48995	0.807516	0.076473	0.01	2.93495	0.658057	0.397564	0.21409	0.892969	0.962604	0.166775	0.241725	-0.535467	0.00265789	2.13328	0.01	7.73693	Sevir.1G155900	11.9.3.2	lipid metabolism.lipid degradation.lysophospholipases.carboxylesterase	'(loc_os02g35940.1 : 335.0) no description available & (gnl|cdd|36728 : 240.0) no description available & (at1g47480 : 181.0) alpha/beta-Hydrolases superfamily protein; FUNCTIONS IN: hydrolase activity; INVOLVED IN: metabolic process; LOCATED IN: cellular_component unknown; EXPRESSED IN: stem
Sevir.1G156000	0.91605	12.5808	11.3222	0.152069	0.390836	14.6314	11.373	0.363459	0.0674087	13.4653	19.3125	-0.52029	0.0129298	13.6575	25.388	-0.894448	0.000257303	11.6554	26.9353	-1.2085	0.00341118	13.2269	28.393	-1.10206	Sevir.1G156000	29.6	protein.folding	'(loc_os02g26440.1 : 178.0) no description available & (at2g07340 : 143.0) PREFOLDIN 1 (PFD1); FUNCTIONS IN: unfolded protein binding; INVOLVED IN: protein folding; LOCATED IN: prefoldin complex; EXPRESSED IN: 22 plant structures; EXPRESSED DURING: 13 growth stages; CONTAINS InterPro DOMAIN/s: Prefoldin beta-like (InterPro:IPR002777)
Sevir.1G156100	0.434199	1.53581	1.42925	0.103737	0.990554	1.60142	1.37146	0.223636	0.839063	1.75972	1.42385	0.305549	0.0689734	0.757368	1.83318	-1.27528	0.275385	0.618385	1.60475	-1.37577	0.0142623	0.754581	2.78566	-1.88427	Sevir.1G156100	35.2	not assigned.unknown	'(loc_os10g14180.9 : 390.0) no description available & (at3g63290 : 167.0) 2-oxoglutarate (2OG) and Fe(II)-dependent oxygenase superfamily protein; FUNCTIONS IN: oxidoreductase activity; INVOLVED IN: pollen development; LOCATED IN: cellular_component unknown; EXPRESSED IN: 22 plant structures; EXPRESSED DURING: 13 growth stages; CONTAINS InterPro DOMAIN/s: Oxoglutarate/iron-dependent oxygenase (I…	AT3G63290	loc_os10g14180	AT3G63290	35.2	not assigned.unknown	unknown protein | chr3:23381645-23383434 FORWARD	2-oxoglutarate (2OG) and Fe(II)-dependent oxygenase superfamily protein		2-oxoglutarate (2OG) and Fe(II)-dependent oxygenase superfamily protein; FUNCTIONS IN: oxidoreductase activity; INVOLVED IN: pollen development; LOCATED IN: cellular_component unknown; EXPRESSED IN: 22 plant structures; EXPRESSED DURING: 13 growth stages; CONTAINS InterPro DOMAIN/s: Oxoglutarate/iron-dependent oxygenase (InterPro:IPR005123); BEST Arabidopsis thaliana protein match is: 2-oxoglutar…
Sevir.1G157300	0.80334	17.753	14.5224	0.289777	0.787793	15.8305	15.9552	-0.0113256	0.525279	15.6382	17.9088	-0.195595	1.3289e-08	15.9742	38.8326	-1.28152	2.5e-20	16.213	49.9838	-1.62431	1.85771e-12	18.638	51.9266	-1.47823	Sevir.1G157300	17.3.1.2.7	hormone metabolism.brassinosteroid.synthesis-degradation.sterols.DWF5	'(loc_os02g26650.2 : 789.0) no description available & (at1g50430 : 699.0) Mutants are defective in Brassinosteroid biosynthesis (delta7-sterol-C7 reduction step) and have a dwarf phenotype.; DWARF 5 (DWF5); FUNCTIONS IN: sterol delta7 reductase activity; INVOLVED IN: sterol biosynthetic process
Sevir.1G157500	0.608869	65.024	68.051	-0.065644	0.00661536	76.8006	47.7844	0.684578	7.67461e-29	74.8714	23.1975	1.69045	7.30432e-29	61.7734	19.907	1.63371	3.79e-23	51.728	20.8301	1.31227	2.1756e-17	45.1989	22.4595	1.00897	Sevir.1G157500	34.14	transport.unspecified cations	'(loc_os02g26700.1 : 410.0) no description available & (at4g31290 : 321.0) ChaC-like family protein; CONTAINS InterPro DOMAIN/s: ChaC-like protein (InterPro:IPR006840); BEST Arabidopsis thaliana protein match is: ChaC-like family protein (TAIR:AT5G26220.1); Has 30201 Blast hits to 17322 proteins in 780 species: Archae - 12; Bacteria - 1396; Metazoa - 17338; Fungi - 3422; Plants - 5037; Viruses - …	AT4G31290	loc_os02g26700	AT4G31290	34.14	transport.unspecified cations	ChaC-like family protein | chr4:15185886-15188484 FORWARD	ChaC-like family protein		ChaC-like family protein; CONTAINS InterPro DOMAIN/s: ChaC-like protein (InterPro:IPR006840); BEST Arabidopsis thaliana protein match is: ChaC-like family protein (TAIR:AT5G26220.1); Has 30201 Blast hits to 17322 proteins in 780 species: Archae - 12; Bacteria - 1396; Metazoa - 17338; Fungi - 3422; Plants - 5037; Viruses - 0; Other Eukaryotes - 2996 (source: NCBI BLink).
Sevir.1G157900	0.182552	8.14552	11.5556	-0.504519	0.0360337	9.70462	21.3913	-1.14028	6.46038e-07	9.71201	25.0867	-1.36908	0.141849	8.33802	15.8608	-0.927688	0.187178	9.49651	13.7276	-0.53161	0.441467	8.3914	13.6273	-0.699516	Sevir.1G157900	35.2	not assigned.unknown	' no hits & (original description: pacid=40608723 transcript=Sevir.1G157900.1 locus=Sevir.1G157900 ID=Sevir.1G157900.1.v2.1 annot-version=v2.1)'			NA	NA	NA	NA	NA	NA	NA
Sevir.1G158100	0.719386	1.66939	1.64	0.0256272	0.157909	1.8008	1.0304	0.805433	0.24364	1.90265	1.54203	0.303174	0.183586	1.46049	2.39027	-0.710726	6.43e-10	1.39711	6.05852	-2.11652	5.97737e-09	1.4614	6.7572	-2.20907	Sevir.1G158100	35.2	not assigned.unknown	'(loc_os02g28820.1 : 298.0) no description available & (at5g63100 : 205.0) S-adenosyl-L-methionine-dependent methyltransferases superfamily protein; INVOLVED IN: biological_process unknown; LOCATED IN: chloroplast; EXPRESSED IN: 18 plant structures; EXPRESSED DURING: 12 growth stages; BEST Arabidopsis thaliana protein match is: S-adenosyl-L-methionine-dependent methyltransferases superfamily prot…	AT5G63100	loc_os02g28820	AT5G63100	35.2	not assigned.unknown	unknown protein | chr5:25314137-25315428 REVERSE	S-adenosyl-L-methionine-dependent methyltransferases superfamily protein		S-adenosyl-L-methionine-dependent methyltransferases superfamily protein; INVOLVED IN: biological_process unknown; LOCATED IN: chloroplast; EXPRESSED IN: 18 plant structures; EXPRESSED DURING: 12 growth stages; BEST Arabidopsis thaliana protein match is: S-adenosyl-L-methionine-dependent methyltransferases superfamily protein (TAIR:AT5G44600.1); Has 163 Blast hits to 163 proteins in 58 species: A…
Sevir.1G159500	0.643102	4.29965	4.61243	-0.101308	0.0129939	5.29579	2.15493	1.2972	0.615717	5.16946	4.12375	0.326058	0.0302303	3.98914	7.52675	-0.915949	8.98e-09	3.213	11.4398	-1.83206	2.35852e-13	1.91475	12.4549	-2.70148	Sevir.1G159500	35.1.5	not assigned.no ontology.pentatricopeptide (PPR) repeat-containing protein	'(loc_os02g27070.2 : 660.0) no description available & (at1g09900 : 292.0) Pentatricopeptide repeat (PPR-like) superfamily protein; FUNCTIONS IN: molecular_function unknown; INVOLVED IN: biological_process unknown; LOCATED IN: membrane; EXPRESSED IN: 22 plant structures; EXPRESSED DURING: 13 growth stages; CONTAINS InterPro DOMAIN/s: Pentatricopeptide repeat (InterPro:IPR002885); BEST Arabidopsis…
Sevir.1G159600	0.200834	77.7046	29.7665	1.38431	0.280344	34.7216	46.9385	-0.434938	0.713848	34.3987	31.844	0.111332	1.75319e-21	30.8356	101.824	-1.72341	1.13e-75	30.109	222.33	-2.88444	4.56378e-87	31.6019	307.481	-3.28241	Sevir.1G159600	29.5.3	protein.degradation.cysteine protease	'(q10716|cysp1_maize : 706.0) Cysteine proteinase 1 precursor (EC 3.4.22.-) - Zea mays (Maize) & (loc_os02g27030.1 : 665.0) no description available & (at4g39090 : 514.0) Similar to cysteine proteinases
Sevir.1G159700	0.0137705	13.969	11.2425	0.313266	0.00231245	17.416	7.95414	1.13064	1.60595e-17	15.4676	4.31632	1.84138	1.08336e-21	11.6975	3.45479	1.75953	4.17e-23	11.2109	2.66118	2.07476	1.75433e-16	10.4021	3.94273	1.39961	Sevir.1G159700	27.3.38	RNA.regulation of transcription.AT-rich interaction domain containing transcription factor family	'(loc_os02g27060.1 : 489.0) no description available & (at1g04880 : 248.0) HMG (high mobility group) box protein with ARID/BRIGHT DNA-binding domain; FUNCTIONS IN: sequence-specific DNA binding transcription factor activity; INVOLVED IN: regulation of transcription; LOCATED IN: intracellular
Sevir.1G160200	0.664054	34.7319	36.4264	-0.068723	0.170671	38.8975	30.317	0.359548	3.3085e-12	40.6627	19.3485	1.07149	1.84463e-20	35.962	14.8944	1.2717	3.99e-33	34.0114	13.1331	1.37281	4.41453e-27	33.7258	14.7275	1.19534	Sevir.1G160200	29.4	protein.postranslational modification	'(loc_os02g27220.1 : 607.0) no description available & (at3g02750 : 410.0) Protein phosphatase 2C family protein; FUNCTIONS IN: protein serine/threonine phosphatase activity
Sevir.1G160500	0.322549	4.42859	6.50199	-0.554036	0.613897	5.57753	6.581	-0.23868	0.0701601	5.57682	7.14979	-0.358459	0.0282311	4.93151	7.90634	-0.68098	0.000147203	3.9594	8.35375	-1.07714	6.07356e-06	3.12619	8.95524	-1.51833	Sevir.1G160500	23.5.3	nucleotide metabolism.deoxynucleotide metabolism.cytosine deaminase	'(at3g47390 : 824.0) Encodes a protein that is believed to function as a pyrimidine reductase involved in riboflavin and FAD biosynthesis. phs1 was identified as a photosensitive mutant that shows reduced growth
Sevir.1G160600	0.00314531	5.01674	6.40737	-0.35298	0.0117834	3.24479	6.59702	-1.02369	0.316468	3.14149	4.79729	-0.610772	0.721795	4.63987	5.24179	-0.175977	0.000124189	5.84106	3.64143	0.681724	5.18072e-06	6.99636	3.34491	1.06464	Sevir.1G160600	29.5.4	protein.degradation.aspartate protease	'(loc_os02g27360.1 : 643.0) no description available & (at1g05840 : 464.0) Eukaryotic aspartyl protease family protein; FUNCTIONS IN: aspartic-type endopeptidase activity; INVOLVED IN: proteolysis; LOCATED IN: anchored to membrane; EXPRESSED IN: 23 plant structures; EXPRESSED DURING: 15 growth stages; CONTAINS InterPro DOMAIN/s: Peptidase aspartic
Sevir.1G160800	0.769042	9.57916	9.75088	-0.0256343	0.117287	9.80281	13.1415	-0.422862	0.0032178	11.4614	15.8687	-0.469392	1.06857e-09	9.19195	21.7672	-1.24371	4.2e-06	10.173	20.2345	-0.992069	2.1467e-07	9.47978	22.8888	-1.27172	Sevir.1G160800	29.3.1	protein.targeting.nucleus	'(at2g31660 : 1434.0) SAD2 (super sensitive to ABA and drought 2) encodes an importin beta-domain family protein likely to be involved in nuclear transport in ABA signaling. Subcellular localization of GFP-tagged SAD2 showed a predominantly nuclear localization
Sevir.1G161200	0.825471	1.95488	1.7714	0.142192	0.316449	1.79594	2.51474	-0.485672	0.886043	2.5344	2.84212	-0.165323	0.773234	2.45831	2.50065	-0.0246363	0.191766	2.2084	3.49119	-0.660716	0.000633599	1.79921	6.22187	-1.78998	Sevir.1G161200	34.14	transport.unspecified cations	'(loc_os02g27490.2 : 499.0) no description available & (at3g25410 : 401.0) Sodium Bile acid symporter family; FUNCTIONS IN: transporter activity
Sevir.1G161400	0.256562	2.49699	1.89158	0.400598	0.380017	1.91124	2.59303	-0.440129	0.81447	2.98866	2.82827	0.0795756	0.709516	2.94854	3.45244	-0.227613	0.0886957	2.41379	4.8312	-1.00108	0.000532107	1.85959	6.95749	-1.90358	Sevir.1G161400	35.2	not assigned.unknown	'(loc_os02g27740.1 : 332.0) no description available & (at3g07440 : 213.0) unknown protein; BEST Arabidopsis thaliana protein match is: unknown protein (TAIR:AT5G48530.1); Has 37 Blast hits to 37 proteins in 13 species: Archae - 0; Bacteria - 0; Metazoa - 0; Fungi - 0; Plants - 35; Viruses - 0; Other Eukaryotes - 2 (source: NCBI BLink). & (reliability: 426.0) & (original description: pacid=406039…	AT3G07440	loc_os02g27740	AT3G07440	35.2	not assigned.unknown	unknown protein | chr3:2381337-2383207 FORWARD			unknown protein; BEST Arabidopsis thaliana protein match is: unknown protein (TAIR:AT5G48530.1); Has 37 Blast hits to 37 proteins in 13 species: Archae - 0; Bacteria - 0; Metazoa - 0; Fungi - 0; Plants - 35; Viruses - 0; Other Eukaryotes - 2 (source: NCBI BLink).
Sevir.1G162700	0.285343	4.48903	2.72012	0.722731	0.198077	3.12918	4.46549	-0.513032	0.240086	3.24253	4.87531	-0.588374	0.0788572	3.96607	6.81627	-0.78127	0.000621902	2.84713	9.03883	-1.66663	0.0523985	4.34201	9.19915	-1.08314	Sevir.1G162700	35.2	not assigned.unknown	'(loc_os02g27960.1 : 167.0) no description available & (at5g52370 : 110.0) unknown protein; BEST Arabidopsis thaliana protein match is: unknown protein (TAIR:AT5G58990.1); Has 30201 Blast hits to 17322 proteins in 780 species: Archae - 12; Bacteria - 1396; Metazoa - 17338; Fungi - 3422; Plants - 5037; Viruses - 0; Other Eukaryotes - 2996 (source: NCBI BLink). & (reliability: 220.0) & (original de…	AT5G52370	loc_os02g27960	AT5G52370	35.2	not assigned.unknown	unknown protein | chr5:21260278-21261287 REVERSE			unknown protein; BEST Arabidopsis thaliana protein match is: unknown protein (TAIR:AT5G58990.1); Has 30201 Blast hits to 17322 proteins in 780 species: Archae - 12; Bacteria - 1396; Metazoa - 17338; Fungi - 3422; Plants - 5037; Viruses - 0; Other Eukaryotes - 2996 (source: NCBI BLink).
Sevir.1G163000	0.556461	41.8649	31.3053	0.419337	0.79214	41.2098	36.5849	0.171739	0.0970513	39.2446	34.964	0.166624	4.24292e-08	40.3975	26.3772	0.614972	2.43e-18	44.6354	22.0537	1.01717	2.03292e-21	41.9393	19.6122	1.09655	Sevir.1G163000	29.5.11.4.2	protein.degradation.ubiquitin.E3.RING	'(loc_os02g28720.1 : 604.0) no description available & (at3g07360 : 363.0) The protein that is predicted to be encoded by this gene model lacks the U-box domain identified in the AT3G07360.1 gene model.; plant U-box 9 (PUB9); CONTAINS InterPro DOMAIN/s: Armadillo-like helical (InterPro:IPR011989)
Sevir.1G167100	0.253983	12.2383	13.48	-0.139425	0.075878	11.8389	18.1691	-0.617952	2.04601e-08	11.7239	27.1631	-1.2122	3.91341e-06	13.5677	28.201	-1.05557	1.46e-07	10.9117	28.2831	-1.37407	6.41066e-06	12.0918	29.9934	-1.31062	Sevir.1G167100	29.3.1	protein.targeting.nucleus	'(gnl|cdd|35339 : 299.0) no description available & (loc_os02g29480.1 : 189.0) no description available & (at3g25150 : 144.0) Nuclear transport factor 2 (NTF2) family protein with RNA binding (RRM-RBD-RNP motifs) domain; FUNCTIONS IN: RNA binding
Sevir.1G167600	0.000426129	16.9294	18.9614	-0.163532	1e-05	13.6407	35.1782	-1.36677	0.818932	12.2559	14.6935	-0.261709	9.32203e-08	16.7784	9.98239	0.749151	9.36e-16	22.824	8.44476	1.43442	4.15491e-14	23.5749	10.7678	1.13052	Sevir.1G167600	27.3.3	RNA.regulation of transcription.AP2/EREBP
Sevir.1G168400	0.778687	17.5346	17.8663	-0.0270418	0.498507	17.0669	14.594	0.225832	0.753171	16.8021	17.181	-0.0321752	0.602884	15.2565	19.176	-0.329878	0.379138	16.8091	24.3112	-0.532383	0.00431034	13.7962	28.6845	-1.056	Sevir.1G168400	11.1.4	lipid metabolism.FA synthesis and FA elongation.ACP oxoacyl reductase	'(loc_os04g30760.1 : 347.0) no description available & (q93x67|fabg2_brana : 346.0) 3-oxoacyl-[acyl-carrier-protein] reductase 2
Sevir.1G168600	0.0465934	1.05838	0.452286	1.22655	0.0465833	0.455249	1.85702	-2.02826	0.864761	0.0951857	0.236535	-1.31324	0.0556669	0.882362	0.359516	1.29532	0.000183488	1.33272	0.185226	2.84701	1.68941e-05	2.02878	0.147594	3.7809	Sevir.1G168600	26.1	misc.cytochrome P450	'(loc_os02g57810.1 : 694.0) no description available & (at5g52400 : 508.0) member of CYP715A; "cytochrome P450
Sevir.1G168900	0.380027	14.3096	17.0216	-0.250389	0.143669	19.3214	14.0361	0.461052	0.12673	16.279	13.7779	0.240653	5.22082e-08	17.5097	11.1521	0.650839	1.6e-11	18.0871	8.12977	1.15368	2.01527e-15	15.8948	7.12631	1.15733	Sevir.1G168900	29.5.11.3	protein.degradation.ubiquitin.E2	'(loc_os02g42314.2 : 315.0) no description available & (at5g25760 : 306.0) mutant displays sucrose-dependent seedling development and reduced lateral root production. PEX4 interacts with PEX22 in a yeast two-hybrid. Necessary for peroxisome biogenesis. The PEX4 and PEX22 pair may be important during the remodeling of peroxisome matrix contents as glyoxysomes transition to leaf peroxisomes.; perox…
Sevir.1G169100	0.318177	2.50488	2.31236	0.11538	0.257729	2.74638	1.71603	0.678454	0.843107	3.0776	2.68185	0.198579	0.0737358	1.54987	2.90542	-0.906604	0.00671604	1.30544	3.44387	-1.3995	0.0826487	1.35821	3.09683	-1.18909	Sevir.1G169100	35.2	not assigned.unknown	' (original description: pacid=40605842 transcript=Sevir.1G169100.4 locus=Sevir.1G169100 ID=Sevir.1G169100.4.v2.1 annot-version=v2.1)'			NA	NA	NA	NA	NA	NA	NA
Sevir.1G169400	0.495022	30.1186	27.9869	0.105903	0.197056	27.8297	34.2647	-0.300096	0.103743	24.6274	29.0682	-0.239175	0.000103104	18.6948	27.3161	-0.547114	1.62e-09	11.2882	26.9477	-1.25535	9.36064e-08	10.3732	28.3941	-1.45273	Sevir.1G169400	29.5.11.4.3.2	protein.degradation.ubiquitin.E3.SCF.FBOX	'(loc_os02g30210.2 : 661.0) no description available & (at1g67480 : 420.0) Galactose oxidase/kelch repeat superfamily protein; FUNCTIONS IN: molecular_function unknown; INVOLVED IN: biological_process unknown; LOCATED IN: cellular_component unknown; EXPRESSED IN: 23 plant structures; EXPRESSED DURING: 15 growth stages; CONTAINS InterPro DOMAIN/s: F-box domain
Sevir.1G169500	0.129976	32.0386	25.3075	0.340248	0.15783	29.5984	41.0529	-0.471965	0.101661	28.5544	33.3862	-0.22554	0.00829335	16.2916	28.3926	-0.801391	0.000316488	12.1139	30.1271	-1.3144	0.0154389	12.1011	27.4422	-1.18126	Sevir.1G169500	35.2	not assigned.unknown	' no hits & (original description: pacid=40603928 transcript=Sevir.1G169500.1 locus=Sevir.1G169500 ID=Sevir.1G169500.1.v2.1 annot-version=v2.1)'			NA	NA	NA	NA	NA	NA	NA
Sevir.1G170200	5.74e-10	96.7758	87.8778	0.139148	0.00021222	54.6187	155.326	-1.50783	0.00299502	53.008	91.4994	-0.787552	0.407953	90.6563	121.17	-0.418554	1.78e-11	151.276	129.46	0.224676	1.75501e-21	190.962	107.927	0.823221	Sevir.1G170200	35.2	not assigned.unknown	' (original description: pacid=40605851 transcript=Sevir.1G170200.1 locus=Sevir.1G170200 ID=Sevir.1G170200.1.v2.1 annot-version=v2.1)'			NA	NA	NA	NA	NA	NA	NA
Sevir.1G170700	0.468564	0.954695	1.44677	-0.599726	0.285854	1.6194	0.891741	0.860763	0.248154	0.988735	1.54753	-0.646311	0.0615695	0.669623	2.01904	-1.59225	0.0952156	0.526143	1.46667	-1.47902	0.00301811	0.114056	1.71951	-3.91418	Sevir.1G170700	35.2	not assigned.unknown	' no hits & (original description: pacid=40604399 transcript=Sevir.1G170700.1 locus=Sevir.1G170700 ID=Sevir.1G170700.1.v2.1 annot-version=v2.1)'			NA	NA	NA	NA	NA	NA	NA
Sevir.1G171700	0.139208	17.1968	26.8516	-0.642869	0.778227	21.1796	19.6144	0.110758	0.000141096	21.6375	39.4301	-0.865765	0.00113032	18.8897	37.8155	-1.00138	1.55e-05	17.8413	42.804	-1.26253	0.00172555	15.1385	35.4732	-1.22851	Sevir.1G171700	35.2	not assigned.unknown	' no hits & (original description: pacid=40605743 transcript=Sevir.1G171700.1 locus=Sevir.1G171700 ID=Sevir.1G171700.1.v2.1 annot-version=v2.1)'			NA	NA	NA	NA	NA	NA	NA
Sevir.1G173900	0.18357	3.77599	3.11623	0.277053	0.786262	3.1512	2.894	0.12284	0.565752	3.53068	3.51226	0.00754915	0.21899	2.9746	5.13644	-0.788071	0.0354841	3.11341	5.41923	-0.79959	0.00154136	2.1822	6.69298	-1.61687	Sevir.1G173900	29.1.30	protein.aa activation.pseudouridylate synthase	'(loc_os02g30840.1 : 656.0) no description available & (at5g51140 : 456.0) Pseudouridine synthase family protein; FUNCTIONS IN: pseudouridine synthase activity; INVOLVED IN: pseudouridine synthesis
Sevir.1G174300	0.745632	19.0669	11.1964	0.768042	0.289441	12.7208	17.0473	-0.42236	0.122064	13.4355	12.1265	0.147883	0.000315579	16.2141	12.104	0.421768	1.82e-08	20.2825	12.7067	0.674646	2.5034e-07	20.9232	14.9866	0.481425	Sevir.1G174300	29.4.1.57	protein.postranslational modification.kinase.receptor like cytoplasmatic kinase VII	'(loc_os02g30900.1 : 888.0) no description available & (at5g13160 : 624.0) Mutant is defective in perception of Pseudomonas syringae avirulence gene avrPphB. Encodes a putative serine-threonine kinase.; avrPphB susceptible 1 (PBS1); FUNCTIONS IN: protein binding
Sevir.1G174600	0.00972281	95.1527	78.5119	0.277333	0.0118984	85.7268	31.0699	1.46423	7.14136e-88	83.7577	6.45817	3.69702	1.0333e-60	65.0101	7.31596	3.15154	4.89e-49	48.1306	8.22116	2.54954	7.10503e-56	42.3924	5.95989	2.83045	Sevir.1G174600	11.9.3.3	lipid metabolism.lipid degradation.lysophospholipases.glycerophosphodiester phosphodiesterase	'(loc_os02g31030.1 : 601.0) no description available & (at3g02040 : 430.0) senescence-related gene 3 (SRG3); FUNCTIONS IN: phosphoric diester hydrolase activity
Sevir.1G175200	0.662506	3.3363	1.61868	1.04343	0.419451	1.6665	2.27085	-0.446406	0.674168	1.74731	1.53847	0.183645	0.00155645	2.47555	1.45363	0.768094	0.000353546	3.92097	2.13978	0.87375	6.93547e-08	4.58586	1.34299	1.77174	Sevir.1G175200	35.1.41	not assigned.no ontology.hydroxyproline rich proteins	'(loc_os02g31080.1 : 622.0) no description available & (at2g33490 : 324.0) hydroxyproline-rich glycoprotein family protein; FUNCTIONS IN: molecular_function unknown; INVOLVED IN: biological_process unknown; LOCATED IN: plasma membrane; EXPRESSED IN: stem; BEST Arabidopsis thaliana protein match is: hydroxyproline-rich glycoprotein family protein (TAIR:AT3G26910.1); Has 1387 Blast hits to 1097 pro…	AT2G33490	loc_os02g31080	AT2G33490	35.1.41	not assigned.no ontology.hydroxyproline rich proteins	hydroxyproline-rich glycoprotein family protein | chr2:14183552-14187869 FORWARD	hydroxyproline-rich glycoprotein family protein		hydroxyproline-rich glycoprotein family protein; FUNCTIONS IN: molecular_function unknown; INVOLVED IN: biological_process unknown; LOCATED IN: plasma membrane; EXPRESSED IN: stem; BEST Arabidopsis thaliana protein match is: hydroxyproline-rich glycoprotein family protein (TAIR:AT3G26910.1); Has 1387 Blast hits to 1097 proteins in 177 species: Archae - 4; Bacteria - 37; Metazoa - 593; Fungi - 281…
Sevir.1G175500	0.853206	8.27626	10.4712	-0.339375	0.660652	11.7331	12.978	-0.145493	0.00208486	9.96232	25.1976	-1.33873	1.69641e-05	9.6564	30.647	-1.66619	9.32e-06	6.21536	31.521	-2.3424	0.000652969	9.51816	31.7188	-1.73658	Sevir.1G175500	35.2	not assigned.unknown	' no hits & (original description: pacid=40605580 transcript=Sevir.1G175500.1 locus=Sevir.1G175500 ID=Sevir.1G175500.1.v2.1 annot-version=v2.1)'			NA	NA	NA	NA	NA	NA	NA
Sevir.1G175900	0.463633	1.51887	1.13109	0.42528	0.724541	1.14887	1.38966	-0.274521	0.182974	1.32744	0.906502	0.550266	0.147509	1.37164	0.689038	0.993246	0.0123744	2.27019	0.746642	1.60432	0.00617558	2.16524	0.767236	1.49678	Sevir.1G175900	35.2	not assigned.unknown	' no hits & (original description: pacid=40608006 transcript=Sevir.1G175900.1 locus=Sevir.1G175900 ID=Sevir.1G175900.1.v2.1 annot-version=v2.1)'			NA	NA	NA	NA	NA	NA	NA
Sevir.1G177500	0.00758476	4.65055	2.78203	0.741264	6.61e-05	6.59955	1.00857	2.71006	2.47445e-06	6.57368	0.737182	3.15661	0.00551424	4.27924	0.950081	2.17123	0.0229288	2.16484	0.784463	1.46448	0.000214969	2.63902	0.386424	2.77175	Sevir.1G177500	23.3.3	nucleotide metabolism.salvage.NUDIX hydrolases	'(loc_os02g32060.3 : 300.0) no description available & (at1g12880 : 188.0) nudix hydrolase homolog 12 (NUDT12); FUNCTIONS IN: hydrolase activity; INVOLVED IN: biological_process unknown; EXPRESSED IN: 23 plant structures; EXPRESSED DURING: 15 growth stages; CONTAINS InterPro DOMAIN/s: NUDIX hydrolase domain-like (InterPro:IPR015797)
Sevir.1G177720	0.646154	0.73294	1.66451	-1.18333	0.148702	1.11447	0.156316	2.83382	0.935062	1.15459	0.869524	0.409079	0.00755533	0.01	2.06651	-7.69105	0.0193651	0.01	2.21284	-7.78976	0.29541	0.393467	1.86303	-2.24333	Sevir.1G177720	35.2	not assigned.unknown	' no hits & (original description: pacid=40606943 transcript=Sevir.1G177720.1 locus=Sevir.1G177720 ID=Sevir.1G177720.1.v2.1 annot-version=v2.1)'			NA	NA	NA	NA	NA	NA	NA
Sevir.1G177760	0.533922	1.64302	2.91646	-0.827869	0.271396	1.60727	0.855979	0.908966	0.429082	2.01594	2.60794	-0.371462	0.143584	1.44608	2.75623	-0.930551	0.00786725	0.826919	2.76074	-1.73924	0.0106544	0.78362	3.41973	-2.12565	Sevir.1G177760	35.2	not assigned.unknown	' no hits & (original description: pacid=40606629 transcript=Sevir.1G177760.1 locus=Sevir.1G177760 ID=Sevir.1G177760.1.v2.1 annot-version=v2.1)'			NA	NA	NA	NA	NA	NA	NA
Sevir.1G178200	0.576937	13.6415	9.31396	0.550532	0.401651	9.45757	12.8611	-0.44347	1.80665e-05	10.4257	4.6129	1.17639	3.65904e-14	17.0911	7.01958	1.28379	4.12e-17	22.5044	7.63581	1.55935	5.70169e-26	26.6819	6.58568	2.01846	Sevir.1G178200	35.2	not assigned.unknown	' (original description: pacid=40608292 transcript=Sevir.1G178200.1 locus=Sevir.1G178200 ID=Sevir.1G178200.1.v2.1 annot-version=v2.1)'			NA	NA	NA	NA	NA	NA	NA
Sevir.1G179000	0.0744166	1.53566	0.987548	0.636935	0.0262706	2.15867	0.772324	1.48286	0.939284	1.0527	0.878339	0.26125	0.865168	0.951315	1.12677	-0.244197	0.970974	0.74986	0.899542	-0.262569	0.300038	1.05114	0.929105	0.178045	Sevir.1G179000	35.2	not assigned.unknown	' (original description: pacid=40606400 transcript=Sevir.1G179000.1 locus=Sevir.1G179000 ID=Sevir.1G179000.1.v2.1 annot-version=v2.1)'			NA	NA	NA	NA	NA	NA	NA
Sevir.1G179400	0.641172	2.32996	2.26061	0.0435902	0.55747	2.65637	2.05457	0.370619	0.395418	2.22392	3.24161	-0.543606	0.0840309	1.65918	3.39554	-1.03317	0.127705	2.13899	3.62711	-0.761892	0.0112534	1.58564	4.59156	-1.53392	Sevir.1G179400	35.2	not assigned.unknown	'(loc_os02g22190.1 : 711.0) no description available & (at3g18180 : 262.0) Glycosyltransferase family 61 protein; FUNCTIONS IN: transferase activity
Sevir.1G179700	0.82899	11.6548	12.6298	-0.115911	0.976335	11.0603	11.711	-0.082469	0.0402788	10.8408	15.8665	-0.549508	0.16259	9.58716	14.3663	-0.583517	0.124931	10.0684	13.4086	-0.413328	0.00457282	8.05088	16.5964	-1.04365	Sevir.1G179700	33.99	development.unspecified	'(loc_os02g32430.1 : 612.0) no description available & (at1g12910 : 502.0) Encodes a protein with similarity to the petunia WD repeat protein an11.; ANTHOCYANIN11 (ATAN11); CONTAINS InterPro DOMAIN/s: WD40 repeat-like-containing domain (InterPro:IPR011046)
Sevir.1G179900	0.00942419	45.5114	43.3934	0.0687526	1.22e-09	54.0855	12.3309	2.13297	0.0673994	46.1693	50.6688	-0.134164	5.02848e-25	31.5413	106.734	-1.75871	2.56e-72	21.0692	145.297	-2.7858	6.56081e-58	14.7034	139.832	-3.24947	Sevir.1G179900	35.2	not assigned.unknown	' no hits & (original description: pacid=40605337 transcript=Sevir.1G179900.2 locus=Sevir.1G179900 ID=Sevir.1G179900.2.v2.1 annot-version=v2.1)'			NA	NA	NA	NA	NA	NA	NA
Sevir.1G180100	0.825578	70.1301	61.6416	0.186129	0.626823	61.6189	65.4058	-0.0860456	5.47141e-07	69.2135	124.07	-0.842025	5.70987e-13	65.0146	175.382	-1.43167	2.13e-24	65.5886	246.776	-1.91169	7.57598e-22	63.6471	266.809	-2.06764	Sevir.1G180100	31.3.1	cell.cycle.peptidylprolyl isomerase	'(p21569|cyph_maize : 294.0) Peptidyl-prolyl cis-trans isomerase (EC 5.2.1.8) (PPIase) (Rotamase) (Cyclophilin) (Cyclosporin A-binding protein) - Zea mays (Maize) & (loc_os02g02890.1 : 277.0) no description available & (gnl|cdd|35766 : 266.0) no description available & (at2g21130 : 259.0) Cyclophilin-like peptidyl-prolyl cis-trans isomerase family protein; FUNCTIONS IN: peptidyl-prolyl cis-trans …
Sevir.1G180400	0.000203388	36.4929	16.6392	1.13303	0.000969771	10.9245	42.4246	-1.95734	9.56537e-06	12.6293	7.19736	0.811239	1.24964e-27	18.1169	6.12858	1.56371	0.000216809	35.0802	11.3053	1.63366	2.07269e-71	47.0277	6.43631	2.86921	Sevir.1G180400	29.5.5	protein.degradation.serine protease	'(loc_os02g32520.1 : 1425.0) no description available & (at5g51070 : 995.0) ATP-dependent Clp protease regulatory subunit; EARLY RESPONSIVE TO DEHYDRATION 1 (ERD1); FUNCTIONS IN: nucleoside-triphosphatase activity
Sevir.1G180500	0.973339	52.614	49.2188	0.0962372	0.808245	52.1779	52.1108	0.0018574	0.650488	50.6365	51.2602	-0.0176614	0.0588777	50.4748	68.225	-0.434736	3.81e-05	49.8505	91.6571	-0.878639	2.35036e-07	49.4889	115.783	-1.22624	Sevir.1G180500	29.3.2	protein.targeting.mitochondria	'(loc_os04g33220.1 : 236.0) no description available & (at5g24650 : 176.0) Mitochondrial import inner membrane translocase subunit Tim17/Tim22/Tim23 family protein; FUNCTIONS IN: protein transporter activity
Sevir.1G180700	0.715887	3.16628	2.61738	0.274664	0.421655	2.47089	3.04827	-0.302962	0.00843586	3.0042	1.55005	0.954669	0.0014204	3.48967	1.62383	1.10369	2.21e-05	4.07896	1.6856	1.27494	1.37921e-06	4.99814	1.80588	1.46869	Sevir.1G180700	35.2	not assigned.unknown	'(loc_os02g32550.1 : 187.0) no description available & (at5g49100 : 80.9) unknown protein; BEST Arabidopsis thaliana protein match is: unknown protein (TAIR:AT3G06868.1); Has 30201 Blast hits to 17322 proteins in 780 species: Archae - 12; Bacteria - 1396; Metazoa - 17338; Fungi - 3422; Plants - 5037; Viruses - 0; Other Eukaryotes - 2996 (source: NCBI BLink). & (reliability: 161.8) & (original des…	AT5G49100	loc_os02g32550	AT5G49100	35.2	not assigned.unknown	unknown protein | chr5:19897370-19899114 REVERSE			unknown protein; BEST Arabidopsis thaliana protein match is: unknown protein (TAIR:AT3G06868.1); Has 30201 Blast hits to 17322 proteins in 780 species: Archae - 12; Bacteria - 1396; Metazoa - 17338; Fungi - 3422; Plants - 5037; Viruses - 0; Other Eukaryotes - 2996 (source: NCBI BLink).
Sevir.1G181200	0.750141	11.9251	0.0502043	7.89197	NA	0.113678	5.44002	-5.58059	0.993245	0.108944	0.153761	-0.497095	0.0147867	0.119181	0.907338	-2.92849	3.58e-07	0.454735	4.83426	-3.4102	2.43766e-05	1.38195	5.60209	-2.01926	Sevir.1G181200	27.3.23	RNA.regulation of transcription.HSF
Sevir.1G182300	0.995372	1.29846	1.58468	-0.287392	0.925831	1.30081	1.22993	0.0808344	0.149097	1.19129	1.78956	-0.587072	0.115513	0.81371	1.57625	-0.95391	0.00377601	0.638601	2.13793	-1.74323	1.26585e-05	0.515599	3.34703	-2.69856	Sevir.1G182300	35.1.5	not assigned.no ontology.pentatricopeptide (PPR) repeat-containing protein	'(loc_os02g32780.1 : 1110.0) no description available & (at4g13650 : 288.0) Pentatricopeptide repeat (PPR) superfamily protein; CONTAINS InterPro DOMAIN/s: Pentatricopeptide repeat (InterPro:IPR002885); BEST Arabidopsis thaliana protein match is: Tetratricopeptide repeat (TPR)-like superfamily protein (TAIR:AT1G16480.1); Has 61118 Blast hits to 14026 proteins in 284 species: Archae - 2; Bacteria …
Sevir.1G182500	8.03e-06	36.4276	26.9344	0.435582	2.57e-09	45.031	10.5005	2.10046	7.95349e-18	37.4034	10.3551	1.85282	6.4392e-09	26.8628	10.4473	1.36248	0.000336427	18.686	13.2412	0.496926	0.00661958	17.1929	15.0957	0.187675	Sevir.1G182500	27.3.99	RNA.regulation of transcription.unclassified	'(loc_os02g32840.1 : 139.0) no description available & (gnl|cdd|38383 : 136.0) no description available & (at2g36320 : 122.0) A20/AN1-like zinc finger family protein; FUNCTIONS IN: DNA binding
Sevir.1G183300	0.287691	16.0622	11.0307	0.542144	0.00213014	10.5612	23.8234	-1.17361	0.848365	9.98619	10.3336	-0.0493311	0.000154249	12.8782	10.9616	0.232478	1.07e-14	21.455	9.5856	1.16237	6.36814e-25	31.8099	9.73358	1.70843	Sevir.1G183300	35.1	not assigned.no ontology	'(loc_os02g32970.1 : 538.0) no description available & (at2g36290 : 392.0) alpha/beta-Hydrolases superfamily protein; FUNCTIONS IN: hydrolase activity; INVOLVED IN: biological_process unknown; LOCATED IN: endoplasmic reticulum; EXPRESSED IN: 24 plant structures; EXPRESSED DURING: 13 growth stages; CONTAINS InterPro DOMAIN/s: Alpha/beta hydrolase fold-1 (InterPro:IPR000073); BEST Arabidopsis thali…	AT2G36290	loc_os02g32970	AT2G36290	35.1	not assigned.no ontology	hydrolase
Sevir.1G183600	8.01e-06	40.0119	73.6244	-0.879755	0.00182589	53.4056	27.6488	0.949772	0.000849229	41.1922	27.4061	0.587872	0.0155257	30.1567	22.9488	0.394056	2.19e-18	35.691	15.6485	1.18954	5.83894e-36	43.6491	6.78661	2.68519	Sevir.1G183600	35.2	not assigned.unknown	' (original description: pacid=40605251 transcript=Sevir.1G183600.1 locus=Sevir.1G183600 ID=Sevir.1G183600.1.v2.1 annot-version=v2.1)'			NA	NA	NA	NA	NA	NA	NA
Sevir.1G183700	0.516865	4.06284	4.15911	-0.0337863	0.934394	4.0644	3.73722	0.121077	0.0196263	4.87892	3.03955	0.682706	0.000152265	5.65473	2.9678	0.930064	7.38e-10	7.11147	2.96875	1.26029	7.93146e-16	8.16186	1.82022	2.16478	Sevir.1G183700	26.4.1	misc.beta 1
Sevir.1G183900	0.105681	1.46166	1.79288	-0.294668	0.227248	1.41653	2.38464	-0.751406	0.000105315	0.700973	3.92825	-2.48646	6.72031e-11	1.39674	12.05	-3.1089	1.79e-19	1.59001	21.1324	-3.73235	3.95057e-17	2.05626	20.6014	-3.32465	Sevir.1G183900	21.3	redox.heme	'(loc_os02g33020.1 : 356.0) no description available & (at3g10130 : 251.0) SOUL heme-binding family protein; FUNCTIONS IN: binding; INVOLVED IN: biological_process unknown; LOCATED IN: chloroplast thylakoid membrane
Sevir.1G184300	2.35e-06	58.6417	42.1571	0.476152	6.21e-06	72.8615	11.9405	2.60929	1.3554e-20	66.5072	14.1033	2.23748	6.05718e-11	63.6315	25.4559	1.32174	1.33e-07	47.2126	29.7782	0.664918	0.000185994	41.5271	29.2874	0.503771	Sevir.1G184300	35.2	not assigned.unknown	' no hits & (original description: pacid=40605646 transcript=Sevir.1G184300.1 locus=Sevir.1G184300 ID=Sevir.1G184300.1.v2.1 annot-version=v2.1)'			NA	NA	NA	NA	NA	NA	NA
Sevir.1G184666	0.575896	3.68441	4.44712	-0.271439	0.656051	2.39208	2.14037	0.160403	0.121694	2.86793	2.96598	-0.0484958	0.0127252	1.14883	3.64495	-1.66574	0.0646494	1.62297	2.38425	-0.554899	0.00996495	1.27165	3.17337	-1.31931	Sevir.1G184666	35.2	not assigned.unknown	' no hits & (original description: pacid=40609285 transcript=Sevir.1G184666.1 locus=Sevir.1G184666 ID=Sevir.1G184666.1.v2.1 annot-version=v2.1)'			NA	NA	NA	NA	NA	NA	NA
Sevir.1G184800	0.0132587	15.5283	15.4173	0.010351	0.0544622	15.1193	24.0041	-0.666889	0.0729697	13.3866	12.047	0.152116	3.57799e-08	17.1663	10.3894	0.72447	8.22e-11	22.9096	11.9544	0.938417	2.04456e-11	22.8625	11.0575	1.04796	Sevir.1G184800	2.2.1.3.2	major CHO metabolism.degradation.sucrose.invertases.cell wall	'(p49174|inva_maize : 894.0) Beta-fructofuranosidase
Sevir.1G184900	0.245824	34.4489	29.0684	0.245008	0.0215158	34.9583	52.2969	-0.581092	2.45234e-15	34.5008	86.1724	-1.3206	3.85782e-23	31.5294	116.929	-1.89087	4.32e-29	32.0891	119.558	-1.89755	1.12361e-17	35.5605	125.823	-1.82304	Sevir.1G184900	29.2.1.2.1.14	protein.synthesis.ribosomal protein.eukaryotic.40S subunit.S14	'(loc_os04g33750.1 : 234.0) no description available & (gnl|cdd|35628 : 230.0) no description available & (p19951|rs142_maize : 227.0) 40S ribosomal protein S14 (Clone MCH2) - Zea mays (Maize) & (at3g52580 : 216.0) Ribosomal protein S11 family protein; CONTAINS InterPro DOMAIN/s: Ribosomal protein S11 (InterPro:IPR001971)
Sevir.1G185200	0.516038	9.87674	10.4342	-0.079209	0.66203	9.64289	10.2629	-0.0898958	0.0784654	8.94607	14.0491	-0.651149	0.0230534	10.3179	18.4878	-0.84142	9.56e-05	8.41509	19.2693	-1.19526	0.000379448	8.16177	20.9523	-1.36015	Sevir.1G185200	20.1.3	stress.biotic.signalling	'(loc_os02g33180.1 : 300.0) no description available & (at5g51700 : 250.0) Encodes a resistance signalling protein with two zinc binding (CHORD) domains that are highly conserved across eukaryotic phyla. Mutant has reduced RPS5 and RPM1 mediated resistance. Potentially involved in transduction of R gene mediated disease resistance. Required for R protein accumulation.; PPHB SUSCEPTIBLE 2 (PBS2); …	AT5G51700	loc_os02g33180	AT5G51700	20.1.3	stress.biotic.signalling	Symbols: PBS2
Sevir.1G185400	0.958499	2.22835	2.7882	-0.32336	0.239797	2.33963	4.06095	-0.795534	0.965815	2.40909	1.79365	0.425593	0.0150645	2.24699	0.819908	1.45446	0.00571513	1.84024	0.635585	1.53373	0.00181428	2.13968	0.525652	2.02522	Sevir.1G185400	29.5.11.4.3.2	protein.degradation.ubiquitin.E3.SCF.FBOX	'(loc_os02g33240.1 : 338.0) no description available & (at3g44326 : 155.0) F-box family protein; FUNCTIONS IN: molecular_function unknown; INVOLVED IN: biological_process unknown; LOCATED IN: chloroplast; CONTAINS InterPro DOMAIN/s: F-box domain
Sevir.1G185600	0.286136	2.79085	1.1638	1.26187	0.00862277	1.11074	3.61946	-1.70425	0.676049	0.67905	1.06032	-0.642907	0.975359	1.34495	1.88042	-0.483509	0.115602	1.69609	0.974131	0.800022	0.0581113	3.28289	1.62002	1.01895	Sevir.1G185600	35.2	not assigned.unknown	' (original description: pacid=40603627 transcript=Sevir.1G185600.3 locus=Sevir.1G185600 ID=Sevir.1G185600.3.v2.1 annot-version=v2.1)'			NA	NA	NA	NA	NA	NA	NA
Sevir.1G185900	0.300005	0.572847	0.892351	-0.63946	0.587275	1.14851	0.638816	0.846296	3.36567e-05	0.510839	4.84869	-3.24665	2.77102e-08	0.214248	10.4257	-5.60472	9.57e-14	0.858814	17.1974	-4.3237	4.47113e-15	1.14926	21.0223	-4.19314	Sevir.1G185900	35.2	not assigned.unknown	' (original description: pacid=40607720 transcript=Sevir.1G185900.1 locus=Sevir.1G185900 ID=Sevir.1G185900.1.v2.1 annot-version=v2.1)'			NA	NA	NA	NA	NA	NA	NA
Sevir.1G187700	0.553949	0.608895	0.821541	-0.432139	0.665634	0.507933	0.750784	-0.563759	0.159359	0.320869	0.649785	-1.01798	0.165693	0.426529	0.92187	-1.11192	0.00385498	0.121924	0.820678	-2.75083	0.588552	0.284665	0.544728	-0.93627	Sevir.1G187700	20.2.1	stress.abiotic.heat	'(loc_os04g33980.1 : 642.0) no description available & (at3g52490 : 457.0) Double Clp-N motif-containing P-loop nucleoside triphosphate hydrolases superfamily protein; INVOLVED IN: protein metabolic process; LOCATED IN: cellular_component unknown; EXPRESSED IN: 21 plant structures; EXPRESSED DURING: 10 growth stages; CONTAINS InterPro DOMAIN/s: Clp
Sevir.1G188800	0.0043302	45.9646	47.7143	-0.0538986	0.0375983	42.7125	57.09	-0.418579	0.746332	43.7093	49.2029	-0.170802	1.33916e-08	44.6174	32.2087	0.470155	1.3e-29	50.6706	21.1352	1.2615	3.55233e-27	44.9204	19.8238	1.18014	Sevir.1G188800	11.10.2	lipid metabolism.glycolipid synthesis.DGDG synthase	'(loc_os02g33580.3 : 1210.0) no description available & (q6dw74|dgdg1_lotja : 1009.0) Digalactosyldiacylglycerol synthase 1
Sevir.1G189000	0.689897	0.247428	0.168245	0.556445	0.84963	0.0580653	0.01	2.53768	0.807516	0.0559317	0.01	2.48367	0.00227733	0.372552	0.01	5.21937	0.075542	0.582217	0.0569207	3.35453	0.00599067	0.501112	0.01	5.64706	Sevir.1G189000	27.3.64	RNA.regulation of transcription.PHOR1	'(loc_os02g33590.1 : 455.0) no description available & (at2g35930 : 283.0) Encodes a cytoplasmically localized U-box domain containing E3 ubiquitin ligase that is involved in the response to water stress and acts as a negative regulator of PAMP-triggered immunity.; plant U-box 23 (PUB23); CONTAINS InterPro DOMAIN/s: U box domain (InterPro:IPR003613)
Sevir.1G189300	0.0499654	26.2749	19.5461	0.426806	0.000215537	17.636	36.2046	-1.03765	0.000198487	18.2214	29.5351	-0.696796	0.160969	19.2648	20.2948	-0.0751478	5.73e-07	23.8937	19.1707	0.317729	2.04291e-08	27.9922	21.182	0.402182	Sevir.1G189300	35.2	not assigned.unknown	'(loc_os02g22380.1 : 823.0) no description available & (at3g18180 : 304.0) Glycosyltransferase family 61 protein; FUNCTIONS IN: transferase activity
Sevir.1G189500	0.673773	8.19493	9.82656	-0.261954	0.304427	8.99375	6.96847	0.368081	0.149686	9.99337	8.35164	0.258912	3.8058e-11	7.5428	17.5143	-1.21536	8.87e-49	7.82457	40.2605	-2.36328	5.67515e-87	7.06376	63.9996	-3.17955	Sevir.1G189500	33.99	development.unspecified	'(loc_os02g33610.1 : 1463.0) no description available & (at5g63420 : 1113.0) embryo defective 2746 (emb2746); FUNCTIONS IN: hydrolase activity
Sevir.1G190000	0.857627	5.88739	2.856	1.04363	0.0162317	1.70331	4.5432	-1.41536	0.000393525	4.1386	1.89831	1.12443	8.27726e-15	8.70294	1.42988	2.60561	1.14e-11	7.81962	1.11623	2.80847	2.5195e-10	6.52905	1.30342	2.32458	Sevir.1G190000	27.3.64	RNA.regulation of transcription.PHOR1	'(loc_os02g33680.1 : 363.0) no description available & (at3g18710 : 118.0) Encodes a protein containing a U-box and an ARM domain. This protein has E3 ubiquitin ligase activity based on in vitro assays.; plant U-box 29 (PUB29); FUNCTIONS IN: ubiquitin-protein ligase activity; INVOLVED IN: response to chitin
Sevir.1G190200	0.101939	0.874135	1.30482	-0.577922	0.414125	0.808647	1.30067	-0.68567	7.50316e-06	0.995102	0.01	6.63677	3.93709e-09	3.52012	0.01	8.45948	0.00169049	5.81705	0.366717	3.98755	9.03151e-12	7.05501	0.01	9.4625	Sevir.1G190200	29.5.11.4.2	protein.degradation.ubiquitin.E3.RING	'(loc_os02g52210.2 : 224.0) no description available & (at5g27420 : 123.0) Encodes CNI1 (Carbon/Nitrogen Insensitive1) (also named as ATL31)
Sevir.1G190400	0.805232	60.7807	40.882	0.572148	0.807164	48.2354	42.1913	0.193146	0.300475	43.1469	55.1268	-0.353499	0.0849934	43.769	57.0487	-0.382284	1.87e-12	37.3595	79.9109	-1.09692	6.32542e-12	31.9761	96.8305	-1.59847	Sevir.1G190400	13.2.7	amino acid metabolism.degradation.histidine	'(loc_os02g33710.1 : 895.0) no description available & (at1g43710 : 796.0) embryo defective 1075 (emb1075); FUNCTIONS IN: pyridoxal phosphate binding
Sevir.1G190500	0.163692	1.36543	0.732198	0.899044	0.455612	1.50719	0.989472	0.60713	0.168	1.11792	1.82442	-0.70662	0.256613	0.974328	2.18588	-1.16574	6.67e-05	0.494738	3.98806	-3.01095	0.0323809	0.960327	3.22573	-1.74803	Sevir.1G190500	29.5.11.4.2	protein.degradation.ubiquitin.E3.RING	'(loc_os04g34230.1 : 169.0) no description available & (at1g49230 : 117.0) RING/U-box superfamily protein; FUNCTIONS IN: zinc ion binding; EXPRESSED IN: 17 plant structures; EXPRESSED DURING: 11 growth stages; CONTAINS InterPro DOMAIN/s: Zinc finger
Sevir.1G191700	0.287415	3.16341	3.94748	-0.31945	0.513399	3.42629	2.60742	0.394026	0.266021	3.6496	4.28822	-0.232642	0.0387413	2.9967	5.5266	-0.883017	0.0014671	3.45834	7.64914	-1.14522	0.00739108	3.47521	8.18185	-1.23533	Sevir.1G191700	30.5	signalling.G-proteins	'(loc_os02g33860.1 : 548.0) no description available & (at5g64730 : 456.0) Transducin/WD40 repeat-like superfamily protein; CONTAINS InterPro DOMAIN/s: WD40 repeat 2 (InterPro:IPR019782)
Sevir.1G192600	0.702449	3.94303	2.31315	0.769447	0.0038894	1.58133	3.89591	-1.30083	0.910454	1.93304	2.2485	-0.218092	0.991373	1.95961	2.35825	-0.267153	0.0013548	3.25183	2.12497	0.613806	1.25761e-07	4.45762	1.41109	1.65946	Sevir.1G192600	27.3.64	RNA.regulation of transcription.PHOR1	'(loc_os02g34410.1 : 365.0) no description available & (at3g19380 : 176.0) plant U-box 25 (PUB25); FUNCTIONS IN: ubiquitin-protein ligase activity
Sevir.1G192800	0.931335	4.72171	4.86227	-0.0423196	0.916395	5.71442	5.66138	0.0134533	0.235529	5.05415	5.71545	-0.177397	0.0351114	4.67425	3.67273	0.347881	3.83e-07	4.59945	2.06561	1.1549	3.19292e-06	4.24252	1.80492	1.23298	Sevir.1G192800	1.1.30	PS.lightreaction.state transition	'(loc_os02g34430.1 : 693.0) no description available & (at1g01540 : 529.0) Protein kinase superfamily protein; FUNCTIONS IN: protein serine/threonine kinase activity
Sevir.1G193400	0.270516	111.205	73.9002	0.589571	0.914524	81.9186	77.5878	0.0783612	3.17626e-22	85.1512	34.3266	1.3107	1.19362e-36	96.1431	33.7945	1.5084	4.53e-48	105.567	37.2061	1.50456	6.01529e-51	116.767	37.0466	1.65622	Sevir.1G193400	2.2.1.3.1	major CHO metabolism.degradation.sucrose.invertases.neutral	'(loc_os02g34560.1 : 1124.0) no description available & (at4g09510 : 957.0) CINV2 appears to function as a neutral invertase based on the phenotype of a cinv1(AT1G35580)/cinv2 double mutant. It is predicted to be a cytosolic enzyme. CINV1
Sevir.1G193500	0.433981	2.5849	1.84107	0.489563	0.234236	2.26992	3.35628	-0.564222	0.0248454	2.2522	4.23102	-0.909667	0.0111027	2.58451	7.84449	-1.60179	1.29e-06	2.81565	7.54288	-1.42165	0.000402283	3.0411	9.0424	-1.57211	Sevir.1G193500	27.1.19	RNA.processing.ribonucleases	'(loc_os02g34570.2 : 508.0) no description available & (at3g60500 : 418.0) Encodes a 3'-5' exoribonuclease
Sevir.1G194100	0.362373	7.52818	7.20419	0.0634656	0.0373184	7.9483	5.02763	0.660767	0.000223108	9.56229	5.45603	0.809505	0.0255136	8.18677	6.29906	0.378159	0.0497808	7.83898	7.53777	0.0565275	0.0940313	7.09613	7.45542	-0.0712572	Sevir.1G194100	27.3.25	RNA.regulation of transcription.MYB domain transcription factor family	'(loc_os02g34630.1 : 404.0) no description available & (at1g09710 : 95.1) Homeodomain-like superfamily protein; FUNCTIONS IN: DNA binding; INVOLVED IN: regulation of transcription; CONTAINS InterPro DOMAIN/s: SANT
Sevir.1G195000	0.590522	2.71298	3.14512	-0.213237	0.000296255	3.20928	1.1054	1.53768	7.73723e-07	2.86626	0.764576	1.90644	0.0292359	2.10522	1.42901	0.558952	0.532659	2.14716	1.96325	0.129183	0.0282324	1.68111	1.241	0.437919	Sevir.1G195000	34.16	transport.ABC transporters and multidrug resistance systems	'(q6yuu5|mdr_orysa : 1681.0) Putative multidrug resistance protein (P-glycoprotein) - Oryza sativa (Rice) & (loc_os02g09720.1 : 1681.0) no description available & (gnl|cdd|35278 : 1428.0) no description available & (at3g28345 : 1371.0) ABC transporter family protein; FUNCTIONS IN: ATPase activity
Sevir.1G195300	0.52916	0.423398	0.410256	0.04549	0.776785	0.329577	0.447656	-0.441772	0.442701	0.655395	0.467071	0.488723	0.786662	0.416668	0.589168	-0.499782	0.0114431	0.356035	1.28418	-1.85076	0.0606236	0.377881	1.28237	-1.76281	Sevir.1G195300	35.1.5	not assigned.no ontology.pentatricopeptide (PPR) repeat-containing protein	'(loc_os02g34700.1 : 811.0) no description available & (at2g29760 : 435.0) Encodes a chloroplast RNA editing factor.; ORGANELLE TRANSCRIPT PROCESSING 81 (OTP81); CONTAINS InterPro DOMAIN/s: Pentatricopeptide repeat (InterPro:IPR002885); BEST Arabidopsis thaliana protein match is: Tetratricopeptide repeat (TPR)-like superfamily protein (TAIR:AT1G08070.1); Has 39055 Blast hits to 14294 proteins in …
Sevir.1G195500	0.170139	0.914039	1.02803	-0.169553	0.598371	1.25693	1.47893	-0.234644	0.267327	1.09524	0.771557	0.505406	4.14834e-05	1.81787	0.605102	1.587	1.82e-06	3.18145	0.577123	2.46273	2.56191e-05	2.64345	0.672862	1.97404	Sevir.1G195500	35.2	not assigned.unknown	'(loc_os02g34710.1 : 183.0) no description available & (at1g22030 : 92.4) CONTAINS InterPro DOMAIN/s: Protein BYPASS related (InterPro:IPR008511); BEST Arabidopsis thaliana protein match is: unknown protein (TAIR:AT1G77855.1); Has 99 Blast hits to 99 proteins in 17 species: Archae - 0; Bacteria - 0; Metazoa - 3; Fungi - 0; Plants - 96; Viruses - 0; Other Eukaryotes - 0 (source: NCBI BLink). & (re…	AT1G22030	loc_os02g34710	AT1G22030	35.2	not assigned.unknown	unknown protein | chr1:7759164-7760556 REVERSE			CONTAINS InterPro DOMAIN/s: Protein BYPASS related (InterPro:IPR008511); BEST Arabidopsis thaliana protein match is: unknown protein (TAIR:AT1G77855.1); Has 99 Blast hits to 99 proteins in 17 species: Archae - 0; Bacteria - 0; Metazoa - 3; Fungi - 0; Plants - 96; Viruses - 0; Other Eukaryotes - 0 (source: NCBI BLink).
Sevir.1G196600	0.430521	0.534866	0.602571	-0.171955	0.987782	0.563885	0.498214	0.178635	0.715944	0.436511	0.460379	-0.076804	0.748757	0.626945	0.483245	0.375585	0.00532187	0.912232	0.19212	2.2474	0.176524	0.917208	0.575709	0.67191	Sevir.1G196600	21.1.1	redox.thioredoxin.PDIL	'(loc_os02g34940.1 : 651.0) no description available & (p29828|pdi_medsa : 545.0) Protein disulfide-isomerase precursor (EC 5.3.4.1) (PDI) - Medicago sativa (Alfalfa) & (at1g77510 : 526.0) Encodes a protein disulfide isomerase-like (PDIL) protein
Sevir.1G196700	0.245673	4.67091	4.27755	0.126919	0.855807	4.5898	4.63762	-0.0149533	0.170276	4.8609	6.10725	-0.329298	0.0620731	3.52013	6.55529	-0.89703	0.0215326	3.35277	6.73391	-1.00609	0.00336587	3.16764	8.59157	-1.43951	Sevir.1G196700	33.99	development.unspecified	'(loc_os02g34950.1 : 538.0) no description available & (at5g22370 : 468.0) Encodes QQT1. Required for early embryo development. qqt1 mutant lines are embryo-defective. Participates in the organization of microtubules during cell division. Interacts with QQT2 (encoded by AT4G21800).; QUATRE-QUART 1 (QQT1); FUNCTIONS IN: nucleotide binding
Sevir.1G197200	0.000289001	7.55162	13.0248	-0.786403	0.0402606	9.68314	17.2515	-0.833176	0.976112	7.62845	7.95507	-0.0604847	2.2724e-06	8.28367	3.81552	1.11839	9.68e-09	8.60334	3.03611	1.50267	1.24561e-12	8.28384	2.32835	1.83099	Sevir.1G197200	13.99	amino acid metabolism.misc	'(loc_os02g34990.2 : 677.0) no description available & (at1g76990 : 529.0) ACT domain repeat 3 (ACR3); FUNCTIONS IN: amino acid binding; INVOLVED IN: nitrogen compound metabolic process
Sevir.1G197700	0.84116	1.96062	1.65758	0.242234	0.0409405	1.13736	2.92985	-1.36514	0.000839203	2.12904	4.65086	-1.1273	6.09388e-06	1.47592	7.03731	-2.25341	8.03e-05	2.21567	7.61455	-1.78102	1.0355e-07	1.97523	9.77817	-2.30754	Sevir.1G197700	35.2	not assigned.unknown	'(loc_os02g35060.1 : 796.0) no description available & (at3g26410 : 652.0) methyltransferases;nucleic acid binding; FUNCTIONS IN: methyltransferase activity
Sevir.1G198100	1.78e-14	78.1323	88.2104	-0.175029	9.72e-07	48.1976	152.733	-1.66398	0.00501018	43.5383	76.0081	-0.803867	0.0203309	50.8689	96.3633	-0.9217	0.0360613	76.3656	89.7339	-0.23273	1.33884e-07	103.882	77.8388	0.416391	Sevir.1G198100	35.1.42	not assigned.no ontology.proline rich family	'(loc_os02g35090.1 : 167.0) no description available & (at5g07020 : 130.0) proline-rich family protein; FUNCTIONS IN: molecular_function unknown; INVOLVED IN: biological_process unknown; LOCATED IN: thylakoid
Sevir.1G198200	0.131763	19.7366	11.4658	0.78353	0.0128214	8.69045	20.0265	-1.20441	0.0300462	11.8389	8.40471	0.494264	0.00530003	11.4829	10.035	0.194447	1.68e-14	17.6725	8.65905	1.02923	1.02992e-15	19.8987	9.59287	1.05264	Sevir.1G198200	27.3.62	RNA.regulation of transcription.Nucleosome/chromatin assembly factor group	'(loc_os02g35100.2 : 933.0) no description available & (at5g08630 : 382.0) DDT domain-containing protein; CONTAINS InterPro DOMAIN/s: DDT domain superfamily (InterPro:IPR018501)
Sevir.1G199300	0.304952	7.78505	10.6373	-0.450357	0.895132	8.96486	9.23493	-0.04282	0.0304731	9.4249	11.404	-0.274986	0.000131452	7.17542	15.1889	-1.08188	6.39e-07	6.09438	15.7824	-1.37276	9.35373e-08	5.88077	18.3894	-1.6448	Sevir.1G199300	34.12	transport.metal	'(loc_os02g35620.1 : 266.0) no description available & (at2g37920 : 149.0) embryo defective 1513 (emb1513); BEST Arabidopsis thaliana protein match is: DEA(D/H)-box RNA helicase family protein (TAIR:AT2G07750.1); Has 60 Blast hits to 60 proteins in 10 species: Archae - 0; Bacteria - 0; Metazoa - 0; Fungi - 0; Plants - 60; Viruses - 0; Other Eukaryotes - 0 (source: NCBI BLink). & (gnl|cdd|35563 : …	AT2G37920	loc_os02g35620	AT2G37920	34.12	transport.metal	Symbols: emb1513 | emb1513 (embryo defective 1513); copper ion transmembrane transporter | chr2:15868580-15870071 REVERSE	copper ion transmembrane transporters		embryo defective 1513 (emb1513); BEST Arabidopsis thaliana protein match is: DEA(D/H)-box RNA helicase family protein (TAIR:AT2G07750.1); Has 60 Blast hits to 60 proteins in 10 species: Archae - 0; Bacteria - 0; Metazoa - 0; Fungi - 0; Plants - 60; Viruses - 0; Other Eukaryotes - 0 (source: NCBI BLink).
Sevir.1G199450	0.574216	2.08583	2.74481	-0.396086	0.0694261	3.10756	1.49121	1.0593	0.500036	2.41286	2.48234	-0.0409545	0.687809	1.64517	2.80708	-0.770836	0.203527	2.2905	3.61769	-0.659408	0.00137608	1.43324	4.61825	-1.68807	Sevir.1G199450	35.1.5	not assigned.no ontology.pentatricopeptide (PPR) repeat-containing protein	'(loc_os01g57410.2 : 582.0) no description available & (at1g09900 : 394.0) Pentatricopeptide repeat (PPR-like) superfamily protein; FUNCTIONS IN: molecular_function unknown; INVOLVED IN: biological_process unknown; LOCATED IN: membrane; EXPRESSED IN: 22 plant structures; EXPRESSED DURING: 13 growth stages; CONTAINS InterPro DOMAIN/s: Pentatricopeptide repeat (InterPro:IPR002885); BEST Arabidopsis…
Sevir.1G201200	0.973156	2.27815	1.33181	0.774467	4.62e-05	1.79111	6.33187	-1.82178	0.00651642	1.77218	3.70742	-1.06489	0.0158456	1.57336	4.13681	-1.39467	0.570226	1.98947	3.42258	-0.782696	0.364829	3.2269	3.41048	-0.079826	Sevir.1G201200	28.1	DNA.synthesis/chromatin structure	'(loc_os04g10650.1 : 553.0) no description available & (at2g31270 : 255.0) Encodes a cyclin-dependent protein kinase. Involved in nuclear DNA replication and plastid division. Located in nucleus and chloroplast.; homolog of yeast CDT1 A (CDT1A); FUNCTIONS IN: protein binding
Sevir.1G202000	0.628994	3.4199	3.59856	-0.0734642	0.763187	3.8026	3.25053	0.226308	0.418588	3.42563	3.70848	-0.114456	0.00248434	2.46649	5.01818	-1.0247	0.1996	1.90494	3.64207	-0.935014	0.191395	1.94155	4.1108	-1.08221	Sevir.1G202000	35.2	not assigned.unknown	' (original description: pacid=40606365 transcript=Sevir.1G202000.1 locus=Sevir.1G202000 ID=Sevir.1G202000.1.v2.1 annot-version=v2.1)'			NA	NA	NA	NA	NA	NA	NA
Sevir.1G202100	0.843632	11.1001	9.71794	0.191847	0.111098	9.54657	6.46969	0.561286	0.834901	8.68601	8.60073	0.0142339	0.894497	6.5451	7.75029	-0.243836	0.187748	6.13293	9.17019	-0.580375	0.000164433	5.82682	15.8491	-1.44362	Sevir.1G202100	35.2	not assigned.unknown	'(loc_os02g35220.1 : 204.0) no description available & (at4g10080 : 81.6) unknown protein; BEST Arabidopsis thaliana protein match is: unknown protein (TAIR:AT4G13530.1); Has 120 Blast hits to 114 proteins in 21 species: Archae - 2; Bacteria - 4; Metazoa - 0; Fungi - 12; Plants - 100; Viruses - 0; Other Eukaryotes - 2 (source: NCBI BLink). & (reliability: 163.2) & (original description: pacid=406…	AT4G10080	loc_os02g35220	AT4G10080	35.2	not assigned.unknown	unknown protein | chr4:6300058-6302654 REVERSE			unknown protein; BEST Arabidopsis thaliana protein match is: unknown protein (TAIR:AT4G13530.1); Has 120 Blast hits to 114 proteins in 21 species: Archae - 2; Bacteria - 4; Metazoa - 0; Fungi - 12; Plants - 100; Viruses - 0; Other Eukaryotes - 2 (source: NCBI BLink).
Sevir.1G202400	0.752238	24.7659	27.394	-0.145501	0.0109336	34.709	21.257	0.707368	0.326865	29.1463	31.8815	-0.129408	2.26249e-05	27.7781	48.2791	-0.797452	1.42e-11	27.5193	56.2082	-1.03034	1.50548e-11	22.8283	58.5629	-1.35916	Sevir.1G202400	19.2	tetrapyrrole synthesis.ferrochelatase	'(o22101|hemh_orysa : 924.0) Ferrochelatase-2
Sevir.1G203000	0.250104	7.89372	9.73692	-0.302759	0.792365	10.0639	10.3388	-0.038874	0.402148	8.98359	10.3892	-0.209724	0.0124957	7.75369	12.5707	-0.697109	0.00803746	7.27049	12.7866	-0.814505	0.0024022	6.58837	14.3301	-1.12105	Sevir.1G203000	29.2.3	protein.synthesis.initiation	'(loc_os02g35160.1 : 934.0) no description available & (at1g71350 : 722.0) eukaryotic translation initiation factor SUI1 family protein; FUNCTIONS IN: RNA binding
Sevir.1G203200	0.589355	9.45422	14.3974	-0.606778	0.436702	11.834	15.9767	-0.433036	9.09636e-11	13.1243	28.703	-1.12896	9.69145e-10	9.12972	28.4267	-1.6386	2.01e-12	9.07879	26.7147	-1.55706	1.2659e-11	6.64928	27.4197	-2.04394	Sevir.1G203200	27.3.5	RNA.regulation of transcription.ARR	'(loc_os02g35180.1 : 277.0) no description available & (at1g59940 : 128.0) Type A response regulator highly similar to bacterial two-component response regulators. Rapidly induced by cytokinin. Involved in red-light signaling. Acts redundantly with ARR3 in the control of circadian period in a cytokinin-independent manner.; response regulator 3 (ARR3); CONTAINS InterPro DOMAIN/s: CheY-like (InterP…
Sevir.1G203600	0.982973	3.83969	3.32479	0.207727	0.480017	3.99079	2.98289	0.419962	0.0750542	2.72138	1.79498	0.600371	0.404148	2.75646	2.36244	0.222541	0.00208247	2.84424	8.31394	-1.54749	2.41082e-17	2.96351	19.4715	-2.71599	Sevir.1G203600	27.3.6	RNA.regulation of transcription.bHLH
Sevir.1G204000	0.407576	8.14732	6.11086	0.414952	0.409487	6.79079	7.99672	-0.235829	0.412591	6.14256	7.22558	-0.234273	0.0765398	6.07883	9.06503	-0.576518	0.00110848	4.79893	11.3525	-1.24223	0.589159	6.36825	9.46651	-0.571936	Sevir.1G204000	27.3.30	RNA.regulation of transcription.Trihelix
Sevir.1G204400	0.561646	15.0568	15.9267	-0.0810317	0.288181	18.829	13.7525	0.453255	0.00873585	13.934	8.0157	0.797714	0.000341535	12.5644	4.61314	1.44552	3.53e-10	9.53781	2.7506	1.79391	5.52983e-10	7.98198	1.70401	2.22782	Sevir.1G204400	35.2	not assigned.unknown	' no hits & (original description: pacid=40607457 transcript=Sevir.1G204400.1 locus=Sevir.1G204400 ID=Sevir.1G204400.1.v2.1 annot-version=v2.1)'			NA	NA	NA	NA	NA	NA	NA
Sevir.1G204500	0.873418	2.93746	3.02303	-0.0414293	0.521654	2.52689	2.99993	-0.247564	0.667335	2.86597	3.19919	-0.158682	0.722786	3.25841	3.17577	0.0370618	0.00654243	2.5392	6.0932	-1.26282	0.000389301	1.84391	5.93958	-1.68759	Sevir.1G204500	35.1.5	not assigned.no ontology.pentatricopeptide (PPR) repeat-containing protein	'(loc_os02g35750.2 : 865.0) no description available & (at1g09900 : 585.0) Pentatricopeptide repeat (PPR-like) superfamily protein; FUNCTIONS IN: molecular_function unknown; INVOLVED IN: biological_process unknown; LOCATED IN: membrane; EXPRESSED IN: 22 plant structures; EXPRESSED DURING: 13 growth stages; CONTAINS InterPro DOMAIN/s: Pentatricopeptide repeat (InterPro:IPR002885); BEST Arabidopsis…
Sevir.1G205600	0.704653	8.7243	9.29463	-0.091358	0.84133	9.80162	9.12966	0.102459	0.357156	10.2713	11.7386	-0.192641	0.326405	8.87487	12.577	-0.50299	0.000452549	7.68945	14.0194	-0.866476	7.11018e-05	5.29381	13.9778	-1.40076	Sevir.1G205600	29.5.11.4.2	protein.degradation.ubiquitin.E3.RING	'(loc_os02g35840.1 : 472.0) no description available & (at4g08460 : 216.0) FUNCTIONS IN: zinc ion binding; INVOLVED IN: biological_process unknown; LOCATED IN: cellular_component unknown; EXPRESSED IN: 24 plant structures; EXPRESSED DURING: 15 growth stages; CONTAINS InterPro DOMAIN/s: Zinc finger
Sevir.1G205700	0.973091	2.75931	2.38025	0.213194	0.82996	2.27024	2.07364	0.130675	0.287574	2.47189	3.32119	-0.426082	0.135276	2.43699	3.86258	-0.664464	0.0396616	2.01018	3.8169	-0.925078	0.0134748	1.5979	4.08547	-1.35432	Sevir.1G205700	35.2	not assigned.unknown	' (original description: pacid=40609239 transcript=Sevir.1G205700.1 locus=Sevir.1G205700 ID=Sevir.1G205700.1.v2.1 annot-version=v2.1)'			NA	NA	NA	NA	NA	NA	NA
Sevir.1G205800	0.232086	26.0164	26.8181	-0.043782	0.454364	23.8891	26.0355	-0.124128	0.0646715	25.5798	20.4291	0.324379	5.9461e-06	23.2473	17.0091	0.450761	2.12e-10	24.2956	11.7918	1.04291	5.70486e-11	23.7761	14.1761	0.746055	Sevir.1G205800	26.2	misc.UDP glucosyl and glucoronyl transferases	'(loc_os02g35870.1 : 776.0) no description available & (at1g77810 : 550.0) Galactosyltransferase family protein; FUNCTIONS IN: transferase activity
Sevir.1G206200	0.795431	449.966	452.301	-0.00746613	0.785317	541.736	497.541	0.122776	0.992617	485.201	502.371	-0.0501687	0.00315384	476.219	431.242	0.143125	3.56e-17	513.417	312.784	0.714962	2.43129e-37	493.432	211.041	1.22533	Sevir.1G206200	21.1	redox.thioredoxin	'(loc_os02g35900.2 : 194.0) no description available & (at1g07700 : 179.0) Thioredoxin superfamily protein; INVOLVED IN: cell redox homeostasis; LOCATED IN: chloroplast; EXPRESSED IN: 24 plant structures; EXPRESSED DURING: 15 growth stages; CONTAINS InterPro DOMAIN/s: Thioredoxin fold (InterPro:IPR012335)
Sevir.1G206300	0.0376392	15.3728	9.52751	0.690211	0.843566	11.3265	11.5587	-0.0292728	3.9304e-05	11.8352	5.96808	0.987741	1.04401e-09	11.675	6.23507	0.904948	7.87e-15	14.173	5.07022	1.48303	1.68968e-16	14.9125	5.6572	1.39836	Sevir.1G206300	29.4	protein.postranslational modification	'(loc_os02g35910.1 : 742.0) no description available & (at1g47380 : 553.0) Protein phosphatase 2C family protein; FUNCTIONS IN: protein serine/threonine phosphatase activity
Sevir.1G206400	0.0051459	5.10719	5.61233	-0.13607	0.109062	4.49691	6.47201	-0.525281	0.455709	4.16294	4.78735	-0.201625	0.663792	4.05652	4.48483	-0.144811	9.43e-06	5.26519	3.85353	0.450304	3.95396e-09	5.3811	2.61894	1.03892	Sevir.1G206400	11.9.3.2	lipid metabolism.lipid degradation.lysophospholipases.carboxylesterase	'(loc_os02g35940.1 : 364.0) no description available & (gnl|cdd|36728 : 241.0) no description available & (at1g47480 : 227.0) alpha/beta-Hydrolases superfamily protein; FUNCTIONS IN: hydrolase activity; INVOLVED IN: metabolic process; LOCATED IN: cellular_component unknown; EXPRESSED IN: stem
Sevir.1G206500	0.236642	23.592	24.0807	-0.0295816	0.0736832	24.4217	33.0773	-0.437674	3.13145e-06	22.2527	37.7198	-0.76134	2.9242e-07	20.3788	43.0495	-1.07893	9.61e-05	22.4115	42.9634	-0.938868	9.3908e-05	20.3793	43.3199	-1.08793	Sevir.1G206500	27.3.99	RNA.regulation of transcription.unclassified	'(loc_os02g35950.1 : 509.0) no description available & (at1g47500 : 349.0) RNA-binding protein 47C' (RBP47C'); CONTAINS InterPro DOMAIN/s: RNA recognition motif
Sevir.1G206600	0.110909	7.78803	2.70443	1.52593	0.0881778	3.40379	5.88417	-0.789697	0.194887	3.52308	2.48903	0.501254	0.000447302	4.03946	2.58935	0.641573	3.92e-08	5.43879	1.90556	1.51307	3.70482e-12	6.98478	2.40368	1.53897	Sevir.1G206600	30.3	signalling.calcium	'(loc_os11g44350.1 : 286.0) no description available & (at5g57580 : 162.0) Calmodulin-binding protein; CONTAINS InterPro DOMAIN/s: Calmodulin binding protein-like (InterPro:IPR012416); BEST Arabidopsis thaliana protein match is: Calmodulin-binding protein (TAIR:AT4G25800.2); Has 341 Blast hits to 322 proteins in 21 species: Archae - 0; Bacteria - 2; Metazoa - 0; Fungi - 0; Plants - 339; Viruses -…	AT5G57580	loc_os11g44350	AT5G57580	30.3	signalling.calcium	calmodulin-binding protein | chr5:23314716-23318125 REVERSE	Calmodulin-binding protein		Calmodulin-binding protein; CONTAINS InterPro DOMAIN/s: Calmodulin binding protein-like (InterPro:IPR012416); BEST Arabidopsis thaliana protein match is: Calmodulin-binding protein (TAIR:AT4G25800.2); Has 341 Blast hits to 322 proteins in 21 species: Archae - 0; Bacteria - 2; Metazoa - 0; Fungi - 0; Plants - 339; Viruses - 0; Other Eukaryotes - 0 (source: NCBI BLink).
Sevir.1G206700	0.0529091	3.82242	4.21889	-0.142375	4.58e-05	2.09893	6.02513	-1.52134	2.48211e-11	2.63061	8.38426	-1.67229	6.21656e-12	2.53384	9.67991	-1.93367	3.73e-11	2.8018	13.4052	-2.25836	2.05717e-06	3.40396	10.9685	-1.68807	Sevir.1G206700	30.11	signalling.light	'(q5ks50|nph3_orysa : 887.0) Coleoptile phototropism protein 1 (Non-phototropic hypocotyl 3-like protein) (NPH3-like protein) - Oryza sativa (Rice) & (loc_os02g35970.1 : 887.0) no description available & (at5g64330 : 396.0) Involved in blue light response signaling pathway; interacts with the blue light photoreceptor NPH1.Null mutations abolish phototrophic responses of etiolated seedlings to low…
Sevir.1G207200	0.519486	1.73875	1.24374	0.483369	0.555317	0.82129	0.980333	-0.255379	0.154698	0.930049	0.604371	0.621873	0.00748542	1.44341	0.270272	2.417	0.00333105	0.870661	0.114915	2.92155	0.000295208	1.19775	0.123874	3.27338	Sevir.1G207200	29.5.11.4.2	protein.degradation.ubiquitin.E3.RING	'(loc_os04g37740.1 : 140.0) no description available & (at4g33565 : 113.0) RING/U-box superfamily protein; FUNCTIONS IN: zinc ion binding; INVOLVED IN: biological_process unknown; LOCATED IN: plasma membrane; CONTAINS InterPro DOMAIN/s: Zinc finger
Sevir.1G207300	0.390968	169.282	111.53	0.602	0.799158	134.818	136.583	-0.0187648	1.49397e-44	141.525	41.2442	1.77879	1.17453e-87	147.643	29.4707	2.32476	5.23e-173	196.491	17.1265	3.52016	6.22308e-192	216.394	15.3931	3.8133	Sevir.1G207300	18.3.1	Co-factor and vitamine metabolism.riboflavin.GTP cyclohydrolase II	'(loc_os02g36340.1 : 864.0) no description available & (at5g64300 : 695.0) encodes GTP cyclohydrolase II that can functionally complement E. coli mutant deficient in this gene. It also has 3
Sevir.1G207500	0.24456	58.1429	44.6677	0.380372	0.294754	45.0498	60.2042	-0.418342	0.00414854	42.1352	26.2386	0.683337	1.28614e-05	38.6293	25.8037	0.582119	9.25e-11	55.4771	27.2802	1.02404	2.29442e-18	58.859	22.7041	1.37431	Sevir.1G207500	28.1.3.2.3	DNA.synthesis/chromatin structure.histone.core.H3	'(at4g40030 : 225.0) Histone superfamily protein; FUNCTIONS IN: DNA binding; INVOLVED IN: nucleosome assembly; LOCATED IN: nucleosome; EXPRESSED IN: 25 plant structures; EXPRESSED DURING: 16 growth stages; CONTAINS InterPro DOMAIN/s: Histone H3 (InterPro:IPR000164)
Sevir.1G207701	0.000431532	1.90742	0.331024	2.52662	0.0253447	1.38292	0.276432	2.32272	0.0523342	1.48223	0.360859	2.03827	0.946757	0.94116	0.700398	0.426266	0.288027	0.367858	0.890827	-1.276	0.460513	0.248211	0.51736	-1.0596	Sevir.1G207701	17.4.1	hormone metabolism.cytokinin.synthesis-degradation	'(loc_os02g28900.1 : 131.0) no description available & (at1g78270 : 108.0) UDP-glucosyl transferase 85A4 (UGT85A4); FUNCTIONS IN: transferase activity
Sevir.1G207900	3.29e-08	41.3052	28.0665	0.557477	7.09e-05	41.8569	22.1703	0.916839	0.019779	39.6356	28.6604	0.467738	0.175147	28.8817	25.2718	0.192627	0.180431	21.5525	22.8665	-0.0853826	0.00290763	20.0156	19.9263	0.00645342	Sevir.1G207900	30.11	signalling.light	'(loc_os02g36380.1 : 1124.0) no description available & (at4g08920 : 840.0) Encodes CRY1
Sevir.1G208600	0.146037	9.14744	6.1581	0.570882	0.839308	8.64643	7.58738	0.188504	1.55319e-08	7.40627	2.38445	1.63509	6.34718e-11	6.78768	1.97021	1.78457	5.33e-25	8.15962	0.883941	3.20648	9.75907e-26	8.24514	0.64099	3.68517	Sevir.1G208600	34.2	transport.sugars	'(loc_os02g36490.2 : 400.0) no description available & (at1g34580 : 108.0) Major facilitator superfamily protein; FUNCTIONS IN: carbohydrate transmembrane transporter activity
Sevir.1G209300	0.692008	45.4066	1.90948	4.57165	0.00779175	5.09328	29.3754	-2.52794	0.188367	5.00076	3.0564	0.710316	9.71544e-05	10.5779	44.9618	-2.08765	0.545113	14.8089	20.9343	-0.499406	0.0321922	21.4485	14.3744	0.577377	Sevir.1G209300	35.2	not assigned.unknown	' no hits & (original description: pacid=40608712 transcript=Sevir.1G209300.1 locus=Sevir.1G209300 ID=Sevir.1G209300.1.v2.1 annot-version=v2.1)'			NA	NA	NA	NA	NA	NA	NA
Sevir.1G209900	0.065822	31.7328	26.5125	0.259304	0.509287	27.4083	23.418	0.226995	0.0446525	29.5805	24.7451	0.257507	0.711507	28.9977	34.8722	-0.266136	0.0021532	29.5922	44.2434	-0.580245	8.29965e-07	24.6652	53.1297	-1.10704	Sevir.1G209900	30.2.2	signalling.receptor kinases.leucine rich repeat II	'(loc_os04g38480.1 : 974.0) no description available & (at1g71830 : 909.0) Plasma membrane LRR receptor-like serine threonine kinase expressed during embryogenesis in locules until stage 6 anthers
Sevir.1G210000	2.03e-06	19.3597	15.4471	0.325724	1.16e-08	9.5765	30.1634	-1.65523	0.375336	10.0311	13.3796	-0.415554	0.14664	12.8748	12.5866	0.0326636	3.38e-06	16.6677	12.3785	0.429218	3.17607e-17	19.3151	9.37152	1.04338	Sevir.1G210000	35.1	not assigned.no ontology	'(loc_os02g36590.3 : 641.0) no description available & (at5g64550 : 439.0) loricrin-related; BEST Arabidopsis thaliana protein match is: loricrin-related (TAIR:AT5G09670.1); Has 1807 Blast hits to 1807 proteins in 277 species: Archae - 0; Bacteria - 0; Metazoa - 736; Fungi - 347; Plants - 385; Viruses - 0; Other Eukaryotes - 339 (source: NCBI BLink). & (reliability: 878.0) & (original description…	AT5G64550	loc_os02g36590	AT5G64550	35.1	not assigned.no ontology	loricrin-related | chr5:25801528-25804980 REVERSE	loricrin-related		loricrin-related; BEST Arabidopsis thaliana protein match is: loricrin-related (TAIR:AT5G09670.1); Has 1807 Blast hits to 1807 proteins in 277 species: Archae - 0; Bacteria - 0; Metazoa - 736; Fungi - 347; Plants - 385; Viruses - 0; Other Eukaryotes - 339 (source: NCBI BLink).
Sevir.1G210500	0.0462723	3.15867	2.71295	0.219451	0.256042	3.72818	2.4529	0.603983	7.1302e-09	3.62588	10.1158	-1.4802	1.16113e-09	2.2995	12.9377	-2.49219	5.7e-11	2.57283	12.2961	-2.25677	6.22292e-18	1.80195	15.1549	-3.07215	Sevir.1G210500	34.2.1	transport.sugars.sucrose	'(loc_os02g36700.1 : 783.0) no description available & (at2g02860 : 469.0) encodes a sucrose transporter in sieve elements and a number of sink tissues and cell types. Gene expression is induced by wounding.; sucrose transporter 2 (SUT2); CONTAINS InterPro DOMAIN/s: Major facilitator superfamily MFS-1 (InterPro:IPR011701)
Sevir.1G210600	0.562867	34.3434	29.5714	0.215829	0.08521	30.7018	43.4754	-0.501877	8.71726e-07	36.9278	67.1497	-0.862674	5.76381e-17	34.9512	93.3231	-1.41689	1.13e-18	33.6016	99.3714	-1.5643	2.49722e-21	33.5227	123.058	-1.87613	Sevir.1G210600	28.1	DNA.synthesis/chromatin structure	'(loc_os02g36710.1 : 328.0) no description available & (at1g18800 : 240.0) Double nrp1-1 nrp2-1 mutants show arrest of cell cycle progression at G2/M and disordered cellular organization occurred in root tips. Localize in the nucleus and can form homomeric and heteromeric protein complexes with NRP1. Bind histones Histone2A and Histone2B and associate with chromatin in vivo.; NAP1-related protein…
Sevir.1G211100	0.112068	14.5861	11.3637	0.360162	0.00438903	16.6691	5.78899	1.52579	0.601955	14.5652	13.0407	0.159511	0.0409879	12.8462	21.0577	-0.713004	9.84e-08	11.3663	30.1514	-1.40747	1.57925e-09	8.7109	33.1293	-1.92721	Sevir.1G211100	29.5.11.4.2	protein.degradation.ubiquitin.E3.RING	'(loc_os02g36740.4 : 390.0) no description available & (at3g47550 : 239.0) RING/FYVE/PHD zinc finger superfamily protein; FUNCTIONS IN: zinc ion binding; INVOLVED IN: response to salt stress; EXPRESSED IN: 23 plant structures; EXPRESSED DURING: 14 growth stages; CONTAINS InterPro DOMAIN/s: Protein of unknown function DUF3675 (InterPro:IPR022143)
Sevir.1G211400	0.747662	4.0035	4.68783	-0.227656	0.476607	4.40448	3.57666	0.300357	0.671547	4.96236	4.74338	0.0651109	0.192659	3.62967	5.23635	-0.528721	0.0138692	3.83281	6.68193	-0.801862	0.000846659	3.07531	7.61713	-1.30852	Sevir.1G211400	27.3.99	RNA.regulation of transcription.unclassified	'(loc_os02g36780.1 : 251.0) no description available & (at2g03050 : 117.0) A locus involved in embryogenesis. Mutations in this locus result in embryo lethality.; EMBRYO DEFECTIVE 93 (EMB93); FUNCTIONS IN: molecular_function unknown; INVOLVED IN: cellular response to singlet oxygen
Sevir.1G211700	0.678967	1.89592	1.19751	0.662857	0.150852	1.7765	0.327901	2.4377	0.200636	0.89423	2.92292	-1.70869	0.0768185	1.08459	4.49997	-2.05277	0.0627073	0.313683	2.75824	-3.13637	0.000158325	0.01	6.04211	-9.23891	Sevir.1G211700	35.2	not assigned.unknown	' no hits & (original description: pacid=40608556 transcript=Sevir.1G211700.1 locus=Sevir.1G211700 ID=Sevir.1G211700.1.v2.1 annot-version=v2.1)'			NA	NA	NA	NA	NA	NA	NA
Sevir.1G211800	0.174299	1.05604	1.59613	-0.595912	0.963841	1.56454	1.60745	-0.0390375	5.90713e-07	0.68248	5.3618	-2.97386	2.42919e-17	1.06078	15.3657	-3.85651	2.86e-33	1.33194	27.6366	-4.37498	1.16819e-24	1.086	21.7067	-4.32105	Sevir.1G211800	17.4.1	hormone metabolism.cytokinin.synthesis-degradation	'(loc_os02g36810.1 : 651.0) no description available & (at1g22400 : 502.0) UGT85A1; FUNCTIONS IN: in 6 functions; INVOLVED IN: metabolic process; LOCATED IN: cellular_component unknown; EXPRESSED IN: 22 plant structures; EXPRESSED DURING: 10 growth stages; CONTAINS InterPro DOMAIN/s: UDP-glucuronosyl/UDP-glucosyltransferase (InterPro:IPR002213); BEST Arabidopsis thaliana protein match is: UDP-glu…	AT1G22400	loc_os02g36810	AT1G22400	17.4.1	hormone metabolism.cytokinin.synthesis-degradation	Symbols: UGT85A1
Sevir.1G212700	0.344233	3.94216	0.830041	2.24773	NA	0.442388	3.88489	-3.13449	0.21287	0.827551	0.741811	0.157796	3.2365e-05	2.34117	1.17998	0.988464	5.45e-13	6.53118	2.11307	1.628	9.87438e-19	9.98811	2.9286	1.77	Sevir.1G212700	27.3.24	RNA.regulation of transcription.MADS box transcription factor family	'(q6ep49|mad27_orysa : 384.0) MADS-box transcription factor 27 (OsMADS27) (RMADS218) - Oryza sativa (Rice) & (loc_os02g36924.1 : 384.0) no description available & (at3g57230 : 239.0) MADS-box transcription factor. Expressed in leaf
Sevir.1G213100	0.543805	4.54249	5.02433	-0.145449	0.812192	5.76266	5.12787	0.168376	0.00258191	5.6091	2.05928	1.44563	0.0194986	6.78214	3.13346	1.11398	9.7e-05	4.63303	2.30118	1.00958	3.25771e-05	7.58276	2.49603	1.60309	Sevir.1G213100	35.1	not assigned.no ontology	'(loc_os02g36940.1 : 192.0) no description available & (at1g14870 : 147.0) PLANT CADMIUM RESISTANCE 2 (PCR2); FUNCTIONS IN: molecular_function unknown; INVOLVED IN: response to oxidative stress; LOCATED IN: plasma membrane; EXPRESSED IN: callus; CONTAINS InterPro DOMAIN/s: Protein of unknown function Cys-rich (InterPro:IPR006461); BEST Arabidopsis thaliana protein match is: PLAC8 family protein (…	AT1G14870	loc_os02g36940	AT1G14870	35.1	not assigned.no ontology	FUNCTIONS IN: molecular_function unknown; INVOLVED IN: response to oxidative stress; LOCATED IN: plasma membrane; EXPRESSED IN: callus; CONTAINS InterPro DOMAIN/s: EGF-type aspartate/asparagine hydroxylation conserved site (InterPro:IPR000152)
Sevir.1G213600	0.0637169	6.70022	4.78256	0.486426	0.706271	5.84987	4.68103	0.32158	0.179441	6.37911	4.14359	0.622473	0.351235	4.93899	5.75018	-0.21939	0.00399745	3.81854	9.72321	-1.34841	0.114637	5.54256	10.6339	-0.940044	Sevir.1G213600	31.1	cell.organisation	'(loc_os02g36990.1 : 177.0) no description available & (at1g23220 : 145.0) Dynein light chain type 1 family protein; FUNCTIONS IN: microtubule motor activity; INVOLVED IN: microtubule-based process; LOCATED IN: microtubule associated complex; EXPRESSED IN: 23 plant structures; EXPRESSED DURING: 13 growth stages; CONTAINS InterPro DOMAIN/s: Dynein light chain
Sevir.1G213700	0.921773	2.65981	2.30627	0.205758	0.597188	2.64513	2.03984	0.374882	0.952755	2.52998	2.73675	-0.113336	0.158021	2.40012	4.40478	-0.875962	0.000126417	1.79371	6.04518	-1.75284	0.000337294	1.51815	7.02785	-2.21077	Sevir.1G213700	31.2	cell.division	'(loc_os02g37000.1 : 400.0) no description available & (at5g40770 : 354.0) prohibitin 3; prohibitin 3 (PHB3); INVOLVED IN: in 8 processes; LOCATED IN: in 6 components; EXPRESSED IN: 31 plant structures; EXPRESSED DURING: 14 growth stages; CONTAINS InterPro DOMAIN/s: Prohibitin (InterPro:IPR000163)
Sevir.1G213800	0.873194	4.62482	3.00615	0.621479	0.133655	2.9224	4.33465	-0.568759	0.209239	3.24132	2.59624	0.320154	0.210479	3.8556	3.78184	0.0278671	0.00821447	4.82978	4.06235	0.249643	0.000281515	5.77468	3.96151	0.543689	Sevir.1G213800	35.2	not assigned.unknown	' (original description: pacid=40606583 transcript=Sevir.1G213800.1 locus=Sevir.1G213800 ID=Sevir.1G213800.1.v2.1 annot-version=v2.1)'			NA	NA	NA	NA	NA	NA	NA
Sevir.1G213900	3.54e-08	48.4489	67.4326	-0.476982	0.506078	55.561	42.5627	0.384481	7.51353e-71	74.2655	11.3694	2.70753	2.37675e-157	111.29	10.3226	3.43045	2.97e-195	131.604	9.41009	3.80585	9.2533e-159	133.821	11.62	3.52562	Sevir.1G213900	34.4	transport.nitrate	'(loc_os02g37040.1 : 828.0) no description available & (at3g21670 : 617.0) Major facilitator superfamily protein; FUNCTIONS IN: transporter activity; INVOLVED IN: oligopeptide transport; LOCATED IN: membrane; EXPRESSED IN: 21 plant structures; EXPRESSED DURING: 13 growth stages; CONTAINS InterPro DOMAIN/s: Oligopeptide transporter (InterPro:IPR000109)
Sevir.1G214100	0.0747615	17.395	16.0271	0.118162	0.0159075	20.1843	11.7262	0.783498	0.957678	19.3887	17.9971	0.107446	5.85673e-06	15.0153	28.9501	-0.947134	2.68e-07	12.2139	30.114	-1.30191	1.51577e-08	8.9631	28.6499	-1.67646	Sevir.1G214100	35.2	not assigned.unknown	' no hits & (original description: pacid=40607488 transcript=Sevir.1G214100.1 locus=Sevir.1G214100 ID=Sevir.1G214100.1.v2.1 annot-version=v2.1)'			NA	NA	NA	NA	NA	NA	NA
Sevir.1G214451	0.768469	3.26204	4.75284	-0.543016	0.000497006	5.92488	1.68322	1.81556	0.497904	4.39665	3.74682	0.230737	0.657865	3.6381	3.39489	0.0998217	0.144703	2.58176	3.88454	-0.589388	0.0591067	1.75823	4.48794	-1.35193	Sevir.1G214451	35.2	not assigned.unknown	' no hits & (original description: pacid=40604495 transcript=Sevir.1G214451.1 locus=Sevir.1G214451 ID=Sevir.1G214451.1.v2.1 annot-version=v2.1)'			NA	NA	NA	NA	NA	NA	NA
Sevir.1G214700	0.409462	1.96804	1.82105	0.111989	0.482605	1.69796	1.34626	0.334847	0.506693	1.76031	1.93953	-0.139872	0.107921	1.438	2.31298	-0.685687	0.00036644	1.58652	3.53494	-1.15582	1.1363e-10	1.1625	5.13577	-2.14335	Sevir.1G214700	18.5.2.8.1	Co-factor and vitamine metabolism.folate & vitamine K.vitamine K.2-phytyl-1
Sevir.1G215300	0.0080064	2.52438	0.176606	3.83732	0.909917	0.602112	0.65911	-0.130488	0.466329	1.12343	0.768349	0.548075	0.0451328	0.8403	2.30633	-1.45662	0.0145449	0.403641	3.27225	-3.01914	0.00791914	0.378636	2.76561	-2.86871	Sevir.1G215300	35.2	not assigned.unknown	' (original description: pacid=40606514 transcript=Sevir.1G215300.1 locus=Sevir.1G215300 ID=Sevir.1G215300.1.v2.1 annot-version=v2.1)'			NA	NA	NA	NA	NA	NA	NA
Sevir.1G215600	0.617832	0.496513	0.384237	0.369836	0.445531	0.766952	1.22666	-0.677532	0.569284	0.338418	0.224455	0.592381	0.222995	0.82131	0.478268	0.780107	0.0123143	1.33504	0.56966	1.22871	0.00621677	1.75964	0.360419	2.28753	Sevir.1G215600	35.2	not assigned.unknown	' (original description: pacid=40605197 transcript=Sevir.1G215600.1 locus=Sevir.1G215600 ID=Sevir.1G215600.1.v2.1 annot-version=v2.1)'			NA	NA	NA	NA	NA	NA	NA
Sevir.1G215800	0.0312614	16.7108	8.28638	1.01197	0.398288	12.7443	18.8656	-0.565901	0.467564	10.8414	10.0488	0.109527	0.000244705	21.6911	10.7018	1.01924	0.00392473	15.8732	7.76861	1.03086	0.157649	15.0318	9.33485	0.68732	Sevir.1G215800	35.2	not assigned.unknown	' (original description: pacid=40608285 transcript=Sevir.1G215800.1 locus=Sevir.1G215800 ID=Sevir.1G215800.1.v2.1 annot-version=v2.1)'			NA	NA	NA	NA	NA	NA	NA
Sevir.1G216400	0.232312	1.61656	0.758845	1.09105	0.451713	1.50304	0.913063	0.719094	0.000220342	1.49672	0.270784	2.46659	0.000831354	1.5364	0.326286	2.23534	1.24e-08	1.88389	0.143746	3.71212	9.40081e-08	1.94886	0.120933	4.01035	Sevir.1G216400	12.1.1	N-metabolism.nitrate metabolism.NR	'(p16081|nia1_orysa : 1272.0) Nitrate reductase [NADH] 1 (EC 1.7.1.1) (NR1) - Oryza sativa (Rice) & (loc_os08g36480.1 : 1272.0) no description available & (at1g77760 : 1097.0) Encodes the cytosolic minor isoform of nitrate reductase (NR). Involved in the first step of nitrate assimilation
Sevir.1G217700	0.743966	5.44489	6.31662	-0.214249	0.157213	7.16245	4.34618	0.720704	0.854041	6.11275	5.88817	0.0540022	0.0621789	5.45864	3.93337	0.472774	0.0380964	5.0338	3.72437	0.434652	0.00119778	4.90595	2.40473	1.02866	Sevir.1G217700	35.2	not assigned.unknown	'(loc_os02g37600.1 : 176.0) no description available & (at2g04790 : 130.0) unknown protein; FUNCTIONS IN: molecular_function unknown; INVOLVED IN: biological_process unknown; EXPRESSED IN: 17 plant structures; EXPRESSED DURING: 11 growth stages; Has 33 Blast hits to 33 proteins in 10 species: Archae - 0; Bacteria - 0; Metazoa - 0; Fungi - 0; Plants - 33; Viruses - 0; Other Eukaryotes - 0 (source:…	AT2G04790	loc_os02g37600	AT2G04790	35.2	not assigned.unknown	unknown protein | chr2:1679516-1680537 FORWARD			unknown protein; Has 45 Blast hits to 45 proteins in 15 species: Archae - 0; Bacteria - 0; Metazoa - 0; Fungi - 0; Plants - 43; Viruses - 0; Other Eukaryotes - 2 (source: NCBI BLink).
Sevir.1G218000	0.564533	2.66655	3.24057	-0.281269	0.000118963	4.70295	1.30853	1.84561	0.0184315	3.74675	1.68473	1.15312	0.142077	2.9852	2.57063	0.215705	0.643827	3.35909	3.17098	0.0831417	0.0530522	2.81742	2.16893	0.377395	Sevir.1G218000	26.2	misc.UDP glucosyl and glucoronyl transferases	'(loc_os10g17489.1 : 523.0) no description available & (at3g02100 : 270.0) UDP-Glycosyltransferase superfamily protein; FUNCTIONS IN: UDP-glycosyltransferase activity
Sevir.1G218400	0.618984	3.68947	4.40811	-0.256745	0.598038	4.14155	4.82246	-0.219598	0.0465474	5.23791	7.20878	-0.460763	0.0219441	3.80825	7.2889	-0.936574	0.113172	3.39101	6.1968	-0.869806	0.0143437	2.657	7.11171	-1.4204	Sevir.1G218400	35.2	not assigned.unknown	' (original description: pacid=40608253 transcript=Sevir.1G218400.1 locus=Sevir.1G218400 ID=Sevir.1G218400.1.v2.1 annot-version=v2.1)'			NA	NA	NA	NA	NA	NA	NA
Sevir.1G218600	0.596376	181.959	182.959	-0.00791225	0.126051	180.418	222.914	-0.305139	1.14287e-11	182.793	345.786	-0.919673	8.27301e-16	186.429	440.715	-1.24122	2.03e-13	199.492	439.435	-1.13932	2.49753e-09	195.519	438.607	-1.16562	Sevir.1G218600	29.2.1.2.2.6	protein.synthesis.ribosomal protein.eukaryotic.60S subunit.L6	'(loc_os04g39700.1 : 334.0) no description available & (p34091|rl6_mescr : 248.0) 60S ribosomal protein L6 (YL16-like) - Mesembryanthemum crystallinum (Common ice plant) & (at1g74050 : 237.0) Ribosomal protein L6 family protein; FUNCTIONS IN: structural constituent of ribosome; INVOLVED IN: translation; LOCATED IN: ribosome
Sevir.1G218700	0.320639	11.088	10.1637	0.125577	0.0941412	10.4139	15.1105	-0.53704	1.91096e-06	10.0194	21.5495	-1.10486	9.28162e-12	8.63978	31.9586	-1.88714	1.56e-12	11.2569	34.9149	-1.63303	7.72257e-11	12.1498	39.5241	-1.7018	Sevir.1G218700	29.2.2.50	protein.synthesis.ribosome biogenesis.BRIX	'(loc_os02g37870.1 : 476.0) no description available & (at3g15460 : 408.0) Ribosomal RNA processing Brix domain protein; CONTAINS InterPro DOMAIN/s: Brix domain (InterPro:IPR007109); BEST Arabidopsis thaliana protein match is: Ribosomal RNA processing Brix domain protein (TAIR:AT1G52930.1); Has 415 Blast hits to 413 proteins in 206 species: Archae - 0; Bacteria - 0; Metazoa - 124; Fungi - 138; Pl…	AT3G15460	loc_os02g37870	AT3G15460	29.2.2.50	protein.synthesis.ribosome biogenesis.BRIX	brix domain-containing protein | chr3:5214084-5216261 REVERSE	Ribosomal RNA processing Brix domain protein		Ribosomal RNA processing Brix domain protein; CONTAINS InterPro DOMAIN/s: Brix domain (InterPro:IPR007109); BEST Arabidopsis thaliana protein match is: Ribosomal RNA processing Brix domain protein (TAIR:AT1G52930.1); Has 415 Blast hits to 413 proteins in 206 species: Archae - 0; Bacteria - 0; Metazoa - 124; Fungi - 138; Plants - 66; Viruses - 0; Other Eukaryotes - 87 (source: NCBI BLink).
Sevir.1G219000	0.951364	2.61519	2.04983	0.351407	0.0199698	1.79818	3.88449	-1.11119	0.361773	2.98476	3.7316	-0.322182	0.00967313	2.08501	4.88253	-1.22757	0.0184778	2.41253	5.27377	-1.12829	0.308762	2.12958	3.74793	-0.815524	Sevir.1G219000	35.2	not assigned.unknown	'(loc_os02g37910.1 : 723.0) no description available & (at5g42370 : 559.0) Calcineurin-like metallo-phosphoesterase superfamily protein; FUNCTIONS IN: molecular_function unknown; INVOLVED IN: biological_process unknown; LOCATED IN: endomembrane system; EXPRESSED IN: 22 plant structures; EXPRESSED DURING: 13 growth stages; CONTAINS InterPro DOMAIN/s: Alkaline phosphatase D-related (InterPro:IPR018…	AT5G42370	loc_os02g37910	AT5G42370	35.2	not assigned.unknown	unknown protein | chr5:16939118-16941725 REVERSE	Calcineurin-like metallo-phosphoesterase superfamily protein		Calcineurin-like metallo-phosphoesterase superfamily protein; FUNCTIONS IN: molecular_function unknown; INVOLVED IN: biological_process unknown; LOCATED IN: endomembrane system; EXPRESSED IN: 22 plant structures; EXPRESSED DURING: 13 growth stages; CONTAINS InterPro DOMAIN/s: Alkaline phosphatase D-related (InterPro:IPR018946); Has 1807 Blast hits to 1807 proteins in 277 species: Archae - 0; Bact…
Sevir.1G219300	1.19e-05	61.4473	38.3547	0.679946	0.001965	23.3833	76.3621	-1.70738	0.0828574	24.7422	22.0466	0.166415	1.00904e-07	35.452	20.4895	0.790986	1.39e-14	57.1852	22.3892	1.35284	1.42134e-29	70.2717	16.5876	2.08284	Sevir.1G219300	35.1	not assigned.no ontology	'(loc_os02g37930.1 : 173.0) no description available & (at5g27760 : 93.2) Hypoxia-responsive family protein; CONTAINS InterPro DOMAIN/s: Hypoxia induced protein
Sevir.1G219400	0.785315	3.29664	2.48445	0.408072	0.862426	2.66493	2.66235	0.00139378	0.0512397	3.21272	2.33653	0.459426	1.11131e-06	4.10848	1.81549	1.17825	0.000130408	4.01607	1.92488	1.06101	0.0131246	2.86165	2.11639	0.435243	Sevir.1G219400	35.1.5	not assigned.no ontology.pentatricopeptide (PPR) repeat-containing protein	'(loc_os09g07780.1 : 1434.0) no description available & (at3g57430 : 594.0) Encodes a chloroplast RNA editing factor.; ORGANELLE TRANSCRIPT PROCESSING 84 (OTP84); CONTAINS InterPro DOMAIN/s: Pentatricopeptide repeat (InterPro:IPR002885); BEST Arabidopsis thaliana protein match is: Pentatricopeptide repeat (PPR) superfamily protein (TAIR:AT1G11290.1); Has 46517 Blast hits to 13331 proteins in 240 …
Sevir.1G219600	5.82e-17	25.7182	8.89803	1.53123	1.99e-08	32.1952	2.09527	3.94164	1.70703e-18	25.1266	1.31058	4.26093	0.000842371	12.9266	4.88255	1.40464	0.680318	6.42449	7.49325	-0.22201	0.303979	4.76424	8.45342	-0.827289	Sevir.1G219600	35.2	not assigned.unknown	' (original description: pacid=40605529 transcript=Sevir.1G219600.1 locus=Sevir.1G219600 ID=Sevir.1G219600.1.v2.1 annot-version=v2.1)'			NA	NA	NA	NA	NA	NA	NA
Sevir.1G219700	0.0970511	9.04255	9.52056	-0.0743171	2.37e-05	12.1036	2.0799	2.54084	0.000515542	8.56304	1.54556	2.47	0.000724317	5.53327	1.11162	2.31546	0.000950762	4.30957	1.22135	1.81906	0.0139213	3.24387	1.45986	1.15188	Sevir.1G219700	35.2	not assigned.unknown	' no hits & (original description: pacid=40607079 transcript=Sevir.1G219700.1 locus=Sevir.1G219700 ID=Sevir.1G219700.1.v2.1 annot-version=v2.1)'			NA	NA	NA	NA	NA	NA	NA
Sevir.1G220400	0.578686	8.81505	8.87387	-0.00959467	0.739973	10.273	10.7213	-0.0616217	0.117124	9.90118	12.4775	-0.33366	0.512347	7.31831	10.6077	-0.535536	0.00219884	6.47004	14.2489	-1.139	0.0438062	6.15864	12.8113	-1.05673	Sevir.1G220400	29.2.2.3.3	protein.synthesis.ribosome biogenesis.Pre-rRNA processing and modifications.methylotransferases	'(loc_os02g38060.1 : 386.0) no description available & (at5g40530 : 311.0) S-adenosyl-L-methionine-dependent methyltransferases superfamily protein; CONTAINS InterPro DOMAIN/s: Methyltransferase-related (InterPro:IPR007823); Has 35333 Blast hits to 34131 proteins in 2444 species: Archae - 798; Bacteria - 22429; Metazoa - 974; Fungi - 991; Plants - 531; Viruses - 0; Other Eukaryotes - 9610 (source…	AT5G40530	loc_os02g38060	AT5G40530	29.2.2.3.3	protein.synthesis.ribosome biogenesis.Pre-rRNA processing and modifications.methylotransferases	EXPRESSED IN: 22 plant structures; EXPRESSED DURING: 13 growth stages; CONTAINS InterPro DOMAIN/s: Methyltransferase-related (InterPro:IPR007823); Has 293 Blast hits to 293 proteins in 141 species: Archae - 0; Bacteria - 0; Metazoa - 93; Fungi - 88; Plants - 22; Viruses - 0; Other Eukaryotes - 90 (source: NCBI BLink). | chr5:16234497-16236222 FORWARD	S-adenosyl-L-methionine-dependent methyltransferases superfamily protein		S-adenosyl-L-methionine-dependent methyltransferases superfamily protein; CONTAINS InterPro DOMAIN/s: Methyltransferase-related (InterPro:IPR007823); Has 408 Blast hits to 408 proteins in 202 species: Archae - 3; Bacteria - 0; Metazoa - 110; Fungi - 140; Plants - 48; Viruses - 0; Other Eukaryotes - 107 (source: NCBI BLink).
Sevir.1G221400	0.923725	6.0908	5.4662	0.156094	0.126557	5.05385	3.1575	0.678599	0.00043501	5.83632	2.72382	1.09943	0.00985307	5.16225	3.65566	0.497867	0.0528174	5.68489	5.23557	0.118786	0.174982	4.59747	4.48586	0.0354577	Sevir.1G221400	30.11	signalling.light	'(loc_os02g38120.1 : 891.0) no description available & (at1g67900 : 506.0) Phototropic-responsive NPH3 family protein; FUNCTIONS IN: signal transducer activity; INVOLVED IN: response to light stimulus; LOCATED IN: cellular_component unknown; CONTAINS InterPro DOMAIN/s: NPH3 (InterPro:IPR004249)
Sevir.1G222100	2.29e-13	6.02566	17.7816	-1.56119	0.145051	8.19725	10.6515	-0.377849	0.00287319	8.2098	5.88163	0.48113	7.6618e-11	9.88163	4.12049	1.26193	8.2e-15	11.319	4.291	1.39936	1.67475e-10	9.70411	4.24556	1.19264	Sevir.1G222100	29.2.3	protein.synthesis.initiation	'(loc_os02g38220.1 : 374.0) no description available & (at3g26400 : 177.0) member of eIF4B - eukaryotic initiation factor 4B; eukaryotic translation initiation factor 4B1 (EIF4B1); CONTAINS InterPro DOMAIN/s: Plant specific eukaryotic initiation factor 4B (InterPro:IPR010433); BEST Arabidopsis thaliana protein match is: eukaryotic initiation factor 4B2 (TAIR:AT1G13020.1); Has 19846 Blast hits to …	AT3G26400	loc_os02g38220	AT3G26400	29.2.3	protein.synthesis.initiation	Symbols: EIF4B1 | EIF4B1; translation initiation factor | chr3:9666616-9669162 FORWARD	eukaryotic translation initiation factor 4B1	member of eIF4B - eukaryotic initiation factor 4B	eukaryotic translation initiation factor 4B1 (EIF4B1); CONTAINS InterPro DOMAIN/s: Plant specific eukaryotic initiation factor 4B (InterPro:IPR010433); BEST Arabidopsis thaliana protein match is: eukaryotic initiation factor 4B2 (TAIR:AT1G13020.1); Has 19846 Blast hits to 11644 proteins in 926 species: Archae - 13; Bacteria - 5482; Metazoa - 6891; Fungi - 1262; Plants - 3241; Viruses - 222; Other…
Sevir.1G223300	0.393793	12.7119	16.3317	-0.361496	0.1275	14.9455	21.8033	-0.544838	1.72983e-09	15.2402	36.972	-1.27855	0.00339047	14.0757	24.0702	-0.774041	0.347308	14.3925	21.2939	-0.565129	0.55797	12.8153	18.7887	-0.552002	Sevir.1G223300	26.1	misc.cytochrome P450	'(loc_os02g38290.1 : 679.0) no description available & (at1g24540 : 528.0) member of CYP86C; "cytochrome P450
Sevir.1G223800	0.988385	39.075	41.5331	-0.0880168	0.635051	44.5423	39.2074	0.184048	0.0689206	40.713	47.6077	-0.225703	0.0666066	31.7752	44.5091	-0.4862	0.00166814	29.3112	49.2916	-0.749889	0.00032137	27.3492	56.6146	-1.04967	Sevir.1G223800	27.3.99	RNA.regulation of transcription.unclassified	'(loc_os04g56730.2 : 356.0) no description available & (at5g13240 : 268.0) transcription regulators; FUNCTIONS IN: transcription regulator activity; INVOLVED IN: negative regulation of transcription from RNA polymerase III promoter; LOCATED IN: nucleus; EXPRESSED IN: 25 plant structures; EXPRESSED DURING: 14 growth stages; CONTAINS InterPro DOMAIN/s: Maf1 regulator (InterPro:IPR015257)
Sevir.1G224000	0.162055	3.79696	3.20988	0.242327	0.0463189	4.15941	2.30917	0.849004	0.787445	3.65632	3.78958	-0.0516443	0.316591	3.84883	2.72593	0.497671	0.927144	2.73354	2.98957	-0.129166	0.511572	2.60718	4.17224	-0.678333	Sevir.1G224000	31.2	cell.division	'(loc_os02g38350.3 : 811.0) no description available & (at3g26100 : 575.0) Regulator of chromosome condensation (RCC1) family protein; CONTAINS InterPro DOMAIN/s: Regulator of chromosome condensation/beta-lactamase-inhibitor protein II (InterPro:IPR009091)
Sevir.1G224600	0.419669	13.1315	13.4591	-0.0355534	1.74e-05	16.0587	6.32592	1.34401	3.07932e-06	15.909	9.2185	0.787239	0.00177866	13.9835	10.6565	0.391994	0.5572	11.5625	11.4853	0.00967317	0.367273	8.37922	12.7532	-0.605975	Sevir.1G224600	35.2	not assigned.unknown	' (original description: pacid=40603616 transcript=Sevir.1G224600.1 locus=Sevir.1G224600 ID=Sevir.1G224600.1.v2.1 annot-version=v2.1)'			NA	NA	NA	NA	NA	NA	NA
Sevir.1G224800	0.14343	6.34755	7.85937	-0.308213	0.636368	7.21104	6.35104	0.183214	0.298783	6.93983	7.8164	-0.171604	0.699701	6.46603	7.95833	-0.299587	0.979559	6.27175	6.88055	-0.133656	0.00700045	4.35715	8.15037	-0.903481	Sevir.1G224800	31.1	cell.organisation	'(loc_os02g38480.1 : 1750.0) no description available & (at1g24460 : 387.0) unknown protein; FUNCTIONS IN: molecular_function unknown; INVOLVED IN: biological_process unknown; LOCATED IN: cellular_component unknown; EXPRESSED IN: 22 plant structures; EXPRESSED DURING: 14 growth stages; BEST Arabidopsis thaliana protein match is: unknown protein (TAIR:AT4G31570.1). & (gnl|cdd|35383 : 91.5) no desc…	AT1G24460	loc_os02g38480	AT1G24460	31.1	cell.organisation	unknown protein | chr1:8666072-8672651 FORWARD		Encodes a novel protein that co-immunoprecipitates with SYP41. It is involved in vacuolar trafficking and salt tolerance
Sevir.1G224900	0.51646	1.9199	2.41595	-0.33156	0.635513	1.6752	1.3672	0.293109	0.653742	2.15165	1.65673	0.377108	0.249949	1.31675	2.70441	-1.03833	0.330267	1.79908	2.44445	-0.442251	0.00893736	1.40691	3.54499	-1.33325	Sevir.1G224900	35.2	not assigned.unknown	'(loc_os02g38680.1 : 1295.0) no description available & (at3g48470 : 792.0) EMBRYO DEFECTIVE 2423 (EMB2423); CONTAINS InterPro DOMAIN/s: Telomere length regulation protein (InterPro:IPR019337); Has 246 Blast hits to 237 proteins in 108 species: Archae - 0; Bacteria - 0; Metazoa - 102; Fungi - 75; Plants - 52; Viruses - 0; Other Eukaryotes - 17 (source: NCBI BLink). & (gnl|cdd|39547 : 135.0) no de…	AT3G48470	loc_os02g38680	AT3G48470	35.2	not assigned.unknown	Symbols: EMB2423 | EMB2423 (EMBRYO DEFECTIVE 2423) | chr3:17951689-17956812 FORWARD	embryo defective 2423		EMBRYO DEFECTIVE 2423 (EMB2423); CONTAINS InterPro DOMAIN/s: Telomere length regulation protein (InterPro:IPR019337); Has 246 Blast hits to 237 proteins in 108 species: Archae - 0; Bacteria - 0; Metazoa - 102; Fungi - 75; Plants - 52; Viruses - 0; Other Eukaryotes - 17 (source: NCBI BLink).
Sevir.1G225400	0.958759	23.3246	19.3212	0.271668	0.308045	19.0105	22.755	-0.259385	3.58109e-05	18.7784	32.8482	-0.806736	0.000437311	16.6934	34.0624	-1.0289	0.00396219	17.8759	31.3078	-0.808506	0.199632	20.4275	32.4884	-0.669416	Sevir.1G225400	18.7	Co-factor and vitamine metabolism.iron-sulphur clusters	'(loc_os02g38900.1 : 632.0) no description available & (at5g50960 : 561.0) Highly similar to Saccharomyces cerevisiae NBP35
Sevir.1G225601	NA	0.946773	0.01	6.56495	0.238976	0.01	0.36027	-5.17101	NA	0.01	0.01	0	0.121667	0.143009	0.01	3.83804	0.0765537	0.411206	0.0708237	2.53756	0.0135418	0.55599	0.01	5.79699	Sevir.1G225601	35.2	not assigned.unknown	' no hits & (original description: pacid=40608608 transcript=Sevir.1G225601.1 locus=Sevir.1G225601 ID=Sevir.1G225601.1.v2.1 annot-version=v2.1)'			NA	NA	NA	NA	NA	NA	NA
Sevir.1G225700	0.925835	77.0446	64.7191	0.251502	0.216666	69.4307	82.6434	-0.251327	2.81607e-07	72.3718	120.174	-0.731621	1.84032e-09	68.5818	138.963	-1.0188	0.000650624	78.5293	129.182	-0.718098	0.0330553	74.2438	123.57	-0.734982	Sevir.1G225700	4.1.8	glycolysis.cytosolic branch.glyceraldehyde 3-phosphate dehydrogenase (GAP-DH)	'(q43247|g3pe_maize : 599.0) Glyceraldehyde-3-phosphate dehydrogenase
Sevir.1G226200	0.0936711	4.74748	5.52716	-0.219376	0.307214	4.46876	6.34703	-0.506208	0.244561	4.88363	3.16678	0.624938	1.38686e-05	4.05577	1.55663	1.38155	5.94e-15	6.47066	1.11009	2.54324	2.54344e-13	6.66704	0.837732	2.99249	Sevir.1G226200	35.2	not assigned.unknown	' no hits & (original description: pacid=40604441 transcript=Sevir.1G226200.1 locus=Sevir.1G226200 ID=Sevir.1G226200.1.v2.1 annot-version=v2.1)'			NA	NA	NA	NA	NA	NA	NA
Sevir.1G228300	0.622089	9.16428	6.34256	0.530956	0.497807	7.39522	8.72265	-0.238174	0.0870115	6.55896	4.55788	0.525105	0.000193832	9.89909	5.26356	0.911257	3.88e-05	8.27651	5.09943	0.698686	1.84402e-07	11.4738	5.24998	1.12796	Sevir.1G228300	16.2	secondary metabolism.phenylpropanoids	'(loc_os02g39400.1 : 371.0) no description available & (at2g22570 : 297.0) encodes a nicotinamidase that converts nicotinamide into nicotinic acid. As such the encoded enzyme is involved in the pyridine nucleotide salvage pathway which may be connected to the de novo NAD biosynthesis through the ABA signaling pathway.; nicotinamidase 1 (NIC1); CONTAINS InterPro DOMAIN/s: Isochorismatase-like (Int…	AT2G22570	loc_os02g39400	AT2G22570	16.2	secondary metabolism.phenylpropanoids	Symbols: ATNIC1
Sevir.1G228500	0.26991	3.70004	2.75912	0.423331	0.61939	3.54995	4.03171	-0.183592	0.148003	3.78641	4.49404	-0.24718	0.0655731	3.94226	5.67087	-0.524546	9.06e-05	3.85631	6.46949	-0.74643	0.000453212	3.6351	7.361	-1.01791	Sevir.1G228500	35.1	not assigned.no ontology	'(loc_os02g39370.1 : 776.0) no description available & (at3g56120 : 585.0) S-adenosyl-L-methionine-dependent methyltransferases superfamily protein; CONTAINS InterPro DOMAIN/s: Protein of unknown function Met10 (InterPro:IPR003402); BEST Arabidopsis thaliana protein match is: Met-10+ like family protein (TAIR:AT4G27340.1); Has 1391 Blast hits to 1232 proteins in 427 species: Archae - 416; Bacteri…	AT3G56120	loc_os02g39370	AT3G56120	35.1	not assigned.no ontology	Met-10+ like family protein | chr3:20823146-20826543 FORWARD	S-adenosyl-L-methionine-dependent methyltransferases superfamily protein		S-adenosyl-L-methionine-dependent methyltransferases superfamily protein; CONTAINS InterPro DOMAIN/s: Protein of unknown function Met10 (InterPro:IPR003402); BEST Arabidopsis thaliana protein match is: Met-10+ like family protein (TAIR:AT4G27340.1); Has 1391 Blast hits to 1232 proteins in 427 species: Archae - 416; Bacteria - 202; Metazoa - 266; Fungi - 150; Plants - 114; Viruses - 0; Other Eukar…
Sevir.1G228600	9.53e-05	438.262	347.667	0.334086	0.0163971	487.81	269.751	0.854688	7.72687e-18	457.201	204.476	1.1609	2.16225e-37	391.51	144.502	1.43796	6.87e-54	380.259	90.1203	2.07706	4.02643e-92	348.061	47.6209	2.86968	Sevir.1G228600	27.3.7	RNA.regulation of transcription.C2C2(Zn) CO-like
Sevir.1G230350	0.960127	2.0787	1.93364	0.104363	0.390715	1.77404	2.3342	-0.395887	0.910294	2.61042	2.45872	0.0863707	4.41129e-10	1.82286	14.0987	-2.95128	1.2e-17	1.61211	22.6687	-3.81368	1.77494e-21	1.6923	27.282	-4.01089	Sevir.1G230350	35.2	not assigned.unknown	' no hits & (original description: pacid=40608244 transcript=Sevir.1G230350.1 locus=Sevir.1G230350 ID=Sevir.1G230350.1.v2.1 annot-version=v2.1)'			NA	NA	NA	NA	NA	NA	NA
Sevir.1G231200	0.491672	15.0623	16.1992	-0.10498	0.0114633	18.9766	9.72948	0.96379	1.89532e-07	17.7082	7.7223	1.19731	5.44926e-07	15.8466	9.12147	0.796833	2.31e-09	15.6894	9.02672	0.797513	2.14904e-06	13.6854	8.97657	0.608404	Sevir.1G231200	29.4	protein.postranslational modification	'(loc_os02g39560.1 : 795.0) no description available & (at2g31800 : 600.0) Integrin-linked protein kinase family; FUNCTIONS IN: protein serine/threonine/tyrosine kinase activity
Sevir.1G231300	0.960837	9.07215	8.34152	0.121134	0.497206	8.81153	9.61084	-0.125269	0.393897	9.02922	11.2298	-0.314655	0.00163816	8.63442	14.7105	-0.768676	5.93e-06	8.38597	19.4774	-1.21575	0.00042708	9.71892	22.0951	-1.18486	Sevir.1G231300	13.1.4.1.1	amino acid metabolism.synthesis.branched chain group.common.acetolactate synthase	'(loc_os02g39570.4 : 732.0) no description available & (at2g31810 : 615.0) ACT domain-containing small subunit of acetolactate synthase protein; FUNCTIONS IN: acetolactate synthase activity
Sevir.1G231500	0.916482	3.34445	3.96913	-0.24705	0.455337	4.00092	3.04503	0.393878	0.0345367	4.01428	6.16272	-0.618426	0.044383	3.17998	6.76784	-1.08968	2.4e-05	2.61527	7.4414	-1.50861	1.11444e-06	1.84458	8.63963	-2.22768	Sevir.1G231500	35.2	not assigned.unknown	'(loc_os02g39600.1 : 481.0) no description available & (at2g43950 : 297.0) Constitutes a peptide sensitive ion channel in chloroplast outer membranes. Accumulates in germinating seeds and developing embryos.; chloroplast outer envelope protein 37 (OEP37); FUNCTIONS IN: ion channel activity; INVOLVED IN: cation transport; LOCATED IN: mitochondrion
Sevir.1G231900	0.981555	11.6326	12.2856	-0.0787969	0.444656	12.944	10.7855	0.26319	0.440639	12.9674	12.2839	0.0781169	0.192995	12.3155	11.9012	0.049373	0.000539741	12.2274	21.1756	-0.792281	1.10353e-05	10.9959	27.1646	-1.30476	Sevir.1G231900	35.2	not assigned.unknown	'(loc_os03g55164.1 : 568.0) no description available & (at3g29185 : 451.0) FUNCTIONS IN: molecular_function unknown; INVOLVED IN: biological_process unknown; LOCATED IN: chloroplast; EXPRESSED IN: 22 plant structures; EXPRESSED DURING: 14 growth stages; CONTAINS InterPro DOMAIN/s: Domain of unknown function DUF3598 (InterPro:IPR022017); Has 54 Blast hits to 54 proteins in 23 species: Archae - 0; …	AT3G29185	loc_os03g55164	AT3G29185	35.2	not assigned.unknown	unknown protein | chr3:11154929-11157207 REVERSE	Domain of unknown function (DUF3598)		FUNCTIONS IN: molecular_function unknown; INVOLVED IN: biological_process unknown; LOCATED IN: chloroplast; EXPRESSED IN: 22 plant structures; EXPRESSED DURING: 14 growth stages; CONTAINS InterPro DOMAIN/s: Domain of unknown function DUF3598 (InterPro:IPR022017); Has 83 Blast hits to 82 proteins in 37 species: Archae - 0; Bacteria - 52; Metazoa - 0; Fungi - 0; Plants - 31; Viruses - 0; Other Euka…
Sevir.1G232500	0.873824	9.56853	8.89975	0.104531	0.398792	8.76533	10.0835	-0.202122	0.23675	9.32068	11.3323	-0.281931	0.0225008	8.48404	16.8531	-0.990188	9.22e-08	9.24545	19.9311	-1.1082	2.44764e-06	8.89236	22.9893	-1.37033	Sevir.1G232500	27.3.99	RNA.regulation of transcription.unclassified	'(loc_os02g39700.1 : 555.0) no description available & (at4g32720 : 288.0) Encodes AtLa1
Sevir.1G232600	7e-13	69.9088	42.9993	0.70116	0.0484089	77.667	49.2733	0.656496	0.0214576	72.5901	81.9926	-0.175721	0.0001158	50.2321	66.9462	-0.414392	1.25e-07	33.9501	72.1994	-1.08857	0.224148	32.5412	50.5751	-0.636158	Sevir.1G232600	27.3.7	RNA.regulation of transcription.C2C2(Zn) CO-like
Sevir.1G232750	0.708314	8.50186	10.2035	-0.263218	0.102251	10.5467	7.77362	0.440138	0.00242279	9.52329	9.90058	-0.056053	5.98278e-08	5.13946	11.5004	-1.162	9.29e-05	4.79693	10.8666	-1.17972	0.000203594	4.14716	8.57271	-1.04763	Sevir.1G232750	35.2	not assigned.unknown	' no hits & (original description: pacid=40607758 transcript=Sevir.1G232750.1 locus=Sevir.1G232750 ID=Sevir.1G232750.1.v2.1 annot-version=v2.1)'			NA	NA	NA	NA	NA	NA	NA
Sevir.1G233150	0.000207596	905.201	512.712	0.820091	0.0251977	441.826	1021.75	-1.2095	1.07949e-26	545.308	214.784	1.34418	1.42416e-92	789.762	167.156	2.24023	2.83e-175	1247.05	145.776	3.0967	6.71534e-187	1643.45	135.512	3.60023	Sevir.1G233150	35.2	not assigned.unknown	' no hits & (original description: pacid=40608872 transcript=Sevir.1G233150.1 locus=Sevir.1G233150 ID=Sevir.1G233150.1.v2.1 annot-version=v2.1)'			NA	NA	NA	NA	NA	NA	NA
Sevir.1G233200	7.34e-06	710.099	393.177	0.85284	0.047067	387.184	792.811	-1.03396	8.95188e-58	426.774	156.798	1.44456	5.07571e-111	612.781	143.281	2.09652	1.33e-268	1006.98	110.374	3.18957	8.09235e-297	1235.81	104.767	3.5602	Sevir.1G233200	22.1.2	polyamine metabolism.synthesis.SAM decarboxylase	'(loc_os02g39790.2 : 638.0) no description available & (o24215|dcam_orysa : 597.0) S-adenosylmethionine decarboxylase proenzyme (EC 4.1.1.50) (AdoMetDC) (SamDC) [Contains: S-adenosylmethionine decarboxylase alpha chain; S-adenosylmethionine decarboxylase beta chain] - Oryza sativa (Rice) & (gnl|cdd|36007 : 362.0) no description available & (at3g25570 : 355.0) Adenosylmethionine decarboxylase fami…
Sevir.1G233400	0.795459	1.3846	1.67945	-0.278519	0.939485	1.57731	1.43833	0.133068	0.788291	2.10227	1.69416	0.311383	0.0795332	1.43608	3.71103	-1.36968	0.00715618	2.25651	4.8261	-1.09676	0.00153607	1.54627	5.05402	-1.70864	Sevir.1G233400	27.3.69	RNA.regulation of transcription.SET-domain transcriptional regulator family	'(at4g30860 : 376.0) Encodes a member of the trxG protein family. Contains a SET domain which is known to be involved in modification of histone tails by methylation. Interacts physically with AMS
Sevir.1G233500	0.403918	2.68712	3.12154	-0.216197	0.724909	2.98342	3.17962	-0.0918857	0.0324602	3.23946	4.49385	-0.472201	0.000235755	3.11452	6.17705	-0.987907	1.14e-08	2.68344	7.0899	-1.40168	1.58e-07	2.52178	7.37895	-1.54897	Sevir.1G233500	35.1.5	not assigned.no ontology.pentatricopeptide (PPR) repeat-containing protein	'(loc_os02g39820.1 : 777.0) no description available & (at1g19520 : 416.0) NUCLEAR FUSION DEFECTIVE 5 (NFD5); EXPRESSED IN: 21 plant structures; EXPRESSED DURING: 13 growth stages. & (reliability: 832.0) & (original description: pacid=40605692 transcript=Sevir.1G233500.1 locus=Sevir.1G233500 ID=Sevir.1G233500.1.v2.1 annot-version=v2.1)'	AT1G19520	loc_os02g39820	AT1G19520	35.1.5	not assigned.no ontology.pentatricopeptide (PPR) repeat-containing protein	Symbols: NFD5 | NFD5 (NUCLEAR FUSION DEFECTIVE 5) | chr1:6759965-6762778 FORWARD	pentatricopeptide (PPR) repeat-containing protein		NUCLEAR FUSION DEFECTIVE 5 (NFD5); EXPRESSED IN: 21 plant structures; EXPRESSED DURING: 13 growth stages; CONTAINS InterPro DOMAIN/s: Pentatricopeptide repeat (InterPro:IPR002885); BEST Arabidopsis thaliana protein match is: Tetratricopeptide repeat (TPR)-like superfamily protein (TAIR:AT1G01970.1); Has 30201 Blast hits to 17322 proteins in 780 species: Archae - 12; Bacteria - 1396; Metazoa - 173…
Sevir.1G233700	0.514429	15.1994	16.1536	-0.0878443	0.967909	17.3611	16.0269	0.115363	0.127125	15.5945	20.4856	-0.393578	0.320725	13.3018	21.704	-0.706341	0.0131458	13.5118	26.1181	-0.950832	0.000715519	11.9784	30.7755	-1.36135	Sevir.1G233700	35.1	not assigned.no ontology	'(loc_os02g39830.1 : 207.0) no description available & (at5g10810 : 161.0) enhancer of rudimentary homolog ATER; ENHANCER OF RUDIMENTARY HOMOLOGUE (ER); CONTAINS InterPro DOMAIN/s: Enhancer of rudimentary (InterPro:IPR000781); Has 30201 Blast hits to 17322 proteins in 780 species: Archae - 12; Bacteria - 1396; Metazoa - 17338; Fungi - 3422; Plants - 5037; Viruses - 0; Other Eukaryotes - 2996 (sou…	AT5G10810	loc_os02g39830	AT5G10810	35.1	not assigned.no ontology	Symbols: ATER
Sevir.1G233850	0.405492	1.79114	0.187879	3.253	0.267142	0.671107	1.83684	-1.45261	0.141379	0.678051	0.01	6.08332	0.00840015	0.949544	0.01	6.56916	0.0373171	1.79019	0.171538	3.38351	0.0220849	2.69117	0.520157	2.37121	Sevir.1G233850	35.2	not assigned.unknown	' no hits & (original description: pacid=40609318 transcript=Sevir.1G233850.1 locus=Sevir.1G233850 ID=Sevir.1G233850.1.v2.1 annot-version=v2.1)'			NA	NA	NA	NA	NA	NA	NA
Sevir.1G233900	0.461617	2.32165	0.431696	2.42707	0.00719441	0.442521	2.19333	-2.3093	0.456912	0.730934	0.362263	1.0127	0.0154669	0.987882	0.479758	1.04203	0.000171086	1.76499	0.250088	2.81915	8.51574e-06	2.45981	0.109957	4.48354	Sevir.1G233900	11.9.3.3	lipid metabolism.lipid degradation.lysophospholipases.glycerophosphodiester phosphodiesterase	'(loc_os01g49614.1 : 365.0) no description available & (at1g70250 : 295.0) Encodes a Protease inhibitor/seed storage/LTP family protein; receptor serine/threonine kinase
Sevir.1G234200	0.571405	49.9449	52.3216	-0.0670684	0.709229	54.4309	55.6655	-0.0323567	0.0842587	55.2287	64.7817	-0.230168	3.00175e-05	48.4809	83.6978	-0.787774	1.97e-05	52.4987	99.9121	-0.928377	1.59757e-08	53.7018	122.882	-1.19423	Sevir.1G234200	29.6	protein.folding	'(loc_os02g39870.1 : 313.0) no description available & (at5g17710 : 267.0) embryo defective 1241 (EMB1241); FUNCTIONS IN: copper ion binding; INVOLVED IN: protein folding
Sevir.1G234400	0.510274	1.7674	2.87895	-0.703916	0.275371	1.75439	2.77561	-0.661831	0.00311528	2.18301	5.4588	-1.32227	0.00216094	2.48591	6.43748	-1.37272	0.00250166	2.14496	6.70212	-1.64367	0.015811	2.19757	6.13675	-1.48156	Sevir.1G234400	35.2	not assigned.unknown	'(loc_os02g39880.1 : 224.0) no description available & (at1g80860 : 190.0) Encodes a single-copy phospholipid N-methyltransferase
Sevir.1G235200	4.72e-05	85.9079	80.5839	0.0922998	0.00393736	59.077	111.207	-0.912575	0.947135	55.4328	59.0689	-0.0916605	1.78693e-05	59.322	44.8913	0.402131	2.2e-08	76.5718	63.3838	0.272698	7.52152e-05	99.3043	84.6317	0.230658	Sevir.1G235200	34.99	transport.misc	'(loc_os02g39930.1 : 319.0) no description available & (at5g58070 : 277.0) Encodes a temperature-induced lipocalin TIL1. Involved in thermotolerance. Peripherally associated with plasma membrane.; temperature-induced lipocalin (TIL); FUNCTIONS IN: binding
Sevir.1G235300	0.82542	44.0409	41.6498	0.0805332	0.285453	42.2223	49.5079	-0.229656	1.15622e-07	41.8682	76.131	-0.862631	9.84104e-13	40.0302	101.799	-1.34657	1.79e-16	40.9015	106.288	-1.37776	5.49439e-15	40.0409	115.5	-1.52834	Sevir.1G235300	29.2.1.2.1.11	protein.synthesis.ribosomal protein.eukaryotic.40S subunit.S11	'(loc_os04g42380.1 : 273.0) no description available & (p17093|rs11_soybn : 261.0) 40S ribosomal protein S11 - Glycine max (Soybean) & (at3g48930 : 257.0) embryo defective 1080 (EMB1080); FUNCTIONS IN: structural constituent of ribosome; INVOLVED IN: translation
Sevir.1G235400	0.208295	25.2861	26.4725	-0.0661498	0.678094	26.3115	22.6207	0.218052	7.94032e-09	24.442	11.3523	1.10638	1.99237e-18	21.6223	7.62387	1.50392	1.87e-28	24.9045	5.23378	2.25048	1.46034e-44	24.5612	3.54701	2.7917	Sevir.1G235400	30.3	signalling.calcium	'(loc_os02g39950.1 : 637.0) no description available & (at4g32060 : 466.0) calcium-binding EF hand family protein; FUNCTIONS IN: calcium ion binding; EXPRESSED IN: 24 plant structures; EXPRESSED DURING: 15 growth stages; CONTAINS InterPro DOMAIN/s: EF-Hand 1
Sevir.1G235600	0.134891	10.2548	9.21113	0.15485	0.00122785	12.2391	5.54371	1.14258	0.367587	11.6095	9.94088	0.223856	2.93558e-05	10.1954	19.5047	-0.935901	3.54e-15	8.77462	27.3513	-1.6402	9.23333e-25	8.74872	40.0222	-2.19366	Sevir.1G235600	35.1	not assigned.no ontology	'(loc_os02g39970.2 : 813.0) no description available & (at1g15740 : 569.0) Leucine-rich repeat family protein; BEST Arabidopsis thaliana protein match is: Leucine-rich repeat (LRR) family protein (TAIR:AT4G23840.1); Has 38052 Blast hits to 19856 proteins in 856 species: Archae - 6; Bacteria - 8624; Metazoa - 11681; Fungi - 680; Plants - 12072; Viruses - 79; Other Eukaryotes - 4910 (source: NCBI B…	AT1G15740	loc_os02g39970	AT1G15740	35.1	not assigned.no ontology	leucine-rich repeat family protein | chr1:5410908-5414919 FORWARD	Leucine-rich repeat family protein		Leucine-rich repeat family protein; BEST Arabidopsis thaliana protein match is: Leucine-rich repeat (LRR) family protein (TAIR:AT4G23840.1); Has 38052 Blast hits to 19856 proteins in 856 species: Archae - 6; Bacteria - 8624; Metazoa - 11681; Fungi - 680; Plants - 12072; Viruses - 79; Other Eukaryotes - 4910 (source: NCBI BLink).
Sevir.1G235800	0.0250325	4.94193	8.07712	-0.708766	0.720841	5.74587	5.04475	0.187743	0.346648	5.95619	6.49374	-0.124661	0.014878	3.99929	6.55744	-0.713388	0.000499273	3.69423	6.63192	-0.844154	6.03646e-06	2.77319	7.47811	-1.43113	Sevir.1G235800	35.1	not assigned.no ontology	'(at2g25320 : 1630.0) TRAF-like family protein; LOCATED IN: chloroplast; CONTAINS InterPro DOMAIN/s: TRAF-like (InterPro:IPR008974)
Sevir.1G235900	0.545808	4.38602	4.69158	-0.0971594	0.965657	4.15484	3.92413	0.0824213	0.156616	4.65649	6.38014	-0.454343	0.0111795	3.09599	6.95701	-1.16807	0.54101	4.16935	6.76477	-0.698219	0.0303272	2.63632	6.62821	-1.3301	Sevir.1G235900	35.1	not assigned.no ontology	'(loc_os02g40000.3 : 250.0) no description available & (at1g80500 : 239.0) SNARE-like superfamily protein; FUNCTIONS IN: molecular_function unknown; INVOLVED IN: transport
Sevir.1G236100	0.904561	10.6989	5.95926	0.844252	0.0912084	6.10298	9.66124	-0.662695	0.147817	5.71801	7.96807	-0.478716	0.0073952	6.18227	13.3552	-1.1112	0.00270329	6.85087	16.3375	-1.25383	0.0295714	9.05536	17.7299	-0.969337	Sevir.1G236100	35.1	not assigned.no ontology	'(loc_os02g40030.1 : 557.0) no description available & (at4g32272 : 397.0) Nucleotide/sugar transporter family protein; FUNCTIONS IN: molecular_function unknown; INVOLVED IN: biological_process unknown; LOCATED IN: cellular_component unknown; CONTAINS InterPro DOMAIN/s: Protein of unknown function DUF250 (InterPro:IPR004853); BEST Arabidopsis thaliana protein match is: UDP-N-acetylglucosamine (UA…	AT4G32272	loc_os02g40030	AT4G32272	35.1	not assigned.no ontology	FUNCTIONS IN: molecular_function unknown; INVOLVED IN: biological_process unknown; LOCATED IN: cellular_component unknown; CONTAINS InterPro DOMAIN/s: Protein of unknown function DUF250 (InterPro:IPR004853); BEST Arabidopsis thaliana protein match is: UDP-glucuronic acid/UDP-N-acetylgalactosamine transporter-related (TAIR:AT4G31600.1); Has 1302 Blast hits to 1300 proteins in 174 species: Archae -…	Nucleotide/sugar transporter family protein		Nucleotide/sugar transporter family protein; FUNCTIONS IN: molecular_function unknown; INVOLVED IN: biological_process unknown; LOCATED IN: cellular_component unknown; CONTAINS InterPro DOMAIN/s: Protein of unknown function DUF250 (InterPro:IPR004853); BEST Arabidopsis thaliana protein match is: UDP-N-acetylglucosamine (UAA) transporter family (TAIR:AT4G31600.1); Has 2058 Blast hits to 2056 prote…
Sevir.1G236400	0.297906	5.55697	7.23958	-0.381608	0.893072	7.10817	7.42179	-0.062289	0.00375482	6.45112	12.5252	-0.957217	9.03849e-05	6.01654	15.6635	-1.3804	0.000746232	6.06141	14.301	-1.23839	2.10452e-06	4.21736	16.4722	-1.96562	Sevir.1G236400	29.3.3	protein.targeting.chloroplast	'(loc_os02g40080.1 : 349.0) no description available & (at1g04940 : 150.0) Tic20 is believed to function as a component of the protein-conducting channel at the inner envelope membrane. Genes AT1G04940 and AT1G04945 were switched for the TAIR7 genome release to give consistency with MIPs annotation.; translocon at the inner envelope membrane of chloroplasts 20 (TIC20); CONTAINS InterPro DOMAIN/s:…
Sevir.1G236500	0.566474	11.0581	12.188	-0.140367	0.656057	13.4163	10.6508	0.333016	0.00116182	9.70935	19.4926	-1.00548	0.0505406	9.3836	16.5566	-0.819196	0.49193	11.182	14.7506	-0.399593	0.292679	9.07312	15.8805	-0.807589	Sevir.1G236500	34.11	transport.NDP-sugars at the ER	'(loc_os05g12490.1 : 558.0) no description available & (at4g09810 : 441.0) Nucleotide-sugar transporter family protein; CONTAINS InterPro DOMAIN/s: Protein of unknown function DUF250 (InterPro:IPR004853); BEST Arabidopsis thaliana protein match is: Nucleotide-sugar transporter family protein (TAIR:AT1G34020.1); Has 1601 Blast hits to 1598 proteins in 182 species: Archae - 0; Bacteria - 0; Metazoa…	AT4G09810	loc_os05g12490	AT4G09810	35.1	not assigned.no ontology	transporter-related | chr4:6175176-6177293 REVERSE	Nucleotide-sugar transporter family protein		Nucleotide-sugar transporter family protein; CONTAINS InterPro DOMAIN/s: Protein of unknown function DUF250 (InterPro:IPR004853); BEST Arabidopsis thaliana protein match is: Nucleotide-sugar transporter family protein (TAIR:AT1G34020.1); Has 1601 Blast hits to 1598 proteins in 182 species: Archae - 0; Bacteria - 0; Metazoa - 311; Fungi - 204; Plants - 929; Viruses - 0; Other Eukaryotes - 157 (sou…
Sevir.1G236650	0.205322	1.77046	1.33561	0.406625	0.395622	1.94105	2.53993	-0.38795	0.0810376	1.95408	2.93204	-0.585411	0.0690503	1.27665	2.86068	-1.16399	0.0162081	0.996831	2.91506	-1.54811	0.0118549	0.773281	2.67347	-1.78965	Sevir.1G236650	35.2	not assigned.unknown	'(loc_os02g40110.1 : 499.0) no description available & (at4g06536 : 141.0) SPla/RYanodine receptor (SPRY) domain-containing protein; CONTAINS InterPro DOMAIN/s: B302 (SPRY)-like (InterPro:IPR001870)
Sevir.1G237286	0.0198006	1.13846	0.489205	1.21857	0.686188	0.603118	0.931991	-0.627876	0.663465	0.871588	0.691024	0.334911	0.725973	0.696519	0.821881	-0.238766	0.919348	0.384261	0.658175	-0.776384	0.00261676	0.135438	1.24167	-3.19657	Sevir.1G237286	30.2.12	signalling.receptor kinases.leucine rich repeat XII	'(loc_os02g40180.1 : 388.0) no description available & (at5g20480 : 249.0) Encodes a predicted leucine-rich repeat receptor kinase (LRR-RLK). Functions as the receptor for bacterial PAMP (pathogen associated molecular patterns) EF-Tu.; EF-TU receptor (EFR); FUNCTIONS IN: protein serine/threonine kinase activity
Sevir.1G239000	0.000338181	4.11809	2.25437	0.869252	0.945817	2.96487	2.96395	0.000447576	0.879948	2.94512	2.85858	0.0430286	0.498651	3.69991	5.24382	-0.503127	0.0441222	2.77765	4.9308	-0.827958	0.0126711	1.43549	7.24827	-2.3361	Sevir.1G239000	30.2.12	signalling.receptor kinases.leucine rich repeat XII	'(loc_os02g40240.2 : 997.0) no description available & (at3g47570 : 553.0) Leucine-rich repeat protein kinase family protein; FUNCTIONS IN: protein serine/threonine kinase activity
Sevir.1G239200	0.921976	48.2247	55.7428	-0.209014	0.707133	57.7343	49.9144	0.209973	0.000963906	52.4067	125.656	-1.26166	4.84291e-13	42.9478	121.348	-1.49849	2.76e-09	41.7094	111.145	-1.41399	2.11956e-12	29.1921	116.898	-2.0016	Sevir.1G239200	10.5.3	cell wall.cell wall proteins.LRR	'(loc_os02g40260.1 : 522.0) no description available & (at4g06744 : 271.0) Leucine-rich repeat (LRR) family protein; BEST Arabidopsis thaliana protein match is: Leucine-rich repeat (LRR) family protein (TAIR:AT3G19320.1); Has 45026 Blast hits to 12967 proteins in 516 species: Archae - 11; Bacteria - 711; Metazoa - 1155; Fungi - 115; Plants - 40928; Viruses - 0; Other Eukaryotes - 2106 (source: NC…	AT4G06744	loc_os02g40260	AT4G06744	10.5.3	cell wall.cell wall proteins.LRR	leucine-rich repeat family protein / extensin family protein | chr4:4070813-4072305 REVERSE	Leucine-rich repeat (LRR) family protein		Leucine-rich repeat (LRR) family protein; BEST Arabidopsis thaliana protein match is: Leucine-rich repeat (LRR) family protein (TAIR:AT3G19320.1); Has 45026 Blast hits to 12967 proteins in 516 species: Archae - 11; Bacteria - 711; Metazoa - 1155; Fungi - 115; Plants - 40928; Viruses - 0; Other Eukaryotes - 2106 (source: NCBI BLink).
Sevir.1G239301	0.237283	0.67218	1.72925	-1.36323	0.695406	1.2673	0.948331	0.41829	0.00982319	0.626791	2.65798	-2.08428	0.0510203	0.530873	1.6901	-1.67067	0.071679	0.409079	1.8269	-2.15894	0.0535897	0.236396	1.63135	-2.78679	Sevir.1G239301	35.2	not assigned.unknown	' no hits & (original description: pacid=40604632 transcript=Sevir.1G239301.1 locus=Sevir.1G239301 ID=Sevir.1G239301.1.v2.1 annot-version=v2.1)'			NA	NA	NA	NA	NA	NA	NA
Sevir.1G239400	0.0618139	1.28748	0.859697	0.582648	0.79523	0.93096	1.19394	-0.358939	0.0313766	1.00894	1.82038	-0.851402	0.000504722	0.814319	3.25027	-1.9969	0.000143521	0.469478	2.21225	-2.23638	0.000503797	0.229757	1.77143	-2.94674	Sevir.1G239400	30.2.12	signalling.receptor kinases.leucine rich repeat XII	'(loc_os02g40180.1 : 510.0) no description available & (at5g20480 : 340.0) Encodes a predicted leucine-rich repeat receptor kinase (LRR-RLK). Functions as the receptor for bacterial PAMP (pathogen associated molecular patterns) EF-Tu.; EF-TU receptor (EFR); FUNCTIONS IN: protein serine/threonine kinase activity
Sevir.1G240400	0.511413	1.3747	0.970252	0.50268	0.0971955	1.47094	1.18573	0.31097	0.519569	1.36948	0.276082	2.31046	0.656416	1.7236	0.567796	1.60198	3.44e-05	2.83687	0.240693	3.55903	0.00522697	2.70766	0.644325	2.07119	Sevir.1G240400	28.1	DNA.synthesis/chromatin structure	'(loc_os02g40450.1 : 1850.0) no description available & (at3g27730 : 1246.0) DNA helicase required for interference-sensitive meiotic crossover events.; ROCK-N-ROLLERS (RCK); CONTAINS InterPro DOMAIN/s: ATPase
Sevir.1G240800	0.184633	4.23049	3.20518	0.400421	0.455374	3.77896	4.79147	-0.342478	0.116735	5.69914	8.13354	-0.513141	0.0146752	5.30551	13.0926	-1.30318	0.000162276	4.31863	13.2527	-1.61764	8.71082e-06	4.24102	16.3303	-1.94507	Sevir.1G240800	29.2.1.2.2.99	protein.synthesis.ribosomal protein.eukaryotic.60S subunit.unknown	'(loc_os02g40490.1 : 155.0) no description available & (at5g40080 : 120.0) Mitochondrial ribosomal protein L27; CONTAINS InterPro DOMAIN/s: Ribosomal protein L27/L41
Sevir.1G240900	0.72377	8.40248	12.7385	-0.60031	0.0278436	14.3834	7.2138	0.995571	5.661e-08	12.8629	2.6974	2.25357	1.25909e-05	12.0154	4.5072	1.41458	0.123903	11.0093	10.2711	0.100135	0.379129	8.97277	14.7879	-0.720795	Sevir.1G240900	21.4	redox.glutaredoxins	'(loc_os02g40500.1 : 164.0) no description available & (p55142|glrx_orysa : 154.0) Glutaredoxin - Oryza sativa (Rice) & (at5g40370 : 151.0) Glutaredoxin family protein; FUNCTIONS IN: electron carrier activity
Sevir.1G241000	0.0181752	17.1929	8.42914	1.02836	0.625776	11.3584	6.65497	0.771254	2.70144e-26	11.7948	0.711442	4.05127	1.5893e-10	10.9222	3.75649	1.53981	0.0296277	11.1606	19.0494	-0.771335	2.59112e-23	11.0722	50.9155	-2.20117	Sevir.1G241000	27.3.66	RNA.regulation of transcription.Psudo ARR transcription factor family	'(q689g9|prr1_orysa : 773.0) Two-component response regulator-like PRR1 (Pseudo-response regulator 1) (OsPRR1) - Oryza sativa (Rice) & (loc_os02g40510.1 : 773.0) no description available & (at5g61380 : 325.0) Pseudo response regulator involved in the generation of circadian rhythms. TOC1 appears to shorten the period of circumnutation speed. TOC1 contributes to the plant fitness (carbon fixation
Sevir.1G241200	0.7526	24.362	22.1715	0.135926	0.844775	23.1346	23.0017	0.00830749	0.0480642	19.7046	30.8767	-0.647984	0.0487271	20.6042	34.5932	-0.747552	5.68e-05	19.1598	46.7567	-1.28709	0.000321839	21.419	51.6404	-1.26961	Sevir.1G241200	29.2.2.3.1	protein.synthesis.ribosome biogenesis.Pre-rRNA processing and modifications.snoRNPs	'(loc_os02g40514.2 : 98.2) no description available & (at2g20490 : 91.7) NOP10; FUNCTIONS IN: RNA binding; INVOLVED IN: polar nucleus fusion; LOCATED IN: nucleolus
Sevir.1G242000	0.637807	2.48035	2.57548	-0.0542976	0.379386	2.00149	2.7396	-0.452891	0.0225753	2.08436	3.568	-0.775512	0.00834685	1.77516	4.01971	-1.17914	0.0490846	1.61766	3.47409	-1.10272	0.0546618	2.08941	4.44945	-1.09053	Sevir.1G242000	29.5.11.4.2	protein.degradation.ubiquitin.E3.RING	'(loc_os02g40664.1 : 1028.0) no description available & (at5g60710 : 591.0) Zinc finger (C3HC4-type RING finger) family protein; FUNCTIONS IN: ubiquitin-protein ligase activity
Sevir.1G242100	0.726591	4.45582	4.35532	0.0329111	0.366649	3.2917	4.03632	-0.294209	0.0556082	3.55493	6.00823	-0.757119	0.0424601	3.7266	6.63223	-0.831633	0.00404539	3.58855	7.43264	-1.05048	0.0192969	3.23138	7.39161	-1.19374	Sevir.1G242100	35.2	not assigned.unknown	' no hits & (original description: pacid=40606920 transcript=Sevir.1G242100.1 locus=Sevir.1G242100 ID=Sevir.1G242100.1.v2.1 annot-version=v2.1)'			NA	NA	NA	NA	NA	NA	NA
Sevir.1G243500	0.43518	2.74599	2.51995	0.123928	0.252806	2.24734	3.60401	-0.681386	0.00390197	2.99276	5.88992	-0.976769	0.000111807	2.7325	7.72535	-1.49938	8.24e-10	2.10582	9.41275	-2.16024	1.47739e-08	2.03543	10.819	-2.41016	Sevir.1G243500	35.1.5	not assigned.no ontology.pentatricopeptide (PPR) repeat-containing protein	'(loc_os02g42210.1 : 469.0) no description available & (at4g36680 : 238.0) Tetratricopeptide repeat (TPR)-like superfamily protein; CONTAINS InterPro DOMAIN/s: Pentatricopeptide repeat (InterPro:IPR002885); BEST Arabidopsis thaliana protein match is: Tetratricopeptide repeat (TPR)-like superfamily protein (TAIR:AT2G18520.1); Has 31603 Blast hits to 11701 proteins in 258 species: Archae - 3; Bacte…
Sevir.1G244000	0.00795842	12.2901	6.2882	0.966775	2.53e-08	2.80406	16.8346	-2.58584	0.00180249	3.38326	7.236	-1.09678	0.87331	3.26643	4.36838	-0.419384	0.00573196	3.97141	2.58215	0.621078	0.000191825	4.58369	1.96937	1.21878	Sevir.1G244000	27.4	RNA.RNA binding	'(loc_os02g40900.1 : 290.0) no description available & (at3g04500 : 230.0) RNA-binding (RRM/RBD/RNP motifs) family protein; FUNCTIONS IN: RNA binding
Sevir.1G244400	0.062226	3.98078	0.404048	3.30045	0.0576552	1.45899	4.70724	-1.68991	0.220473	1.56514	0.763484	1.03562	0.00854039	2.84617	1.77556	0.680743	0.00977571	4.71097	2.96766	0.666697	0.0012055	5.52327	2.62524	1.07307	Sevir.1G244400	27.3.25	RNA.regulation of transcription.MYB domain transcription factor family	'(loc_os02g41510.1 : 307.0) no description available & (q7xbh4|myb4_orysa : 235.0) Myb-related protein Myb4 (OsMyb4) (Transcription factor RLTR1) - Oryza sativa (Rice) & (at3g23250 : 229.0) Member of the R2R3 factor gene family.; myb domain protein 15 (MYB15); CONTAINS InterPro DOMAIN/s: SANT
Sevir.1G244600	0.000239253	88.249	34.8887	1.33882	NA	26.2451	97.8657	-1.89875	3.7919e-06	27.2202	15.7134	0.792682	1.65836e-33	48.7105	17.5536	1.47246	4.89e-114	128.73	18.581	2.79245	5.65416e-121	200.178	16.7859	3.57597	Sevir.1G244600	4.1.16	glycolysis.cytosolic branch.phospho-enol-pyruvate carboxylase kinase (PPCK)	'(loc_os02g41580.1 : 426.0) no description available & (gnl|cdd|35255 : 241.0) no description available & (at1g08650 : 229.0) Encodes a phosphoenolpyruvate carboxylase kinase that is expressed at highest levels in leaves. Expression is induced by light.; phosphoenolpyruvate carboxylase kinase 1 (PPCK1); FUNCTIONS IN: protein serine/threonine kinase activity
Sevir.1G244900	0.360625	0.212397	0.0920363	1.20649	0.838389	0.220042	0.163804	0.425808	0.282499	0.27869	0.300009	-0.106343	0.00487232	0.01	1.23687	-6.95055	0.00202521	0.0785417	1.90626	-4.60115	0.000113549	0.01	2.11981	-7.72779	Sevir.1G244900	35.2	not assigned.unknown	' no hits & (original description: pacid=40606403 transcript=Sevir.1G244900.2 locus=Sevir.1G244900 ID=Sevir.1G244900.2.v2.1 annot-version=v2.1)'			NA	NA	NA	NA	NA	NA	NA
Sevir.1G245100	0.748098	191.586	106.906	0.841646	3.96e-05	107.433	254.282	-1.243	0.00260551	126.679	105.327	0.266299	1.92949e-28	146.451	65.5978	1.1587	2.19e-83	211.881	56.6202	1.90387	2.53443e-76	242.502	57.7086	2.07114	Sevir.1G245100	16.2.1.1	secondary metabolism.phenylpropanoids.lignin biosynthesis.PAL	'(loc_os02g41650.2 : 1350.0) no description available & (p53443|pal2_orysa : 1238.0) Phenylalanine ammonia-lyase (EC 4.3.1.5) - Oryza sativa (Rice) & (at2g37040 : 1074.0) Encodes PAL1
Sevir.1G245166	0.93767	1.52613	0.167344	3.18899	0.00105489	0.187109	1.98705	-3.40868	0.00157816	0.556111	0.0693807	3.00277	3.02286e-10	2.31246	0.140901	4.03668	6.07e-15	5.74192	0.125914	5.51102	1.35089e-15	6.48902	0.132932	5.60924	Sevir.1G245166	16.2.1.1	secondary metabolism.phenylpropanoids.lignin biosynthesis.PAL	'(p53443|pal2_orysa : 1271.0) Phenylalanine ammonia-lyase (EC 4.3.1.5) - Oryza sativa (Rice) & (loc_os02g41680.1 : 1271.0) no description available & (at2g37040 : 1038.0) Encodes PAL1
Sevir.1G245232	0.324279	3.05878	1.08198	1.49928	3.75e-06	0.222237	4.10759	-4.20812	0.00533645	0.978733	0.354809	1.46387	0.006243	3.18193	0.26197	3.60243	1.11e-17	5.53159	0.191287	4.85388	1.60383e-20	8.50538	0.197643	5.42741	Sevir.1G245232	16.2.1.1	secondary metabolism.phenylpropanoids.lignin biosynthesis.PAL	'(p53443|pal2_orysa : 1271.0) Phenylalanine ammonia-lyase (EC 4.3.1.5) - Oryza sativa (Rice) & (loc_os02g41680.1 : 1271.0) no description available & (at2g37040 : 1038.0) Encodes PAL1
Sevir.1G245300	8.69e-10	19.2942	7.50218	1.36279	4.55e-26	3.3195	51.5138	-3.95592	1.13819e-06	7.93479	4.12009	0.945517	8.98506e-60	22.184	1.32671	4.0636	2.93e-95	54.7451	0.798755	6.09883	6.64609e-103	73.8038	0.995538	6.21207	Sevir.1G245300	16.2.1.1	secondary metabolism.phenylpropanoids.lignin biosynthesis.PAL	'(p53443|pal2_orysa : 1236.0) Phenylalanine ammonia-lyase (EC 4.3.1.5) - Oryza sativa (Rice) & (loc_os02g41680.1 : 1236.0) no description available & (at2g37040 : 1002.0) Encodes PAL1
Sevir.1G245500	0.910426	3.39741	3.94192	-0.214461	0.0363112	4.1936	2.16831	0.95162	0.277635	4.02196	3.3281	0.2732	0.794313	3.90754	4.7159	-0.27127	0.0106161	2.77754	5.29904	-0.931924	0.00464786	1.88143	5.0156	-1.4146	Sevir.1G245500	34.12	transport.metal	'(loc_os03g49400.1 : 128.0) no description available & (at5g03280 : 115.0) Involved in ethylene signal transduction. Acts downstream of CTR1. Positively regulates ORE1 and negatively regulates mir164A
Sevir.1G245550	0.236134	3.42549	3.30208	0.0529361	0.157669	3.21833	1.63643	0.975762	0.93359	3.46051	3.61212	-0.0618598	0.0553635	2.89562	4.10424	-0.503243	0.0038926	1.82042	5.06043	-1.47499	0.00108674	1.43123	4.86284	-1.76454	Sevir.1G245550	35.2	not assigned.unknown	' no hits & (original description: pacid=40604024 transcript=Sevir.1G245550.1 locus=Sevir.1G245550 ID=Sevir.1G245550.1.v2.1 annot-version=v2.1)'			NA	NA	NA	NA	NA	NA	NA
Sevir.1G245650	0.503246	3.36308	3.00565	0.162105	0.882405	2.93418	2.75689	0.0899156	0.763201	3.34054	3.52169	-0.0761838	0.00420269	2.52409	4.82573	-0.934985	0.00246723	2.72343	5.51772	-1.01865	6.07322e-09	2.16377	7.52788	-1.7987	Sevir.1G245650	28.1	DNA.synthesis/chromatin structure	'(loc_os06g16980.2 : 1558.0) no description available & (at4g31210 : 1019.0) DNA topoisomerase
Sevir.1G246300	0.0125321	27.1428	19.831	0.452813	0.80971	29.9292	27.0701	0.144853	0.381591	27.1812	23.1619	0.230859	3.67581e-05	25.2552	19.7556	0.354317	1.11e-15	32.8643	18.3992	0.836874	6.59552e-34	35.0529	10.8474	1.69218	Sevir.1G246300	27.3.4	RNA.regulation of transcription.ARF
Sevir.1G246600	3.03e-06	5.24142	1.78835	1.55133	4.39e-08	5.42532	0.309104	4.13354	4.4343e-05	3.47457	0.191859	4.17872	0.181992	1.79937	0.536793	1.74506	0.499457	0.795613	0.68247	0.221303	0.203778	0.672661	0.382587	0.81409	Sevir.1G246600	35.2	not assigned.unknown	' (original description: pacid=40608381 transcript=Sevir.1G246600.1 locus=Sevir.1G246600 ID=Sevir.1G246600.1.v2.1 annot-version=v2.1)'			NA	NA	NA	NA	NA	NA	NA
Sevir.1G246800	0.972703	153.448	186.057	-0.277999	0.0213161	202.862	113.473	0.838149	2.49456e-15	184.903	95.7494	0.949434	5.72018e-16	164.876	85.0567	0.954887	4.1e-17	140.685	83.942	0.745003	3.4497e-22	107.625	55.2693	0.961464	Sevir.1G246800	34.19.1	transport.Major Intrinsic Proteins.PIP	'(q6k215|pip22_orysa : 506.0) Probable aquaporin PIP2.2 (Plasma membrane intrinsic protein 2.2) (OsPIP2.2) - Oryza sativa (Rice) & (loc_os02g41860.2 : 506.0) no description available & (at2g37170 : 448.0) a member of the plasma membrane intrinsic protein subfamily PIP2. localizes to the plasma membrane and exhibits water transport activity in Xenopus oocyte. expressed specifically in the vascular…
Sevir.1G246900	0.294674	2.98621	3.2291	-0.112818	0.507462	2.51196	1.8129	0.470515	2.02015e-11	4.17634	0.931518	2.16459	6.69483e-17	5.5995	1.39916	2.00074	1.28e-17	6.45896	1.26619	2.35081	4.20073e-19	5.96224	1.06999	2.47825	Sevir.1G246900	30.2.10	signalling.receptor kinases.leucine rich repeat X	'(loc_os02g41890.1 : 1511.0) no description available & (at2g02220 : 950.0) Encodes a protein interacting with phytosulfokine
Sevir.1G248500	0.803801	1.95527	1.59194	0.296586	0.088462	1.44684	2.8224	-0.964022	0.0320348	1.19285	3.50081	-1.55327	0.0144765	1.92045	4.0266	-1.06812	0.0105092	1.60864	4.76293	-1.56601	0.00887346	1.74992	5.15072	-1.55749	Sevir.1G248500	35.1.5	not assigned.no ontology.pentatricopeptide (PPR) repeat-containing protein	'(loc_os02g42210.1 : 409.0) no description available & (at2g18520 : 215.0) Tetratricopeptide repeat (TPR)-like superfamily protein; INVOLVED IN: biological_process unknown; LOCATED IN: membrane; EXPRESSED IN: 18 plant structures; EXPRESSED DURING: 11 growth stages; CONTAINS InterPro DOMAIN/s: Pentatricopeptide repeat (InterPro:IPR002885); BEST Arabidopsis thaliana protein match is: Tetratricopept…
Sevir.1G248700	0.370542	8.30243	5.03121	0.722628	0.00760142	5.81646	10.9604	-0.914087	2.16336e-08	5.62397	16.1329	-1.52034	4.51322e-11	5.49178	21.6433	-1.97857	1.46e-10	7.49299	23.6419	-1.65773	1.97756e-09	7.36161	25.9127	-1.81556	Sevir.1G248700	35.1	not assigned.no ontology	'(loc_os05g30880.1 : 280.0) no description available & (at5g05210 : 122.0) Surfeit locus protein 6; LOCATED IN: cellular_component unknown; EXPRESSED IN: 22 plant structures; EXPRESSED DURING: 13 growth stages; CONTAINS InterPro DOMAIN/s: Surfeit locus 6 (InterPro:IPR007019); BEST Arabidopsis thaliana protein match is: Surfeit locus protein 6 (TAIR:AT2G27750.1); Has 32234 Blast hits to 20830 prot…	AT5G05210	loc_os05g30880	AT5G05210	35.1	not assigned.no ontology	nucleolar matrix protein-related | chr5:1547423-1549791 FORWARD	Surfeit locus protein 6		Surfeit locus protein 6; CONTAINS InterPro DOMAIN/s: Surfeit locus 6 (InterPro:IPR007019); BEST Arabidopsis thaliana protein match is: Surfeit locus protein 6 (TAIR:AT2G27750.1); Has 1807 Blast hits to 1807 proteins in 277 species: Archae - 0; Bacteria - 0; Metazoa - 736; Fungi - 347; Plants - 385; Viruses - 0; Other Eukaryotes - 339 (source: NCBI BLink).
Sevir.1G248800	0.153395	17.4585	9.27805	0.912039	0.0378678	8.46725	15.3895	-0.861979	0.0108895	7.36024	11.2449	-0.611448	0.724053	8.95835	11.253	-0.329003	0.0238773	9.50437	17.761	-0.902053	0.508984	11.5924	17.403	-0.58616	Sevir.1G248800	34.13	transport.peptides and oligopeptides	'(loc_os02g42220.1 : 1152.0) no description available & (at1g65730 : 894.0) Arabidopsis thaliana metal-nicotianamine transporter YSL4; YELLOW STRIPE like 7 (YSL7); FUNCTIONS IN: oligopeptide transporter activity; INVOLVED IN: oligopeptide transport
Sevir.1G248900	0.628284	5.03796	3.48649	0.531065	0.314546	3.37898	4.33286	-0.35873	0.906238	4.36812	4.70194	-0.106245	0.0109609	4.1219	8.63053	-1.06614	0.143436	4.27751	7.29931	-0.77099	0.207763	4.40691	7.90303	-0.842637	Sevir.1G248900	28.2	DNA.repair	'(loc_os02g42230.1 : 308.0) no description available & (at2g24490 : 169.0) Encodes a component of Replication Protein A. Component of transcriptional gene silencing which does not affect endogenous small RNA accumulation nor DNA methylation. Localized in the nucleus. Involved in DNA repair. Interacts physically with ROS1.; replicon protein A2 (RPA2); CONTAINS InterPro DOMAIN/s: Winged helix-turn-…
Sevir.1G249200	0.897102	0.163176	0.219302	-0.42649	0.241716	0.430613	0.138814	1.63324	0.065435	0.280201	0.738545	-1.39823	4.13545e-05	0.131145	2.76553	-4.39832	5.88e-08	0.01	5.24979	-9.03612	4.22068e-10	0.24782	6.17144	-4.63824	Sevir.1G249200	22.1.3	polyamine metabolism.synthesis.arginine decarboxylase	'(loc_os04g01690.3 : 991.0) no description available & (p22220|spe1_avesa : 869.0) Arginine decarboxylase (EC 4.1.1.19) (ARGDC) (ADC) - Avena sativa (Oat) & (at2g16500 : 553.0) encodes a arginine decarboxylase (ADC)
Sevir.1G249600	0.167567	145.137	151.996	-0.0666115	0.819844	149.774	148.207	0.0151768	0.566896	143.392	164.096	-0.194572	0.0377584	147.097	196.27	-0.416078	8.46e-09	149.378	299.321	-1.00272	2.57518e-08	147.325	315.127	-1.09693	Sevir.1G249600	29.5.5	protein.degradation.serine protease	'(loc_os02g42290.2 : 364.0) no description available & (gnl|cdd|36058 : 282.0) no description available & (at5g23140 : 273.0) One of several nuclear-encoded ClpPs (caseinolytic protease). Contains a highly conserved catalytic triad of Ser-type proteases (Ser-His-Asp). The name reflects nomenclature described in Adam et. al (2001).; nuclear-encoded CLP protease P7 (NCLPP7); FUNCTIONS IN: cobalt io…
Sevir.1G249700	0.735038	1.62498	1.72227	-0.0838923	0.609992	1.34339	1.59623	-0.248789	0.0351496	1.3565	2.79163	-1.04123	0.00108133	1.33137	4.29032	-1.68817	0.00102059	1.18307	4.15821	-1.81343	0.00131079	1.17277	4.26362	-1.86216	Sevir.1G249700	35.2	not assigned.unknown	'(loc_os02g42300.1 : 638.0) no description available & (at5g23200 : 474.0) unknown protein; BEST Arabidopsis thaliana protein match is: unknown protein (TAIR:AT5G08270.1); Has 30201 Blast hits to 17322 proteins in 780 species: Archae - 12; Bacteria - 1396; Metazoa - 17338; Fungi - 3422; Plants - 5037; Viruses - 0; Other Eukaryotes - 2996 (source: NCBI BLink). & (reliability: 948.0) & (original de…	AT5G23200	loc_os02g42300	AT5G23200	35.2	not assigned.unknown	unknown protein | chr5:7807183-7809164 FORWARD			unknown protein; BEST Arabidopsis thaliana protein match is: unknown protein (TAIR:AT5G08270.1); Has 30201 Blast hits to 17322 proteins in 780 species: Archae - 12; Bacteria - 1396; Metazoa - 17338; Fungi - 3422; Plants - 5037; Viruses - 0; Other Eukaryotes - 2996 (source: NCBI BLink).
Sevir.1G249800	0.366817	4.45301	3.34553	0.412546	0.624694	4.14416	3.48769	0.248805	0.00500476	3.16488	7.64746	-1.27283	0.00110449	3.89596	10.1341	-1.37917	2.7e-12	4.20062	19.4562	-2.21155	3.32064e-12	3.84121	18.4962	-2.2676	Sevir.1G249800	29.5.5	protein.degradation.serine protease	'(loc_os02g42310.1 : 818.0) no description available & (at5g23210 : 610.0) serine carboxypeptidase-like 34 (SCPL34); FUNCTIONS IN: serine-type carboxypeptidase activity; INVOLVED IN: proteolysis; LOCATED IN: plant-type cell wall; EXPRESSED IN: 22 plant structures; EXPRESSED DURING: 13 growth stages; CONTAINS InterPro DOMAIN/s: Peptidase S10
Sevir.1G250500	0.00615179	16.9135	12.4364	0.443608	0.0017129	15.022	3.98216	1.91546	0.54886	10.4257	9.04433	0.205055	0.0197753	5.38132	8.11329	-0.592325	8.33e-05	2.42815	9.0749	-1.90202	0.000172987	2.32218	9.50877	-2.03378	Sevir.1G250500	17.2.3	hormone metabolism.auxin.induced-regulated-responsive-activated	'(loc_os02g42380.1 : 126.0) no description available & (at5g23280 : 108.0) TCP family transcription factor ; CONTAINS InterPro DOMAIN/s: Transcription factor
Sevir.1G250700	0.37884	9.60764	10.0862	-0.0701249	0.790652	9.8733	9.96579	-0.0134508	0.0106633	9.28654	14.7747	-0.669918	0.0216906	10.9653	17.2544	-0.65402	3.76e-06	9.58482	21.5265	-1.16729	1.7177e-09	10.5807	28.9436	-1.45182	Sevir.1G250700	27.1.2	RNA.processing.RNA helicase	'(loc_os03g12000.1 : 970.0) no description available & (at1g12770 : 622.0) Encodes a DEAD-box RNA helicase that localizes to mitochondria and is essential for regulating cell-to-cell transport via plasmodesmata.; embryo defective 1586 (EMB1586); FUNCTIONS IN: RNA helicase activity; INVOLVED IN: plasmodesma organization
Sevir.1G251000	0.0168626	12.4862	10.0817	0.308599	1.02e-09	12.8661	2.07878	2.62976	0.000121174	10.6222	3.57894	1.56948	0.195384	6.51587	3.64683	0.837314	0.392938	2.71298	4.63882	-0.77388	0.12334	2.01926	4.40255	-1.12451	Sevir.1G251000	17.1.3	hormone metabolism.abscisic acid.induced-regulated-responsive-activated	'(loc_os02g42430.1 : 373.0) no description available & (at5g08350 : 170.0) GRAM domain-containing protein / ABA-responsive protein-related; CONTAINS InterPro DOMAIN/s: GRAM (InterPro:IPR004182); BEST Arabidopsis thaliana protein match is: GRAM domain-containing protein / ABA-responsive protein-related (TAIR:AT5G23370.1); Has 358 Blast hits to 358 proteins in 24 species: Archae - 0; Bacteria - 0; …	AT5G08350	loc_os02g42430	AT5G08350	17.1.3	hormone metabolism.abscisic acid.induced-regulated-responsive-activated	GRAM domain-containing protein / ABA-responsive protein-related | chr5:2686245-2687251 REVERSE	GRAM domain-containing protein / ABA-responsive protein-related		GRAM domain-containing protein / ABA-responsive protein-related; CONTAINS InterPro DOMAIN/s: GRAM (InterPro:IPR004182); BEST Arabidopsis thaliana protein match is: GRAM domain-containing protein / ABA-responsive protein-related (TAIR:AT5G23370.1); Has 358 Blast hits to 358 proteins in 24 species: Archae - 0; Bacteria - 0; Metazoa - 0; Fungi - 0; Plants - 358; Viruses - 0; Other Eukaryotes - 0 (so…
Sevir.1G251100	0.000112586	14.5142	9.98734	0.539294	0.0888754	14.0507	8.07629	0.798874	0.0089518	12.0446	13.3221	-0.14543	1.25616e-07	4.54019	11.7375	-1.3703	0.000574958	3.25401	10.2229	-1.65151	2.17109e-07	2.98464	13.5196	-2.17942	Sevir.1G251100	17.1.3	hormone metabolism.abscisic acid.induced-regulated-responsive-activated	'(loc_os02g42440.1 : 332.0) no description available & (at5g23370 : 190.0) GRAM domain-containing protein / ABA-responsive protein-related; CONTAINS InterPro DOMAIN/s: GRAM (InterPro:IPR004182); BEST Arabidopsis thaliana protein match is: GRAM domain-containing protein / ABA-responsive protein-related (TAIR:AT5G23350.1); Has 1807 Blast hits to 1807 proteins in 277 species: Archae - 0; Bacteria - …	AT5G23370	loc_os02g42440	AT5G23370	17.1.3	hormone metabolism.abscisic acid.induced-regulated-responsive-activated	GRAM domain-containing protein / ABA-responsive protein-related | chr5:7863331-7864271 REVERSE	GRAM domain-containing protein / ABA-responsive protein-related		GRAM domain-containing protein / ABA-responsive protein-related; CONTAINS InterPro DOMAIN/s: GRAM (InterPro:IPR004182); BEST Arabidopsis thaliana protein match is: GRAM domain-containing protein / ABA-responsive protein-related (TAIR:AT5G23350.1); Has 1807 Blast hits to 1807 proteins in 277 species: Archae - 0; Bacteria - 0; Metazoa - 736; Fungi - 347; Plants - 385; Viruses - 0; Other Eukaryotes …
Sevir.1G251700	0.443994	14.4725	19.8428	-0.455306	0.0889595	19.0902	13.1299	0.539972	0.363877	17.4776	14.0213	0.317884	1.85515e-06	12.8162	7.54451	0.764471	4.88e-15	15.3695	3.4346	2.16185	1.34175e-19	12.6823	2.90283	2.12728	Sevir.1G251700	35.2	not assigned.unknown	'(loc_os04g44530.5 : 580.0) no description available & (at1g73390 : 497.0) Endosomal targeting BRO1-like domain-containing protein; FUNCTIONS IN: molecular_function unknown; LOCATED IN: cellular_component unknown; EXPRESSED IN: 24 plant structures; EXPRESSED DURING: 13 growth stages; CONTAINS InterPro DOMAIN/s: BRO1 (InterPro:IPR004328); BEST Arabidopsis thaliana protein match is: Endosomal targe…	AT1G73390	loc_os04g44530	AT1G73390	35.2	not assigned.unknown	FUNCTIONS IN: molecular_function unknown; INVOLVED IN: N-terminal protein myristoylation; LOCATED IN: cellular_component unknown; EXPRESSED IN: 24 plant structures; EXPRESSED DURING: 13 growth stages; CONTAINS InterPro DOMAIN/s: BRO1 (InterPro:IPR004328); BEST Arabidopsis thaliana protein match is: unknown protein (TAIR:AT1G17940.1); Has 95 Blast hits to 95 proteins in 25 species: Archae - 0; Bac…	Endosomal targeting BRO1-like domain-containing protein		Endosomal targeting BRO1-like domain-containing protein; FUNCTIONS IN: molecular_function unknown; INVOLVED IN: N-terminal protein myristoylation; LOCATED IN: cellular_component unknown; EXPRESSED IN: 24 plant structures; EXPRESSED DURING: 13 growth stages; CONTAINS InterPro DOMAIN/s: BRO1 (InterPro:IPR004328); BEST Arabidopsis thaliana protein match is: Endosomal targeting BRO1-like domain-conta…
Sevir.1G252200	0.529703	2.89413	2.31479	0.32225	0.453078	1.85649	2.42933	-0.387983	0.412288	2.42372	3.61567	-0.57704	0.163807	2.71205	4.33978	-0.678241	0.00195241	1.65947	5.06458	-1.60972	0.00577104	2.09791	6.32446	-1.59199	Sevir.1G252200	35.2	not assigned.unknown	' (original description: pacid=40607660 transcript=Sevir.1G252200.1 locus=Sevir.1G252200 ID=Sevir.1G252200.1.v2.1 annot-version=v2.1)'			NA	NA	NA	NA	NA	NA	NA
Sevir.1G252600	0.106239	0.221784	0.526295	-1.24672	0.622803	0.409307	0.568217	-0.473257	0.99112	0.226111	0.163002	0.472141	0.659074	0.19144	0.365009	-0.931041	0.00978156	0.152968	1.23358	-3.01155	0.288909	0.358489	0.94685	-1.40121	Sevir.1G252600	27.3.3	RNA.regulation of transcription.AP2/EREBP
Sevir.1G253100	0.917077	2.1103	2.00314	0.0751847	0.699834	2.37564	2.67432	-0.170855	0.004039	2.18143	5.90566	-1.43682	0.205546	1.91005	3.24854	-0.766177	0.109162	1.65634	4.88417	-1.56011	0.415323	2.01845	3.61558	-0.840977	Sevir.1G253100	10.7	cell wall.modification	'(loc_os02g42650.1 : 348.0) no description available & (q7x6j9|exb17_orysa : 335.0) Expansin-B17 precursor (OsEXPB17) (Beta-expansin-17) (OsaEXPb1.13) - Oryza sativa (Rice) & (at4g28250 : 303.0) putative beta-expansin/allergen protein. Naming convention from the Expansin Working Group (Kende et al
Sevir.1G253300	0.771058	0.763056	0.91885	-0.268041	0.0189928	1.41036	0.204108	2.78866	0.359419	0.712878	1.55301	-1.12334	0.184675	0.69183	1.59213	-1.20247	0.466922	1.31472	1.79943	-0.452784	0.00939999	0.297408	2.16999	-2.86717	Sevir.1G253300	29.5.11.4.2	protein.degradation.ubiquitin.E3.RING	'(loc_os04g44820.1 : 197.0) no description available & (gnl|cdd|36041 : 129.0) no description available & (at4g27470 : 108.0) Encodes a RING finger E3 ubiquitin ligase.; RING membrane-anchor 3 (RMA3); CONTAINS InterPro DOMAIN/s: Zinc finger
Sevir.1G254350	0.226976	4.07977	3.54309	0.203479	0.000191615	5.69205	0.154368	5.20451	0.0062272	5.48174	0.933821	2.55342	0.568857	3.0144	3.84112	-0.349657	0.911537	1.88431	3.21332	-0.770024	0.151831	1.80056	5.0019	-1.47403	Sevir.1G254350	35.2	not assigned.unknown	' no hits & (original description: pacid=40608619 transcript=Sevir.1G254350.1 locus=Sevir.1G254350 ID=Sevir.1G254350.1.v2.1 annot-version=v2.1)'			NA	NA	NA	NA	NA	NA	NA
Sevir.1G254900	0.876455	3.86306	1.41397	1.44999	0.0630592	1.73282	4.24481	-1.29258	0.636553	1.27151	1.26408	0.0084539	0.290131	1.50928	1.65082	-0.129324	8.11e-06	3.68058	1.15613	1.67063	6.45924e-06	6.30945	2.59556	1.28147	Sevir.1G254900	16.5.1.2.3	secondary metabolism.sulfur-containing.glucosinolates.regulation.indole	'(loc_os02g42850.1 : 319.0) no description available & (gnl|cdd|35271 : 190.0) no description available & (at5g52260 : 184.0) Member of the R2R3 factor gene family.; myb domain protein 19 (MYB19); CONTAINS InterPro DOMAIN/s: SANT
Sevir.1G255200	0.868151	5.41507	6.25428	-0.207863	0.752031	5.9696	5.21373	0.195318	0.0410733	7.01272	3.65067	0.941812	0.0962275	4.68264	3.93374	0.251421	0.000444186	7.01118	2.63991	1.40917	7.19377e-05	5.59546	2.09483	1.41742	Sevir.1G255200	27.3.67	RNA.regulation of transcription.putative transcription regulator	'(loc_os04g45070.1 : 108.0) no description available & (at2g45820 : 83.2) Remorin family protein; FUNCTIONS IN: DNA binding; INVOLVED IN: biological_process unknown; LOCATED IN: plasma membrane; EXPRESSED IN: 25 plant structures; EXPRESSED DURING: 15 growth stages; CONTAINS InterPro DOMAIN/s: Remorin
Sevir.1G255700	0.983788	27.6419	30.5107	-0.142458	0.822003	33.3976	30.7228	0.120433	0.794303	31.6265	28.3897	0.155763	0.0153013	26.3532	20.9449	0.331379	1.09e-09	26.1536	13.7834	0.924076	1.15689e-14	25.4245	9.68021	1.39311	Sevir.1G255700	28.99	DNA.unspecified	'(loc_os02g42940.1 : 296.0) no description available & (at2g45140 : 206.0) Encodes a Plant VAMP-Associated protein that localizes to the ER and binds to the sitosterol-binding protein ORP3a. The WFDE motif in ORP3a appears to be important for this direct interaction. Mutation of this motif causes ORP3a to relocalize to the Golgi and cytosol. The interaction between PVA12 and ORP3a does not appear…
Sevir.1G256200	0.00810654	8.7897	11.8201	-0.427356	0.470679	8.7647	6.4201	0.44911	0.00537501	7.77908	4.6751	0.734601	0.000393488	9.82732	5.63953	0.801224	4.25e-06	11.6031	5.82753	0.993558	6.02366e-06	10.0723	4.86002	1.05136	Sevir.1G256200	17.2.3	hormone metabolism.auxin.induced-regulated-responsive-activated	'(loc_os02g42990.1 : 156.0) no description available & (at2g45210 : 88.6) SAUR-like auxin-responsive protein family ; CONTAINS InterPro DOMAIN/s: Auxin responsive SAUR protein (InterPro:IPR003676); BEST Arabidopsis thaliana protein match is: SAUR-like auxin-responsive protein family (TAIR:AT3G60690.1); Has 1221 Blast hits to 1213 proteins in 27 species: Archae - 0; Bacteria - 0; Metazoa - 0; Fung…	AT2G45210	loc_os02g42990	AT2G45210	17.2.3	hormone metabolism.auxin.induced-regulated-responsive-activated	auxin-responsive protein-related | chr2:18641566-18642704 FORWARD	SAUR-like auxin-responsive protein family		SAUR-like auxin-responsive protein family ; CONTAINS InterPro DOMAIN/s: Auxin responsive SAUR protein (InterPro:IPR003676); BEST Arabidopsis thaliana protein match is: SAUR-like auxin-responsive protein family (TAIR:AT3G60690.1); Has 1221 Blast hits to 1213 proteins in 27 species: Archae - 0; Bacteria - 0; Metazoa - 0; Fungi - 0; Plants - 1220; Viruses - 0; Other Eukaryotes - 1 (source: NCBI BLin…
Sevir.1G256600	0.852671	44.7512	19.9728	1.16389	0.00420615	18.4365	43.8557	-1.25019	1.72265e-10	21.825	45.374	-1.05588	1.70897e-06	19.4078	41.033	-1.08015	2.96e-05	20.8346	39.5559	-0.92491	0.00507444	23.2393	42.9192	-0.885055	Sevir.1G256600	20	stress	'(loc_os02g43020.1 : 795.0) no description available & (at1g62740 : 669.0) stress-inducible protein
Sevir.1G258400	0.049039	11.7849	10.0298	0.232647	0.170195	8.71022	13.1513	-0.594429	0.0164567	8.9012	6.39903	0.476147	2.67814e-08	10.3112	5.65983	0.865378	8.92e-21	15.6225	4.98568	1.64776	4.32989e-25	17.51	5.10499	1.7782	Sevir.1G258400	34.12	transport.metal	'(loc_os02g43370.2 : 1067.0) no description available & (at5g24380 : 827.0) closest Arabidopsis homolog of Zea maize metal-phytosiderophore/metal-nicotianamine transporter ZmYS1; YELLOW STRIPE like 2 (YSL2); FUNCTIONS IN: oligopeptide transporter activity; INVOLVED IN: oligopeptide transport
Sevir.1G258600	0.242835	0.217373	0.0415849	2.38604	0.990193	0.0691268	0.072925	-0.0771676	0.185383	0.0731236	0.316942	-2.11581	0.00625776	0.0710913	1.03157	-3.85903	1.33e-05	0.112189	1.25798	-3.48711	0.000430824	0.0649717	1.44469	-4.4748	Sevir.1G258600	34.12	transport.metal	'(loc_os04g45900.1 : 960.0) no description available & (at5g53550 : 853.0) YELLOW STRIPE like 3 (YSL3); CONTAINS InterPro DOMAIN/s: Oligopeptide transporter OPT superfamily (InterPro:IPR004813); BEST Arabidopsis thaliana protein match is: YELLOW STRIPE like 2 (TAIR:AT5G24380.1). & (reliability: 1706.0) & (original description: pacid=40605852 transcript=Sevir.1G258600.1 locus=Sevir.1G258600 ID=Sev…	AT5G53550	loc_os04g45900	AT5G53550	34.12	transport.metal	Symbols: YSL3
Sevir.1G259200	0.0633018	18.4888	24.2439	-0.390973	0.674682	22.1263	20.0478	0.142316	0.00016511	21.5193	36.806	-0.774312	6.89871e-29	20.147	82.6733	-2.03686	4.45e-43	18.3316	102.355	-2.48117	5.86119e-38	18.1773	109.02	-2.58438	Sevir.1G259200	35.2	not assigned.unknown	'(loc_os02g43500.2 : 435.0) no description available & (at5g61670 : 391.0) Encodes a close homolog of the Cauliflower OR (Orange) protein. The function of OR is to induce the differentiation of proplastids or other noncolored plastids into chromoplasts for carotenoid accumulation. Both proteins contain a Cysteine-rich zinc finger domain that is highly specific to DnaJ-like molecular chaperons.; B…	AT5G61670	loc_os02g43500	AT5G61670	35.2	not assigned.unknown	Encodes a close homolog of the Cauliflower OR (Orange) protein. The function of OR is to induce the differentiation of proplastids or other noncolored plastids into chromoplasts for carotenoid accumulation. Both proteins contain a Cysteine-rich zinc finger domain that is highly specific to DnaJ-like molecular chaperons. | chr5:24783504-24785349 FORWARD		Encodes a close homolog of the Cauliflower OR (Orange) protein. The function of OR is to induce the differentiation of proplastids or other noncolored plastids into chromoplasts for carotenoid accumulation. Both proteins contain a Cysteine-rich zinc finger domain that is highly specific to DnaJ-like molecular chaperons.	BEST Arabidopsis thaliana protein match is: chaperone protein dnaJ-related (TAIR:AT5G06130.2); Has 1807 Blast hits to 1807 proteins in 277 species: Archae - 0; Bacteria - 0; Metazoa - 736; Fungi - 347; Plants - 385; Viruses - 0; Other Eukaryotes - 339 (source: NCBI BLink).
Sevir.1G259350	0.207525	4.30079	7.03882	-0.710731	0.015012	3.61249	10.9255	-1.59663	1.65907e-08	4.03369	18.2772	-2.17987	7.33599e-11	2.48024	26.0757	-3.39415	3.7e-11	3.42234	28.3774	-3.05169	1.99043e-09	4.59619	29.5468	-2.68449	Sevir.1G259350	35.2	not assigned.unknown	' no hits & (original description: pacid=40607220 transcript=Sevir.1G259350.1 locus=Sevir.1G259350 ID=Sevir.1G259350.1.v2.1 annot-version=v2.1)'			NA	NA	NA	NA	NA	NA	NA
Sevir.1G259400	0.532981	2.23949	1.30176	0.782701	0.225788	1.14528	1.82402	-0.67143	0.00305685	1.2835	3.42914	-1.41776	0.0403665	0.863839	2.36443	-1.45266	0.0083366	1.37857	3.64702	-1.40354	0.0809081	1.89638	4.2332	-1.1585	Sevir.1G259400	35.2	not assigned.unknown	' (original description: pacid=40604757 transcript=Sevir.1G259400.1 locus=Sevir.1G259400 ID=Sevir.1G259400.1.v2.1 annot-version=v2.1)'			NA	NA	NA	NA	NA	NA	NA
Sevir.1G260100	0.139709	8.85526	13.6512	-0.624425	0.348952	10.5316	14.5721	-0.468478	0.00398481	10.4229	14.4476	-0.471081	0.89396	8.77543	11.7391	-0.419781	0.000752014	8.9403	5.72395	0.643312	8.86509e-07	7.96524	3.75518	1.08484	Sevir.1G260100	31.4	cell.vesicle transport	'(loc_os10g40140.1 : 368.0) no description available & (at5g47180 : 223.0) Plant VAMP (vesicle-associated membrane protein) family protein; FUNCTIONS IN: structural molecule activity; LOCATED IN: plasma membrane; EXPRESSED IN: 24 plant structures; EXPRESSED DURING: 15 growth stages; CONTAINS InterPro DOMAIN/s: PapD-like (InterPro:IPR008962)
Sevir.1G260900	0.030339	6.65578	7.32743	-0.138699	0.0271122	4.39793	7.38318	-0.747419	0.280399	4.82904	6.76256	-0.485832	0.763217	4.70405	5.0289	-0.0963395	0.706834	4.83375	6.30027	-0.382271	0.685597	5.62381	6.99513	-0.314804	Sevir.1G260900	11.9.2.1	lipid metabolism.lipid degradation.lipases.triacylglycerol lipase	'(loc_os02g43700.1 : 757.0) no description available & (at4g16820 : 357.0) Encodes a lipase that hydrolyzes phosphatidylcholine
Sevir.1G261300	0.585614	8.75182	7.75728	0.174032	0.111872	6.43033	9.63995	-0.584134	0.0198547	6.40749	12.0307	-0.908894	0.0192112	7.51628	14.707	-0.968413	0.151807	8.86416	13.3639	-0.592289	0.0138583	8.48858	18.9127	-1.15576	Sevir.1G261300	29.5	protein.degradation	'(loc_os02g43760.1 : 408.0) no description available & (at4g17510 : 290.0) ubiquitin C-terminal hydrolase 3 (UCH3); FUNCTIONS IN: ubiquitin thiolesterase activity; INVOLVED IN: ubiquitin-dependent protein catabolic process; LOCATED IN: intracellular; EXPRESSED IN: 24 plant structures; EXPRESSED DURING: 15 growth stages; CONTAINS InterPro DOMAIN/s: Peptidase C12
Sevir.1G261500	0.894697	11.1969	2.3946	2.22524	NA	2.00239	11.4334	-2.51345	0.34952	2.37113	1.74276	0.444202	3.75142e-08	6.49949	1.70598	1.92973	7.71e-14	10.5042	1.69031	2.6356	7.28555e-18	13.5629	1.34947	3.32921	Sevir.1G261500	17.5.2	hormone metabolism.ethylene.signal transduction	'(loc_os02g43790.1 : 214.0) no description available & (at4g17500 : 125.0) Encodes a member of the ERF (ethylene response factor) subfamily B-3 of ERF/AP2 transcription factor family (ATERF-1). The protein contains one AP2 domain. There are 18 members in this subfamily including ATERF-1
Sevir.1G261900	0.338661	4.02773	6.43745	-0.676522	0.00256546	6.3217	2.32276	1.44447	0.215535	7.983	7.17205	0.154545	4.22384e-08	9.34463	2.5726	1.86091	7.03e-18	9.72648	1.04418	3.21955	1.36831e-17	9.17083	0.720303	3.67038	Sevir.1G261900	17.5.2	hormone metabolism.ethylene.signal transduction	'(loc_os02g43820.1 : 218.0) no description available & (at5g47230 : 90.9) encodes a member of the ERF (ethylene response factor) subfamily B-3 of ERF/AP2 transcription factor family (ATERF-5). The protein contains one AP2 domain. There are 18 members in this subfamily including ATERF-1
Sevir.1G262100	0.736168	0.992325	0.769267	0.367328	0.506417	1.06475	0.978338	0.122108	0.00765896	1.38578	0.760333	0.865996	0.00182232	1.50241	0.853875	0.815185	0.0134233	1.54814	0.622405	1.31461	0.00416716	1.40769	0.716036	0.975229	Sevir.1G262100	23.3.3	nucleotide metabolism.salvage.NUDIX hydrolases	'(loc_os04g46280.1 : 480.0) no description available & (at5g47240 : 382.0) nudix hydrolase homolog 8 (NUDT8); FUNCTIONS IN: hydrolase activity; INVOLVED IN: response to wounding; LOCATED IN: cytosol; EXPRESSED IN: 22 plant structures; EXPRESSED DURING: 13 growth stages; CONTAINS InterPro DOMAIN/s: NUDIX hydrolase domain-like (InterPro:IPR015797)
Sevir.1G262300	0.000228187	25.6637	22.8628	0.166727	5.05e-06	36.0452	9.66618	1.89879	1.036e-07	29.8366	10.7245	1.47617	3.19839e-07	20.6244	10.3346	0.996873	0.000129373	15.0016	7.87031	0.930623	0.00920246	10.4755	8.47967	0.304933	Sevir.1G262300	35.2	not assigned.unknown	'(loc_os02g43850.1 : 557.0) no description available & (at5g51180 : 426.0) alpha/beta-Hydrolases superfamily protein; CONTAINS InterPro DOMAIN/s: Protein of unknown function DUF676
Sevir.1G262500	0.787227	7.20343	7.70154	-0.0964623	0.869282	7.69948	8.04107	-0.0626271	0.318303	8.55547	10.003	-0.225519	0.319329	7.36894	11.4247	-0.632632	0.00145471	7.74762	13.6915	-0.821455	0.0027395	6.35626	13.6213	-1.09962	Sevir.1G262500	34.3	transport.amino acids	'(loc_os02g43860.1 : 800.0) no description available & (at1g05940 : 548.0) Encodes a member of the cationic amino acid transporter (CAT) subfamily of amino acid polyamine choline transporters.; cationic amino acid transporter 9 (CAT9); FUNCTIONS IN: cationic amino acid transmembrane transporter activity; INVOLVED IN: amino acid transport
Sevir.1G262800	0.588934	2.87819	2.86055	0.00887094	0.180918	2.92418	2.09099	0.483844	0.913873	2.3853	2.48165	-0.057129	0.0911852	2.46142	4.2592	-0.791089	0.00269569	2.46731	6.25317	-1.34165	7.24726e-06	2.19847	7.53028	-1.7762	Sevir.1G262800	29.4	protein.postranslational modification	'(loc_os02g43906.1 : 523.0) no description available & (at5g51290 : 480.0) Diacylglycerol kinase family protein; FUNCTIONS IN: diacylglycerol kinase activity; INVOLVED IN: activation of protein kinase C activity by G-protein coupled receptor protein signaling pathway; LOCATED IN: cellular_component unknown; EXPRESSED IN: 12 plant structures; EXPRESSED DURING: 6 growth stages; CONTAINS InterPro DO…
Sevir.1G263100	0.925478	1.75602	1.86026	-0.0831923	0.290258	2.40253	1.65162	0.54067	0.328588	2.3883	1.90393	0.327006	0.070845	1.94233	3.22966	-0.733598	0.697588	2.44958	2.95505	-0.270647	0.0185448	1.89793	4.40788	-1.21566	Sevir.1G263100	31.2	cell.division	'(loc_os02g43920.1 : 1028.0) no description available & (at3g48150 : 786.0) anaphase-promoting complex or cyclosome subunit; anaphase-promoting complex subunit 8 (APC8); FUNCTIONS IN: binding; INVOLVED IN: cell cycle
Sevir.1G263400	0.474982	2.02335	1.17476	0.784379	0.00696934	0.713403	2.58512	-1.85744	0.164818	0.872297	1.89437	-1.11882	0.137938	0.879689	0.564326	0.640465	0.000505739	3.24513	0.771528	2.07248	4.95025e-07	4.24566	0.797771	2.41194	Sevir.1G263400	27.3.3	RNA.regulation of transcription.AP2/EREBP
Sevir.1G263700	9.51e-07	4.09988	10.7534	-1.39114	0.000844126	4.15803	10.8241	-1.38028	0.49522	6.7722	6.71834	0.0115198	4.69803e-05	10.3794	4.04496	1.35952	5.3e-11	11.2933	3.60034	1.64926	5.61663e-13	12.6751	3.28542	1.94785	Sevir.1G263700	27.3.3	RNA.regulation of transcription.AP2/EREBP
Sevir.1G264000	0.226351	10.4805	8.05186	0.380316	0.0817356	10.1615	5.88247	0.788614	0.337728	11.5791	8.72796	0.407803	0.00347125	9.9568	19.7089	-0.985093	1.09e-11	8.70316	29.3278	-1.75266	3.30777e-05	10.4118	26.1952	-1.33108	Sevir.1G264000	35.2	not assigned.unknown	'(loc_os02g44010.1 : 285.0) no description available & (at4g25170 : 95.5) Uncharacterised conserved protein (UCP012943); FUNCTIONS IN: molecular_function unknown; INVOLVED IN: biological_process unknown; EXPRESSED IN: 23 plant structures; EXPRESSED DURING: 13 growth stages; CONTAINS InterPro DOMAIN/s: Uncharacterised conserved protein UCP012943 (InterPro:IPR016606); BEST Arabidopsis thaliana prot…	AT4G25170	loc_os02g44010	AT4G25170	35.2	not assigned.unknown	FUNCTIONS IN: molecular_function unknown; INVOLVED IN: biological_process unknown; EXPRESSED IN: 23 plant structures; EXPRESSED DURING: 13 growth stages; CONTAINS InterPro DOMAIN/s: Uncharacterised conserved protein UCP012943 (InterPro:IPR016606); BEST Arabidopsis thaliana protein match is: unknown protein (TAIR:AT5G61490.1). | chr4:12909575-12911580 FORWARD	Uncharacterised conserved protein (UCP012943)		Uncharacterised conserved protein (UCP012943); CONTAINS InterPro DOMAIN/s: Uncharacterised conserved protein UCP012943 (InterPro:IPR016606); BEST Arabidopsis thaliana protein match is: Uncharacterised conserved protein (UCP012943) (TAIR:AT5G61490.1); Has 30201 Blast hits to 17322 proteins in 780 species: Archae - 12; Bacteria - 1396; Metazoa - 17338; Fungi - 3422; Plants - 5037; Viruses - 0; Othe…
Sevir.1G264500	0.725154	11.9678	11.0093	0.120439	0.58743	10.0819	10.3041	-0.0314576	0.0651244	5.02104	12.3162	-1.29449	0.0206938	11.0663	18.5617	-0.746151	0.093996	6.67803	16.0935	-1.26898	0.0109268	6.33142	15.4448	-1.28652	Sevir.1G264500	35.2	not assigned.unknown	' no hits & (original description: pacid=40608035 transcript=Sevir.1G264500.5 locus=Sevir.1G264500 ID=Sevir.1G264500.5.v2.1 annot-version=v2.1)'			NA	NA	NA	NA	NA	NA	NA
Sevir.1G265100	0.980615	9.71086	12.0001	-0.305375	0.0489882	9.19252	23.1216	-1.33071	1.48424e-08	10.1804	21.5198	-1.07986	1.61265e-07	7.35968	15.8806	-1.10955	2.59e-12	4.54666	18.2129	-2.00208	2.34204e-13	5.04238	21.3916	-2.08486	Sevir.1G265100	26.1	misc.cytochrome P450	'(loc_os06g09210.1 : 647.0) no description available & (at2g46950 : 490.0) member of CYP709B; "cytochrome P450
Sevir.1G265400	0.251433	4.18795	3.37259	0.312386	0.415868	4.36431	6.26258	-0.521005	0.00176138	4.56739	9.64649	-1.07863	0.00231296	2.91091	7.168	-1.3001	0.0124196	2.4983	7.27026	-1.54106	0.0066314	2.4871	7.77083	-1.6436	Sevir.1G265400	10.7	cell wall.modification	'(q6h676|exb11_orysa : 404.0) Expansin-B11 precursor (OsEXPB11) (Beta-expansin-11) (OsaEXPb1.20) - Oryza sativa (Rice) & (loc_os02g44108.1 : 404.0) no description available & (at2g45110 : 254.0) member of BETA-EXPANSINS. Naming convention from the Expansin Working Group (Kende et al
Sevir.1G265550	0.827268	0.949659	1.59638	-0.749326	0.098368	1.75682	0.952466	0.883225	0.704051	1.26036	1.15605	0.124638	0.139211	0.670259	2.00015	-1.57732	0.532863	0.914789	0.864025	0.0823649	0.0995978	0.508951	1.71812	-1.75523	Sevir.1G265550	35.2	not assigned.unknown	' no hits & (original description: pacid=40607895 transcript=Sevir.1G265550.1 locus=Sevir.1G265550 ID=Sevir.1G265550.1.v2.1 annot-version=v2.1)'			NA	NA	NA	NA	NA	NA	NA
Sevir.1G266500	0.0371846	89.8928	82.8824	0.11714	0.699447	81.2974	69.3569	0.229169	2.8845e-33	73.852	22.4668	1.71684	4.06185e-52	85.617	25.281	1.75985	1.03e-75	101.073	23.9993	2.07434	3.29606e-59	93.6883	22.9585	2.02884	Sevir.1G266500	3.2.2	minor CHO metabolism.trehalose.TPP	'(loc_os02g44230.3 : 600.0) no description available & (at5g51460 : 402.0) homologous to the C-terminal part of microbial trehalose-6-phosphate phosphatases; ATTPPA; FUNCTIONS IN: trehalose-phosphatase activity; INVOLVED IN: trehalose biosynthetic process; LOCATED IN: chloroplast; EXPRESSED IN: 23 plant structures; EXPRESSED DURING: 16 growth stages; CONTAINS InterPro DOMAIN/s: HAD-superfamily hy…
Sevir.1G267200	0.584104	2.04755	1.80465	0.18218	0.0037273	2.45951	0.48125	2.35351	0.287062	1.96782	1.1616	0.760484	0.346952	1.44857	2.37073	-0.710699	1.27e-05	1.22707	6.80508	-2.4714	1.31827e-07	1.18953	8.22281	-2.78923	Sevir.1G267200	28.99	DNA.unspecified	'(loc_os02g44300.1 : 212.0) no description available & (at4g00170 : 152.0) Plant VAMP (vesicle-associated membrane protein) family protein; FUNCTIONS IN: structural molecule activity; INVOLVED IN: biological_process unknown; LOCATED IN: cellular_component unknown; EXPRESSED IN: 24 plant structures; EXPRESSED DURING: 14 growth stages; CONTAINS InterPro DOMAIN/s: PapD-like (InterPro:IPR008962)
Sevir.1G267400	0.347433	277.543	211.944	0.389026	0.0534196	212.487	316.981	-0.577022	0.00130876	208.854	480.724	-1.20271	0.0225955	227.246	455.567	-1.00341	0.115331	244.737	462.483	-0.918167	0.0292129	240.014	424.215	-0.821676	Sevir.1G267400	26.21	misc.protease inhibitor/seed storage/lipid transfer protein (LTP) family protein	'(loc_os02g44320.1 : 117.0) no description available & (at2g45180 : 91.3) Bifunctional inhibitor/lipid-transfer protein/seed storage 2S albumin superfamily protein; FUNCTIONS IN: lipid binding; INVOLVED IN: lipid transport; LOCATED IN: chloroplast thylakoid membrane; EXPRESSED IN: 22 plant structures; EXPRESSED DURING: 13 growth stages; CONTAINS InterPro DOMAIN/s: Bifunctional inhibitor/plant lip…
Sevir.1G267700	0.276898	33.9057	34.2565	-0.0148471	0.544481	29.2354	31.6756	-0.115654	0.000334087	29.2125	19.7234	0.566675	2.77991e-10	29.67	14.8098	1.00245	9.57e-23	29.246	12.7397	1.19891	2.47333e-14	28.6479	15.1318	0.920851	Sevir.1G267700	33.99	development.unspecified	'(loc_os02g44370.1 : 718.0) no description available & (at4g00150 : 256.0) HAIRY MERISTEM 3 (HAM3); FUNCTIONS IN: sequence-specific DNA binding transcription factor activity; INVOLVED IN: regulation of transcription; LOCATED IN: chloroplast; EXPRESSED IN: 22 plant structures; EXPRESSED DURING: 13 growth stages; CONTAINS InterPro DOMAIN/s: Transcription factor GRAS (InterPro:IPR005202); BEST Arabi…	AT4G00150	loc_os02g44370	AT4G00150	33.99	development.unspecified	scarecrow-like transcription factor 6 (SCL6) | chr4:57199-59286 REVERSE	GRAS family transcription factor	Belongs to one of the LOM (LOST MERISTEMS) genes: AT2G45160 (LOM1)
Sevir.1G268000	NA	1.43685	0.01	7.16677	0.150635	0.263415	1.43271	-2.44333	0.555984	0.01	0.19487	-4.28444	0.731022	0.01	0.01	0	0.00342723	0.94094	0.01	6.55603	1.83992e-05	2.2817	0.01	7.83397	Sevir.1G268000	31.1.1.1.2	cell.organisation.cytoskeleton.actin.actin depolymerizing factors	'(loc_os02g44470.1 : 263.0) no description available & (p30175|adf_lillo : 238.0) Actin-depolymerizing factor (ADF) - Lilium longiflorum (Trumpet lily) & (at1g01750 : 229.0) actin depolymerizing factor 11 (ADF11); FUNCTIONS IN: actin binding; INVOLVED IN: biological_process unknown; LOCATED IN: intracellular; EXPRESSED IN: 6 plant structures; EXPRESSED DURING: 4 anthesis
Sevir.1G268300	5.12e-13	63.1672	82.0074	-0.376578	0.000326623	43.548	102.314	-1.23233	0.463723	45.7001	47.002	-0.0405227	1.03119e-05	54.6316	44.0715	0.309891	7.14e-37	92.2664	40.0427	1.20427	1.92876e-41	109.198	33.5447	1.70279	Sevir.1G268300	21.2.2	redox.ascorbate and glutathione.glutathione	'(loc_os02g44500.1 : 337.0) no description available & (at4g11600 : 289.0) Encodes glutathione peroxidase.; glutathione peroxidase 6 (GPX6); FUNCTIONS IN: glutathione peroxidase activity; INVOLVED IN: response to oxidative stress
Sevir.1G268800	0.0774347	3.61207	6.30095	-0.802741	0.361572	5.45239	4.15624	0.391609	0.107616	5.12365	3.62227	0.500279	0.940268	4.25796	5.21687	-0.293021	0.0617192	4.24109	6.12511	-0.530301	0.00308383	3.44209	7.95415	-1.20842	Sevir.1G268800	34.9	transport.metabolite transporters at the mitochondrial membrane	'(loc_os02g44570.2 : 695.0) no description available & (at4g11440 : 295.0) Mitochondrial substrate carrier family protein; FUNCTIONS IN: binding; INVOLVED IN: transport
Sevir.1G269200	0.250729	0.461825	0.721453	-0.64356	0.357763	0.406177	0.719637	-0.825161	0.0784954	0.488448	0.879801	-0.848972	0.185411	0.673177	0.998335	-0.568537	0.316814	0.418809	0.873222	-1.06005	0.00775609	0.110073	0.968361	-3.13708	Sevir.1G269200	29.5.11.4.2	protein.degradation.ubiquitin.E3.RING	'(at1g01660 : 145.0) RING/U-box superfamily protein; FUNCTIONS IN: ubiquitin-protein ligase activity; INVOLVED IN: protein ubiquitination; LOCATED IN: ubiquitin ligase complex; CONTAINS InterPro DOMAIN/s: U box domain (InterPro:IPR003613); BEST Arabidopsis thaliana protein match is: U-box domain-containing protein kinase family protein (TAIR:AT2G45910.1); Has 73160 Blast hits to 42540 proteins in…	AT1G01660	loc_os10g40490	AT1G01660	29.5.11.4.2	protein.degradation.ubiquitin.E3.RING	U-box domain-containing protein | chr1:240057-242608 REVERSE	RING/U-box superfamily protein		RING/U-box superfamily protein; FUNCTIONS IN: ubiquitin-protein ligase activity; INVOLVED IN: protein ubiquitination; LOCATED IN: ubiquitin ligase complex; CONTAINS InterPro DOMAIN/s: U box domain (InterPro:IPR003613); BEST Arabidopsis thaliana protein match is: U-box domain-containing protein kinase family protein (TAIR:AT2G45910.1); Has 73160 Blast hits to 42540 proteins in 2253 species: Archae…
Sevir.1G269900	0.0810484	1.13286	0.852759	0.409763	0.0444314	1.4781	0.581041	1.34703	0.462615	1.47922	1.43788	0.0408967	0.226845	0.977036	1.81373	-0.892478	6.73e-06	0.552091	3.17779	-2.52505	2.28726e-05	0.530593	3.48878	-2.71705	Sevir.1G269900	34.1	transport.nucleotides	'(loc_os02g44680.1 : 736.0) no description available & (at5g03555 : 531.0) permease
Sevir.1G270600	0.207378	7.31421	6.51182	0.167641	0.0857227	7.56793	3.9893	0.923761	0.88177	5.64919	4.54084	0.315086	0.0953771	3.93294	6.34271	-0.689489	0.817752	4.22534	6.74865	-0.675532	0.672051	4.92077	5.9486	-0.273667	Sevir.1G270600	35.2	not assigned.unknown	' (original description: pacid=40605767 transcript=Sevir.1G270600.1 locus=Sevir.1G270600 ID=Sevir.1G270600.1.v2.1 annot-version=v2.1)'			NA	NA	NA	NA	NA	NA	NA
Sevir.1G270700	0.235966	2.00027	4.02626	-1.00925	0.651706	1.80177	1.32211	0.446571	0.0037758	0.836738	2.50605	-1.58257	0.0536521	0.183573	2.64837	-3.85068	0.0835166	0.406645	2.6492	-2.70371	0.481008	0.743165	1.98001	-1.41376	Sevir.1G270700	35.2	not assigned.unknown	' (original description: pacid=40609050 transcript=Sevir.1G270700.1 locus=Sevir.1G270700 ID=Sevir.1G270700.1.v2.1 annot-version=v2.1)'			NA	NA	NA	NA	NA	NA	NA
Sevir.1G270900	0.599234	2.62288	3.23328	-0.301845	0.70339	3.03206	2.46118	0.300952	0.967491	3.40335	2.83853	0.261815	0.137278	2.71966	3.91978	-0.527346	0.0124977	1.60777	4.31986	-1.42592	0.733665	1.77134	2.90551	-0.713953	Sevir.1G270900	35.2	not assigned.unknown	'(loc_os02g44740.1 : 395.0) no description available & (at4g35170 : 138.0) Late embryogenesis abundant (LEA) hydroxyproline-rich glycoprotein family; CONTAINS InterPro DOMAIN/s: Late embryogenesis abundant protein
Sevir.1G271100	0.666653	16.3376	17.8809	-0.130221	0.359671	17.9982	13.8686	0.376038	0.993421	17.4837	19.9901	-0.193272	0.360304	19.3389	23.6641	-0.291192	0.000429378	13.4572	31.0106	-1.20439	2.25588e-05	12.5205	32.9093	-1.3942	Sevir.1G271100	16.1.1.10	secondary metabolism.isoprenoids.non-mevalonate pathway.geranylgeranyl pyrophosphate synthase	'(loc_os02g44780.3 : 458.0) no description available & (at4g38460 : 230.0) geranylgeranyl reductase (GGR); INVOLVED IN: isoprenoid biosynthetic process; LOCATED IN: chloroplast; EXPRESSED IN: 24 plant structures; EXPRESSED DURING: 13 growth stages; CONTAINS InterPro DOMAIN/s: Polyprenyl synthetase-related (InterPro:IPR017446)
Sevir.1G271300	0.752581	3.14391	2.89309	0.119949	0.143982	2.55222	4.0202	-0.655516	0.0127983	2.51418	4.92572	-0.970244	8.55485e-05	2.2833	6.98922	-1.61401	8.85e-05	2.18324	6.75789	-1.63011	1.08177e-06	2.06241	8.84839	-2.10108	Sevir.1G271300	29.1.30	protein.aa activation.pseudouridylate synthase	'(loc_os02g44810.1 : 710.0) no description available & (at1g20370 : 524.0) Pseudouridine synthase family protein; FUNCTIONS IN: pseudouridine synthase activity; INVOLVED IN: pseudouridine synthesis
Sevir.1G271700	0.311152	5.44327	5.47713	-0.00894741	0.426411	4.45719	6.07548	-0.446866	0.0870272	6.33032	7.43098	-0.231274	0.559905	4.04003	5.26119	-0.381023	0.00538058	2.98341	6.78585	-1.18556	0.0215066	3.19319	7.26446	-1.18586	Sevir.1G271700	26.28	misc.GDSL-motif lipase	'(loc_os02g44860.1 : 575.0) no description available & (at5g55050 : 208.0) GDSL-like Lipase/Acylhydrolase superfamily protein; FUNCTIONS IN: hydrolase activity
Sevir.1G272100	0.0941302	2.56801	3.51831	-0.454232	0.131722	2.82491	4.56849	-0.693515	0.00193815	1.91224	4.54267	-1.24827	0.15314	2.44738	3.87175	-0.661744	0.773092	2.62207	3.44941	-0.395645	0.105754	2.26275	4.33828	-0.939047	Sevir.1G272100	35.2	not assigned.unknown	'(loc_os02g44900.1 : 543.0) no description available & (at4g35240 : 303.0) Protein of unknown function (DUF630 and DUF632); EXPRESSED IN: 23 plant structures; EXPRESSED DURING: 13 growth stages; CONTAINS InterPro DOMAIN/s: Protein of unknown function DUF630 (InterPro:IPR006868)
Sevir.1G272300	0.834436	11.5302	14.3685	-0.317494	0.0282596	15.5523	9.04084	0.782599	9.92427e-08	13.552	5.55122	1.28763	0.00012056	12.8326	7.70969	0.735074	0.00865977	11.1363	8.46847	0.395097	0.685618	9.78892	12.4484	-0.346743	Sevir.1G272300	35.2	not assigned.unknown	'(loc_os02g44910.2 : 884.0) no description available & (at4g38360 : 594.0) Protein of unknown function (DUF300); INVOLVED IN: biological_process unknown; LOCATED IN: endomembrane system; EXPRESSED IN: 23 plant structures; EXPRESSED DURING: 14 growth stages; CONTAINS InterPro DOMAIN/s: Protein of unknown function DUF300 (InterPro:IPR005178); BEST Arabidopsis thaliana protein match is: Protein of u…	AT4G38360	loc_os02g44910	AT4G38360	35.2	not assigned.unknown	unknown protein | chr4:17967107-17969958 FORWARD	Protein of unknown function (DUF300)		Protein of unknown function (DUF300); INVOLVED IN: biological_process unknown; LOCATED IN: endomembrane system; EXPRESSED IN: 23 plant structures; EXPRESSED DURING: 14 growth stages; CONTAINS InterPro DOMAIN/s: Protein of unknown function DUF300 (InterPro:IPR005178); BEST Arabidopsis thaliana protein match is: Protein of unknown function (DUF300) (TAIR:AT1G77220.1); Has 30201 Blast hits to 17322 …
Sevir.1G272600	0.000897907	88.4706	35.3573	1.32319	NA	53.2485	35.7766	0.573724	5.49772e-27	52.963	9.1719	2.52969	1.16037e-28	45.7594	12.7709	1.84121	8.2e-36	49.8837	17.4623	1.51433	2.10997e-14	51.4543	25.0212	1.04014	Sevir.1G272600	34.3	transport.amino acids	'(loc_os02g44980.1 : 592.0) no description available & (at2g42005 : 385.0) Transmembrane amino acid transporter family protein; CONTAINS InterPro DOMAIN/s: Amino acid transporter
Sevir.1G272800	0.00149852	47.7002	37.0693	0.363772	NA	30.7153	46.0524	-0.584321	4.18908e-42	39.317	6.46374	2.60471	2.1108e-77	52.8686	4.97131	3.41071	3.94e-128	87.8698	5.06368	4.11711	7.75207e-130	98.5359	4.25694	4.53276	Sevir.1G272800	35.2	not assigned.unknown	' (original description: pacid=40604820 transcript=Sevir.1G272800.2 locus=Sevir.1G272800 ID=Sevir.1G272800.2.v2.1 annot-version=v2.1)'			NA	NA	NA	NA	NA	NA	NA
Sevir.1G273500	0.253994	4.47501	3.09129	0.533683	0.598116	3.31356	3.77843	-0.189408	0.281248	3.72202	4.96483	-0.415657	0.0815667	2.66863	4.96918	-0.896911	0.00450916	3.26027	7.21323	-1.14565	0.0137523	3.04517	7.51112	-1.30251	Sevir.1G273500	35.2	not assigned.unknown	'(loc_os02g45090.1 : 454.0) no description available & (at1g09290 : 264.0) unknown protein; Has 73 Blast hits to 71 proteins in 26 species: Archae - 0; Bacteria - 0; Metazoa - 5; Fungi - 11; Plants - 54; Viruses - 0; Other Eukaryotes - 3 (source: NCBI BLink). & (reliability: 528.0) & (original description: pacid=40606938 transcript=Sevir.1G273500.5 locus=Sevir.1G273500 ID=Sevir.1G273500.5.v2.1 an…	AT1G09290	loc_os02g45090	AT1G09290	35.2	not assigned.unknown	unknown protein | chr1:3001517-3003762 REVERSE			unknown protein; Has 73 Blast hits to 71 proteins in 26 species: Archae - 0; Bacteria - 0; Metazoa - 5; Fungi - 11; Plants - 54; Viruses - 0; Other Eukaryotes - 3 (source: NCBI BLink).
Sevir.1G273700	0.535307	2.42061	3.28595	-0.440939	0.00195719	3.3833	0.893492	1.9209	0.190166	3.55837	2.13393	0.737703	0.632555	2.4393	2.78976	-0.193676	0.00111109	1.84412	4.068	-1.14138	0.00139581	1.42473	4.31655	-1.59919	Sevir.1G273700	10.2.1	cell wall.cellulose synthesis.cellulose synthase	'(loc_os10g20090.1 : 977.0) no description available & (at2g32540 : 537.0) encodes a gene similar to cellulose synthase; cellulose synthase-like B4 (CSLB04); FUNCTIONS IN: cellulose synthase activity
Sevir.1G273900	0.474344	8.66035	7.72366	0.165141	0.91535	8.56994	8.60404	-0.00573025	0.386002	9.8604	7.58457	0.378578	0.0580001	8.47874	14.7492	-0.798715	0.0169157	5.75418	15.0613	-1.38816	0.33972	8.46012	15.1553	-0.841072	Sevir.1G273900	27.3.50	RNA.regulation of transcription.General Transcription	'(loc_os02g45120.2 : 170.0) no description available & (gnl|cdd|38117 : 116.0) no description available & (at4g07950 : 96.3) DNA-directed RNA polymerase
Sevir.1G274000	0.682303	0.941337	0.903559	0.0590935	0.139486	0.86043	0.218155	1.97971	0.00215001	1.15109	0.282617	2.02608	0.183421	1.21349	0.404364	1.58544	0.0611055	0.774474	0.306188	1.3388	0.0756332	0.828286	0.392745	1.07654	Sevir.1G274000	35.2	not assigned.unknown	'(loc_os02g45160.1 : 615.0) no description available & (at4g00910 : 419.0) Aluminium activated malate transporter family protein; FUNCTIONS IN: molecular_function unknown; INVOLVED IN: response to aluminum ion; LOCATED IN: cellular_component unknown; EXPRESSED IN: sepal
Sevir.1G274400	0.0437295	33.822	26.5455	0.349493	0.0584448	24.1838	37.6778	-0.639675	0.0465334	24.6432	21.1764	0.218735	0.000139947	23.1789	17.8044	0.380579	1.32e-18	33.338	15.4501	1.10956	4.53537e-17	41.7148	23.1699	0.848309	Sevir.1G274400	27.3.8	RNA.regulation of transcription.C2C2(Zn) DOF zinc finger family	'(loc_os02g45200.1 : 296.0) no description available & (at4g24060 : 121.0) Dof-type zinc finger DNA-binding family protein; CONTAINS InterPro DOMAIN/s: Zinc finger
Sevir.1G274600	NA	0.0548843	0.01	2.45639	NA	0.01	0.01	0	NA	0.01	0.01	0	NA	0.01	0.01	0	0.309429	0.01	0.106276	-3.40974	0.00246915	0.01	0.458223	-5.51798	Sevir.1G274600	35.2	not assigned.unknown	' no hits & (original description: pacid=40608509 transcript=Sevir.1G274600.1 locus=Sevir.1G274600 ID=Sevir.1G274600.1.v2.1 annot-version=v2.1)'			NA	NA	NA	NA	NA	NA	NA
Sevir.1G274700	NA	0.252066	0.01	4.65573	NA	0.01	0.01	0	NA	0.01	0.01	0	0.0972052	0.01	0.669691	-6.06542	2.22e-08	0.01	7.54693	-9.55975	8.65462e-11	0.177932	26.3671	-7.21127	Sevir.1G274700	35.2	not assigned.unknown	' no hits & (original description: pacid=40607707 transcript=Sevir.1G274700.1 locus=Sevir.1G274700 ID=Sevir.1G274700.1.v2.1 annot-version=v2.1)'			NA	NA	NA	NA	NA	NA	NA
Sevir.1G274800	0.782191	0.657643	0.0557337	3.56068	0.322021	0.265254	0.679747	-1.35762	0.975882	0.0912133	0.099409	-0.124132	1.49327e-05	0.893465	0.01	6.48134	8.9e-05	1.13069	0.0533007	4.40691	1.32989e-07	1.97502	0.01	7.62573	Sevir.1G274800	26.1	misc.cytochrome P450	'(loc_os02g45280.1 : 843.0) no description available & (q7xu38|c87a3_orysa : 805.0) Cytochrome P450 87A3 (EC 1.14.-.-) - Oryza sativa (Rice) & (at1g12740 : 619.0) encodes a protein with cytochrome P450 domain; "cytochrome P450
Sevir.1G275000	5.38e-07	13.3735	19.594	-0.551028	0.0842689	12.207	19.5427	-0.678919	0.0658683	12.3558	10.2935	0.263456	1.54925e-07	15.3271	8.73472	0.811248	3.9e-23	24.9625	9.39726	1.40945	1.44781e-31	28.6833	7.38126	1.95827	Sevir.1G275000	26.16	misc.myrosinases-lectin-jacalin	'(loc_os02g45320.1 : 470.0) no description available & (at3g61060 : 328.0) phloem protein 2-A13 (PP2-A13); CONTAINS InterPro DOMAIN/s: F-box domain
Sevir.1G275700	0.754102	0.849774	0.33802	1.32997	0.428936	0.468725	0.859464	-0.874694	0.0892068	0.68584	0.0907697	2.91759	0.0675134	0.442455	0.01	5.46746	0.17702	0.250235	0.01	4.64521	0.00870249	0.795223	0.01	6.31329	Sevir.1G275700	27.3.3	RNA.regulation of transcription.AP2/EREBP
Sevir.1G275800	0.53692	20.119	24.1738	-0.264887	0.690776	29.2782	25.8928	0.177276	0.0305612	23.7777	31.2526	-0.394367	0.0329046	19.802	26.802	-0.436697	0.000617945	13.4779	26.0331	-0.949753	5.21697e-08	10.2505	33.7667	-1.71991	Sevir.1G275800	35.2	not assigned.unknown	'(loc_os02g45460.1 : 307.0) no description available & (at5g62140 : 182.0) unknown protein; FUNCTIONS IN: molecular_function unknown; INVOLVED IN: biological_process unknown; LOCATED IN: chloroplast; EXPRESSED IN: 19 plant structures; EXPRESSED DURING: 13 growth stages; Has 60 Blast hits to 60 proteins in 24 species: Archae - 0; Bacteria - 14; Metazoa - 0; Fungi - 0; Plants - 45; Viruses - 0; Oth…	AT5G62140	loc_os02g45460	AT5G62140	35.2	not assigned.unknown	unknown protein | chr5:24954506-24955385 REVERSE			unknown protein; FUNCTIONS IN: molecular_function unknown; INVOLVED IN: biological_process unknown; LOCATED IN: chloroplast; EXPRESSED IN: 19 plant structures; EXPRESSED DURING: 13 growth stages; Has 60 Blast hits to 60 proteins in 24 species: Archae - 0; Bacteria - 14; Metazoa - 0; Fungi - 0; Plants - 45; Viruses - 0; Other Eukaryotes - 1 (source: NCBI BLink).
Sevir.1G276200	0.749416	16.8151	7.80888	1.10657	5.13e-05	9.03682	22.7649	-1.33293	0.110517	8.8186	6.68087	0.400515	1.30133e-07	7.86281	4.57233	0.782117	1.6e-24	10.7729	2.49936	2.10777	1.83924e-46	12.549	1.34089	3.22631	Sevir.1G276200	35.1	not assigned.no ontology	'(loc_os04g48390.1 : 1051.0) no description available & (at1g63010 : 862.0) Major Facilitator Superfamily with SPX (SYG1/Pho81/XPR1) domain-containing protein; INVOLVED IN: transmembrane transport; LOCATED IN: vacuolar membrane; EXPRESSED IN: 24 plant structures; EXPRESSED DURING: 13 growth stages; CONTAINS InterPro DOMAIN/s: SPX
Sevir.1G276600	0.462587	3.06779	3.9067	-0.348751	0.129443	2.48458	4.42935	-0.83409	0.0111262	1.89593	4.93378	-1.37979	0.0126511	1.39705	4.18027	-1.58121	0.088264	1.437	3.86992	-1.42925	0.226996	1.9136	4.43188	-1.21163	Sevir.1G276600	27.3.50	RNA.regulation of transcription.General Transcription	'(loc_os02g45570.2 : 249.0) no description available & (at3g52910 : 123.0) Growth regulating factor encoding transcription activator. One of the nine members of a GRF gene family
Sevir.1G276900	0.450531	4.10938	4.12264	-0.00464657	0.0100954	5.9008	2.76902	1.09154	0.000287071	4.7839	2.1722	1.13903	0.0022669	3.84738	1.81719	1.08216	4.9e-08	3.28146	0.883006	1.89384	3.90494e-12	3.10399	0.274925	3.49701	Sevir.1G276900	35.2	not assigned.unknown	' no hits & (original description: pacid=40604393 transcript=Sevir.1G276900.1 locus=Sevir.1G276900 ID=Sevir.1G276900.1.v2.1 annot-version=v2.1)'			NA	NA	NA	NA	NA	NA	NA
Sevir.1G277000	0.179273	0.250449	0.919396	-1.87617	0.717851	0.400865	0.541617	-0.434154	0.00288945	0.461743	1.70014	-1.88049	0.00277022	0.0602957	0.969941	-4.00777	0.0294233	0.154656	1.32548	-3.09939	0.00561771	0.01	1.21469	-6.92444	Sevir.1G277000	27.3.89	RNA.regulation of transcription.ovate family OFP	'(loc_os02g45620.1 : 144.0) no description available & (at2g36026 : 89.0) Ovate family protein; FUNCTIONS IN: molecular_function unknown; INVOLVED IN: biological_process unknown; LOCATED IN: cellular_component unknown; CONTAINS InterPro DOMAIN/s: Protein of unknown function DUF623 (InterPro:IPR006458); BEST Arabidopsis thaliana protein match is: ovate family protein 6 (TAIR:AT3G52525.1); Has 3020…	AT2G36026	loc_os02g45620	AT2G36026	35.1	not assigned.no ontology	FUNCTIONS IN: molecular_function unknown; INVOLVED IN: biological_process unknown; LOCATED IN: cellular_component unknown; CONTAINS InterPro DOMAIN/s: Protein of unknown function DUF623
Sevir.1G277200	0.580361	9.53897	9.53056	0.00127251	0.700972	8.19379	8.63195	-0.0751562	0.00400957	8.52078	14.2641	-0.743327	0.0206247	8.50915	15.2758	-0.84416	0.000106276	9.21823	18.9718	-1.0413	0.000238656	8.50285	20.5492	-1.27306	Sevir.1G277200	29.5	protein.degradation	'(loc_os02g45650.1 : 751.0) no description available & (at4g01320 : 672.0) CAAX protease with broad substrate specificity. Localized exclusively to the endoplasmic reticulum.; ATSTE24; FUNCTIONS IN: endopeptidase activity
Sevir.1G277600	0.695007	114.596	84.5796	0.438169	0.257069	91.4906	115.269	-0.333314	9.89126e-20	94.4927	43.8624	1.10722	7.13136e-62	110.064	31.1185	1.8225	3.24e-135	142.198	15.0378	3.24124	2.80654e-170	146.482	6.5298	4.48754	Sevir.1G277600	27.3.26	RNA.regulation of transcription.MYB-related transcription factor family	'(loc_os02g45670.1 : 355.0) no description available & (at5g52660 : 224.0) Homeodomain-like superfamily protein; CONTAINS InterPro DOMAIN/s: SANT
Sevir.1G277700	0.406994	0.506106	0.01	5.66137	0.886945	0.327162	0.361648	-0.144581	0.71474	0.145131	0.0795713	0.867032	0.0513408	0.237411	0.01	4.56931	0.444789	0.55347	0.260674	1.08626	0.00211535	1.13647	0.0735627	3.94944	Sevir.1G277700	35.2	not assigned.unknown	' (original description: pacid=40609068 transcript=Sevir.1G277700.1 locus=Sevir.1G277700 ID=Sevir.1G277700.1.v2.1 annot-version=v2.1)'			NA	NA	NA	NA	NA	NA	NA
Sevir.1G278100	0.796419	1.86712	1.47986	0.335357	0.726042	2.87602	3.25394	-0.178114	1.63904e-13	8.67928	0.522702	4.05351	4.66019e-15	12.5522	0.660764	4.24766	2.29e-14	11.1247	0.922357	3.5923	2.62638e-10	7.52473	0.869953	3.11263	Sevir.1G278100	17.3.3	hormone metabolism.brassinosteroid.induced-regulated-responsive-activated	'(loc_os02g45710.1 : 168.0) no description available & (at3g61460 : 92.4) Encodes a novel ring finger protein and forms an N-terminal hydrophobic domain and a C-terminal RING-H2 signature. Expression is down regulated by brassinolide.; brassinosteroid-responsive RING-H2 (BRH1); FUNCTIONS IN: zinc ion binding; INVOLVED IN: response to brassinosteroid stimulus
Sevir.1G278300	0.986894	0.965574	0.727779	0.407886	0.757064	0.511604	0.383484	0.415862	0.713209	0.698136	0.807701	-0.210313	0.131195	0.951247	1.98331	-1.06002	2.03e-07	0.399164	3.17402	-2.99126	0.000148658	0.915754	3.70477	-2.01635	Sevir.1G278300	30.2.21	signalling.receptor kinases.lysine motif	'(loc_os02g45750.1 : 556.0) no description available & (gnl|cdd|36401 : 264.0) no description available & (at2g33580 : 184.0) Protein kinase superfamily protein; FUNCTIONS IN: kinase activity; INVOLVED IN: protein amino acid phosphorylation
Sevir.1G278400	0.70613	4.34705	2.40952	0.85129	0.0670527	2.10645	4.3199	-1.03619	1.03999e-05	3.48297	1.46038	1.25397	1.15542e-12	4.93561	0.975955	2.33834	5.34e-21	7.95215	1.3272	2.58296	1.07492e-25	9.38054	0.680356	3.78531	Sevir.1G278400	33.99	development.unspecified	'(loc_os02g45760.1 : 535.0) no description available & (at5g52510 : 301.0) SCARECROW-like 8 (SCL8); CONTAINS InterPro DOMAIN/s: Transcription factor GRAS (InterPro:IPR005202); BEST Arabidopsis thaliana protein match is: SCARECROW-like 1 (TAIR:AT1G21450.1); Has 2327 Blast hits to 2305 proteins in 315 species: Archae - 0; Bacteria - 4; Metazoa - 13; Fungi - 36; Plants - 2242; Viruses - 0; Other Euk…	AT5G52510	loc_os02g45760	AT5G52510	33.99	development.unspecified	scarecrow-like transcription factor 8 (SCL8) | chr5:21307049-21309302 FORWARD	SCARECROW-like 8		SCARECROW-like 8 (SCL8); CONTAINS InterPro DOMAIN/s: Transcription factor GRAS (InterPro:IPR005202); BEST Arabidopsis thaliana protein match is: SCARECROW-like 1 (TAIR:AT1G21450.1); Has 2327 Blast hits to 2305 proteins in 315 species: Archae - 0; Bacteria - 4; Metazoa - 13; Fungi - 36; Plants - 2242; Viruses - 0; Other Eukaryotes - 32 (source: NCBI BLink).
Sevir.1G278600	0.615468	1.53187	1.42801	0.101293	0.0354842	2.19558	0.880893	1.31757	0.00285192	2.10893	0.696973	1.59734	0.0088124	2.21115	0.889922	1.31305	0.0258755	2.333	1.18589	0.976216	0.00651525	3.15313	1.95185	0.691942	Sevir.1G278600	35.2	not assigned.unknown	' (original description: pacid=40604433 transcript=Sevir.1G278600.4 locus=Sevir.1G278600 ID=Sevir.1G278600.4.v2.1 annot-version=v2.1)'			NA	NA	NA	NA	NA	NA	NA
Sevir.1G278900	0.602188	26.4744	28.3718	-0.0998632	0.307286	29.1151	36.5799	-0.329284	0.0123562	31.8325	50.3741	-0.66218	0.000112761	26.8241	60.4231	-1.17157	0.00042578	29.78	63.2617	-1.08699	0.000356596	27.6791	66.0537	-1.25484	Sevir.1G278900	35.2	not assigned.unknown	' (original description: pacid=40606288 transcript=Sevir.1G278900.1 locus=Sevir.1G278900 ID=Sevir.1G278900.1.v2.1 annot-version=v2.1)'			NA	NA	NA	NA	NA	NA	NA
Sevir.1G279800	0.226804	15.5409	18.2417	-0.231167	0.410791	17.258	20.3016	-0.234331	8.30765e-23	16.6833	56.9293	-1.77077	8.54281e-49	19.5993	152.576	-2.96065	1.49e-125	17.4343	237.411	-3.76738	2.70805e-58	18.2659	148.914	-3.02726	Sevir.1G279800	35.2	not assigned.unknown	' (original description: pacid=40606508 transcript=Sevir.1G279800.1 locus=Sevir.1G279800 ID=Sevir.1G279800.1.v2.1 annot-version=v2.1)'			NA	NA	NA	NA	NA	NA	NA
Sevir.1G280100	0.418969	3.74489	2.6554	0.495992	0.481085	2.91412	3.54669	-0.283413	0.799489	3.57976	3.18415	0.168954	0.242155	3.1086	4.92749	-0.66459	0.001788	2.99186	6.60139	-1.14173	0.0317929	2.99548	7.04229	-1.23326	Sevir.1G280100	35.2	not assigned.unknown	'(loc_os02g45920.1 : 623.0) no description available & (at1g73240 : 258.0) CONTAINS InterPro DOMAIN/s: Nucleoporin protein Ndc1-Nup (InterPro:IPR019049); Has 36 Blast hits to 36 proteins in 17 species: Archae - 0; Bacteria - 0; Metazoa - 1; Fungi - 0; Plants - 35; Viruses - 0; Other Eukaryotes - 0 (source: NCBI BLink). & (reliability: 516.0) & (original description: pacid=40604584 transcript=Sevi…	AT1G73240	loc_os02g45920	AT1G73240	35.2	not assigned.unknown	unknown protein | chr1:27542187-27544920 REVERSE			CONTAINS InterPro DOMAIN/s: Nucleoporin protein Ndc1-Nup (InterPro:IPR019049); Has 36 Blast hits to 36 proteins in 17 species: Archae - 0; Bacteria - 0; Metazoa - 1; Fungi - 0; Plants - 35; Viruses - 0; Other Eukaryotes - 0 (source: NCBI BLink).
Sevir.1G280200	1.63e-16	13.6547	2.32718	2.55274	3.63e-08	10.431	1.7171	2.60283	0.584853	8.7103	4.44804	0.969551	0.000718867	3.33209	7.60757	-1.19101	0.00757848	2.83225	7.84618	-1.47004	0.459918	3.59691	5.9014	-0.7143	Sevir.1G280200	35.2	not assigned.unknown	' (original description: pacid=40606106 transcript=Sevir.1G280200.1 locus=Sevir.1G280200 ID=Sevir.1G280200.1.v2.1 annot-version=v2.1)'			NA	NA	NA	NA	NA	NA	NA
Sevir.1G280700	3.41e-25	102.716	43.5126	1.23916	NA	113.399	29.348	1.95007	4.61865e-108	99.8595	1.726	5.8544	1.78189e-50	82.0174	0.258563	8.30927	1.35e-06	85.3489	0.738741	6.85216	1.09857e-25	89.7491	0.01	13.1317	Sevir.1G280700	27.3.25	RNA.regulation of transcription.MYB domain transcription factor family	'(loc_os02g46030.1 : 342.0) no description available & (at1g01060 : 122.0) LHY encodes a myb-related putative transcription factor involved in circadian rhythm along with another myb transcription factor CCA1; LATE ELONGATED HYPOCOTYL (LHY); FUNCTIONS IN: DNA binding
Sevir.1G280800	0.896241	3.42614	4.14955	-0.276372	0.0669443	4.94852	2.69852	0.87483	0.000649651	4.7478	1.58121	1.58623	0.000414916	4.59048	1.22193	1.90948	3.28e-05	3.03471	0.570461	2.41136	0.00828451	2.84731	1.54177	0.885015	Sevir.1G280800	29.4	protein.postranslational modification	'(loc_os02g46080.2 : 632.0) no description available & (at5g06750 : 527.0) Protein phosphatase 2C family protein; FUNCTIONS IN: protein serine/threonine phosphatase activity
Sevir.1G281200	0.598547	1.36057	1.35551	0.00537578	0.17542	0.620247	1.03793	-0.742794	0.632213	1.14021	1.05404	0.113375	0.0959114	1.31834	2.1702	-0.71911	0.594173	1.10437	1.13885	-0.0443589	0.00270563	3.94026	0.663813	2.56944	Sevir.1G281200	35.2	not assigned.unknown	'(loc_os02g46120.2 : 541.0) no description available & (at1g14590 : 405.0) Nucleotide-diphospho-sugar transferase family protein; CONTAINS InterPro DOMAIN/s: Nucleotide-diphospho-sugar transferase
Sevir.1G281400	0.51436	4.12583	4.21888	-0.0321734	0.0972747	3.8695	6.33842	-0.711977	0.279723	5.47011	8.0656	-0.560211	0.0146996	4.50245	12.2882	-1.44849	0.000626064	4.44562	15.3277	-1.78568	2.12884e-06	3.90404	18.4657	-2.2418	Sevir.1G281400	35.2	not assigned.unknown	'(loc_os02g46150.1 : 667.0) no description available & (at5g41970 : 545.0) Metal-dependent protein hydrolase; FUNCTIONS IN: molecular_function unknown; INVOLVED IN: biological_process unknown; LOCATED IN: mitochondrion; EXPRESSED IN: 24 plant structures; EXPRESSED DURING: 13 growth stages; CONTAINS InterPro DOMAIN/s: Metal-dependent protein hydrolase (InterPro:IPR003226); BEST Arabidopsis thalian…	AT5G41970	loc_os02g46150	AT5G41970	35.2	not assigned.unknown	FUNCTIONS IN: molecular_function unknown; INVOLVED IN: biological_process unknown; LOCATED IN: mitochondrion; EXPRESSED IN: 24 plant structures; EXPRESSED DURING: 13 growth stages; CONTAINS InterPro DOMAIN/s: Metal-dependent protein hydrolase (InterPro:IPR003226); BEST Arabidopsis thaliana protein match is: unknown protein (TAIR:AT3G49320.1); Has 464 Blast hits to 461 proteins in 209 species: Arc…	Metal-dependent protein hydrolase		Metal-dependent protein hydrolase; FUNCTIONS IN: molecular_function unknown; INVOLVED IN: biological_process unknown; LOCATED IN: mitochondrion; EXPRESSED IN: 24 plant structures; EXPRESSED DURING: 13 growth stages; CONTAINS InterPro DOMAIN/s: Metal-dependent protein hydrolase (InterPro:IPR003226); BEST Arabidopsis thaliana protein match is: Metal-dependent protein hydrolase (TAIR:AT3G49320.1); H…
Sevir.1G282800	0.0286069	2.74533	3.38104	-0.300487	0.736962	2.23036	2.35726	-0.0798321	0.00105334	2.53274	1.14042	1.15113	2.21626e-08	4.81119	1.19158	2.01352	3.31e-17	7.24615	1.16203	2.64057	2.01182e-18	7.94802	0.781024	3.34716	Sevir.1G282800	29.5.11.4.2	protein.degradation.ubiquitin.E3.RING	'(loc_os02g46340.1 : 240.0) no description available & (at3g60220 : 97.1) Encodes a putative RING-H2 zinc finger protein ATL4 (ATL4).; TOXICOS EN LEVADURA 4 (ATL4); FUNCTIONS IN: zinc ion binding; EXPRESSED IN: 18 plant structures; EXPRESSED DURING: 11 growth stages; CONTAINS InterPro DOMAIN/s: Zinc finger
Sevir.1G283100	0.274871	171.489	94.9848	0.852344	0.0147943	97.6864	182.206	-0.899343	6.80584e-14	103.77	229	-1.14196	1.37441e-11	104.449	235.27	-1.17151	8.79e-06	135.384	243.447	-0.846545	0.261439	153.054	231.274	-0.595565	Sevir.1G283100	13.2.3.4	amino acid metabolism.degradation.aspartate family.methionine	'(p32112|sahh_wheat : 936.0) Adenosylhomocysteinase (EC 3.3.1.1) (S-adenosyl-L-homocysteine hydrolase) (AdoHcyase) - Triticum aestivum (Wheat) & (at4g13940 : 916.0) Encodes a S-adenosyl-L-homocysteine hydrolase required for DNA methylation-dependent gene silencing.; HOMOLOGY-DEPENDENT GENE SILENCING 1 (HOG1); FUNCTIONS IN: adenosylhomocysteinase activity; INVOLVED IN: methylation-dependent chroma…
Sevir.1G283200	0.52319	2.79318	3.23264	-0.210806	0.912522	2.69453	2.63166	0.0340569	0.82632	2.52975	3.25771	-0.36486	0.607596	2.71962	4.0153	-0.562106	0.00443134	2.59759	5.7572	-1.1482	0.00131425	1.89517	5.92499	-1.64449	Sevir.1G283200	31.2	cell.division	'(loc_os02g46350.1 : 670.0) no description available & (at1g63110 : 498.0) GPI transamidase subunit PIG-U; INVOLVED IN: GPI anchor biosynthetic process; LOCATED IN: plasma membrane; EXPRESSED IN: 22 plant structures; EXPRESSED DURING: 14 growth stages; CONTAINS InterPro DOMAIN/s: GPI transamidase subunit PIG-U (InterPro:IPR009600); BEST Arabidopsis thaliana protein match is: GPI transamidase subu…	AT1G63110	loc_os02g46350	AT1G63110	31.2	cell.division	cell division cycle protein-related | chr1:23404822-23408052 FORWARD	GPI transamidase subunit PIG-U		GPI transamidase subunit PIG-U; INVOLVED IN: GPI anchor biosynthetic process; LOCATED IN: plasma membrane; EXPRESSED IN: 22 plant structures; EXPRESSED DURING: 14 growth stages; CONTAINS InterPro DOMAIN/s: GPI transamidase subunit PIG-U (InterPro:IPR009600); BEST Arabidopsis thaliana protein match is: GPI transamidase subunit PIG-U (TAIR:AT1G12730.1); Has 35333 Blast hits to 34131 proteins in 244…
Sevir.1G283800	0.661492	16.3193	25.1651	-0.624841	0.631733	20.5474	15.6943	0.388718	0.52115	24.763	24.9514	-0.0109366	0.101592	17.9426	28.6534	-0.675316	0.000133315	16.4221	41.1825	-1.32639	5.51899e-06	13.5357	44.3642	-1.71263	Sevir.1G283800	29.2.1.1.3.2.18	protein.synthesis.ribosomal protein.prokaryotic.unknown organellar.50S subunit.L18	'(loc_os02g46440.3 : 237.0) no description available & (at3g20230 : 213.0) Ribosomal L18p/L5e family protein; FUNCTIONS IN: structural constituent of ribosome; INVOLVED IN: translation; LOCATED IN: ribosome
Sevir.1G283900	0.230533	5.0498	6.63432	-0.393723	0.968149	5.50448	5.30648	0.0528502	0.280301	6.44067	7.13804	-0.148317	0.00564557	5.28629	8.94554	-0.758914	0.00408401	5.68217	8.87215	-0.642841	8.91855e-07	4.27971	9.94506	-1.21647	Sevir.1G283900	27.3.44	RNA.regulation of transcription.Chromatin Remodeling Factors	'(at3g12810 : 1878.0) Encodes a protein similar to ATP-dependent
Sevir.1G284000	0.0308261	6.08032	7.1684	-0.237502	0.0429734	4.70962	7.65709	-0.701187	0.0177469	6.37798	4.03275	0.661336	7.20545e-10	7.7404	3.15936	1.29278	2.85e-16	10.1026	2.53419	1.99513	1.97491e-25	12.4454	2.28759	2.44371	Sevir.1G284000	34.13	transport.peptides and oligopeptides	'(loc_os02g46460.1 : 949.0) no description available & (at1g32450 : 650.0) Transmembrane nitrate transporter. Involved in xylem transport of nitrate from root to shoot. Induced in response to nitrate. Not involved in nitrate uptake. expressed in root pericycle cells.; nitrate transporter 1.5 (NRT1.5); CONTAINS InterPro DOMAIN/s: Oligopeptide transporter (InterPro:IPR000109)
Sevir.1G284800	0.422165	3.4707	4.52782	-0.383589	0.768393	3.9231	4.28201	-0.126295	0.00206477	3.86405	6.7629	-0.807528	0.00898194	2.61235	5.27348	-1.01341	0.0762901	2.3024	4.83287	-1.06974	0.18729	2.51859	4.84586	-0.944137	Sevir.1G284800	29.5.11.4.2	protein.degradation.ubiquitin.E3.RING	'(loc_os02g46600.1 : 423.0) no description available & (at3g03550 : 206.0) RING/U-box superfamily protein; FUNCTIONS IN: zinc ion binding; INVOLVED IN: response to karrikin; EXPRESSED IN: 19 plant structures; EXPRESSED DURING: 8 growth stages; CONTAINS InterPro DOMAIN/s: Zinc finger
Sevir.1G285200	0.0662133	10.1102	7.81981	0.370613	0.106221	8.94594	5.06161	0.821637	0.00508834	9.00873	4.1493	1.11846	0.536843	5.89961	6.76864	-0.198246	0.957115	6.84672	7.19193	-0.0709659	0.240445	5.61942	5.65489	-0.00907602	Sevir.1G285200	27.3.99	RNA.regulation of transcription.unclassified	'(loc_os02g46610.1 : 343.0) no description available & (at4g17900 : 244.0) PLATZ transcription factor family protein; FUNCTIONS IN: binding; INVOLVED IN: biological_process unknown; CONTAINS InterPro DOMAIN/s: Protein of unknown function DUF597 (InterPro:IPR006734); BEST Arabidopsis thaliana protein match is: PLATZ transcription factor family protein (TAIR:AT1G32700.1); Has 399 Blast hits to 399 …	AT4G17900	loc_os02g46610	AT4G17900	27.3.99	RNA.regulation of transcription.unclassified	zinc-binding family protein | chr4:9945870-9948078 FORWARD	PLATZ transcription factor family protein		PLATZ transcription factor family protein; CONTAINS InterPro DOMAIN/s: Protein of unknown function DUF597 (InterPro:IPR006734); BEST Arabidopsis thaliana protein match is: PLATZ transcription factor family protein (TAIR:AT1G32700.1); Has 403 Blast hits to 403 proteins in 26 species: Archae - 0; Bacteria - 0; Metazoa - 0; Fungi - 0; Plants - 403; Viruses - 0; Other Eukaryotes - 0 (source: NCBI BLi…
Sevir.1G285300	0.236137	4.79339	5.03368	-0.0705672	0.00682323	2.95975	7.3622	-1.31466	0.00868364	2.61966	5.28511	-1.01255	0.0913471	1.81033	4.08885	-1.17544	0.0600134	3.51625	3.71012	-0.0774281	0.124777	5.30403	4.50156	0.236665	Sevir.1G285300	35.2	not assigned.unknown	' (original description: pacid=40604387 transcript=Sevir.1G285300.1 locus=Sevir.1G285300 ID=Sevir.1G285300.1.v2.1 annot-version=v2.1)'			NA	NA	NA	NA	NA	NA	NA
Sevir.1G286000	0.180257	46.8906	55.1384	-0.233757	0.488612	51.6722	45.2061	0.192869	1.8195e-11	48.3437	19.9754	1.2751	1.63261e-21	47.8465	14.9335	1.67986	3.11e-45	49.8177	9.54939	2.38318	1.09468e-30	41.6097	8.285	2.32835	Sevir.1G286000	35.2	not assigned.unknown	'(loc_os02g46660.1 : 362.0) no description available & (at4g17790 : 292.0) SNARE associated Golgi protein family; CONTAINS InterPro DOMAIN/s: SNARE associated Golgi protein (InterPro:IPR015414); BEST Arabidopsis thaliana protein match is: SNARE associated Golgi protein family (TAIR:AT1G71940.1); Has 30201 Blast hits to 17322 proteins in 780 species: Archae - 12; Bacteria - 1396; Metazoa - 17338; …	AT4G17790	loc_os02g46660	AT4G17790	35.2	not assigned.unknown	INVOLVED IN: biological_process unknown; EXPRESSED IN: 23 plant structures; EXPRESSED DURING: 15 growth stages; CONTAINS InterPro DOMAIN/s: SNARE associated Golgi protein (InterPro:IPR015414); BEST Arabidopsis thaliana protein match is: unknown protein (TAIR:AT1G71940.1); Has 2258 Blast hits to 2258 proteins in 517 species: Archae - 4; Bacteria - 1129; Metazoa - 188; Fungi - 22; Plants - 104; Vir…	SNARE associated Golgi protein family		SNARE associated Golgi protein family; CONTAINS InterPro DOMAIN/s: SNARE associated Golgi protein (InterPro:IPR015414); BEST Arabidopsis thaliana protein match is: SNARE associated Golgi protein family (TAIR:AT1G71940.1); Has 30201 Blast hits to 17322 proteins in 780 species: Archae - 12; Bacteria - 1396; Metazoa - 17338; Fungi - 3422; Plants - 5037; Viruses - 0; Other Eukaryotes - 2996 (source: …
Sevir.1G287700	0.900808	10.4259	10.4906	-0.00892894	0.999077	9.74538	9.52409	0.0331377	1.48579e-05	10.6056	5.89334	0.847662	7.66058e-08	10.6503	5.00355	1.08987	9.74e-08	9.95961	5.167	0.946762	0.000245085	9.11198	6.91266	0.398524	Sevir.1G287700	34.13	transport.peptides and oligopeptides	'(loc_os01g43940.1 : 1066.0) no description available & (at5g64410 : 1019.0) oligopeptide transporter; oligopeptide transporter 4 (OPT4); CONTAINS InterPro DOMAIN/s: Tetrapeptide transporter
Sevir.1G287900	0.826126	0.886873	0.88139	0.00894754	0.327189	0.950496	0.529737	0.843404	0.10263	1.23013	0.572545	1.10335	0.00842285	1.17504	0.491809	1.25654	0.00530047	1.54011	0.448831	1.77879	0.0212675	1.165	0.489051	1.25227	Sevir.1G287900	34.13	transport.peptides and oligopeptides	'(loc_os01g43940.1 : 1095.0) no description available & (at5g64410 : 1032.0) oligopeptide transporter; oligopeptide transporter 4 (OPT4); CONTAINS InterPro DOMAIN/s: Tetrapeptide transporter
Sevir.1G288200	0.139941	34.859	35.9956	-0.0462894	0.0293151	51.7385	28.2894	0.870976	0.00269576	41.5699	25.7714	0.689766	0.0254161	29.5638	21.7869	0.440375	2.01e-09	29.4132	17.3554	0.761082	3.37145e-07	27.5551	17.232	0.677228	Sevir.1G288200	10.7	cell wall.modification	'(loc_os02g46910.1 : 460.0) no description available & (at2g01850 : 296.0) EXGT-A3 has homology to xyloglucan endotransglucosylases/hydrolases (XTHs). Mutants in this gene show a lesion mimic phenotype associated with leaf maturation and a reduction in the number of tertiary veins. Individual tracheary elements in the mutants are shorter
Sevir.1G288700	0.000511023	8.5582	8.93902	-0.0628093	1.39e-08	7.1546	28.4029	-1.98909	0.0104066	5.7679	9.0829	-0.655107	3.58763e-05	5.73666	3.67772	0.641401	1.18e-12	9.55709	3.69789	1.36987	2.29074e-07	10.4921	6.05829	0.792325	Sevir.1G288700	16.2.1.3	secondary metabolism.phenylpropanoids.lignin biosynthesis.4CL	'(q42982|4cl2_orysa : 768.0) 4-coumarate--CoA ligase 2 (EC 6.2.1.12) (4CL 2) (4-coumaroyl-CoA synthase 2) - Oryza sativa (Rice) & (loc_os02g46970.1 : 768.0) no description available & (at1g65060 : 605.0) encodes an isoform of 4-coumarate:CoA ligase (4CL)
Sevir.1G288900	0.776041	3.48121	2.20644	0.657866	0.00391615	2.50938	5.80794	-1.21069	0.000388872	2.56846	6.07533	-1.24206	8.82747e-09	2.05932	9.93571	-2.27046	5.78e-10	2.95629	11.3651	-1.94275	1.06357e-07	3.49317	12.0514	-1.78659	Sevir.1G288900	29.5.9	protein.degradation.AAA type	'(loc_os02g46990.1 : 765.0) no description available & (gnl|cdd|35961 : 739.0) no description available & (at5g16930 : 673.0) AAA-type ATPase family protein; FUNCTIONS IN: nucleoside-triphosphatase activity
Sevir.1G289800	0.0462592	1.4504	0.807453	0.845001	0.678593	1.34285	1.58246	-0.236868	0.156002	1.98052	0.990089	1.00025	0.189259	1.71221	1.73065	-0.0154516	0.00108167	1.68958	4.67332	-1.46778	0.00495067	1.98976	5.4287	-1.44801	Sevir.1G289800	34.3	transport.amino acids	'(loc_os04g50940.1 : 676.0) no description available & (at2g02040 : 398.0) Encodes a di- and tri-peptide transporter that recognizes a variety of different amino acid combinations. Expression of the transcripts for this gene can be detected in the embryo through in situ hybridization. This protein does not have nitrate transporter activity based on oocyte transport assays.; peptide transporter 2 …
Sevir.1G289900	0.733144	2.95483	1.32476	1.15734	0.167309	1.36152	2.66765	-0.970349	0.100753	1.72413	2.45502	-0.509865	0.400182	1.38074	2.72262	-0.979548	0.644496	1.39761	2.2624	-0.694894	0.502554	1.90087	3.3269	-0.807519	Sevir.1G289900	29.3.4.99	protein.targeting.secretory pathway.unspecified	'(loc_os02g47110.2 : 389.0) no description available & (at5g17060 : 349.0) A member of ARF GTPase family. A thaliana has 21 members of this family
Sevir.1G290100	0.161299	4.6413	5.30338	-0.192383	0.00379156	3.40774	7.59224	-1.15571	0.122833	4.38478	6.31852	-0.527084	0.00102433	4.43026	10.9704	-1.30816	0.0330772	6.54714	10.1373	-0.630734	0.15416	5.94935	10.1925	-0.776703	Sevir.1G290100	35.2	not assigned.unknown	' (original description: pacid=40605188 transcript=Sevir.1G290100.1 locus=Sevir.1G290100 ID=Sevir.1G290100.1.v2.1 annot-version=v2.1)'			NA	NA	NA	NA	NA	NA	NA
Sevir.1G290600	0.338864	14.1773	9.26663	0.61347	0.852734	9.84471	9.66918	0.0259557	0.00237784	10.196	6.8975	0.563861	5.05712e-09	11.8436	7.099	0.738419	6.72e-12	13.5896	6.62515	1.03648	2.35489e-12	12.5845	6.89956	0.867072	Sevir.1G290600	35.2	not assigned.unknown	'(loc_os02g47170.1 : 948.0) no description available & (at3g03140 : 175.0) Tudor/PWWP/MBT superfamily protein; CONTAINS InterPro DOMAIN/s: PWWP (InterPro:IPR000313); BEST Arabidopsis thaliana protein match is: Tudor/PWWP/MBT superfamily protein (TAIR:AT3G21295.1); Has 426 Blast hits to 278 proteins in 85 species: Archae - 0; Bacteria - 14; Metazoa - 209; Fungi - 70; Plants - 86; Viruses - 0; Othe…	AT3G03140	loc_os02g47170	AT3G03140	35.2	not assigned.unknown	FUNCTIONS IN: molecular_function unknown; INVOLVED IN: biological_process unknown; LOCATED IN: cellular_component unknown; CONTAINS InterPro DOMAIN/s: PWWP (InterPro:IPR000313); BEST Arabidopsis thaliana protein match is: unknown protein (TAIR:AT3G21295.1); Has 422 Blast hits to 270 proteins in 77 species: Archae - 0; Bacteria - 12; Metazoa - 232; Fungi - 62; Plants - 66; Viruses - 0; Other Eukar…	Tudor/PWWP/MBT superfamily protein		Tudor/PWWP/MBT superfamily protein; CONTAINS InterPro DOMAIN/s: PWWP (InterPro:IPR000313); BEST Arabidopsis thaliana protein match is: Tudor/PWWP/MBT superfamily protein (TAIR:AT3G21295.1); Has 426 Blast hits to 278 proteins in 85 species: Archae - 0; Bacteria - 14; Metazoa - 209; Fungi - 70; Plants - 86; Viruses - 0; Other Eukaryotes - 47 (source: NCBI BLink).
Sevir.1G292500	0.852442	7.80619	7.92245	-0.0213287	0.800053	7.78682	7.23386	0.106269	0.559081	7.61846	8.88233	-0.221438	0.764977	7.50463	9.81123	-0.386652	0.000870462	7.47469	14.5112	-0.957081	2.06112e-09	5.42041	18.0132	-1.73258	Sevir.1G292500	35.1.5	not assigned.no ontology.pentatricopeptide (PPR) repeat-containing protein	'(loc_os02g47360.1 : 1151.0) no description available & (at2g15820 : 731.0) Encodes a protein that promotes splicing of type II introns. otp51 mutants fail to splice intron 2 of plastid ycf3 transcripts
Sevir.1G292700	0.622686	6.6478	3.6298	0.872989	0.00169743	3.25289	8.47572	-1.38162	0.00798685	3.36873	6.71594	-0.995386	0.623659	3.9665	5.35735	-0.433651	5.39e-07	6.30281	3.08883	1.02894	1.63537e-07	7.80534	3.66856	1.08925	Sevir.1G292700	10.8.2	cell wall.pectin*esterases.acetyl esterase	'(loc_os02g47400.1 : 680.0) no description available & (at4g19420 : 546.0) Pectinacetylesterase family protein; CONTAINS InterPro DOMAIN/s: Pectinacetylesterase (InterPro:IPR004963); BEST Arabidopsis thaliana protein match is: Pectinacetylesterase family protein (TAIR:AT4G19410.1); Has 543 Blast hits to 535 proteins in 96 species: Archae - 2; Bacteria - 44; Metazoa - 119; Fungi - 0; Plants - 298;…	AT4G19420	loc_os02g47400	AT4G19420	10.8.2	cell wall.pectin*esterases.acetyl esterase	pectinacetylesterase family protein | chr4:10587166-10590588 REVERSE	Pectinacetylesterase family protein		Pectinacetylesterase family protein; FUNCTIONS IN: carboxylesterase activity; INVOLVED IN: biological_process unknown; LOCATED IN: endomembrane system; EXPRESSED IN: 23 plant structures; EXPRESSED DURING: 13 growth stages; CONTAINS InterPro DOMAIN/s: Pectinacetylesterase (InterPro:IPR004963); BEST Arabidopsis thaliana protein match is: Pectinacetylesterase family protein (TAIR:AT4G19410.1); Has 3…
Sevir.1G293100	0.196223	3.16156	1.82191	0.795183	0.947795	2.26981	2.03642	0.156539	0.239892	2.17204	1.6022	0.438993	0.0138106	2.43798	1.44081	0.75881	0.00195237	3.18616	1.54984	1.03969	0.00457519	2.65574	1.49112	0.832723	Sevir.1G293100	35.2	not assigned.unknown	' (original description: pacid=40603668 transcript=Sevir.1G293100.1 locus=Sevir.1G293100 ID=Sevir.1G293100.1.v2.1 annot-version=v2.1)'			NA	NA	NA	NA	NA	NA	NA
Sevir.1G293200	0.00115401	17.9703	15.5577	0.207991	0.368726	10.8399	13.5736	-0.324455	4.77492e-05	12.4253	8.69473	0.515064	5.08606e-30	19.9125	7.39923	1.42823	1.26e-44	28.858	6.32148	2.19064	1.29456e-53	28.3096	5.11863	2.46746	Sevir.1G293200	17.1.1.2.1	hormone metabolism.abscisic acid.synthesis-degradation.degradation.8-hydroxylase	'(loc_os02g47470.1 : 845.0) no description available & (at4g19230 : 668.0) Encodes a protein with ABA 8'-hydroxylase activity
Sevir.1G293400	0.492812	8.17041	9.20315	-0.171719	0.927419	8.38756	7.86331	0.0931145	2.50643e-95	8.98162	29.7445	-1.72757	3.14438e-146	8.0605	49.8832	-2.62961	8.64e-128	8.35657	51.5077	-2.6238	5.44693e-33	7.37881	20.9436	-1.50505	Sevir.1G293400	26.1	misc.misc2	'(loc_os02g47500.1 : 502.0) no description available & (at5g45370 : 375.0) nodulin MtN21 /EamA-like transporter family protein; LOCATED IN: membrane; EXPRESSED IN: 23 plant structures; EXPRESSED DURING: 14 growth stages; CONTAINS InterPro DOMAIN/s: Protein of unknown function DUF6
Sevir.1G293600	5.44e-06	54.2374	66.7288	-0.299022	0.513714	51.1914	55.7714	-0.123623	4.83862e-06	53.1451	35.4087	0.585831	1.7735e-19	52.3572	31.8926	0.715165	4.63e-75	66.4446	17.8786	1.89392	3.55374e-99	62.861	10.6461	2.56184	Sevir.1G293600	28.99	DNA.unspecified	'(loc_os09g04440.1 : 1310.0) no description available & (at5g35970 : 1154.0) P-loop containing nucleoside triphosphate hydrolases superfamily protein; FUNCTIONS IN: hydrolase activity
Sevir.1G294200	0.493354	1.30499	0.390261	1.74152	0.200613	0.825116	1.64141	-0.99227	0.741259	0.763474	0.717075	0.0904543	0.00134	1.26387	0.423224	1.57835	1.29e-05	1.66881	0.475469	1.81139	1.46834e-07	2.50582	0.515829	2.28032	Sevir.1G294200	35.2	not assigned.unknown	'(at5g27740 : 265.0) A locus involved in embryogenesis. Mutations in this locus result in embryo lethality.; EMBRYO DEFECTIVE 2775 (EMB2775); FUNCTIONS IN: nucleoside-triphosphatase activity
Sevir.1G294400	6.77e-11	21.4974	30.8454	-0.520895	8.13e-06	15.6968	41.9112	-1.41687	0.0179049	13.131	22.1105	-0.751757	0.0464461	15.8123	31.1098	-0.976323	0.166144	26.5583	45.7323	-0.784054	0.0227409	31.4685	34.5085	-0.133043	Sevir.1G294400	35.1	not assigned.no ontology	'(loc_os02g47620.3 : 524.0) no description available & (at4g36530 : 427.0) alpha/beta-Hydrolases superfamily protein; FUNCTIONS IN: hydrolase activity
Sevir.1G294700	0.0220066	9.21395	6.93791	0.409319	0.0464099	9.59129	4.75185	1.01324	4.049e-05	8.62242	3.07926	1.48551	0.000221931	7.19717	3.23191	1.15504	2.42e-07	7.35983	2.93539	1.32612	1.73641e-18	10.108	1.56545	2.69085	Sevir.1G294700	27.3.6	RNA.regulation of transcription.bHLH
Sevir.1G294900	0.562075	12.5395	14.7793	-0.237101	0.765014	15.7823	14.2044	0.151967	2.48834e-10	13.6139	45.0605	-1.72678	0.684452	13.5718	12.57	0.110624	0.00815997	14.3096	8.6604	0.724478	0.000904913	13.1559	7.46788	0.816936	Sevir.1G294900	35.2	not assigned.unknown	' no hits & (original description: pacid=40606272 transcript=Sevir.1G294900.1 locus=Sevir.1G294900 ID=Sevir.1G294900.1.v2.1 annot-version=v2.1)'			NA	NA	NA	NA	NA	NA	NA
Sevir.1G295000	0.639536	4.77872	3.35123	0.511936	0.104601	3.68468	5.47531	-0.571402	0.000846148	3.57929	6.39458	-0.837177	5.94186e-05	3.4624	8.11069	-1.22805	0.000149613	3.32416	8.45502	-1.34682	0.00209037	3.87414	9.04422	-1.22312	Sevir.1G295000	29.5.9	protein.degradation.AAA type	'(loc_os02g47760.1 : 792.0) no description available & (gnl|cdd|35961 : 684.0) no description available & (at2g18330 : 650.0) AAA-type ATPase family protein; FUNCTIONS IN: nucleoside-triphosphatase activity
Sevir.1G296000	0.849163	1.58757	1.94199	-0.290716	0.806959	1.58907	1.39784	0.18498	0.00380156	1.38431	2.39837	-0.792889	0.0114583	1.11821	2.44101	-1.12628	0.0170404	0.70355	2.18594	-1.63553	0.000803768	0.579941	2.35002	-2.0187	Sevir.1G296000	30.4	signalling.phosphinositides	'(loc_os01g25330.3 : 639.0) no description available & (at3g59770 : 466.0) Encodes a phosphoinositide phosphatase. The sac9 null mutant accumulates elevated levels of PtdIns(4
Sevir.1G296300	0.544054	54.4915	61.1467	-0.166245	0.526155	62.3639	54.8695	0.184708	0.820248	59.3287	58.1161	0.0297906	0.0167409	50.9921	80.6301	-0.661044	3.04e-08	53.1199	105.658	-0.992074	4.36217e-11	48.2894	119.382	-1.30581	Sevir.1G296300	23.1.1.1	nucleotide metabolism.synthesis.pyrimidine.carbamoyl phosphate synthetase	'(loc_os02g47850.2 : 801.0) no description available & (at3g27740 : 626.0) carbamoyl phosphate synthetase small subunit mRNA (carA)
Sevir.1G296400	0.911112	15.1665	13.9	0.125803	0.0937925	18.4394	10.1914	0.855441	8.36939e-08	16.2801	7.53034	1.11232	0.000209177	17.0006	13.2298	0.361792	0.000113697	17.7555	12.31	0.528442	0.00196022	16.4893	14.9205	0.144237	Sevir.1G296400	23.3.2.2	nucleotide metabolism.salvage.nucleoside kinases.uridine kinase	'(loc_os02g47860.2 : 1167.0) no description available & (at1g26190 : 888.0) Phosphoribulokinase / Uridine kinase family; FUNCTIONS IN: adenylate cyclase activity
Sevir.1G296500	0.409151	23.248	28.7287	-0.30539	0.859532	27.8441	28.218	-0.0192441	0.59089	23.5495	28.5151	-0.276026	0.0708878	22.9285	35.1673	-0.617091	0.0217843	21.4929	35.4938	-0.723708	0.00351541	17.3475	38.5638	-1.15252	Sevir.1G296500	29.5.11.4.3.4	protein.degradation.ubiquitin.E3.SCF.RBX	'(loc_os02g47870.1 : 173.0) no description available & (at5g20570 : 167.0) Encodes a ring-box 1 like protein and component of the SCF ubiquitinization complex mediating auxin responses. Forms a E3 ubiquitin ligase complex with CUL3A and At1g21780.1 a BTB domain protein.; RING-box 1 (RBX1); CONTAINS InterPro DOMAIN/s: Zinc finger
[truncated: 7,240 more rows]
