# Supplementary material for: Transcriptomic Analysis Reveals the Correlation between End-of-Day Far Red Light and Chilling Stress in Setaria viridis
Source: Genes (Basel). 2022 Aug 31;13(9):1565. doi: 10.3390/genes13091565 (PMC9498584; doi:10.3390/genes13091565)
Supplement: Supplementary file 1 [file genes-13-01565-s001.zip › genes-1881213-Table S2.xlsx]

## Sheet: sheet1
sup. Table 2 Functional category enrichment of upregulated DEGs in response to cold
category	30min	1h	3h	6h	9h	11h
amino acid metabolism.degradation.aspartate family.methionine.methionine gamma-lyase..	NA	NA	NA	0.035553	NA	0.0568508
amino acid metabolism.degradation.branched chain group	NA	0.000724476	7.72e-11	1.18e-05	0.0925879	0.0109253
amino acid metabolism.degradation.branched chain group.leucine...	NA	0.0766735	1.8e-05	0.00140923	0.205113	0.0560417
amino acid metabolism.degradation.branched chain group.shared...	NA	0.00258988	1.8e-05	0.00140923	0.205113	0.0560417
amino acid metabolism.degradation.central amino acid metabolism	NA	NA	0.0272611	0.035553	0.032259	0.0568508
amino acid metabolism.degradation.central amino acid metabolism.aspartate...	NA	NA	0.0272611	0.035553	0.032259	0.0568508
amino acid metabolism.degradation.glutamate family	0.0374464	0.0974827	0.220252	0.27808	0.255581	0.409531
amino acid metabolism.degradation.glutamate family.proline...	0.00844452	0.0225327	0.0537798	0.069843	0.0634782	0.110471
amino acid metabolism.misc.	0.0415201	0.00542623	0.00209963	0.0470235	NA	0.0162822
amino acid metabolism.misc.....	0.0415201	0.00542623	0.00209963	0.0470235	NA	0.0162822
amino acid metabolism.synthesis.aromatic aa	0.204783	0.459792	0.182229	0.0120436	0.830017	0.0108342
amino acid metabolism.synthesis.aromatic aa.chorismate.shikimate kinase..	NA	0.0660901	0.0103527	0.00082716	0.178611	0.00322186
amino acid metabolism.synthesis.aromatic aa.phenylalanine.arogenate dehydratase / prephenate dehydratase..	0.0209787	NA	NA	0.165575	NA	0.0287891
amino acid metabolism.synthesis.aspartate family	NA	0.434561	0.0470749	0.262235	0.218228	0.78514
amino acid metabolism.synthesis.aspartate family.asparagine.asparagine synthetase..	NA	0.0553858	0.00702836	0.0117574	0.151227	0.0287891
amino acid metabolism.synthesis.aspartate family.misc.homoserine.aspartate semialdehyde dehydrogenase.	NA	NA	NA	NA	0.032259	NA
amino acid metabolism.synthesis.serine-glycine-cysteine group.cysteine.SAT	NA	NA	0.0795763	0.102915	NA	0.0093245
amino acid metabolism.synthesis.serine-glycine-cysteine group.serine.phosphoserine aminotransferase..	NA	NA	NA	NA	0.032259	NA
C1-metabolism..	NA	NA	NA	NA	0.0143046	NA
C1-metabolism.dihydropteridine diphosphokinase.	NA	NA	NA	NA	0.0030523	NA
C1-metabolism.formate-tetrahydrofolate ligase.	NA	NA	NA	NA	0.032259	NA
C1-metabolism.Methylenetetrahydrofolate dehydrogenase & Methenyltetrahydrofolate cyclohydrolase.	NA	NA	NA	NA	0.0030523	NA
cell wall.degradation.mannan-xylose-arabinose-fucose	NA	0.366222	0.0230614	0.765156	NA	0.671986
cell wall.hemicellulose synthesis.glucuronoxylan	NA	NA	0.241515	0.0470235	0.279601	0.107337
cell wall.modification.	0.365158	0.00754256	0.333855	0.530591	0.970222	0.864072
cell wall.precursor synthesis.phosphomannose isomerase	NA	0.0225327	0.000742415	0.00126304	NA	0.00323049
cell wall.precursor synthesis.sugar kinases.galacturonic acid kinase...	NA	NA	0.0272611	0.035553	0.032259	0.0568508
cell wall.precursor synthesis.UGE	NA	0.044559	7.91e-05	0.00722435	0.12293	0.0179463
cell.organisation.cytoskeleton.actin.actin depolymerizing factors..	NA	NA	NA	0.303753	0.0393978	0.0162822
Co-factor and vitamine metabolism.biotin.	NA	0.0225327	0.0537798	NA	NA	NA
Co-factor and vitamine metabolism.pantothenate.dephospho-CoA kinase (DPCK)	NA	NA	NA	NA	0.032259	NA
development.squamosa promoter binding like (SPL).	NA	NA	NA	NA	NA	0.0203185
development.storage proteins.	0.13798	NA	0.620105	0.0347303	0.682806	0.0131393
development.unspecified.	0.707234	0.126837	0.00551088	0.000131542	0.250305	4.79e-05
DNA.synthesis/chromatin structure.histone	NA	NA	NA	NA	0.033354	0.891973
DNA.synthesis/chromatin structure.histone.core.H3	NA	NA	NA	NA	0.0393978	0.443108
gluconeogenesis / glyoxylate cycle.isocitrate lyase.	NA	NA	NA	0.035553	NA	NA
gluconeogenesis / glyoxylate cycle.malate synthase.	NA	NA	0.0272611	0.035553	NA	NA
glycolysis.cytosolic branch.phospho-enol-pyruvate carboxylase kinase (PPCK)	0.0209787	NA	NA	0.165575	NA	0.0287891
hormone metabolism.abscisic acid.induced-regulated-responsive-activated	NA	0.0323558	0.0297309	0.057659	NA	0.0507173
hormone metabolism.abscisic acid.synthesis-degradation.degradation.8-hydroxylase..	NA	NA	NA	0.035553	NA	0.0568508
hormone metabolism.auxin.induced-regulated-responsive-activated	0.323348	0.0869704	0.0129616	0.109639	0.80128	0.00208257
hormone metabolism.auxin.synthesis-degradation	NA	NA	0.320927	0.0866496	0.368184	0.0416918
hormone metabolism.brassinosteroid.signal transduction	NA	NA	NA	0.549164	0.514034	0.0335187
hormone metabolism.brassinosteroid.synthesis-degradation.BRs.metabolic regulation..	NA	NA	NA	NA	NA	0.0179463
hormone metabolism.cytokinin.synthesis-degradation	NA	0.0626739	0.257271	0.135169	NA	0.0150275
hormone metabolism.ethylene.signal transduction	NA	0.387547	0.00608454	0.000119493	0.405986	0.000117425
hormone metabolism.gibberelin.synthesis-degradation.GA2 oxidase	0.0292472	NA	0.0142333	0.0235477	NA	0.00540033
hormone metabolism.jasmonate.synthesis-degradation.allene oxidase cyclase	NA	NA	NA	NA	0.032259	NA
hormone metabolism.jasmonate.synthesis-degradation.lipoxygenase	NA	NA	0.320927	0.0866496	NA	0.0416918
lipid metabolism.glycolipid synthesis.DGDG synthase	NA	0.0553858	0.129081	NA	NA	0.0287891
lipid metabolism.lipid degradation.beta-oxidation	NA	0.00197132	0.136184	0.0852148	0.193088	0.755396
lipid metabolism.lipid degradation.beta-oxidation.acyl CoA DH	NA	0.00542623	0.0288924	0.303753	0.279601	NA
lipid metabolism.lipid degradation.lipases	NA	6.09e-05	0.00578953	0.164467	0.860421	0.446731
lipid metabolism.lipid degradation.lysophospholipases.phospholipase D...	NA	NA	0.0474592	0.375427	NA	0.034168
lipid metabolism.Phospholipid synthesis.choline monooxygenase	NA	0.0113304	0.0272611	0.035553	0.032259	0.0568508
major CHO metabolism.degradation.starch	0.141631	0.336634	0.0161818	0.000238605	0.000945435	0.00369831
major CHO metabolism.degradation.starch.laforin like phosphoglucan phosphatase (SEX4)...	NA	NA	NA	NA	0.032259	NA
major CHO metabolism.degradation.starch.starch cleavage.alpha amylase	NA	0.127823	0.040882	0.0658252	NA	0.504646
major CHO metabolism.degradation.starch.starch cleavage.beta amylase	0.0374464	NA	0.0235338	6.3e-06	0.0321961	2.43e-06
major CHO metabolism.degradation.sucrose	0.130631	0.313541	0.00187581	0.00584197	0.661285	0.00987199
major CHO metabolism.degradation.sucrose.invertases.neutral	0.0333554	0.0871372	0.00102071	0.00219522	NA	0.0719632
major CHO metabolism.synthesis.starch.starch synthase...	NA	NA	0.282317	0.352395	NA	0.0274183
major CHO metabolism.synthesis.sucrose	NA	NA	0.0288924	0.303753	NA	0.0162822
major CHO metabolism.synthesis.sucrose.SPS...	NA	NA	0.129081	0.165575	NA	0.0287891
metal handling.binding, chelation and storage.	NA	0.380519	0.318138	0.781577	0.0457742	0.214773
minor CHO metabolism.galactose.alpha-galactosidases	NA	0.0660901	0.0103527	0.195246	NA	0.296164
minor CHO metabolism.misc.	NA	NA	0.0272611	0.035553	NA	0.0568508
minor CHO metabolism.myo-inositol.myo inositol oxygenases	NA	0.0113304	0.0272611	0.035553	NA	0.0568508
minor CHO metabolism.myo-inositol.poly-phosphatases	NA	NA	0.00702836	0.0117574	0.151227	0.0287891
minor CHO metabolism.raffinose family.raffinose synthases	NA	0.000115276	6.2e-05	0.000173604	0.255581	0.0118948
minor CHO metabolism.raffinose family.raffinose synthases.known	NA	NA	0.0272611	0.035553	NA	0.0568508
minor CHO metabolism.raffinose family.raffinose synthases.putative...	NA	7.75e-05	0.00102071	0.00219522	0.23076	0.0719632
minor CHO metabolism.raffinose family.stachyose synthases	NA	NA	0.0272611	0.035553	0.032259	0.0568508
minor CHO metabolism.sugar alcohols.	NA	0.0225327	0.0537798	NA	NA	NA
minor CHO metabolism.trehalose.potential TPS/TPP	0.0374464	2.21e-08	3.16e-08	0.27808	NA	0.409531
minor CHO metabolism.trehalose.TPP	NA	NA	0.0288924	0.00445953	0.279601	0.0162822
minor CHO metabolism.trehalose.trehalase	NA	NA	0.0272611	0.035553	NA	0.0568508
misc.beta 1,3 glucan hydrolases.glucan endo-1,3-beta-glucosidase	0.173806	0.401364	0.0073867	0.0751517	0.176761	0.251976
misc.cytochrome P450.	0.702799	0.404452	0.661745	0.0858582	0.0445988	0.0214303
misc.myrosinases-lectin-jacalin.	0.0656055	0.000724476	5.07e-05	0.0177536	0.408306	0.0589817
misc.oxidases - copper, flavone etc.	0.386397	0.0421502	0.205536	0.115976	0.0122828	0.0629249
misc.UDP glucosyl and glucoronyl transferases.	0.268394	0.509894	0.120232	0.0054974	0.366196	6.27e-06
mitochondrial electron transport / ATP synthesis.electron transfer flavoprotein.	NA	0.0336085	0.0795763	0.102915	NA	NA
N-metabolism.nitrate metabolism.NR	NA	NA	0.00218685	0.00369946	NA	0.0093245
not assigned.no ontology.	0.967899	0.041331	0.286813	0.561293	0.0138249	0.07276
not assigned.no ontology.ABC1 family protein	NA	NA	NA	0.328514	NA	0.021455
not assigned.no ontology.armadillo/beta-catenin repeat family protein	NA	0.297703	0.57565	NA	0.638305	0.0292222
not assigned.no ontology.pentatricopeptide (PPR) repeat-containing protein	NA	0.967899	0.998736	0.984213	0.000552779	0.999994
nucleotide metabolism.phosphotransfer and pyrophosphatases.misc	NA	NA	NA	0.328514	0.0471418	0.126421
nucleotide metabolism.salvage.NUDIX hydrolases	NA	0.0192808	0.408615	0.0283939	0.123963	0.0203185
nucleotide metabolism.synthesis.purine	NA	NA	0.424746	0.515291	0.00345256	0.689925
nucleotide metabolism.synthesis.purine.GAR Synthetase...	NA	NA	NA	NA	0.032259	NA
nucleotide metabolism.synthesis.purine.SAICAR synthetase...	NA	NA	NA	NA	0.032259	NA
polyamine metabolism.synthesis.SAM decarboxylase	NA	NA	0.10467	0.134812	0.12293	0.0179463
protein.degradation.AAA type	NA	NA	0.471719	0.0167617	0.850944	0.0454704
protein.degradation.subtilases	0.247501	NA	0.275764	0.427486	0.00577041	0.332698
protein.degradation.ubiquitin	0.000526744	0.0979056	0.00242423	0.0177615	0.0665866	0.0270626
protein.degradation.ubiquitin.E3.BTB/POZ Cullin3..	NA	NA	0.0272611	NA	NA	NA
protein.degradation.ubiquitin.E3.RING..	0.217891	0.0692423	5.43e-05	0.00123758	0.0231041	0.00360066
protein.degradation.ubiquitin.E3.SCF.FBOX.	8.99e-05	0.0448347	0.0946597	0.00313516	0.00936352	3.64e-05
protein.glycosylation.alpha-1,6-mannosyl-glycoprotein-beta-1,2-N-acetylglucosaminyltransferase(GnTII)	NA	NA	0.175925	0.223862	0.0196012	0.336185
protein.glycosylation.alpha-1,6-mannosyl-glycoprotein-beta-1,2-N-acetylglucosaminyltransferase(GnTII)....	NA	NA	0.175925	0.223862	0.0196012	0.336185
protein.glycosylation.mannosyl-oligosaccharide-1,3-1,6-alpha-mannosidase(GMII)	NA	NA	NA	NA	0.032259	NA
protein.glycosylation.mannosyl-oligosaccharide-1,3-1,6-alpha-mannosidase(GMII)....	NA	NA	NA	NA	0.032259	NA
protein.postranslational modification.	0.690739	0.455155	4.82e-08	1.43e-05	0.0277075	5.34e-08
protein.postranslational modification.kinase.receptor like cytoplasmatic kinase IV...	NA	NA	0.0103527	NA	0.178611	NA
protein.postranslational modification.kinase.receptor like cytoplasmatic kinase VII...	NA	NA	0.480646	0.058319	0.571596	0.0180145
protein.synthesis.ribosomal protein	NA	NA	NA	NA	2.63e-12	NA
protein.synthesis.ribosomal protein.eukaryotic.40S subunit.S16.	NA	NA	NA	NA	0.00103976	NA
protein.synthesis.ribosomal protein.eukaryotic.40S subunit.S19.	NA	NA	NA	NA	0.00597389	NA
protein.synthesis.ribosomal protein.eukaryotic.60S subunit.L10A.	NA	NA	NA	NA	0.032259	NA
protein.synthesis.ribosomal protein.eukaryotic.60S subunit.L24.	NA	NA	NA	NA	0.00597389	NA
protein.synthesis.ribosomal protein.eukaryotic.60S subunit.L7.	NA	NA	NA	NA	0.00597389	NA
protein.synthesis.ribosomal protein.prokaryotic.mitochondrion.30S subunit.S29	NA	NA	NA	NA	0.032259	NA
protein.synthesis.ribosomal protein.prokaryotic.mitochondrion.50S subunit.L29	NA	NA	NA	NA	0.032259	NA
protein.synthesis.ribosomal protein.prokaryotic.unknown organellar.30S subunit.S15	NA	NA	NA	NA	0.032259	NA
protein.synthesis.ribosomal protein.prokaryotic.unknown organellar.30S subunit.S18	NA	NA	NA	NA	0.032259	NA
protein.synthesis.ribosome biogenesis	NA	0.58926	NA	NA	0.000202098	NA
protein.synthesis.ribosome biogenesis.BRIX...	NA	NA	NA	NA	0.0196012	NA
protein.synthesis.ribosome biogenesis.Pre-rRNA processing and modifications.WD-repeat proteins..	NA	NA	NA	NA	0.0255816	NA
protein.targeting.chloroplast	NA	0.358951	0.287778	0.406005	0.00802735	0.38357
PS.lightreaction.photosystem I.LHC-I...	NA	NA	NA	NA	0.0196012	0.336185
PS.lightreaction.photosystem II	NA	NA	NA	NA	0.00503046	0.135506
PS.lightreaction.photosystem II.PSII polypeptide subunits...	NA	NA	NA	NA	0.00683692	0.153334
redox.glutaredoxins.	0.000606712	4.85e-06	0.00397878	0.0488708	0.00802735	0.0684987
redox.thioredoxin.	0.177306	0.0957476	0.12997	0.811056	0.0159009	0.118716
RNA.regulation of transcription.AP2/EREBP, APETALA2/Ethylene-responsive element binding protein family	0.0708299	0.325852	2.47e-05	7.26e-07	0.0492747	8.51e-11
RNA.regulation of transcription.ARF, Auxin Response Factor family	NA	NA	0.48499	0.580671	0.544901	0.0445372
RNA.regulation of transcription.AT-rich interaction domain containing transcription factor family	NA	0.0336085	0.0795763	0.102915	NA	0.161044
RNA.regulation of transcription.Aux/IAA family	NA	NA	5.83e-05	0.00198768	0.0501644	7.86e-06
RNA.regulation of transcription.bHLH,Basic Helix-Loop-Helix family	NA	0.817584	0.383426	0.0850365	0.52765	0.0108758
RNA.regulation of transcription.bZIP transcription factor family	0.244298	0.0391134	0.00916506	0.0854489	0.63276	0.17183
RNA.regulation of transcription.C2C2(Zn) CO-like, Constans-like zinc finger family	0.00321391	0.00142608	6.22e-07	0.000559145	0.000358276	7.63e-05
RNA.regulation of transcription.C2C2(Zn) DOF zinc finger family	0.141631	0.336634	0.074248	0.00850269	0.324316	0.0514631
RNA.regulation of transcription.C3H zinc finger family	0.0929462	0.230619	0.0238264	0.00111066	0.168929	0.00841313
RNA.regulation of transcription.CCAAT box binding factor family, HAP2	NA	NA	NA	NA	0.0255816	0.0719632
RNA.regulation of transcription.HSF,Heat-shock transcription factor family	0.0890896	NA	0.0211378	0.00697016	0.157428	0.126569
RNA.regulation of transcription.MYB domain transcription factor family	0.475803	0.248063	0.235464	0.174896	0.0105289	1.7e-05
RNA.regulation of transcription.MYB-related transcription factor family	0.180791	0.00197132	0.00167254	3.55e-05	0.450496	5.07e-05
RNA.regulation of transcription.Nucleosome/chromatin assembly factor group	NA	NA	NA	NA	0.0321961	0.0891256
RNA.regulation of transcription.PHD finger transcription factor	NA	NA	0.0474592	NA	NA	NA
RNA.regulation of transcription.PHOR1	0.0695608	NA	0.0770735	0.0209983	0.427402	2.23e-05
RNA.regulation of transcription.Psudo ARR transcription factor family	0.0209787	NA	0.00702836	0.165575	NA	NA
RNA.regulation of transcription.sigma like plant	NA	0.0660901	NA	0.0172225	NA	0.296164
RNA.regulation of transcription.TCP transcription factor family	NA	0.0233294	0.440437	0.532534	0.497824	0.707563
RNA.regulation of transcription.WRKY domain transcription factor family	0.00497662	0.603095	0.000361234	2.26e-08	0.0468937	0.000176492
S-assimilation.APR.	NA	NA	NA	0.035553	NA	0.0568508
secondary metabolism.isoprenoids.carotenoids	NA	0.0276931	0.0238264	0.00820374	0.168929	2.4e-06
secondary metabolism.isoprenoids.carotenoids.carotenoid beta ring hydroxylase...	NA	NA	0.000742415	0.069843	NA	0.00323049
secondary metabolism.isoprenoids.carotenoids.carotenoid cleavage dioxygenase...	NA	0.0336085	0.0795763	0.102915	NA	0.0093245
secondary metabolism.isoprenoids.carotenoids.lycopene beta cyclase...	NA	NA	NA	0.035553	0.032259	0.0568508
secondary metabolism.isoprenoids.carotenoids.lycopene epsilon cyclase...	NA	0.0113304	NA	NA	NA	NA
secondary metabolism.isoprenoids.carotenoids.phytoene synthase...	NA	NA	NA	0.102915	0.0936912	0.0093245
secondary metabolism.N misc.alkaloid-like	NA	NA	0.155407	0.262235	0.0221386	0.316394
secondary metabolism.phenylpropanoids.lignin biosynthesis	0.0744336	NA	0.788389	0.00454185	0.257456	2.86e-05
secondary metabolism.phenylpropanoids.lignin biosynthesis.C4H...	0.0126402	NA	NA	0.00369946	NA	0.0093245
secondary metabolism.phenylpropanoids.lignin biosynthesis.CAD...	NA	NA	NA	0.375427	NA	0.034168
secondary metabolism.phenylpropanoids.lignin biosynthesis.PAL...	0.0374464	NA	NA	0.00320603	NA	0.0118948
signalling.calcium.	0.5764	0.401622	4.34e-05	3.53e-06	0.206913	1.46e-07
signalling.in sugar and nutrient physiology.	NA	NA	0.308045	0.4308	0.0424585	0.202726
signalling.light.	0.343189	0.0263574	0.000377545	0.00876073	0.10101	0.00400119
signalling.MAP kinases.	0.211508	0.132579	0.453591	0.0142673	0.270188	0.0133912
signalling.phosphinositides.phosphatidylinositol-4-phosphate 5-kinase	NA	0.0212646	0.102135	0.157729	0.0253415	0.101709
signalling.receptor kinases.crinkly like	NA	NA	0.262198	0.00597082	0.0471418	0.021455
signalling.receptor kinases.leucine rich repeat I	0.0536389	0.137708	0.0474592	0.0760089	NA	0.532817
signalling.receptor kinases.leucine rich repeat VIII	NA	0.0425162	0.186713	NA	0.613768	NA
signalling.receptor kinases.wall associated kinase	0.375867	0.358774	0.0324921	0.0446004	0.876983	0.955183
stress.abiotic.	NA	NA	0.598492	0.000134003	0.661285	0.00219615
stress.abiotic.heat	0.168055	0.862984	0.952459	0.949164	0.00160908	0.778416
stress.abiotic.light	NA	0.0660901	NA	NA	NA	0.0415727
TCA / org transformation.carbonic anhydrases.	NA	NA	NA	0.397641	NA	0.00658049
tetrapyrrole synthesis.divinyl chlorophyllide-a 8-vinyl-reductase.	NA	NA	NA	NA	0.032259	NA
transport.amino acids.	0.399312	0.395081	0.00168948	0.00373537	0.0408048	0.0405557
transport.calcium.	NA	NA	NA	0.209428	NA	0.0445372
transport.Major Intrinsic Proteins.PIP	NA	0.127823	0.282317	0.352395	NA	0.0274183
transport.Major Intrinsic Proteins.SIP	NA	0.0336085	NA	NA	NA	NA
transport.membrane system unknown.	0.00017635	NA	0.00702836	0.0117574	NA	0.0287891
transport.metabolite transporters at the mitochondrial membrane.	0.244298	0.171978	0.0340194	0.0297133	0.358796	0.00116081
transport.metal.	NA	NA	0.0365553	0.624901	0.791265	0.405056
transport.peptides and oligopeptides.	NA	NA	0.917153	0.21653	0.0264084	0.250904
transport.sugars.	NA	0.0200616	0.0122549	0.0434649	0.0740319	0.145787
transport.unspecified anions.	NA	0.0173799	0.0851904	0.132914	0.0190227	0.651395
transport.unspecified cations.	0.19116	0.434561	0.00231033	0.00834747	0.806156	0.0222542
