# Supplementary material for: Transcriptomic Analysis Reveals the Correlation between End-of-Day Far Red Light and Chilling Stress in Setaria viridis
Source: Genes (Basel). 2022 Aug 31;13(9):1565. doi: 10.3390/genes13091565 (PMC9498584; doi:10.3390/genes13091565)
Supplement: Supplementary file 1 [file genes-13-01565-s001.zip › genes-1881213-Table S3.xlsx]

## Sheet: Cold down enrich
sup. Table 3 Functional category enrichment of downregulated DEGs in response to cold
category	X30min	C_4C1h.down	C_4C3h.down	C_4C6hr.down	C_4C9hr.down	C_4C11hr.down
amino acid metabolism.synthesis.aromatic aa	0.158146	0.000833349	0.343526	0.930349	0.532588	0.737376
amino acid metabolism.synthesis.aromatic aa.chorismate.3-deoxy-D-arabino-heptulosonate 7-phosphate synthase..	NA	0.00108792	0.00294126	NA	NA	NA
amino acid metabolism.synthesis.aromatic aa.phenylalanine.arogenate dehydratase / prephenate dehydratase..	0.0158024	0.00179686	NA	0.21848	0.305701	0.379933
amino acid metabolism.synthesis.aspartate family	NA	0.148073	0.310471	0.0320569	0.00752571	2.47e-05
amino acid metabolism.synthesis.aspartate family.lysine.dihydrodipicolinate reductase..	NA	NA	NA	NA	0.196602	0.000756768
amino acid metabolism.synthesis.aspartate family.lysine.dihydrodipicolinate synthase..	NA	NA	NA	0.137486	0.0141532	0.0234067
amino acid metabolism.synthesis.aspartate family.lysine.LL-diaminopimelic acid aminotransferase..	NA	NA	NA	0.137486	0.196602	0.0234067
amino acid metabolism.synthesis.aspartate family.methionine.S-adenosylmethionine synthetase..	NA	0.0402551	0.065967	NA	NA	NA
amino acid metabolism.synthesis.aspartate family.misc.homoserine.aspartate semialdehyde dehydrogenase.	NA	NA	NA	0.0481045	0.0703677	0.0911543
amino acid metabolism.synthesis.aspartate family.misc.homoserine.bifunctional aspartate kinase/homoserine dehydrogenase.	NA	NA	NA	0.0938963	0.135786	0.00830676
amino acid metabolism.synthesis.branched chain group.common.acetolactate synthase..	NA	NA	NA	0.137486	0.0141532	0.0234067
amino acid metabolism.synthesis.central amino acid metabolism	NA	0.250005	0.011144	0.644987	0.784057	0.298761
amino acid metabolism.synthesis.glutamate family	NA	NA	0.221398	0.0137089	0.0374551	6.06e-07
amino acid metabolism.synthesis.glutamate family.arginine.acetylornithine aminotransferase..	NA	NA	NA	0.0481045	0.0703677	0.0911543
amino acid metabolism.synthesis.glutamate family.arginine.argininosuccinate lyase..	NA	NA	NA	NA	NA	0.0234067
amino acid metabolism.synthesis.glutamate family.arginine.aspartate racemase..	NA	NA	0.0224904	0.0481045	0.0703677	0.0911543
amino acid metabolism.synthesis.serine-glycine-cysteine group	NA	NA	3.13e-05	0.0435268	0.043482	0.106067
amino acid metabolism.synthesis.serine-glycine-cysteine group.cysteine.OASTL..	NA	NA	0.00120841	0.389248	0.517975	0.615545
amino acid metabolism.synthesis.serine-glycine-cysteine group.serine.phosphoglycerate dehydrogenase..	NA	NA	0.065967	0.00671597	0.000348042	0.000756768
amino acid metabolism.synthesis.serine-glycine-cysteine group.serine.phosphoserine aminotransferase..	NA	NA	0.0224904	0.0481045	0.0703677	0.0911543
C1-metabolism..	NA	NA	NA	0.0304801	0.000326906	0.00088896
C1-metabolism.dihydroneopterin aldolase.	NA	NA	NA	0.0938963	0.135786	0.00830676
C1-metabolism.dihydropteridine diphosphokinase.	NA	NA	NA	NA	0.0141532	0.249299
C1-metabolism.glycine hydroxymethyltransferase.	NA	4.85e-05	0.00713585	0.25608	NA	NA
C1-metabolism.Methylenetetrahydrofolate dehydrogenase & Methenyltetrahydrofolate cyclohydrolase.	NA	NA	NA	0.137486	0.0141532	0.0234067
cell wall.modification.	NA	0.178911	5.43e-06	0.0140191	0.0375853	0.384484
cell wall.precursor synthesis.GER	NA	NA	0.0444756	NA	NA	0.174002
cell wall.precursor synthesis.phosphomannose isomerase	0.0063509	NA	NA	NA	NA	NA
cell wall.precursor synthesis.UDP-Glc dehydrogenase (UGD)	NA	NA	0.00482905	NA	NA	NA
cell.cycle.peptidylprolyl isomerase	NA	0.0778834	0.000920571	0.0051813	0.0295824	0.0842667
cell.division.	0.259061	0.724479	0.161863	0.0370855	0.0144012	0.000738041
Co-factor and vitamine metabolism.isochorismatase.	NA	NA	0.0444756	0.0938963	NA	NA
Co-factor and vitamine metabolism.pantothenate.dephospho-CoA kinase (DPCK)	NA	NA	NA	0.0481045	0.0703677	0.0911543
Co-factor and vitamine metabolism.thiamine.	NA	NA	NA	0.0130034	0.00131878	0.0028203
Co-factor and vitamine metabolism.ubiquinone.hexaprenyldihydroxybenzoate methyltransferase	NA	NA	0.0444756	NA	0.135786	0.00830676
DNA.repair.	0.235016	0.68393	0.566361	0.0489448	0.545507	0.0403937
DNA.synthesis/chromatin structure.	0.515893	0.598546	0.753577	0.00331215	0.00275051	1.31e-06
DNA.synthesis/chromatin structure.histone	NA	0.405898	NA	8.86e-06	0.00104748	9.12e-05
DNA.synthesis/chromatin structure.histone.core.H2A..	NA	NA	NA	0.000716256	0.022463	0.000283108
DNA.synthesis/chromatin structure.histone.core.H2B..	NA	NA	NA	0.0209839	0.0428968	0.068941
DNA.synthesis/chromatin structure.histone.core.H3..	NA	0.128006	NA	0.0103358	0.0287132	0.0557684
fermentation.aldehyde dehydrogenase.	NA	NA	0.0242867	NA	0.178688	0.264998
glycolysis.cytosolic branch.phospho-enol-pyruvate carboxylase kinase (PPCK)	0.0158024	NA	NA	NA	NA	NA
glycolysis.cytosolic branch.phosphoglucomutase (PGM)	NA	NA	0.0224904	NA	NA	NA
glycolysis.plastid branch.glucose-6-phosphate isomerase	NA	NA	0.0224904	0.0481045	0.0703677	0.0911543
hormone metabolism.abscisic acid.synthesis-degradation	NA	NA	0.0319345	0.185652	0.374008	0.54611
hormone metabolism.abscisic acid.synthesis-degradation.synthesis.zeaxanthin epoxidase..	NA	NA	0.0444756	0.0938963	NA	NA
hormone metabolism.auxin.synthesis-degradation	NA	0.0150792	NA	NA	NA	NA
hormone metabolism.brassinosteroid.induced-regulated-responsive-activated	0.0126618	NA	0.0869756	0.178981	0.25314	0.317735
hormone metabolism.brassinosteroid.synthesis-degradation	0.105551	0.000105713	0.549114	0.507033	0.716291	0.39727
hormone metabolism.brassinosteroid.synthesis-degradation.BRs.CPD..	NA	NA	NA	NA	NA	0.00830676
hormone metabolism.brassinosteroid.synthesis-degradation.BRs.DET2..	0.018933	NA	NA	NA	NA	NA
hormone metabolism.brassinosteroid.synthesis-degradation.BRs.other..	NA	0.000548911	NA	0.137486	0.196602	0.249299
hormone metabolism.brassinosteroid.synthesis-degradation.sterols.CYP51..	NA	0.0533108	0.0869756	NA	NA	NA
hormone metabolism.brassinosteroid.synthesis-degradation.sterols.DWF5..	NA	NA	NA	0.0481045	0.0703677	0.0911543
hormone metabolism.brassinosteroid.synthesis-degradation.sterols.other..	NA	0.0136022	NA	NA	NA	NA
hormone metabolism.gibberelin.synthesis-degradation	0.1197	0.0170277	0.226914	0.860978	0.782644	0.890588
hormone metabolism.gibberelin.synthesis-degradation.GA2 oxidase...	0.0220538	NA	NA	NA	NA	NA
hormone metabolism.gibberelin.synthesis-degradation.GA20 oxidase...	NA	NA	NA	0.178981	0.0269876	0.317735
hormone metabolism.gibberelin.synthesis-degradation.GA3 oxidase...	NA	0.0270197	NA	NA	NA	NA
hormone metabolism.jasmonate.synthesis-degradation	NA	0.00173042	0.0102228	0.55156	0.506128	0.872822
hormone metabolism.jasmonate.synthesis-degradation.allene oxidase cyclase...	NA	0.0136022	0.0224904	0.0481045	0.0703677	0.0911543
hormone metabolism.jasmonate.synthesis-degradation.allene oxidase synthase...	NA	0.00179686	0.107512	NA	NA	NA
hormone metabolism.salicylic acid.synthesis-degradation.synthesis.SA glucosyltransferase ester and ether bond making SGE, SAG..	NA	NA	0.0869756	0.0130034	0.0269876	0.317735
hormone metabolism.salicylic acid.synthesis-degradation.synthesis.SA glucosyltransferase ether bond making SAG..	NA	NA	0.0224904	0.0481045	0.0703677	NA
lipid metabolism.exotics (steroids, squalene etc).methylsterol monooxygenase	NA	0.0533108	0.0869756	NA	NA	NA
lipid metabolism.FA desaturation.a hydroxylase	NA	NA	NA	0.00231274	0.135786	0.174002
lipid metabolism.FA synthesis and FA elongation.beta ketoacyl CoA synthase	NA	0.000502151	NA	NA	NA	NA
lipid metabolism.lipid degradation.	NA	0.0402551	0.00149292	NA	NA	NA
lipid metabolism.lipid degradation.beta-oxidation	NA	0.474872	NA	0.0244311	0.233853	0.254684
lipid metabolism.lipid degradation.lysophospholipases.carboxylesterase...	0.0706689	NA	0.014355	0.304226	0.813396	0.889093
lipid metabolism.Phospholipid synthesis.	NA	NA	0.00338338	0.0435268	0.130606	0.248694
lipid metabolism.unassigned.	0.0126618	0.0533108	NA	NA	NA	NA
major CHO metabolism.degradation.starch	NA	0.389383	NA	0.0279399	0.0116023	0.0140658
major CHO metabolism.degradation.starch.glucan water dikinase...	NA	NA	NA	0.178981	0.25314	0.0439932
major CHO metabolism.degradation.starch.laforin like phosphoglucan phosphatase (SEX4)...	NA	NA	NA	0.0481045	0.0703677	0.0911543
major CHO metabolism.degradation.starch.starch phosphorylase...	NA	NA	NA	0.00671597	0.0141532	0.0234067
major CHO metabolism.degradation.sucrose.fructokinase...	NA	NA	NA	0.21848	0.0428968	0.00657148
major CHO metabolism.synthesis.starch	NA	0.0063641	0.00338338	0.0435268	0.314853	0.0374393
major CHO metabolism.synthesis.starch.debranching...	NA	0.0270197	0.0444756	0.0938963	0.135786	0.00830676
major CHO metabolism.synthesis.starch.starch branching	NA	0.0533108	0.0869756	0.0130034	0.0269876	0.0028203
major CHO metabolism.synthesis.starch.starch synthase...	NA	0.151574	0.0287156	0.446611	NA	NA
metal handling..	NA	NA	0.000583246	NA	NA	0.534536
minor CHO metabolism.others.	NA	NA	0.136729	0.138453	0.00599461	0.260775
minor CHO metabolism.raffinose family.galactinol synthases.known...	NA	0.0402551	0.065967	NA	NA	NA
minor CHO metabolism.trehalose.TPP	0.0313572	0.128006	NA	NA	NA	NA
misc.cytochrome P450.	0.22967	0.00196595	0.0590032	0.298593	0.538402	0.759723
misc.GDSL-motif lipase.	0.354199	0.0113381	0.0125316	0.338822	0.632897	0.939041
misc.gluco-, galacto- and mannosidases.	NA	0.42984	0.0643494	0.0130321	0.065463	0.0296534
misc.misc2.	NA	NA	0.0681878	0.00361758	0.00813471	0.00377952
misc.myrosinases-lectin-jacalin.	NA	0.0195321	0.00509965	NA	NA	NA
misc.O-methyl transferases.	NA	NA	0.305132	0.0060986	0.022463	0.0116375
misc.peroxidases.	NA	NA	0.115089	0.276906	0.0297466	0.3629
misc.plastocyanin-like.	NA	NA	0.0133053	0.59317	0.558211	0.980181
misc.protease inhibitor/seed storage/lipid transfer protein (LTP) family protein.	NA	NA	0.0293211	0.426735	NA	NA
misc.UDP glucosyl and glucoronyl transferases.	0.534168	0.00172937	0.450526	0.975202	0.975647	0.997191
mitochondrial electron transport / ATP synthesis.NADH-DH.type II.external	NA	0.0402551	NA	NA	NA	NA
mitochondrial electron transport / ATP synthesis.unspecified.	NA	NA	NA	0.178981	NA	0.0439932
N-metabolism.misc.	NA	NA	NA	NA	0.0428968	0.068941
N-metabolism.nitrate metabolism.NR	NA	0.0402551	NA	NA	NA	0.249299
not assigned.no ontology.	0.550725	0.00310154	0.218424	0.000211102	0.000161594	6.37e-07
not assigned.no ontology.pentatricopeptide (PPR) repeat-containing protein	NA	0.874753	0.159983	0.000260709	7.9e-18	1.5e-35
not assigned.no ontology.proline rich family	NA	0.0111344	NA	NA	0.204948	0.300147
not assigned.no ontology.tetratricopeptide repeat (TPR)	NA	NA	NA	0.0962519	0.0042945	0.00066173
nucleotide metabolism.deoxynucleotide metabolism.cytosine deaminase	NA	NA	NA	NA	0.25314	0.0439932
nucleotide metabolism.deoxynucleotide metabolism.dUTP diphosphatase	NA	NA	0.0224904	0.0481045	0.0703677	0.0911543
nucleotide metabolism.salvage.	NA	NA	NA	0.178981	0.0269876	0.0439932
nucleotide metabolism.synthesis.purine	NA	NA	0.365595	2.11e-06	1.06e-09	1.23e-09
nucleotide metabolism.synthesis.purine.AICAR transformylase...	NA	NA	NA	NA	0.196602	0.0234067
nucleotide metabolism.synthesis.purine.AIR synthase...	NA	NA	NA	0.0481045	0.0703677	0.0911543
nucleotide metabolism.synthesis.purine.amidophosphoribosyltransferase...	NA	NA	0.0444756	0.0938963	0.135786	0.174002
nucleotide metabolism.synthesis.purine.FGAR amidotransferase...	NA	NA	NA	0.00671597	0.0141532	0.0234067
nucleotide metabolism.synthesis.purine.SAICAR lyase...	NA	NA	NA	0.0481045	0.0703677	0.0911543
nucleotide metabolism.synthesis.purine.SAICAR synthetase...	NA	NA	NA	0.0481045	0.0703677	0.0911543
nucleotide metabolism.synthesis.pyrimidine	NA	NA	NA	0.160774	0.00283831	0.00138416
nucleotide metabolism.synthesis.pyrimidine.carbamoyl phosphate synthetase...	NA	NA	NA	NA	0.135786	0.00830676
nucleotide metabolism.synthesis.pyrimidine.dihydroorotate dehydrogenase...	NA	NA	NA	0.0481045	0.0703677	0.0911543
OPP.non-reductive PP.ribose 5-phosphate isomerase	NA	0.0136022	0.0224904	0.0481045	0.0703677	0.0911543
OPP.oxidative PP.6-phosphogluconate dehydrogenase	NA	NA	NA	0.0304801	0.354564	0.012254
OPP.oxidative PP.6-phosphogluconate dehydrogenase....	NA	NA	NA	0.0304801	0.354564	0.012254
polyamine metabolism.synthesis.arginine decarboxylase	NA	0.0270197	NA	0.0938963	0.135786	0.174002
protein.aa activation.	NA	NA	NA	0.627036	0.0478524	0.102914
protein.aa activation.glutamine-tRNA ligase	NA	NA	NA	0.00231274	0.135786	0.00830676
protein.aa activation.glycine-tRNA ligase	NA	NA	0.065967	0.00671597	0.0141532	0.0234067
protein.aa activation.methionine-tRNA ligase	NA	NA	NA	0.178981	0.0269876	0.0439932
protein.aa activation.phenylalanine-tRNA ligase	NA	NA	NA	0.178981	0.0269876	0.317735
protein.aa activation.pseudouridylate synthase	NA	NA	NA	0.143706	0.00200777	0.000899637
protein.degradation.	NA	0.345458	0.671808	0.0660053	0.0413195	1.84e-05
protein.degradation.cysteine protease	NA	NA	0.845482	0.201979	0.0284197	0.067864
protein.degradation.metalloprotease	NA	0.0662743	NA	0.443362	0.063301	0.0193543
protein.degradation.serine protease	0.0496986	0.0670149	0.245112	0.0191551	0.0256451	0.00111779
protein.degradation.subtilases	NA	0.600869	0.0641719	0.219839	0.0444749	0.411659
protein.degradation.ubiquitin.E1...	NA	NA	NA	0.325943	0.442219	0.0298598
protein.degradation.ubiquitin.ubiquitin protease...	NA	NA	NA	0.409851	0.0496077	0.500129
protein.folding.	NA	NA	0.185626	1.33e-05	8.21e-08	5.22e-12
protein.glycosylation.mannosyl-oligosaccharide-1,3-1,6-alpha-mannosidase(GMII)	NA	NA	NA	0.0481045	0.0703677	0.0911543
protein.synthesis.	NA	NA	NA	0.0481045	0.0703677	0.0911543
protein.synthesis.elongation	NA	NA	NA	1.96e-06	1.25e-05	0.000158492
protein.synthesis.initiation	0.197493	0.611674	0.0699451	3.83e-10	1.79e-07	3.91e-09
protein.synthesis.ribosomal protein	NA	0.947943	1.23e-05	6.72e-64	1.23e-68	4.22e-67
protein.synthesis.ribosomal protein.eukaryotic.40S subunit.S12.	NA	NA	0.065967	0.00671597	0.0141532	0.0234067
protein.synthesis.ribosomal protein.eukaryotic.40S subunit.S13.	NA	0.0402551	0.065967	0.00671597	0.000348042	0.000756768
protein.synthesis.ribosomal protein.eukaryotic.40S subunit.S14.	NA	NA	0.0869756	0.0130034	0.0269876	0.0028203
protein.synthesis.ribosomal protein.eukaryotic.40S subunit.S15A.	NA	NA	0.147212	0.000166119	3.2e-05	0.00192414
protein.synthesis.ribosomal protein.eukaryotic.40S subunit.S16.	NA	NA	NA	0.0938963	0.00494976	0.00830676
protein.synthesis.ribosomal protein.eukaryotic.40S subunit.S17.	NA	NA	NA	0.137486	0.0141532	0.0234067
protein.synthesis.ribosomal protein.eukaryotic.40S subunit.S19.	NA	NA	NA	0.178981	0.00131878	0.0439932
protein.synthesis.ribosomal protein.eukaryotic.40S subunit.S20.	NA	NA	0.0444756	0.0938963	0.135786	0.174002
protein.synthesis.ribosomal protein.eukaryotic.40S subunit.S23.	NA	NA	NA	0.00671597	0.196602	0.0234067
protein.synthesis.ribosomal protein.eukaryotic.40S subunit.S25.	NA	NA	NA	0.0938963	0.135786	0.00830676
protein.synthesis.ribosomal protein.eukaryotic.40S subunit.S3.	NA	NA	NA	0.00231274	0.135786	0.00830676
protein.synthesis.ribosomal protein.eukaryotic.40S subunit.S3A.	NA	NA	0.0444756	0.0938963	0.135786	0.174002
protein.synthesis.ribosomal protein.eukaryotic.40S subunit.S5.	NA	NA	NA	0.0938963	0.135786	0.00830676
protein.synthesis.ribosomal protein.eukaryotic.40S subunit.S7.	NA	NA	NA	0.00671597	0.0141532	0.0234067
protein.synthesis.ribosomal protein.eukaryotic.40S subunit.S9.	NA	NA	NA	0.137486	0.0141532	0.249299
protein.synthesis.ribosomal protein.eukaryotic.40S subunit.SA.	NA	NA	NA	0.00671597	0.0141532	0.000756768
protein.synthesis.ribosomal protein.eukaryotic.60S subunit.L10.	NA	NA	0.0869756	0.178981	0.25314	0.0439932
protein.synthesis.ribosomal protein.eukaryotic.60S subunit.L10A.	NA	NA	NA	0.0481045	0.0703677	0.0911543
protein.synthesis.ribosomal protein.eukaryotic.60S subunit.L12.	NA	NA	NA	0.00671597	0.0141532	0.0234067
protein.synthesis.ribosomal protein.eukaryotic.60S subunit.L13.	NA	NA	0.127587	0.00199151	0.0613849	0.0972845
protein.synthesis.ribosomal protein.eukaryotic.60S subunit.L16.	NA	NA	0.065967	0.00671597	0.0141532	0.0234067
protein.synthesis.ribosomal protein.eukaryotic.60S subunit.L17.	NA	NA	NA	0.00103277	0.0428968	0.000319518
protein.synthesis.ribosomal protein.eukaryotic.60S subunit.L18.	NA	NA	NA	0.137486	0.0141532	0.0234067
protein.synthesis.ribosomal protein.eukaryotic.60S subunit.L18A.	NA	NA	0.065967	0.000111128	0.000348042	0.000756768
protein.synthesis.ribosomal protein.eukaryotic.60S subunit.L22.	NA	NA	NA	0.0938963	0.00494976	0.00830676
protein.synthesis.ribosomal protein.eukaryotic.60S subunit.L23.	NA	NA	NA	0.00671597	0.0141532	0.0234067
protein.synthesis.ribosomal protein.eukaryotic.60S subunit.L24.	NA	NA	NA	0.0130034	0.0269876	0.0439932
protein.synthesis.ribosomal protein.eukaryotic.60S subunit.L27A.	NA	NA	0.0444756	0.0938963	0.135786	0.174002
protein.synthesis.ribosomal protein.eukaryotic.60S subunit.L31.	NA	NA	NA	0.00671597	0.0141532	0.0234067
protein.synthesis.ribosomal protein.eukaryotic.60S subunit.L32.	NA	NA	NA	0.000428503	0.00131878	0.0028203
protein.synthesis.ribosomal protein.eukaryotic.60S subunit.L35A.	NA	NA	0.065967	0.00671597	0.0141532	0.0234067
protein.synthesis.ribosomal protein.eukaryotic.60S subunit.L38.	NA	NA	NA	0.0209839	0.000115441	0.000319518
protein.synthesis.ribosomal protein.eukaryotic.60S subunit.L40.	NA	NA	0.166395	0.00518516	0.104381	0.534536
protein.synthesis.ribosomal protein.eukaryotic.60S subunit.L6.	NA	NA	NA	0.178981	0.25314	0.0439932
protein.synthesis.ribosomal protein.eukaryotic.60S subunit.L7.	NA	NA	0.0869756	0.000428503	0.00131878	0.0028203
protein.synthesis.ribosomal protein.eukaryotic.60S subunit.L7/L30/S12.	NA	NA	NA	0.0938963	0.00494976	0.00830676
protein.synthesis.ribosomal protein.eukaryotic.60S subunit.L7A.	NA	NA	NA	0.0209839	1.72e-06	0.000319518
protein.synthesis.ribosomal protein.eukaryotic.60S subunit.unknown.	NA	0.0533108	0.0869756	0.0130034	0.00131878	0.0028203
protein.synthesis.ribosomal protein.prokaryotic.chloroplast.30S subunit.S30A	NA	NA	NA	0.0481045	0.0703677	0.0911543
protein.synthesis.ribosomal protein.prokaryotic.chloroplast.50S subunit.L12	NA	NA	0.107512	0.0209839	0.0428968	0.068941
protein.synthesis.ribosomal protein.prokaryotic.chloroplast.50S subunit.L24	NA	NA	NA	0.00671597	0.0141532	0.0234067
protein.synthesis.ribosomal protein.prokaryotic.mitochondrion.30S subunit.S29	NA	NA	NA	0.0481045	0.0703677	0.0911543
protein.synthesis.ribosomal protein.prokaryotic.mitochondrion.50S subunit.L2	NA	NA	0.0444756	0.0938963	0.135786	0.174002
protein.synthesis.ribosomal protein.prokaryotic.mitochondrion.L51/S25/CI-B8.	NA	NA	NA	0.0481045	NA	0.0911543
protein.synthesis.ribosomal protein.prokaryotic.unknown organellar.30S subunit.S1	NA	NA	NA	NA	NA	0.0234067
protein.synthesis.ribosomal protein.prokaryotic.unknown organellar.30S subunit.S15	NA	NA	NA	0.0481045	0.0703677	0.0911543
protein.synthesis.ribosomal protein.prokaryotic.unknown organellar.30S subunit.S16	NA	NA	NA	NA	0.135786	0.00830676
protein.synthesis.ribosomal protein.prokaryotic.unknown organellar.50S subunit.L1	NA	NA	0.0224904	0.0481045	0.0703677	0.0911543
protein.synthesis.ribosomal protein.prokaryotic.unknown organellar.50S subunit.L17	NA	NA	NA	0.0481045	0.0703677	0.0911543
protein.synthesis.ribosomal protein.prokaryotic.unknown organellar.50S subunit.L18	NA	NA	NA	NA	0.0141532	0.0234067
protein.synthesis.ribosomal protein.prokaryotic.unknown organellar.50S subunit.L28	NA	NA	NA	0.0481045	NA	NA
protein.synthesis.ribosomal protein.prokaryotic.unknown organellar.50S subunit.L7/L12	NA	NA	0.0224904	0.0481045	0.0703677	NA
protein.synthesis.ribosomal protein.prokaryotic.unknown organellar.50S subunit.L9	NA	NA	NA	0.0481045	0.0703677	0.0911543
protein.synthesis.ribosomal protein.unknown.large subunit.L23.	NA	NA	NA	0.0481045	0.0703677	0.0911543
protein.synthesis.ribosomal protein.unknown.small subunit.S9.	NA	NA	NA	0.0481045	0.0703677	0.0911543
protein.synthesis.ribosome biogenesis	NA	0.0903854	1.96e-10	1.77e-37	2.52e-38	3.44e-34
protein.synthesis.ribosome biogenesis.Assembly factors.DExD-box helicases..	NA	NA	NA	0.0481045	0.0703677	0.0911543
protein.synthesis.ribosome biogenesis.BRIX...	NA	0.0914241	0.000370731	5.89e-10	8.48e-09	5.2e-08
protein.synthesis.ribosome biogenesis.Pre-rRNA processing and modifications.DExD-box helicases..	NA	0.174506	0.0384405	2.17e-09	1.21e-06	5.62e-07
protein.synthesis.ribosome biogenesis.Pre-rRNA processing and modifications.methylotransferases..	NA	NA	0.272775	0.00362225	2.25e-09	2.77e-08
protein.synthesis.ribosome biogenesis.Pre-rRNA processing and modifications.misc..	NA	NA	NA	0.00134081	0.0374551	0.0716304
protein.synthesis.ribosome biogenesis.Pre-rRNA processing and modifications.snoRNPs..	NA	NA	2.92e-05	2.43e-10	4.17e-11	4.3e-10
protein.synthesis.ribosome biogenesis.Pre-rRNA processing and modifications.WD-repeat proteins..	NA	0.103785	0.0129281	3.16e-07	6.36e-08	3.83e-07
protein.targeting.chloroplast	NA	0.413988	NA	0.116372	0.00511242	2.45e-05
protein.targeting.mitochondria	NA	NA	0.202056	8.29e-07	7.2e-07	5.11e-12
protein.targeting.nucleus	NA	NA	0.226914	2.35e-07	0.000350185	1.63e-07
PS.calvin cycle.	NA	NA	0.0444756	0.0938963	0.135786	0.174002
PS.calvin cycle.GAP	NA	NA	0.0444756	0.0938963	NA	NA
PS.calvin cycle.rubisco interacting	NA	NA	NA	0.358375	0.12815	0.0418069
PS.lightreaction.ATP synthase....	NA	NA	0.0224904	0.0481045	0.0703677	0.0911543
PS.lightreaction.cyclic electron flow-chlororespiration	NA	NA	0.127587	0.00199151	0.00592066	0.012254
PS.lightreaction.photosystem II	NA	NA	0.00764481	0.02502	0.0099362	0.210409
PS.lightreaction.photosystem II.LHC-II...	NA	NA	0.020168	0.000886958	0.0036388	0.22984
PS.photorespiration.glycine cleavage.T subunit...	NA	NA	0.0224904	0.0481045	0.0703677	NA
redox.ascorbate and glutathione.	0.111237	NA	0.202056	0.537038	0.488067	0.00506626
redox.ascorbate and glutathione.ascorbate	NA	0.058891	0.137953	0.0486366	0.143565	0.119062
redox.ascorbate and glutathione.ascorbate.GDP-L-galactose-hexose-1-phosphate guanyltransferase...	NA	0.0402551	NA	NA	NA	NA
redox.glutaredoxins.	NA	NA	NA	0.0379566	0.00511242	0.00731478
redox.thioredoxin.	NA	NA	NA	0.0689198	0.00114399	0.00749663
redox.thioredoxin.PDIL	NA	NA	0.256037	0.473241	0.612767	0.025189
RNA.processing.	0.291469	0.433081	0.914606	0.00579343	0.000181939	1.15e-09
RNA.processing.3 end processing.CFIm25...	0.00951134	0.0402551	NA	NA	NA	NA
RNA.processing.3 end processing.CPSF73a...	NA	NA	NA	0.0481045	0.0703677	0.0911543
RNA.processing.plastidial RNA	NA	NA	NA	0.137486	0.196602	0.0234067
RNA.processing.plastidial RNA.splicing.CAF2..	NA	NA	NA	0.0481045	0.0703677	0.0911543
RNA.processing.ribonucleases	NA	0.509675	0.327053	3.01e-05	3.12e-07	3.69e-07
RNA.processing.RNA helicase	NA	NA	0.517239	0.0658497	4.48e-05	2.57e-07
RNA.processing.siRNA methyltransferase	NA	NA	NA	NA	NA	0.00830676
RNA.processing.splicing	NA	NA	0.782489	0.219839	0.0444749	7.9e-05
RNA.regulation of transcription.	NA	NA	NA	0.178183	0.022463	0.0515248
RNA.regulation of transcription.ABI3/VP1-related B3-domain-containing transcription factor family	NA	0.00936234	NA	NA	NA	NA
RNA.regulation of transcription.AP2/EREBP, APETALA2/Ethylene-responsive element binding protein family	0.0427738	0.0134507	0.409398	0.993814	0.97895	0.999406
RNA.regulation of transcription.ARR	NA	NA	0.000207719	0.0301012	0.255928	0.0716342
RNA.regulation of transcription.bHLH,Basic Helix-Loop-Helix family	NA	0.0165597	0.431945	NA	0.955175	0.966912
RNA.regulation of transcription.C2C2(Zn) CO-like, Constans-like zinc finger family	0.0617397	0.239656	0.365595	0.0687979	0.00197827	0.0304455
RNA.regulation of transcription.C2C2(Zn) CO-like, Constans-like zinc finger family....	0.0617397	0.239656	0.365595	0.0687979	0.00197827	0.0304455
RNA.regulation of transcription.C2C2(Zn) GATA transcription factor family	0.0824435	0.00573947	0.122729	0.375377	0.57566	0.451881
RNA.regulation of transcription.GeBP like	NA	NA	NA	0.0209839	0.305701	0.068941
RNA.regulation of transcription.General Transcription	NA	0.309208	0.0221927	0.00852894	0.118159	0.451881
RNA.regulation of transcription.HDA	NA	NA	0.0609455	0.213737	0.0337735	0.0749917
RNA.regulation of transcription.Histone acetyltransferases	NA	NA	NA	0.0271609	0.0706464	0.0327761
RNA.regulation of transcription.HSF,Heat-shock transcription factor family	0.0677019	0.035644	0.393826	0.286142	0.0646968	0.324642
RNA.regulation of transcription.MYB domain transcription factor family	0.384453	0.0011776	0.85889	0.979046	0.998826	0.995506
RNA.regulation of transcription.ovate family OFP	NA	0.13987	0.00163387	0.0953658	0.551903	0.6506
RNA.regulation of transcription.Psudo ARR transcription factor family	0.0158024	0.00179686	0.00482905	0.0209839	0.00312378	0.00657148
RNA.regulation of transcription.putative transcription regulator	NA	NA	0.327343	0.419102	0.0276802	0.0100809
RNA.regulation of transcription.SET-domain transcriptional regulator family	NA	0.467621	NA	0.655957	0.407576	0.00749663
RNA.regulation of transcription.Silencing Group	NA	NA	NA	NA	0.00494976	0.00830676
RNA.regulation of transcription.unclassified	NA	0.986512	0.83488	0.0298159	0.000385751	3.85e-06
RNA.RNA binding.	NA	0.458117	0.920907	2.8e-05	1.95e-08	4.83e-17
RNA.transcription.	NA	NA	0.916532	0.0373176	0.0816025	0.00439726
secondary metabolism.flavonoids.anthocyanins	0.155456	0.162349	0.0312059	0.250505	0.979145	0.993715
secondary metabolism.flavonoids.anthocyanins.anthocyanidin reductase...	NA	NA	NA	0.0304801	0.354564	NA
secondary metabolism.flavonoids.anthocyanins.anthocyanin 5-aromatic acyltransferase...	NA	NA	0.00509965	0.545689	NA	NA
secondary metabolism.flavonoids.anthocyanins.leucocyanidin dioxygenase...	NA	NA	0.0224904	0.0481045	NA	NA
secondary metabolism.flavonoids.chalcones	NA	0.0859486	0.00845017	0.522194	0.245648	0.227437
secondary metabolism.flavonoids.chalcones.chalcone isomerase...	NA	NA	0.0444756	NA	NA	NA
secondary metabolism.flavonoids.dihydroflavonols	0.0188375	0.0610703	0.185626	0.621168	0.499528	0.946981
secondary metabolism.flavonoids.dihydroflavonols.dihydroflavonol 4-reductase...	NA	NA	0.203479	0.389248	0.0287132	0.0557684
secondary metabolism.flavonoids.dihydroflavonols.flavanone 3-hydroxylase...	NA	NA	0.0224904	0.0481045	NA	NA
secondary metabolism.flavonoids.dihydroflavonols.flavonoid 3-monooxygenase...	0.00242801	0.0386941	0.407468	0.678341	0.488306	NA
secondary metabolism.flavonoids.flavonols.flavonol-3-O-rhamnosyltransferase...	NA	0.0402551	NA	NA	0.196602	0.249299
secondary metabolism.flavonoids.isoflavones	NA	0.115978	0.0163761	0.0664824	0.0211909	0.0418069
secondary metabolism.flavonoids.isoflavones.isoflavone reductase...	NA	0.115978	0.0163761	0.0664824	0.0211909	0.0418069
secondary metabolism.isoprenoids.carotenoids	NA	0.0036175	NA	NA	NA	0.633073
secondary metabolism.isoprenoids.carotenoids.carotenoid beta ring hydroxylase...	NA	0.0270197	NA	NA	NA	NA
secondary metabolism.isoprenoids.carotenoids.phytoene synthase...	NA	0.0402551	NA	NA	NA	NA
secondary metabolism.isoprenoids.non-mevalonate pathway.geranylgeranyl pyrophosphate synthase...	NA	NA	NA	NA	0.196602	0.0234067
secondary metabolism.N misc.alkaloid-like	0.147334	0.0305971	0.102373	0.434316	0.471456	0.846074
secondary metabolism.phenylpropanoids.lignin biosynthesis	0.00476334	2.42e-08	0.0101461	0.401831	0.764379	0.989642
secondary metabolism.phenylpropanoids.lignin biosynthesis.4CL...	NA	0.0012275	0.0492215	0.178183	0.312004	0.435602
secondary metabolism.phenylpropanoids.lignin biosynthesis.C4H...	0.00951134	0.000548911	NA	NA	NA	NA
secondary metabolism.phenylpropanoids.lignin biosynthesis.CCR1...	0.0557397	0.024463	0.336051	0.213737	NA	NA
secondary metabolism.phenylpropanoids.lignin biosynthesis.PAL...	0.0282659	0.000197654	NA	NA	NA	NA
secondary metabolism.sulfur-containing.	NA	NA	NA	0.0481045	0.0703677	0.0911543
secondary metabolism.sulfur-containing.glucosinolates	NA	0.0914241	0.147212	0.0413279	0.39999	0.487841
secondary metabolism.sulfur-containing.glucosinolates.synthesis.aliphatic.benzoate-CoA ligase.	NA	0.0136022	NA	NA	NA	NA
secondary metabolism.sulfur-containing.glucosinolates.synthesis.aliphatic.sulfotransferase.	NA	NA	0.0444756	0.00231274	0.135786	0.174002
secondary metabolism.wax.	0.1197	0.421968	0.000253913	0.302223	0.541217	0.890588
signalling.G-proteins.	0.482186	0.772259	0.319012	0.194504	0.0335508	0.00386131
signalling.light.	0.270801	0.00237094	0.655616	0.992461	0.261293	0.29094
signalling.light.COP9 signalosome	NA	NA	NA	0.0103358	0.000320738	0.0092303
signalling.MAP kinases.	0.163501	0.0407932	NA	0.936899	0.983251	0.968753
signalling.phosphinositides.phosphatidylinositol-4-phosphate 5-kinase	0.0617397	NA	NA	0.249864	0.0478524	0.102914
signalling.receptor kinases.leucine rich repeat VIII	NA	NA	0.483114	0.0115909	0.0140789	0.000153978
signalling.receptor kinases.leucine rich repeat VIII.VIII-1...	NA	NA	NA	0.0103358	0.0036388	0.00106807
signalling.receptor kinases.leucine rich repeat VIII.VIII-2...	NA	NA	0.350991	0.231757	0.390518	0.0246353
stress..	NA	0.00108792	0.00294126	0.178981	NA	NA
stress.abiotic.drought/salt	NA	NA	0.157893	0.07235	0.0261631	0.00824116
stress.abiotic.heat	0.426301	0.000146291	9.11e-08	3.47e-05	0.0208657	0.015314
stress.biotic.regulation of transcription	NA	NA	NA	0.0413279	0.0820105	0.128198
stress.biotic.signalling	NA	0.024463	NA	0.588366	0.364728	0.497926
TCA / org transformation.carbonic anhydrases.	0.0436255	NA	NA	NA	NA	NA
TCA / org transformation.other organic acid transformatons.cyt MDH	NA	NA	0.0098419	0.291872	0.39999	0.487841
TCA / org transformation.TCA.fumarase	NA	NA	NA	0.0481045	0.0703677	0.0911543
TCA / org transformation.TCA.IDH	NA	NA	NA	0.0209839	0.0428968	0.068941
TCA / org transformation.TCA.pyruvate DH.E1...	NA	NA	NA	0.0413279	0.0820105	0.128198
tetrapyrrole synthesis.divinyl chlorophyllide-a 8-vinyl-reductase.	NA	NA	NA	0.0481045	0.0703677	0.0911543
tetrapyrrole synthesis.divinyl chlorophyllide-a 8-vinyl-reductase.....	NA	NA	NA	0.0481045	0.0703677	0.0911543
tetrapyrrole synthesis.protochlorophyllide reductase.	NA	NA	NA	0.0938963	0.00494976	0.174002
transport.ABC transporters and multidrug resistance systems.	NA	0.00475717	0.253541	0.738861	0.841163	0.821384
transport.amino acids.	NA	NA	0.0542285	0.0300881	0.00443607	0.0123323
transport.Major Intrinsic Proteins.unspecified	NA	0.0270197	NA	NA	NA	NA
transport.metal.	0.0334866	0.346746	0.603949	0.436859	0.0510083	0.0330192
transport.nitrate.	0.00165475	0.229166	0.00839367	0.0605682	0.00868078	0.00545858
transport.nucleotides.	NA	NA	0.365595	0.0687979	0.0478524	0.102914
transport.peptides and oligopeptides.	NA	0.0346119	0.0160662	0.00125138	0.0101747	0.0157753
transport.sugars.	0.0341693	0.351675	0.149133	0.642897	0.106324	0.0078256
transport.sugars.sucrose	NA	NA	0.127587	0.0304801	0.0613849	0.0972845
transport.unspecified anions.	NA	NA	0.0609455	0.213737	0.0337735	0.497926
transport.unspecified cations.	NA	NA	NA	0.434316	0.0595248	0.0135481
