# Supplementary material for: Transcriptomic Analysis Reveals the Correlation between End-of-Day Far Red Light and Chilling Stress in Setaria viridis
Source: Genes (Basel). 2022 Aug 31;13(9):1565. doi: 10.3390/genes13091565 (PMC9498584; doi:10.3390/genes13091565)
Supplement: Supplementary file 1 [file genes-13-01565-s001.zip › genes-1881213-Table S4.xlsx]

## Sheet: Sheet1
sup. Table 4 Changes in expression of genes in response to cold or EOD-FR
		C-25C 0H AVE	C-25C-30M AVE	C-25C1H AVE	C-25C3H AVE	C-25C6hr AVE	C-25C9H AVE	C-25C11H AVE	C_4C30min_AVE	C-4C1H AVE	C_4C3h_AVE	C_4C6hr_AVE	C_4C9hr_AVE	C-4C11H AVE	FR_25C0hr	FR_25C30min	FR_25C1h	FR_25C3h	FR_25C6hr	FR_25C9hr	FR_25C11hr	FR_4C30min	FR_4C1h	FR_4C3h	FR_4C6hr	FR_4C9hr	FR_4C11hr	mapman_category	mapman_description	At_homolog	Tair10_ANN
ICEs	Sevir.5G444900	7.27226	8.7017	7.57729	8.46663	7.12814	8.15411	7.14156	7.80955	8.50447	8.47824	6.28427	6.65805	6.38648	8.47942	9.90515	9.10738	11.765	8.94704	9.13024	8.01979	8.94293	9.57866	10.1201	8.85916	7.23206	6.52959	RNA.regulation of transcription.bHLH,Basic Helix-Loop-Helix family	(loc_os01g70310.2 : 385.0) no description available & (at3g26744 : 295.0) Encodes a MYC-like bHLH transcriptional activator that binds specifically to the MYC recognition sequences in the CBF3 promoter. Mutants are defective in cold-regulated gene expression. Cold stress triggers protein degradation of nuclear GFPICE1 protein, and the RING finger protein HOS1 is required. Sumoylation of ICE1 cont…	AT1G12860	SCREAM 2 (SCRM2); FUNCTIONS IN: DNA binding, sequence-specific DNA binding transcription factor activity; INVOLVED IN: response to freezing, guard mother cell differentiation, regulation of transcription; LOCATED IN: nucleus; EXPRESSED IN: 20 plant structures; EXPRESSED DURING: 13 growth stages; CONTAINS InterPro DOMAIN/s: Helix-loop-helix DNA-binding domain (InterPro:IPR001092), Helix-loop-helix…
	Sevir.8G145100	11.5549	9.53499	9.85823	12.6753	12.0381	11.4674	12.6867	10.846	9.56368	12.9301	10.5534	11.2882	12.1217	14.064	15.2753	15.0893	14.6118	12.5256	14.6019	13.1068	12.5231	14.7682	17.7472	12.2074	15.8643	16.13	RNA.regulation of transcription.bHLH,Basic Helix-Loop-Helix family	(loc_os11g32100.1 : 375.0) no description available & (at3g26744 : 263.0) Encodes a MYC-like bHLH transcriptional activator that binds specifically to the MYC recognition sequences in the CBF3 promoter. Mutants are defective in cold-regulated gene expression. Cold stress triggers protein degradation of nuclear GFPICE1 protein, and the RING finger protein HOS1 is required. Sumoylation of ICE1 cont…	AT1G12860	SCREAM 2 (SCRM2); FUNCTIONS IN: DNA binding, sequence-specific DNA binding transcription factor activity; INVOLVED IN: response to freezing, guard mother cell differentiation, regulation of transcription; LOCATED IN: nucleus; EXPRESSED IN: 20 plant structures; EXPRESSED DURING: 13 growth stages; CONTAINS InterPro DOMAIN/s: Helix-loop-helix DNA-binding domain (InterPro:IPR001092), Helix-loop-helix…
CBFs	Sevir.1G275700	0.32554	0.32802	0.849464	0.0807697	0	0	0	0.312401	0.458725	0.896237	0.362648	0.299664	0.785223	0.208036	1.10525	0.806677	0.209798	0.103894	0	0.11413	1.64085	0.732604	1.03753	1.96686	0.816579	0.721783	RNA.regulation of transcription.AP2/EREBP, APETALA2/Ethylene-responsive element binding protein family	(loc_os02g45450.1 : 259.0) no description available & (at4g25490 : 151.0) Transcriptional activator that binds to the DRE/CRT regulatory element and induces COR (cold-regulated) gene expression increasing plant freezing tolerance. It encodes a member of the DREB subfamily A-1 of ERF/AP2 transcription factor family (CBF1). The protein contains one AP2 domain. There are six members in this subfamil…	AT4G25470	C-repeat/DRE binding factor 2 (CBF2); CONTAINS InterPro DOMAIN/s: DNA-binding, integrase-type (InterPro:IPR016177), Pathogenesis-related transcriptional factor/ERF, DNA-binding (InterPro:IPR001471); BEST Arabidopsis thaliana protein match is: C-repeat/DRE binding factor 1 (TAIR:AT4G25490.1); Has 30201 Blast hits to 17322 proteins in 780 species: Archae - 12; Bacteria - 1396; Metazoa - 17338; Fung…
	Sevir.2G289800	0	0	0	0	0	0.0868057	0	0.46621	0.0852967	1.26007	1.8483	0.499327	0.765854	0	0	0.245987	0	0	0	0.126943	0.112079	0.349481	3.18987	1.69717	0.563887	0.57469	RNA.regulation of transcription.AP2/EREBP, APETALA2/Ethylene-responsive element binding protein family	(loc_os09g35020.1 : 182.0) no description available & (at4g25490 : 87.4) Transcriptional activator that binds to the DRE/CRT regulatory element and induces COR (cold-regulated) gene expression increasing plant freezing tolerance. It encodes a member of the DREB subfamily A-1 of ERF/AP2 transcription factor family (CBF1). The protein contains one AP2 domain. There are six members in this subfamily…	AT4G25470	C-repeat/DRE binding factor 2 (CBF2); CONTAINS InterPro DOMAIN/s: DNA-binding, integrase-type (InterPro:IPR016177), Pathogenesis-related transcriptional factor/ERF, DNA-binding (InterPro:IPR001471); BEST Arabidopsis thaliana protein match is: C-repeat/DRE binding factor 1 (TAIR:AT4G25490.1); Has 30201 Blast hits to 17322 proteins in 780 species: Archae - 12; Bacteria - 1396; Metazoa - 17338; Fung…
	Sevir.2G289900	2.43794	0.0798817	4.25014	0.227748	0.790207	0.73643	0.229113	3.25238	1.26083	12.034	12.132	8.77544	5.79152	1.31836	0.409525	0.520589	0.818389	0.897574	0.592001	0.310151	0.917548	2.11331	24.9541	10.5253	7.77664	6.58325	RNA.regulation of transcription.AP2/EREBP, APETALA2/Ethylene-responsive element binding protein family	(loc_os09g35030.1 : 227.0) no description available & (at4g25490 : 112.0) Transcriptional activator that binds to the DRE/CRT regulatory element and induces COR (cold-regulated) gene expression increasing plant freezing tolerance. It encodes a member of the DREB subfamily A-1 of ERF/AP2 transcription factor family (CBF1). The protein contains one AP2 domain. There are six members in this subfamil…	AT4G25470	C-repeat/DRE binding factor 2 (CBF2); CONTAINS InterPro DOMAIN/s: DNA-binding, integrase-type (InterPro:IPR016177), Pathogenesis-related transcriptional factor/ERF, DNA-binding (InterPro:IPR001471); BEST Arabidopsis thaliana protein match is: C-repeat/DRE binding factor 1 (TAIR:AT4G25490.1); Has 30201 Blast hits to 17322 proteins in 780 species: Archae - 12; Bacteria - 1396; Metazoa - 17338; Fung…
	Sevir.2G290000	0.569523	0.0412967	0.259163	0.159832	0.164299	0.265015	0.355831	0.225255	0.115406	0.626816	0.788401	0.450362	0.380231	0.621725	0	0	0.155849	0.22067	0.416671	0.174776	0.101916	0.261179	2.34956	0.823699	0.371434	0.305701	RNA.regulation of transcription.AP2/EREBP, APETALA2/Ethylene-responsive element binding protein family	(loc_os09g35030.1 : 230.0) no description available & (at4g25470 : 108.0) Encodes a member of the DREB subfamily A-1 of ERF/AP2 transcription factor family (CBF2). The protein contains one AP2 domain. There are six members in this subfamily, including CBF1, CBF2, and CBF3. This gene is involved in response to low temperature, abscisic acid, and circadian rhythm. Overexpressing this gene leads to …	AT4G25490	C-repeat/DRE binding factor 1 (CBF1); CONTAINS InterPro DOMAIN/s: DNA-binding, integrase-type (InterPro:IPR016177), Pathogenesis-related transcriptional factor/ERF, DNA-binding (InterPro:IPR001471); BEST Arabidopsis thaliana protein match is: C-repeat/DRE binding factor 2 (TAIR:AT4G25470.1); Has 30201 Blast hits to 17322 proteins in 780 species: Archae - 12; Bacteria - 1396; Metazoa - 17338; Fung…
	Sevir.2G290100	7.38427	0.0931673	2.4883	0.267016	0.508384	0.47424	0.221538	2.6816	1.56373	9.89803	8.45425	5.64853	5.5059	5.49661	0.191164	0.384314	0.0560243	0.424073	0.354277	0.307259	0.837041	2.13802	21.8973	11.9423	7.10589	5.87755	RNA.regulation of transcription.AP2/EREBP, APETALA2/Ethylene-responsive element binding protein family	(loc_os09g35030.1 : 229.0) no description available & (at4g25480 : 110.0) encodes a member of the DREB subfamily A-1 of ERF/AP2 transcription factor family (CBF3). The protein contains one AP2 domain. There are six members in this subfamily, including CBF1, CBF2, and CBF3. This gene is involved in response to low temperature and abscisic acid.; dehydration response element B1A (DREB1A); CONTAINS …	AT4G25470	C-repeat/DRE binding factor 2 (CBF2); CONTAINS InterPro DOMAIN/s: DNA-binding, integrase-type (InterPro:IPR016177), Pathogenesis-related transcriptional factor/ERF, DNA-binding (InterPro:IPR001471); BEST Arabidopsis thaliana protein match is: C-repeat/DRE binding factor 1 (TAIR:AT4G25490.1); Has 30201 Blast hits to 17322 proteins in 780 species: Archae - 12; Bacteria - 1396; Metazoa - 17338; Fung…
	Sevir.2G290300	0.735173	0.643931	1.30451	0.169222	0.404126	0.534782	0.222687	1.46926	0.591344	6.18572	6.18542	4.20144	2.59483	0.446484	0.547305	1.63609	0.22106	0.253656	0.575804	0.478324	1.24081	1.16478	19.7174	9.6753	3.67434	2.94188	RNA.regulation of transcription.AP2/EREBP, APETALA2/Ethylene-responsive element binding protein family	(loc_os09g35030.1 : 244.0) no description available & (at4g25470 : 129.0) Encodes a member of the DREB subfamily A-1 of ERF/AP2 transcription factor family (CBF2). The protein contains one AP2 domain. There are six members in this subfamily, including CBF1, CBF2, and CBF3. This gene is involved in response to low temperature, abscisic acid, and circadian rhythm. Overexpressing this gene leads to …	AT4G25490	C-repeat/DRE binding factor 1 (CBF1); CONTAINS InterPro DOMAIN/s: DNA-binding, integrase-type (InterPro:IPR016177), Pathogenesis-related transcriptional factor/ERF, DNA-binding (InterPro:IPR001471); BEST Arabidopsis thaliana protein match is: C-repeat/DRE binding factor 2 (TAIR:AT4G25470.1); Has 30201 Blast hits to 17322 proteins in 780 species: Archae - 12; Bacteria - 1396; Metazoa - 17338; Fung…
	Sevir.4G016300（CBF-L）	0.128198	0.464112	5.99546	0.194012	0.0623653	0.118474	0.0607483	2.81602	0.727312	11.2587	20.4944	25.5066	24.2488	0.264706	0.84004	0.720644	0.084065	0	0	0.0844213	2.05511	2.08222	20.8336	22.0365	25.251	18.948	RNA.regulation of transcription.AP2/EREBP, APETALA2/Ethylene-responsive element binding protein family	(loc_os06g03670.1 : 170.0) no description available & (at4g25480 : 112.0) encodes a member of the DREB subfamily A-1 of ERF/AP2 transcription factor family (CBF3). The protein contains one AP2 domain. There are six members in this subfamily, including CBF1, CBF2, and CBF3. This gene is involved in response to low temperature and abscisic acid.; dehydration response element B1A (DREB1A); CONTAINS …	AT4G25470	C-repeat/DRE binding factor 2 (CBF2); CONTAINS InterPro DOMAIN/s: DNA-binding, integrase-type (InterPro:IPR016177), Pathogenesis-related transcriptional factor/ERF, DNA-binding (InterPro:IPR001471); BEST Arabidopsis thaliana protein match is: C-repeat/DRE binding factor 1 (TAIR:AT4G25490.1); Has 30201 Blast hits to 17322 proteins in 780 species: Archae - 12; Bacteria - 1396; Metazoa - 17338; Fung…
	Sevir.5G473000	0	0	0	0.08638	0	0	0	0.322882	0	0	0	0.0830157	0.085069	0	0.253135	1.87854	0	0	0	0.129022	0.107767	0	0	0	0.107829	0	RNA.regulation of transcription.AP2/EREBP, APETALA2/Ethylene-responsive element binding protein family	(loc_os01g73770.1 : 193.0) no description available & (at5g51990 : 127.0) encodes a member of the DREB subfamily A-1 of ERF/AP2 transcription factor family (CBF4). The protein contains one AP2 domain. There are six members in this subfamily, including CBF1, CBF2, and CBF3. This gene is involved in response to drought stress and abscisic acid treatment, but not to low temperature.; C-repeat-bindin…	AT4G25470	C-repeat/DRE binding factor 2 (CBF2); CONTAINS InterPro DOMAIN/s: DNA-binding, integrase-type (InterPro:IPR016177), Pathogenesis-related transcriptional factor/ERF, DNA-binding (InterPro:IPR001471); BEST Arabidopsis thaliana protein match is: C-repeat/DRE binding factor 1 (TAIR:AT4G25490.1); Has 30201 Blast hits to 17322 proteins in 780 species: Archae - 12; Bacteria - 1396; Metazoa - 17338; Fung…
	Sevir.7G217100	3.37794	3.93052	2.63084	1.25721	0.932118	1.97624	1.21777	3.21997	2.21233	2.71069	2.46439	2.43368	2.47933	3.96403	4.66796	3.93034	2.07603	1.58928	2.12908	2.05393	3.58544	2.83354	3.95204	2.88432	2.14186	2.85884	RNA.regulation of transcription.AP2/EREBP, APETALA2/Ethylene-responsive element binding protein family	(loc_os02g45420.1 : 125.0) no description available & (at5g52020 : 106.0) encodes a member of the DREB subfamily A-4 of ERF/AP2 transcription factor family. The protein contains one AP2 domain. There are 17 members in this subfamily including TINY.; Integrase-type DNA-binding superfamily protein; FUNCTIONS IN: DNA binding, transcription activator activity, sequence-specific DNA binding transcript…	AT1G12630	Integrase-type DNA-binding superfamily protein; FUNCTIONS IN: DNA binding, transcription activator activity, sequence-specific DNA binding transcription factor activity; INVOLVED IN: regulation of transcription, DNA-dependent; LOCATED IN: nucleus; CONTAINS InterPro DOMAIN/s: DNA-binding, integrase-type (InterPro:IPR016177), Pathogenesis-related transcriptional factor/ERF, DNA-binding (InterPro:IP…
	Sevir.7G217200	0.377276	0.736802	0.844033	0.095403	0.182878	0.177119	0.273755	2.57995	1.41889	9.8227	8.47534	5.01664	4.10926	1.03059	0.955771	0.764351	0.114187	0.401514	0.122885	0.201445	3.20406	2.06576	9.7097	10.7548	5.98605	4.39793	RNA.regulation of transcription.AP2/EREBP, APETALA2/Ethylene-responsive element binding protein family	(loc_os04g48350.1 : 243.0) no description available & (at4g25480 : 121.0) encodes a member of the DREB subfamily A-1 of ERF/AP2 transcription factor family (CBF3). The protein contains one AP2 domain. There are six members in this subfamily, including CBF1, CBF2, and CBF3. This gene is involved in response to low temperature and abscisic acid.; dehydration response element B1A (DREB1A); CONTAINS …	AT4G25470	C-repeat/DRE binding factor 2 (CBF2); CONTAINS InterPro DOMAIN/s: DNA-binding, integrase-type (InterPro:IPR016177), Pathogenesis-related transcriptional factor/ERF, DNA-binding (InterPro:IPR001471); BEST Arabidopsis thaliana protein match is: C-repeat/DRE binding factor 1 (TAIR:AT4G25490.1); Has 30201 Blast hits to 17322 proteins in 780 species: Archae - 12; Bacteria - 1396; Metazoa - 17338; Fung…
TINYs	Sevir.1G027700	3.22045	8.35866	7.62617	5.1166	4.1124	3.68857	3.4353	5.98803	5.34932	6.50791	8.58543	13.9397	9.97597	1.8283	5.57537	7.37509	5.30669	2.43466	3.12584	4.30294	4.573	6.26468	8.6542	11.3838	15.3141	14.7991	RNA.regulation of transcription.AP2/EREBP, APETALA2/Ethylene-responsive element binding protein family	(loc_os02g13710.1 : 159.0) no description available & (at5g11590 : 105.0) encodes a member of the DREB subfamily A-4 of ERF/AP2 transcription factor family. The protein contains one AP2 domain. There are 17 members in this subfamily including TINY.; TINY2 (TINY2); FUNCTIONS IN: DNA binding, sequence-specific DNA binding transcription factor activity; INVOLVED IN: regulation of transcription, DNA-…	AT5G25810	encodes a member of the DREB subfamily A-4 of ERF/AP2 transcription factor family (TINY). The protein contains one AP2 domain. There are 17 members in this subfamily including TINY. Ectopic or overexpression of this gene in a Ds tagged line has reduced cell expansion. The expression of this gene is induced by ethylene and light and appears to stimulate cytokinin biosynthesis.	TINY (tny); CONTAINS InterPro DOMAIN/s: DNA-binding, integrase-type (InterPro:IPR016177), Pathogenesis-related transcriptional factor/ERF, DNA-binding (InterPro:IPR001471); BEST Arabidopsis thaliana protein match is: Integrase-type DNA-binding superfamily protein (TAIR:AT5G11590.1); Has 1807 Blast hits to 1807 proteins in 277 species: Archae - 0; Bacteria - 0; Metazoa - 736; Fungi - 347; Plants -…
	Sevir.1G263700	2.62042	10.7434	10.8141	6.70834	4.03496	3.59034	3.27542	5.36367	4.14803	7.57716	9.99793	13.2799	12.6651	2.25816	10.5629	12.3957	7.01253	2.94266	2.52533	3.54641	5.04534	5.44624	9.36456	10.4552	11.964	11.3585	RNA.regulation of transcription.AP2/EREBP, APETALA2/Ethylene-responsive element binding protein family	(loc_os02g43970.1 : 139.0) no description available & (at2g44940 : 132.0) encodes a member of the DREB subfamily A-4 of ERF/AP2 transcription factor family. The protein contains one AP2 domain. There are 17 members in this subfamily including TINY.; Integrase-type DNA-binding superfamily protein; FUNCTIONS IN: DNA binding, sequence-specific DNA binding transcription factor activity; INVOLVED IN: …	AT3G60490	encodes a member of the DREB subfamily A-4 of ERF/AP2 transcription factor family. The protein contains one AP2 domain. There are 17 members in this subfamily including TINY.	Integrase-type DNA-binding superfamily protein; FUNCTIONS IN: DNA binding, sequence-specific DNA binding transcription factor activity; INVOLVED IN: regulation of transcription, DNA-dependent; LOCATED IN: nucleus, chloroplast; EXPRESSED IN: leaf apex, hypocotyl, root, flower; EXPRESSED DURING: petal differentiation and expansion stage; CONTAINS InterPro DOMAIN/s: DNA-binding, integrase-type (Inte…
	Sevir.7G201200 (TINY1)	1.3981	4.07956	6.46893	2.54369	1.47342	1.69953	2.45068	3.38238	2.40197	4.95295	14.81	24.265	22.2855	2.08112	6.52735	5.80386	2.99802	2.5009	2.73071	3.57095	2.79825	2.87798	8.40448	15.4449	21.8502	24.4245	RNA.regulation of transcription.AP2/EREBP, APETALA2/Ethylene-responsive element binding protein family	(loc_os04g46440.1 : 150.0) no description available & (at2g44940 : 139.0) encodes a member of the DREB subfamily A-4 of ERF/AP2 transcription factor family. The protein contains one AP2 domain. There are 17 members in this subfamily including TINY.; Integrase-type DNA-binding superfamily protein; FUNCTIONS IN: DNA binding, sequence-specific DNA binding transcription factor activity; INVOLVED IN: …	AT3G60490	encodes a member of the DREB subfamily A-4 of ERF/AP2 transcription factor family. The protein contains one AP2 domain. There are 17 members in this subfamily including TINY.	Integrase-type DNA-binding superfamily protein; FUNCTIONS IN: DNA binding, sequence-specific DNA binding transcription factor activity; INVOLVED IN: regulation of transcription, DNA-dependent; LOCATED IN: nucleus, chloroplast; EXPRESSED IN: leaf apex, hypocotyl, root, flower; EXPRESSED DURING: petal differentiation and expansion stage; CONTAINS InterPro DOMAIN/s: DNA-binding, integrase-type (Inte…
	Sevir.9G329000 (TINY2)	2.73356	8.30308	7.01174	4.77863	4.18064	3.1686	4.02001	8.58996	4.88517	14.8883	24.6851	28.4863	21.8753	2.92166	6.45887	5.89923	3.71705	2.97125	3.38344	3.24959	4.39927	4.82431	16.0917	21.5955	20.8466	19.4634	RNA.regulation of transcription.AP2/EREBP, APETALA2/Ethylene-responsive element binding protein family	(loc_os10g41130.1 : 129.0) no description available & (at2g44940 : 127.0) encodes a member of the DREB subfamily A-4 of ERF/AP2 transcription factor family. The protein contains one AP2 domain. There are 17 members in this subfamily including TINY.; Integrase-type DNA-binding superfamily protein; FUNCTIONS IN: DNA binding, sequence-specific DNA binding transcription factor activity; INVOLVED IN: …	AT3G60490	encodes a member of the DREB subfamily A-4 of ERF/AP2 transcription factor family. The protein contains one AP2 domain. There are 17 members in this subfamily including TINY.	Integrase-type DNA-binding superfamily protein; FUNCTIONS IN: DNA binding, sequence-specific DNA binding transcription factor activity; INVOLVED IN: regulation of transcription, DNA-dependent; LOCATED IN: nucleus, chloroplast; EXPRESSED IN: leaf apex, hypocotyl, root, flower; EXPRESSED DURING: petal differentiation and expansion stage; CONTAINS InterPro DOMAIN/s: DNA-binding, integrase-type (Inte…
81 CORs	Sevir.1G094200	25.7947	65.3444	50.3354	10.8431	4.85357	1.59198	1.92801	33.5754	41.9722	43.2452	47.496	62.3145	58.5285	13.7295	55.5978	42.1215	9.6199	3.47607	1.61637	1.68243	26.6482	29.7511	40.2389	45.7904	49.1121	48.6364	amino acid metabolism.degradation.central amino acid metabolism.aspartate	(loc_os02g04170.3 : 1108.0) no description available & (at5g14760 : 870.0) At5g14760 encodes for L-aspartate oxidase involved in the early steps of NAD biosynthesis. In contrary to the EC 1.4.3.16 (l-aspartate oxidase - deaminating) the enzyme catalyzes the reaction L-aspartate + O2 = iminoaspartate (alpha-iminosuccinate) + H2O2; L-aspartate oxidase (AO); FUNCTIONS IN: electron carrier activity, …	AT5G66760	succinate dehydrogenase 1-1 (SDH1-1); FUNCTIONS IN: cobalt ion binding, succinate dehydrogenase activity, ATP binding; INVOLVED IN: mitochondrial electron transport, succinate to ubiquinone; LOCATED IN: mitochondrial respiratory chain complex II, mitochondrion, cell wall; EXPRESSED IN: 26 plant structures; EXPRESSED DURING: 16 growth stages; CONTAINS InterPro DOMAIN/s: Succinate dehydrogenase, fl…
	Sevir.1G188800	38.1738	47.7043	57.08	49.1929	32.1987	21.1252	19.8138	41.2888	42.7025	48.2686	47.506	48.1389	44.9104	34.0424	41.995	48.5279	42.9362	31.736	17.5365	17.7229	41.1241	39.521	42.8244	50.6534	47.1334	44.6617	lipid metabolism.glycolipid synthesis.DGDG synthase	(loc_os02g33580.3 : 1210.0) no description available & (q6dw74|dgdg1_lotja : 1009.0) Digalactosyldiacylglycerol synthase 1, chloroplast precursor (EC 2.4.1.241) - Lotus japonicus & (at3g11670 : 967.0) Responsible for the final assembly of galactolipids in photosynthetic membranes. Provides stability to the PS I core complex (e.g. subunits PsaD, PsaE).; DIGALACTOSYL DIACYLGLYCEROL DEFICIENT 1 (DGD…	AT4G00550	digalactosyl diacylglycerol deficient 2 (DGD2); CONTAINS InterPro DOMAIN/s: Glycosyl transferase, group 1 (InterPro:IPR001296); BEST Arabidopsis thaliana protein match is: UDP-Glycosyltransferase superfamily protein (TAIR:AT3G11670.1); Has 30201 Blast hits to 17322 proteins in 780 species: Archae - 12; Bacteria - 1396; Metazoa - 17338; Fungi - 3422; Plants - 5037; Viruses - 0; Other Eukaryotes - …
	Sevir.1G217700	7.20792	6.30662	4.33618	5.87817	3.92337	3.71437	2.39473	6.56532	7.15245	6.53533	4.90355	5.14994	4.89595	7.14352	6.95329	4.24095	3.68507	2.8609	3.38278	3.78122	6.93606	6.35488	6.67629	5.76098	4.2759	3.22441	not assigned.unknown	(loc_os02g37600.1 : 176.0) no description available & (at2g04790 : 130.0) unknown protein; FUNCTIONS IN: molecular_function unknown; INVOLVED IN: biological_process unknown; EXPRESSED IN: 17 plant structures; EXPRESSED DURING: 11 growth stages	AT2G04790	unknown protein; Has 45 Blast hits to 45 proteins in 15 species: Archae - 0; Bacteria - 0; Metazoa - 0; Fungi - 0; Plants - 43; Viruses - 0; Other Eukaryotes - 2 (source: NCBI BLink).
	Sevir.1G232600	90.2022	42.9893	49.2633	81.9826	66.9362	72.1894	50.5651	81.8363	77.657	66.6559	37.1027	34.5419	32.5312	100.367	46.5522	52.7218	78.0703	60.7646	75.3922	50.5253	91.9868	74.8123	55.6134	32.8697	27.3321	30.2044	RNA.regulation of transcription.C2C2(Zn) CO-like, Constans-like zinc finger family	(loc_os02g39710.1 : 278.0) no description available & (gnl|cdd|87043 : 84.9) no description available & (at5g57660 : 84.3) CONSTANS-like 5 (COL5); FUNCTIONS IN: sequence-specific DNA binding transcription factor activity, zinc ion binding; INVOLVED IN: regulation of transcription; LOCATED IN: intracellular; EXPRESSED IN: 23 plant structures; EXPRESSED DURING: 13 growth stages; CONTAINS InterPro D…	AT5G24930	CONSTANS-like 4 (COL4); FUNCTIONS IN: sequence-specific DNA binding transcription factor activity, zinc ion binding; INVOLVED IN: regulation of transcription; LOCATED IN: intracellular, chloroplast; EXPRESSED IN: 21 plant structures; EXPRESSED DURING: 13 growth stages; CONTAINS InterPro DOMAIN/s: CCT domain (InterPro:IPR010402), Zinc finger, B-box (InterPro:IPR000315); BEST Arabidopsis thaliana p…
	Sevir.1G235200	48.1312	80.5739	111.197	59.0589	44.8813	63.3738	84.6217	56.0083	59.067	60.2434	59.2053	88.0161	99.2943	65.463	123.115	149.163	90.5622	63.0998	88.3193	116.666	90.9426	88.4672	91.759	88.85	124.251	137.67	transport.misc	(loc_os02g39930.1 : 319.0) no description available & (at5g58070 : 277.0) Encodes a temperature-induced lipocalin TIL1. Involved in thermotolerance. Peripherally associated with plasma membrane.; temperature-induced lipocalin (TIL); FUNCTIONS IN: binding, transporter activity; INVOLVED IN: transport, response to cold, response to light stimulus, response to heat; LOCATED IN: mitochondrion, endopl…	AT5G58070	temperature-induced lipocalin (TIL); FUNCTIONS IN: binding, transporter activity; INVOLVED IN: transport, response to cold, response to light stimulus, response to heat; LOCATED IN: mitochondrion, endoplasmic reticulum, plasma membrane, vacuole; EXPRESSED IN: 26 plant structures; EXPRESSED DURING: 17 growth stages; CONTAINS InterPro DOMAIN/s: Lipocalin, bacterial (InterPro:IPR002446), Lipocalin, …
	Sevir.1G277600	86.7975	84.5696	115.259	43.8524	31.1085	15.0278	6.5198	90.6752	91.4806	102.299	124.361	145.851	146.472	79.3902	85.5157	91.1156	46.9068	31.5421	12.3654	6.27771	74.0369	87.916	98.2452	137.649	153.679	149.766	RNA.regulation of transcription.MYB-related transcription factor family	(loc_os02g45670.1 : 355.0) no description available & (at5g52660 : 224.0) Homeodomain-like superfamily protein; CONTAINS InterPro DOMAIN/s: SANT, DNA-binding (InterPro:IPR001005), Homeodomain-like (InterPro:IPR009057), Myb, DNA-binding (InterPro:IPR014778), HTH transcriptional regulator, Myb-type, DNA-binding (InterPro:IPR017930), Myb-like DNA-binding domain, SHAQKYF class (InterPro:IPR006447); B…	AT4G01280	Homeodomain-like superfamily protein; CONTAINS InterPro DOMAIN/s: SANT, DNA-binding (InterPro:IPR001005), Homeodomain-like (InterPro:IPR009057), Myb, DNA-binding (InterPro:IPR014778), HTH transcriptional regulator, Myb-type, DNA-binding (InterPro:IPR017930), Myb-like DNA-binding domain, SHAQKYF class (InterPro:IPR006447); BEST Arabidopsis thaliana protein match is: Homeodomain-like superfamily pr…
	Sevir.1G292700	3.99107	3.6198	8.46572	6.70594	5.34735	3.07883	3.65856	3.6655	3.24289	4.09271	3.88919	7.0745	7.79534	3.69222	4.85146	7.01485	8.05163	5.38609	3.99838	3.42813	3.1803	3.5863	4.42414	5.41246	7.52162	10.6157	cell wall.pectin*esterases.acetyl esterase	(loc_os02g47400.1 : 680.0) no description available & (at4g19420 : 546.0) Pectinacetylesterase family protein; CONTAINS InterPro DOMAIN/s: Pectinacetylesterase (InterPro:IPR004963); BEST Arabidopsis thaliana protein match is: Pectinacetylesterase family protein (TAIR:AT4G19410.1)	AT4G19410	Pectinacetylesterase family protein; FUNCTIONS IN: carboxylesterase activity; LOCATED IN: cell wall, membrane, plant-type cell wall; EXPRESSED IN: 24 plant structures; EXPRESSED DURING: 14 growth stages; CONTAINS InterPro DOMAIN/s: Pectinacetylesterase (InterPro:IPR004963); BEST Arabidopsis thaliana protein match is: Pectinacetylesterase family protein (TAIR:AT5G45280.2); Has 30201 Blast hits to …
	Sevir.1G330200	11.7405	11.2166	8.65468	18.5782	20.3824	19.0771	19.7612	9.38021	13.12	12.555	8.00216	8.6176	7.86001	13.4772	16.3252	17.3335	22.4797	18.0304	24.2867	30.5496	13.0743	16.8775	17.0815	10.4724	11.2412	8.89296	not assigned.no ontology	(loc_os02g51710.1 : 273.0) no description available & (gnl|cdd|28751 : 198.0) no description available & (at4g39730 : 176.0) Lipase/lipooxygenase, PLAT/LH2 family protein; FUNCTIONS IN: molecular_function unknown; INVOLVED IN: biological_process unknown; LOCATED IN: thylakoid, chloroplast thylakoid membrane, plasma membrane, chloroplast, vacuole; EXPRESSED IN: 25 plant structures; EXPRESSED DURIN…	AT2G22170	Lipase/lipooxygenase, PLAT/LH2 family protein; FUNCTIONS IN: molecular_function unknown; INVOLVED IN: biological_process unknown; LOCATED IN: thylakoid, chloroplast, membrane; EXPRESSED IN: 19 plant structures; EXPRESSED DURING: 13 growth stages; CONTAINS InterPro DOMAIN/s: Lipoxygenase, LH2 (InterPro:IPR001024), Lipase/lipooxygenase, PLAT/LH2 (InterPro:IPR008976); BEST Arabidopsis thaliana prote…
	Sevir.2G025600	5.42837	4.53633	6.03547	11.4697	9.08891	8.61344	7.00321	4.90182	5.62949	5.40351	4.81893	5.35043	2.61316	4.07256	6.6217	7.67551	11.864	9.81138	7.11267	8.68228	6.44456	5.99892	6.6096	6.60378	2.8589	3.38618	secondary metabolism.flavonoids.chalcones.naringenin-chalcone synthase	(loc_os07g34190.1 : 381.0) no description available & (gnl|cdd|29418 : 338.0) no description available & (p48405|chsy_orysa : 294.0) Chalcone synthase (EC 2.3.1.74) (Naregenin-chalcone synthase) - Oryza sativa (Rice) & (at5g13930 : 284.0) Encodes chalcone synthase (CHS), a key enzyme involved in the biosynthesis of flavonoids. Required for the accumulation of purple anthocyanins in leaves and ste…	AT4G34850	LESS ADHESIVE POLLEN 5 (LAP5); FUNCTIONS IN: transferase activity, transferring acyl groups other than amino-acyl groups, catalytic activity, acyltransferase activity; INVOLVED IN: phenylpropanoid biosynthetic process, pollen exine formation; LOCATED IN: cellular_component unknown; EXPRESSED IN: leaf whorl, sepal, anther, flower, seed; EXPRESSED DURING: petal differentiation and expansion stage, …
	Sevir.2G057800	5.07566	79.2575	400.08	26.9181	2.54878	0.558824	0.866375	37.2276	36.876	123.971	219.763	462.968	541.411	0.952163	41.0478	110.028	44.8018	2.47122	0.889743	2.02654	6.73272	12.6116	74.107	104.457	214.708	262.895	signalling.light	(p14897|eli9_horvu : 140.0) Low molecular mass early light-inducible protein HV90, chloroplast precursor (ELIP) - Hordeum vulgare (Barley) & (loc_os07g08160.1 : 140.0) no description available & (at3g22840 : 115.0) Encodes an early light-inducible protein.; EARLY LIGHT-INDUCABLE PROTEIN (ELIP1); BEST Arabidopsis thaliana protein match is: Chlorophyll A-B binding family protein (TAIR:AT4G14690.1)	AT4G14690	EARLY LIGHT-INDUCIBLE PROTEIN 2 (ELIP2); BEST Arabidopsis thaliana protein match is: Chlorophyll A-B binding family protein (TAIR:AT3G22840.1); Has 30201 Blast hits to 17322 proteins in 780 species: Archae - 12; Bacteria - 1396; Metazoa - 17338; Fungi - 3422; Plants - 5037; Viruses - 0; Other Eukaryotes - 2996 (source: NCBI BLink).
	Sevir.2G057900	21.4398	90.2388	351.747	42.1979	8.89498	4.19314	1.92631	51.0805	54.5939	105.38	164.519	325.907	353.937	11.9182	44.0775	109.193	47.9993	8.89072	3.53108	2.21352	19.3668	22.4244	56.8153	70.0659	120.548	149.714	signalling.light	(loc_os07g08160.1 : 154.0) no description available & (p14895|eli5_horvu : 149.0) High molecular mass early light-inducible protein HV58, chloroplast precursor (ELIP) - Hordeum vulgare (Barley) & (at3g22840 : 123.0) Encodes an early light-inducible protein.; EARLY LIGHT-INDUCABLE PROTEIN (ELIP1); BEST Arabidopsis thaliana protein match is: Chlorophyll A-B binding family protein (TAIR:AT4G14690.1)	AT4G14690	EARLY LIGHT-INDUCIBLE PROTEIN 2 (ELIP2); BEST Arabidopsis thaliana protein match is: Chlorophyll A-B binding family protein (TAIR:AT3G22840.1); Has 30201 Blast hits to 17322 proteins in 780 species: Archae - 12; Bacteria - 1396; Metazoa - 17338; Fungi - 3422; Plants - 5037; Viruses - 0; Other Eukaryotes - 2996 (source: NCBI BLink).
	Sevir.2G061900	25.7938	28.237	34.7581	17.5843	19.4867	14.4368	13.2976	32.3936	30.4059	56.7846	85.147	103.86	109.81	45.0206	41.4296	38.9137	25.6759	21.8857	22.6227	18.3168	43.8179	58.1857	119.778	160.631	178.087	182.776	RNA.regulation of transcription.Aux/IAA family	(gnl|cdd|66035 : 206.0) no description available & (q6zl57|iaa24_orysa : 199.0) Auxin-responsive protein IAA24 (Indoleacetic acid-induced protein 24) - Oryza sativa (Rice) & (loc_os07g08460.1 : 199.0) no description available & (at1g04240 : 166.0) SHY2/IAA3 regulates multiple auxin responses in roots. It is induced rapidly by IAA, and has been shown to be phosphorylated by oat phytochrome A in vi…	AT5G43700	AUXIN INDUCIBLE 2-11 (ATAUX2-11); CONTAINS InterPro DOMAIN/s: Aux/IAA-ARF-dimerisation (InterPro:IPR011525), AUX/IAA protein (InterPro:IPR003311); BEST Arabidopsis thaliana protein match is: AUX/IAA transcriptional regulator family protein (TAIR:AT1G04240.1); Has 1807 Blast hits to 1807 proteins in 277 species: Archae - 0; Bacteria - 0; Metazoa - 736; Fungi - 347; Plants - 385; Viruses - 0; Other…
	Sevir.2G093800	2.0487	1.67302	0.935464	1.64255	3.8441	8.29027	7.78736	1.74438	2.45272	2.51274	1.52907	1.314	1.59905	3.56903	2.46961	1.57863	1.46998	4.84137	8.54377	8.09155	2.64075	2.47545	2.45963	1.90683	1.88771	1.98707	RNA.regulation of transcription.AP2/EREBP, APETALA2/Ethylene-responsive element binding protein family	(loc_os07g13170.2 : 403.0) no description available & (at2g28550 : 269.0) related to AP2.7 (RAP2.7); CONTAINS InterPro DOMAIN/s: DNA-binding, integrase-type (InterPro:IPR016177), Pathogenesis-related transcriptional factor/ERF, DNA-binding (InterPro:IPR001471); BEST Arabidopsis thaliana protein match is: target of early activation tagged (EAT) 2 (TAIR:AT5G60120.1). & (q8lsn2|bbm2_brana : 154.0) P…	AT5G60120	target of early activation tagged (EAT) 2 (TOE2); FUNCTIONS IN: DNA binding, sequence-specific DNA binding transcription factor activity; INVOLVED IN: regulation of transcription, DNA-dependent; LOCATED IN: nucleus; EXPRESSED IN: 22 plant structures; EXPRESSED DURING: 13 growth stages; CONTAINS InterPro DOMAIN/s: DNA-binding, integrase-type (InterPro:IPR016177), Pathogenesis-related transcription…
	Sevir.2G139700	12.9903	11.5742	30.3969	32.1691	17.8601	14.873	20.2167	9.6689	9.60176	14.0515	12.0801	16.286	18.7803	13.9232	13.7014	25.528	63.7262	17.6132	18.2076	18.9473	14.095	15.2195	14.1881	17.2105	24.9789	30.25	stress.abiotic.touch/wounding	(gnl|cdd|70680 : 336.0) no description available & (at1g19670 : 271.0) Chlorophyllase is the first enzyme involved in chlorophyll degradation. It catalyzes the hydrolysis of the ester bond to yield chlorophyllide and phytol. AtCLH1 lacks a typical signal sequence for the chloroplast. Its expression is induced rapidly by methyljasmonate, a known promoter of senescence and chlorophyll degradation.;…	AT5G43860	chlorophyllase 2 (CLH2); CONTAINS InterPro DOMAIN/s: Chlorophyllase-like (InterPro:IPR010821), Chlorophyllase, chloroplast (InterPro:IPR017395); BEST Arabidopsis thaliana protein match is: chlorophyllase 1 (TAIR:AT1G19670.1); Has 1807 Blast hits to 1807 proteins in 277 species: Archae - 0; Bacteria - 0; Metazoa - 736; Fungi - 347; Plants - 385; Viruses - 0; Other Eukaryotes - 339 (source: NCBI BL…
	Sevir.2G200900	2.53788	3.01676	1.10585	0.688902	0.829514	0.799926	1.04651	2.01077	2.34894	2.59561	1.31865	1.41309	1.26563	2.57002	1.84219	1.4016	0.651961	0.648803	0.577134	0.910303	1.77729	2.31469	1.44513	1.1816	1.43166	1.39731	misc.cytochrome P450	(loc_os02g30080.1 : 660.0) no description available & (at4g37320 : 361.0) member of CYP81D; cytochrome P450, family 81, subfamily D, polypeptide 5 (CYP81D5); FUNCTIONS IN: electron carrier activity, monooxygenase activity, iron ion binding, oxygen binding, heme binding; INVOLVED IN: oxidation reduction; EXPRESSED IN: 19 plant structures; EXPRESSED DURING: 6 growth stages; CONTAINS InterPro DOMAIN…	AT4G37330	cytochrome P450, family 81, subfamily D, polypeptide 4 (CYP81D4); FUNCTIONS IN: electron carrier activity, monooxygenase activity, iron ion binding, oxygen binding, heme binding; INVOLVED IN: oxidation reduction; LOCATED IN: endoplasmic reticulum; EXPRESSED IN: 23 plant structures; EXPRESSED DURING: 13 growth stages; CONTAINS InterPro DOMAIN/s: Cytochrome P450 (InterPro:IPR001128), Cytochrome P45…
	Sevir.2G237400	12.5918	11.7202	11.7941	9.56857	9.72358	10.2581	8.46472	15.5645	14.1568	23.8542	22.0471	33.6149	32.827	12.6999	18.2362	11.5425	10.1141	9.66272	11.9574	9.57308	16.8612	17.0387	25.3694	31.1136	41.8579	41.2275	signalling.phosphinositides.phosphatidylinositol-4-phosphate 5-kinase	(loc_os09g28060.1 : 409.0) no description available & (at1g21920 : 319.0) Histone H3 K4-specific methyltransferase SET7/9 family protein; CONTAINS InterPro DOMAIN/s: MORN motif (InterPro:IPR003409); BEST Arabidopsis thaliana protein match is: Histone H3 K4-specific methyltransferase SET7/9 family protein (TAIR:AT1G77660.1)	AT1G77660	Histone H3 K4-specific methyltransferase SET7/9 family protein; CONTAINS InterPro DOMAIN/s: MORN motif (InterPro:IPR003409); BEST Arabidopsis thaliana protein match is: Histone H3 K4-specific methyltransferase SET7/9 family protein (TAIR:AT1G21920.1); Has 25589 Blast hits to 6526 proteins in 562 species: Archae - 0; Bacteria - 3550; Metazoa - 4135; Fungi - 204; Plants - 2355; Viruses - 0; Other E…
	Sevir.2G264500	12.9442	4.63986	3.82537	1.46611	2.58678	6.23158	13.2778	7.93401	8.51182	7.24716	5.24566	4.49704	4.08874	9.68601	2.68934	2.18043	1.24458	2.22711	8.60425	17.1246	5.83502	6.86478	4.98239	3.20945	3.87719	4.28195	RNA.regulation of transcription.JUMONJI family	(loc_os09g31380.1 : 520.0) no description available & (at3g20810 : 444.0) 2-oxoglutarate (2OG) and Fe(II)-dependent oxygenase superfamily protein; CONTAINS InterPro DOMAIN/s: Transcription factor jumonji/aspartyl beta-hydroxylase (InterPro:IPR003347); BEST Arabidopsis thaliana protein match is: 2-oxoglutarate (2OG) and Fe(II)-dependent oxygenase superfamily protein (TAIR:AT5G19840.2)	AT5G19840	2-oxoglutarate (2OG) and Fe(II)-dependent oxygenase superfamily protein; CONTAINS InterPro DOMAIN/s: Transcription factor jumonji/aspartyl beta-hydroxylase (InterPro:IPR003347); BEST Arabidopsis thaliana protein match is: 2-oxoglutarate (2OG) and Fe(II)-dependent oxygenase superfamily protein (TAIR:AT3G20810.2); Has 1685 Blast hits to 1680 proteins in 337 species: Archae - 0; Bacteria - 393; Meta…
	Sevir.2G334700	0.303911	0.244477	0.256523	1.20041	1.54335	0.794454	1.29186	0.341801	0.114771	0.333987	0.274847	0.443071	0.059285	0.163888	0.233437	0.486658	0.599397	0.589302	1.16884	1.18255	0.311765	0.231599	0.154659	0.34975	0.388498	0.526724	secondary metabolism.flavonoids.chalcones.naringenin-chalcone synthase	(loc_os07g31770.1 : 504.0) no description available & (p48405|chsy_orysa : 387.0) Chalcone synthase (EC 2.3.1.74) (Naregenin-chalcone synthase) - Oryza sativa (Rice) & (at5g13930 : 380.0) Encodes chalcone synthase (CHS), a key enzyme involved in the biosynthesis of flavonoids. Required for the accumulation of purple anthocyanins in leaves and stems. Also involved in the regulation of auxin transp…	AT4G34850	LESS ADHESIVE POLLEN 5 (LAP5); FUNCTIONS IN: transferase activity, transferring acyl groups other than amino-acyl groups, catalytic activity, acyltransferase activity; INVOLVED IN: phenylpropanoid biosynthetic process, pollen exine formation; LOCATED IN: cellular_component unknown; EXPRESSED IN: leaf whorl, sepal, anther, flower, seed; EXPRESSED DURING: petal differentiation and expansion stage, …
	Sevir.2G407700	25.66	77.2569	85.6184	44.6035	24.3857	14.4142	8.42341	33.9159	37.0647	40.0585	40.7658	55.7374	58.8925	15.1126	85.8043	117.843	46.1526	27.7856	13.3814	7.81114	28.5127	31.5816	41.5778	48.7247	63.8619	66.7736	not assigned.no ontology	(loc_os03g26870.1 : 539.0) no description available & (at1g78070 : 532.0) Transducin/WD40 repeat-like superfamily protein; CONTAINS InterPro DOMAIN/s: WD40 repeat 2 (InterPro:IPR019782), WD40 repeat-like-containing domain (InterPro:IPR011046), WD40 repeat, conserved site (InterPro:IPR019775), WD40-repeat-containing domain (InterPro:IPR017986), WD40/YVTN repeat-like-containing domain (InterPro:IPR…	AT1G36070	Transducin/WD40 repeat-like superfamily protein; FUNCTIONS IN: molecular_function unknown; INVOLVED IN: biological_process unknown; LOCATED IN: CUL4 RING ubiquitin ligase complex, heterotrimeric G-protein complex; EXPRESSED IN: 22 plant structures; EXPRESSED DURING: 13 growth stages; CONTAINS InterPro DOMAIN/s: WD40 repeat 2 (InterPro:IPR019782), WD40 repeat-like-containing domain (InterPro:IPR01…
	Sevir.2G430600	28.4821	27.5362	23.743	37.0921	30.206	35.2781	33.4272	22.3595	20.998	23.3513	15.5665	16.1524	12.952	29.011	29.0415	33.1846	33.3928	27.2987	34.0096	31.2991	25.9825	24.2964	23.9282	13.5711	13.101	11.0985	RNA.regulation of transcription.unclassified	(loc_os07g46480.1 : 631.0) no description available & (at3g54400 : 439.0) Eukaryotic aspartyl protease family protein; FUNCTIONS IN: aspartic-type endopeptidase activity; INVOLVED IN: proteolysis; LOCATED IN: apoplast, cell wall, chloroplast, plant-type cell wall; EXPRESSED IN: 21 plant structures; EXPRESSED DURING: 14 growth stages; CONTAINS InterPro DOMAIN/s: Peptidase aspartic (InterPro:IPR021…	AT5G07030	Eukaryotic aspartyl protease family protein; FUNCTIONS IN: aspartic-type endopeptidase activity; INVOLVED IN: proteolysis; LOCATED IN: cell wall, plant-type cell wall; EXPRESSED IN: 23 plant structures; EXPRESSED DURING: 13 growth stages; CONTAINS InterPro DOMAIN/s: Peptidase aspartic, catalytic (InterPro:IPR009007), Peptidase aspartic (InterPro:IPR021109), Peptidase A1 (InterPro:IPR001461); BEST…
	Sevir.2G433300	13.373	10.59	4.61103	10.3238	11.0917	11.6401	14.5326	12.1258	14.5496	12.7896	10.348	7.79467	7.46376	18.3427	12.2726	7.10591	7.11121	14.1793	11.0454	14.9923	13.9852	14.7618	11.6794	13.2515	8.50172	6.51939	protein.degradation.ubiquitin.E3.RING	(loc_os07g46700.3 : 447.0) no description available & (at5g01520 : 313.0) RING/U-box superfamily protein; CONTAINS InterPro DOMAIN/s: Zinc finger, RING-type, conserved site (InterPro:IPR017907); BEST Arabidopsis thaliana protein match is: RING/U-box superfamily protein (TAIR:AT3G47160.1)	AT3G47160	RING/U-box superfamily protein; FUNCTIONS IN: zinc ion binding; EXPRESSED IN: 23 plant structures; EXPRESSED DURING: 13 growth stages; CONTAINS InterPro DOMAIN/s: Zinc finger, RING-type, conserved site (InterPro:IPR017907), Zinc finger, RING-type (InterPro:IPR001841); BEST Arabidopsis thaliana protein match is: RING/U-box superfamily protein (TAIR:AT5G58787.1); Has 1132 Blast hits to 1132 protein…
	Sevir.3G045500	116.909	73.4038	66.0333	46.9418	60.1146	63.2553	60.6159	115.61	115.129	117.432	112.683	115.942	105.907	103.979	55.5521	29.2015	52.3718	60.6437	59.4416	53.8131	94.9407	102.67	94.0439	105.572	100.391	104.629	RNA.regulation of transcription.AP2/EREBP, APETALA2/Ethylene-responsive element binding protein family	(loc_os05g03040.1 : 461.0) no description available & (at2g28550 : 295.0) related to AP2.7 (RAP2.7); CONTAINS InterPro DOMAIN/s: DNA-binding, integrase-type (InterPro:IPR016177), Pathogenesis-related transcriptional factor/ERF, DNA-binding (InterPro:IPR001471); BEST Arabidopsis thaliana protein match is: target of early activation tagged (EAT) 2 (TAIR:AT5G60120.1). & (q8lsn2|bbm2_brana : 152.0) P…	AT5G60120	target of early activation tagged (EAT) 2 (TOE2); FUNCTIONS IN: DNA binding, sequence-specific DNA binding transcription factor activity; INVOLVED IN: regulation of transcription, DNA-dependent; LOCATED IN: nucleus; EXPRESSED IN: 22 plant structures; EXPRESSED DURING: 13 growth stages; CONTAINS InterPro DOMAIN/s: DNA-binding, integrase-type (InterPro:IPR016177), Pathogenesis-related transcription…
	Sevir.3G049700	30.2063	53.2551	102.841	17.6325	14.0899	12.4627	12.2673	94.6756	58.7897	216.558	346.773	290.739	240.417	26.8217	50.9229	37.8906	18.6222	15.9675	12.6731	11.5761	64.6351	104.293	322.307	396.95	273.378	234.217	RNA.regulation of transcription.C3H zinc finger family	(loc_os05g03760.1 : 690.0) no description available & (at5g58620 : 324.0) zinc finger (CCCH-type) family protein; FUNCTIONS IN: sequence-specific DNA binding transcription factor activity; INVOLVED IN: regulation of transcription; LOCATED IN: endomembrane system; EXPRESSED IN: 17 plant structures; EXPRESSED DURING: 7 growth stages; CONTAINS InterPro DOMAIN/s: Zinc finger, CCCH-type (InterPro:IPR0…	AT2G40140	CZF1; CONTAINS InterPro DOMAIN/s: Zinc finger, CCCH-type (InterPro:IPR000571), Ankyrin repeat-containing domain (InterPro:IPR020683), Ankyrin repeat (InterPro:IPR002110); BEST Arabidopsis thaliana protein match is: salt-inducible zinc finger 1 (TAIR:AT3G55980.1); Has 1196 Blast hits to 1143 proteins in 183 species: Archae - 4; Bacteria - 47; Metazoa - 401; Fungi - 61; Plants - 441; Viruses - 2; O…
	Sevir.3G241200	34.633	42.2865	54.0281	22.8589	18.0117	13.9334	8.79002	43.5342	44.3073	46.827	51.8977	53.3617	51.1895	31.0556	41.6598	45.3622	21.1178	16.9256	13.5662	7.40425	41.2599	37.3493	44.8779	50.4477	44.4868	45.1618	development.unspecified	(loc_os05g35140.1 : 359.0) no description available & (at1g21460 : 265.0) Nodulin MtN3 family protein; INVOLVED IN: biological_process unknown; LOCATED IN: endomembrane system, integral to membrane, membrane; EXPRESSED IN: 24 plant structures; EXPRESSED DURING: 14 growth stages; CONTAINS InterPro DOMAIN/s: MtN3/saliva-related transmembrane protein, conserved region (InterPro:IPR018169), RAG1-acti…	AT5G53190	Nodulin MtN3 family protein; INVOLVED IN: biological_process unknown; LOCATED IN: integral to membrane, membrane; EXPRESSED IN: 8 plant structures; EXPRESSED DURING: 4 anthesis, C globular stage, petal differentiation and expansion stage, E expanded cotyledon stage; CONTAINS InterPro DOMAIN/s: MtN3/saliva-related transmembrane protein, conserved region (InterPro:IPR018169), RAG1-activating protei…
	Sevir.3G249000	3.90501	3.29115	2.21537	4.35445	5.90663	13.374	21.6802	3.05385	2.39312	3.21549	2.6595	2.34587	2.37171	3.76939	3.55043	3.70399	5.01009	7.17698	18.3536	24.6093	3.69201	4.24117	4.46815	3.59839	3.89909	3.46826	transport.peptides and oligopeptides	(loc_os05g34010.1 : 930.0) no description available & (at1g68570 : 591.0) Major facilitator superfamily protein; FUNCTIONS IN: transporter activity; INVOLVED IN: oligopeptide transport; LOCATED IN: membrane; EXPRESSED IN: 23 plant structures; EXPRESSED DURING: 13 growth stages; CONTAINS InterPro DOMAIN/s: Oligopeptide transporter (InterPro:IPR000109), Major facilitator superfamily, general substr…	AT3G54140	peptide transporter 1 (PTR1); FUNCTIONS IN: dipeptide transporter activity, tripeptide transporter activity, transporter activity; INVOLVED IN: dipeptide transport, oligopeptide transport, nitrogen compound metabolic process, tripeptide transport; LOCATED IN: plasma membrane, membrane; EXPRESSED IN: 40 plant structures; EXPRESSED DURING: 10 growth stages; CONTAINS InterPro DOMAIN/s: PTR2 family p…
	Sevir.3G249400	0.648382	1.0057	0.677358	1.15641	0.471214	0.284328	0.200987	0.458118	0.741255	0.845206	0.616355	0.538495	0.691192	0.23188	0.408472	0.413069	0.476742	0.179785	0.0837193	0.24164	0.170096	0.129738	0.507099	0.161101	0.189182	0.424865	transport.peptides and oligopeptides	(loc_os05g33960.1 : 764.0) no description available & (at1g68570 : 540.0) Major facilitator superfamily protein; FUNCTIONS IN: transporter activity; INVOLVED IN: oligopeptide transport; LOCATED IN: membrane; EXPRESSED IN: 23 plant structures; EXPRESSED DURING: 13 growth stages; CONTAINS InterPro DOMAIN/s: Oligopeptide transporter (InterPro:IPR000109), Major facilitator superfamily, general substr…	AT3G54140	peptide transporter 1 (PTR1); FUNCTIONS IN: dipeptide transporter activity, tripeptide transporter activity, transporter activity; INVOLVED IN: dipeptide transport, oligopeptide transport, nitrogen compound metabolic process, tripeptide transport; LOCATED IN: plasma membrane, membrane; EXPRESSED IN: 40 plant structures; EXPRESSED DURING: 10 growth stages; CONTAINS InterPro DOMAIN/s: PTR2 family p…
	Sevir.3G249500	3.48173	3.67995	8.94801	4.617	1.74358	1.15582	1.11022	4.48529	3.74673	7.41411	10.8099	17.8019	26.9325	3.0867	3.54979	4.27808	3.09292	1.79807	1.74267	0.989271	2.60259	3.19871	7.19067	11.0916	16.8327	26.6668	transport.peptides and oligopeptides	(loc_os05g33960.1 : 894.0) no description available & (at1g68570 : 608.0) Major facilitator superfamily protein; FUNCTIONS IN: transporter activity; INVOLVED IN: oligopeptide transport; LOCATED IN: membrane; EXPRESSED IN: 23 plant structures; EXPRESSED DURING: 13 growth stages; CONTAINS InterPro DOMAIN/s: Oligopeptide transporter (InterPro:IPR000109), Major facilitator superfamily, general substr…	AT3G54140	peptide transporter 1 (PTR1); FUNCTIONS IN: dipeptide transporter activity, tripeptide transporter activity, transporter activity; INVOLVED IN: dipeptide transport, oligopeptide transport, nitrogen compound metabolic process, tripeptide transport; LOCATED IN: plasma membrane, membrane; EXPRESSED IN: 40 plant structures; EXPRESSED DURING: 10 growth stages; CONTAINS InterPro DOMAIN/s: PTR2 family p…
	Sevir.3G263500	18.5959	10.3659	8.92687	10.1333	9.14297	8.82362	10.0969	13.0445	13.2901	12.9712	10.659	9.89377	8.00068	17.9062	9.58946	10.3644	9.98549	9.13537	9.66248	10.2112	12.6671	14.7673	12.06	12.0229	10.1566	9.68312	transport.misc	(loc_os05g32320.1 : 611.0) no description available & (at1g64890 : 399.0) Major facilitator superfamily protein; CONTAINS InterPro DOMAIN/s: Major facilitator superfamily, general substrate transporter (InterPro:IPR016196), Biopterin transport-related protein BT1 (InterPro:IPR004324); BEST Arabidopsis thaliana protein match is: Major facilitator superfamily protein (TAIR:AT1G04570.1)	AT1G04570	Major facilitator superfamily protein; FUNCTIONS IN: transporter activity; INVOLVED IN: transport; LOCATED IN: chloroplast, membrane; CONTAINS InterPro DOMAIN/s: Biopterin transport-related protein BT1 (InterPro:IPR004324), Major facilitator superfamily, general substrate transporter (InterPro:IPR016196); BEST Arabidopsis thaliana protein match is: Major facilitator superfamily protein (TAIR:AT2G…
	Sevir.3G322200	8.54115	10.2427	11.8189	4.66778	1.89576	0.815265	0.647073	8.17398	5.57508	7.70717	4.89371	8.71516	7.89866	4.51281	10.3183	13.3272	5.49424	2.12616	0.97393	0.244806	5.56834	4.8727	6.27523	5.62557	5.83946	6.47489	cell wall.degradation.pectate lyases and polygalacturonases	(loc_os05g20020.1 : 729.0) no description available & (at1g48100 : 564.0) Pectin lyase-like superfamily protein; FUNCTIONS IN: polygalacturonase activity; INVOLVED IN: carbohydrate metabolic process; EXPRESSED IN: 19 plant structures; EXPRESSED DURING: 10 growth stages; CONTAINS InterPro DOMAIN/s: Pectin lyase fold/virulence factor (InterPro:IPR011050), Pectin lyase fold (InterPro:IPR012334), Gly…	AT1G02460	Pectin lyase-like superfamily protein; FUNCTIONS IN: polygalacturonase activity; INVOLVED IN: carbohydrate metabolic process; EXPRESSED IN: stem, root, stamen, seed; EXPRESSED DURING: 4 anthesis, E expanded cotyledon stage; CONTAINS InterPro DOMAIN/s: Pectin lyase fold/virulence factor (InterPro:IPR011050), Glycoside hydrolase, family 28 (InterPro:IPR000743), Pectin lyase fold (InterPro:IPR012334…
	Sevir.3G396300	23.4183	25.8011	33.4401	20.0992	23.434	21.3882	18.6396	29.8864	30.1741	36.7928	42.4802	54.5444	59.5823	39.165	40.2034	40.5851	39.9773	28.4876	26.7526	21.5577	38.7278	51.6959	53.9152	66.2283	85.8448	90.4606	RNA.regulation of transcription.Aux/IAA family	(p0c133|iaa31_orysa : 219.0) Auxin-responsive protein IAA31 (Indoleacetic acid-induced protein 31) - Oryza sativa (Rice) & (loc_os12g40900.1 : 219.0) no description available & (gnl|cdd|66035 : 204.0) no description available & (at1g04240 : 169.0) SHY2/IAA3 regulates multiple auxin responses in roots. It is induced rapidly by IAA, and has been shown to be phosphorylated by oat phytochrome A in vi…	AT5G43700	AUXIN INDUCIBLE 2-11 (ATAUX2-11); CONTAINS InterPro DOMAIN/s: Aux/IAA-ARF-dimerisation (InterPro:IPR011525), AUX/IAA protein (InterPro:IPR003311); BEST Arabidopsis thaliana protein match is: AUX/IAA transcriptional regulator family protein (TAIR:AT1G04240.1); Has 1807 Blast hits to 1807 proteins in 277 species: Archae - 0; Bacteria - 0; Metazoa - 736; Fungi - 347; Plants - 385; Viruses - 0; Other…
	Sevir.4G004600	26.8061	17.3876	16.1049	10.6565	9.15526	7.28395	7.29929	25.7577	27.2032	23.8758	23.5176	23.2159	22.6118	23.6039	19.6441	14.4678	10.0048	9.97877	7.76882	7.62266	22.9812	29.0409	26.9748	30.1337	28.4498	24.1637	RNA.regulation of transcription.MYB-related transcription factor family	(loc_os06g01670.1 : 388.0) no description available & (at5g52660 : 226.0) Homeodomain-like superfamily protein; CONTAINS InterPro DOMAIN/s: SANT, DNA-binding (InterPro:IPR001005), Homeodomain-like (InterPro:IPR009057), Myb, DNA-binding (InterPro:IPR014778), HTH transcriptional regulator, Myb-type, DNA-binding (InterPro:IPR017930), Myb-like DNA-binding domain, SHAQKYF class (InterPro:IPR006447); B…	AT4G01280	Homeodomain-like superfamily protein; CONTAINS InterPro DOMAIN/s: SANT, DNA-binding (InterPro:IPR001005), Homeodomain-like (InterPro:IPR009057), Myb, DNA-binding (InterPro:IPR014778), HTH transcriptional regulator, Myb-type, DNA-binding (InterPro:IPR017930), Myb-like DNA-binding domain, SHAQKYF class (InterPro:IPR006447); BEST Arabidopsis thaliana protein match is: Homeodomain-like superfamily pr…
	Sevir.4G024500	0	2.79558	2.12365	1.60054	1.49764	2.82436	1.33805	0.315888	0.228948	0.4654	0.996334	1.64737	2.12336	0.545457	4.48151	5.43937	3.37398	3.62606	3.61695	1.78043	0.112291	0.62557	1.71204	3.88842	5.48681	7.78645	not assigned.unknown	(loc_os06g04480.1 : 120.0) no description available & (at2g27830 : 89.7) unknown protein; BEST Arabidopsis thaliana protein match is: unknown protein (TAIR:AT4G22758.1)	AT4G22758	unknown protein; LOCATED IN: chloroplast; BEST Arabidopsis thaliana protein match is: unknown protein (TAIR:AT2G27830.1).
	Sevir.4G058800	12.1433	6.77388	6.53336	4.37194	8.47849	13.2417	7.20952	11.5607	12.2329	13.8797	12.9442	12.9934	16.0091	19.3616	7.84289	5.28822	6.71017	8.60598	9.96249	9.03881	15.9919	14.5925	18.6758	15.9894	20.4974	19.397	RNA.regulation of transcription.AP2/EREBP, APETALA2/Ethylene-responsive element binding protein family	(loc_os06g07030.1 : 114.0) no description available & (at2g23340 : 95.1) encodes a member of the DREB subfamily A-5 of ERF/AP2 transcription factor family. The protein contains one AP2 domain. There are 16 members in this subfamily including RAP2.1, RAP2.9 and RAP2.10.; DREB and EAR motif protein 3 (DEAR3); FUNCTIONS IN: DNA binding, sequence-specific DNA binding transcription factor activity; IN…	AT4G36900	related to AP2 10 (RAP2.10); FUNCTIONS IN: DNA binding, sequence-specific DNA binding transcription factor activity; INVOLVED IN: regulation of transcription, DNA-dependent; EXPRESSED IN: 16 plant structures; EXPRESSED DURING: 6 growth stages; CONTAINS InterPro DOMAIN/s: DNA-binding, integrase-type (InterPro:IPR016177), Pathogenesis-related transcriptional factor/ERF, DNA-binding (InterPro:IPR001…
	Sevir.4G063400	69.814	86.4216	135.434	171.576	137.555	107.767	86.8812	74.1397	70.6317	80.4493	82.4228	101.671	100.545	60.6984	83.1911	148.941	177.991	140.653	101.941	76.3755	60.1052	59.9357	72.8732	85.9335	97.545	96.8043	major CHO metabolism.synthesis.starch.starch synthase	(loc_os06g06560.1 : 1039.0) no description available & (q43654|ssy1_wheat : 1028.0) Starch synthase 1, chloroplast precursor (EC 2.4.1.21) (SS I) (Starch synthase I-2) (SS I-2) - Triticum aestivum (Wheat) & (at5g24300 : 827.0) SSI is a plastidial enzyme and crucial for the synthesis of normal amylopectin in the leaves of Arabidopsis. The absence of SSI results in a deficiency in the number of sho…	AT3G01180	starch synthase 2 (SS2); FUNCTIONS IN: transferase activity, transferring glycosyl groups; INVOLVED IN: cellulose biosynthetic process, glucan biosynthetic process, biosynthetic process, glycogen biosynthetic process; LOCATED IN: chloroplast; EXPRESSED IN: 24 plant structures; EXPRESSED DURING: 13 growth stages; CONTAINS InterPro DOMAIN/s: Glycogen/starch synthases, ADP-glucose type (InterPro:IPR…
	Sevir.4G078000	0.696461	0.415459	0.456805	1.16123	2.69155	3.69315	3.76826	1.11304	0.897257	1.08152	0.395609	0.711576	0.449389	1.04356	0.523688	0.510994	1.32909	2.91855	4.54686	4.44821	0.99347	0.613336	0.775767	0.65257	0.850919	0.555217	lipid metabolism.lipid degradation.beta-oxidation.acyl-CoA thioesterase	(loc_os09g28740.1 : 323.0) no description available & (at2g03550 : 249.0) alpha/beta-Hydrolases superfamily protein; FUNCTIONS IN: hydrolase activity; INVOLVED IN: metabolic process; LOCATED IN: cellular_component unknown; EXPRESSED IN: 21 plant structures; EXPRESSED DURING: 13 growth stages; CONTAINS InterPro DOMAIN/s: Alpha/beta hydrolase fold-3 (InterPro:IPR013094); BEST Arabidopsis thaliana p…	AT3G48700	carboxyesterase 13 (CXE13); FUNCTIONS IN: hydrolase activity; INVOLVED IN: metabolic process; LOCATED IN: cellular_component unknown; EXPRESSED IN: 6 plant structures; EXPRESSED DURING: F mature embryo stage, petal differentiation and expansion stage, E expanded cotyledon stage, D bilateral stage; CONTAINS InterPro DOMAIN/s: Lipase, GDXG, active site (InterPro:IPR002168), Alpha/beta hydrolase fol…
	Sevir.4G161000	14.76	11.4546	10.64	11.3061	28.2653	76.0821	95.8452	12.053	10.8969	11.6951	10.6003	12.075	11.9949	11.5794	9.39599	10.479	9.4597	27.5105	68.6827	84.9563	8.67793	11.1043	9.79838	10.2149	8.04505	9.06438	major CHO metabolism.degradation.starch.glucan water dikinase	(loc_os06g30310.1 : 895.0) no description available & (q9awa5|gwd1_soltu : 810.0) Alpha-glucan water dikinase, chloroplast precursor (EC 2.7.9.4) (EC 2.7.13.3) (Starch-related R1 protein) - Solanum tuberosum (Potato) & (at1g10760 : 707.0) Encodes an &#945;-glucan, water dikinase required for starch degradation. Involved in cold-induced freezing tolerance. Mutations that eliminate the GWD protein …	AT4G24450	phosphoglucan, water dikinase (PWD); FUNCTIONS IN: kinase activity, ATP binding; INVOLVED IN: phosphorylation; LOCATED IN: chloroplast envelope; EXPRESSED IN: 22 plant structures; EXPRESSED DURING: 14 growth stages; CONTAINS InterPro DOMAIN/s: Pyruvate phosphate dikinase, PEP/pyruvate-binding (InterPro:IPR002192); BEST Arabidopsis thaliana protein match is: Pyruvate phosphate dikinase, PEP/pyruva…
	Sevir.4G202100	507.956	245.411	205.621	180.259	183.63	178.559	120.583	420.391	424.134	390.144	322.608	318.944	310.418	832.735	245.412	150.284	186.362	178.252	170.092	111.536	677.634	553.016	506.983	456.974	408.867	365.317	RNA.regulation of transcription.C2C2(Zn) CO-like, Constans-like zinc finger family	(loc_os06g44450.1 : 344.0) no description available & (at5g57660 : 93.6) CONSTANS-like 5 (COL5); FUNCTIONS IN: sequence-specific DNA binding transcription factor activity, zinc ion binding; INVOLVED IN: regulation of transcription; LOCATED IN: intracellular; EXPRESSED IN: 23 plant structures; EXPRESSED DURING: 13 growth stages; CONTAINS InterPro DOMAIN/s: CCT domain (InterPro:IPR010402), Zinc fin…	AT5G24930	CONSTANS-like 4 (COL4); FUNCTIONS IN: sequence-specific DNA binding transcription factor activity, zinc ion binding; INVOLVED IN: regulation of transcription; LOCATED IN: intracellular, chloroplast; EXPRESSED IN: 21 plant structures; EXPRESSED DURING: 13 growth stages; CONTAINS InterPro DOMAIN/s: CCT domain (InterPro:IPR010402), Zinc finger, B-box (InterPro:IPR000315); BEST Arabidopsis thaliana p…
	Sevir.4G216900	21.0055	31.4081	51.8955	22.3706	22.2123	20.0748	17.0066	24.9627	25.1558	31.6634	46.0015	68.3859	75.0562	21.4182	29.9718	33.5419	22.1059	19.8321	17.1009	16.2909	25.1875	22.6324	32.7987	55.359	71.2302	72.2839	nucleotide metabolism.salvage.NUDIX hydrolases	(loc_os06g42790.2 : 516.0) no description available & (at5g47650 : 333.0) Encodes an ADP-ribose pyrophosphatase that confers enhanced tolerance to oxidative stress.; nudix hydrolase homolog 2 (NUDT2); FUNCTIONS IN: hydrolase activity, ADP-ribose diphosphatase activity, NAD or NADH binding; INVOLVED IN: response to oxidative stress; LOCATED IN: cytosol; EXPRESSED IN: 17 plant structures; EXPRESSED…	AT4G25434	nudix hydrolase homolog 10 (NUDT10); CONTAINS InterPro DOMAIN/s: NUDIX hydrolase domain-like (InterPro:IPR015797), NUDIX hydrolase (InterPro:IPR020476), NUDIX hydrolase, conserved site (InterPro:IPR020084), Nudix hydrolase 6-like (InterPro:IPR003293), NUDIX hydrolase domain (InterPro:IPR000086); BEST Arabidopsis thaliana protein match is: nudix hydrolase homolog 2 (TAIR:AT5G47650.1); Has 1857 Bla…
	Sevir.4G279300	11.0039	8.96594	18.9764	9.63789	9.06285	7.91057	8.25922	11.7819	11.333	13.5547	14.0174	17.7456	18.9726	9.75497	10.1519	11.4651	8.6035	8.50931	9.49856	8.32166	9.90468	11.9454	13.1695	18.0713	19.7637	18.8327	RNA.regulation of transcription.MYB-related transcription factor family	(loc_os06g45840.1 : 386.0) no description available & (at5g52660 : 235.0) Homeodomain-like superfamily protein; CONTAINS InterPro DOMAIN/s: SANT, DNA-binding (InterPro:IPR001005), Homeodomain-like (InterPro:IPR009057), Myb, DNA-binding (InterPro:IPR014778), HTH transcriptional regulator, Myb-type, DNA-binding (InterPro:IPR017930), Myb-like DNA-binding domain, SHAQKYF class (InterPro:IPR006447); B…	AT4G01280	Homeodomain-like superfamily protein; CONTAINS InterPro DOMAIN/s: SANT, DNA-binding (InterPro:IPR001005), Homeodomain-like (InterPro:IPR009057), Myb, DNA-binding (InterPro:IPR014778), HTH transcriptional regulator, Myb-type, DNA-binding (InterPro:IPR017930), Myb-like DNA-binding domain, SHAQKYF class (InterPro:IPR006447); BEST Arabidopsis thaliana protein match is: Homeodomain-like superfamily pr…
	Sevir.4G293900	15.3443	22.677	16.5472	7.84625	5.44492	4.6893	4.72701	15.2297	16.654	19.1802	15.9244	17.4166	17.0219	15.4113	19.0485	17.8788	9.06473	5.63174	4.94117	3.40038	14.9698	15.6163	16.2528	18.0155	16.6805	15.6395	development.unspecified	(loc_os06g50330.1 : 600.0) no description available & (gnl|cdd|70383 : 481.0) no description available & (at2g17840 : 355.0) Identified as drought-inducible gene by differential hybridization. Upregulated by high light, drought, cold and salt stress determined by microarray analysis.; EARLY-RESPONSIVE TO DEHYDRATION 7 (ERD7); FUNCTIONS IN: molecular_function unknown; INVOLVED IN: response to wate…	AT4G35985	Senescence/dehydration-associated protein-related; LOCATED IN: chloroplast; EXPRESSED IN: 19 plant structures; EXPRESSED DURING: 10 growth stages; CONTAINS InterPro DOMAIN/s: Senescence/spartin-associated (InterPro:IPR009686); BEST Arabidopsis thaliana protein match is: Senescence/dehydration-associated protein-related (TAIR:AT2G17840.1); Has 30201 Blast hits to 17322 proteins in 780 species: Arc…
	Sevir.5G012300	26.8728	23.9773	29.6903	43.8209	50.0458	51.6607	54.1683	26.0212	23.4586	25.9083	23.1827	25.0282	23.9726	35.3281	31.1437	35.0702	53.9654	50.8411	59.2414	52.5136	30.0557	31.3042	32.2838	24.3379	30.2177	28.7694	stress.biotic	(loc_os01g12650.1 : 422.0) no description available & (at4g23630 : 292.0) VIRB2-interacting protein 1 (BTI1); INVOLVED IN: biological_process unknown; LOCATED IN: endoplasmic reticulum, plasma membrane, endoplasmic reticulum membrane, vacuole; EXPRESSED IN: 26 plant structures; EXPRESSED DURING: 15 growth stages; CONTAINS InterPro DOMAIN/s: Reticulon (InterPro:IPR003388); BEST Arabidopsis thalian…	AT4G11220	VIRB2-interacting protein 2 (BTI2); INVOLVED IN: biological_process unknown; LOCATED IN: endoplasmic reticulum, plasma membrane, endoplasmic reticulum membrane; EXPRESSED IN: 26 plant structures; EXPRESSED DURING: 16 growth stages; CONTAINS InterPro DOMAIN/s: Reticulon (InterPro:IPR003388); BEST Arabidopsis thaliana protein match is: VIRB2-interacting protein 1 (TAIR:AT4G23630.1); Has 1807 Blast …
	Sevir.5G146700	3.28672	1.61261	1.40654	1.85037	1.79348	2.22401	3.71773	3.0151	2.48998	2.7173	1.43562	1.15642	1.11209	3.42091	2.47178	1.27218	1.66647	2.59167	2.51925	4.13547	3.47795	3.61137	2.96758	3.03767	1.14304	0.996112	protein.glycosylation	(loc_os01g11260.1 : 370.0) no description available & (at4g18270 : 243.0) Encodes protein similar to similar to bacterial translocase I (mra Y). Expressed during flower bud development.; translocase 11 (TRANS11); CONTAINS InterPro DOMAIN/s: Phospho-N-acetylmuramoyl-pentapeptide transferase, conserved site (InterPro:IPR018480), Phospho-N-acetylmuramoyl-pentapeptide transferase (InterPro:IPR003524)…	AT4G18270	translocase 11 (TRANS11); CONTAINS InterPro DOMAIN/s: Phospho-N-acetylmuramoyl-pentapeptide transferase, conserved site (InterPro:IPR018480), Phospho-N-acetylmuramoyl-pentapeptide transferase (InterPro:IPR003524), Glycosyl transferase, family 4 (InterPro:IPR000715), Glycosyl transferase, family 4, conserved region (InterPro:IPR018481); Has 1367 Blast hits to 1365 proteins in 548 species: Archae -…
	Sevir.5G199100	8.76713	6.85326	7.9116	7.78879	20.2949	47.5888	41.7817	9.43431	9.13323	9.54122	7.20922	7.74562	7.13267	7.6513	7.2322	6.05013	6.85327	15.0981	35.1967	36.5932	6.68426	5.84605	6.50667	5.3923	5.73826	6.35181	misc.glutathione S transferases	(loc_os10g38501.1 : 229.0) no description available & (q06398|gstu6_orysa : 208.0) Probable glutathione S-transferase GSTU6 (EC 2.5.1.18) (28 kDa cold-induced protein) - Oryza sativa (Rice) & (at1g10370 : 195.0) EARLY-RESPONSIVE TO DEHYDRATION 9 (ERD9); FUNCTIONS IN: glutathione transferase activity; INVOLVED IN: response to water deprivation, response to karrikin, toxin catabolic process; LOCATE…	AT1G10360	glutathione S-transferase TAU 18 (GSTU18); CONTAINS InterPro DOMAIN/s: Thioredoxin fold (InterPro:IPR012335), Glutathione S-transferase, C-terminal (InterPro:IPR004046), Glutathione S-transferase, C-terminal-like (InterPro:IPR010987), Glutathione S-transferase/chloride channel, C-terminal (InterPro:IPR017933), Glutathione S-transferase, N-terminal (InterPro:IPR004045), Thioredoxin-like fold (Inte…
	Sevir.5G237100	0.0996203	1.12534	2.63181	0.356358	0.440659	1.17349	0.867984	0.301824	0.186655	0.345088	0.687974	2.19948	2.30878	0.06698	2.29337	3.43301	0.967303	0.485138	1.57055	0.956985	0.51082	0.254516	0.669518	1.39461	1.81117	3.18172	secondary metabolism.flavonoids.dihydroflavonols	(loc_os01g43280.1 : 532.0) no description available & (at1g01420 : 335.0) UDP-glucosyl transferase 72B3 (UGT72B3); FUNCTIONS IN: quercetin 3-O-glucosyltransferase activity, UDP-glycosyltransferase activity, transferase activity, transferring glycosyl groups; INVOLVED IN: metabolic process; LOCATED IN: cellular_component unknown; EXPRESSED IN: 11 plant structures; EXPRESSED DURING: LP.04 four leav…	AT1G01390	UDP-Glycosyltransferase superfamily protein; FUNCTIONS IN: UDP-glycosyltransferase activity, transferase activity, transferring glycosyl groups; INVOLVED IN: metabolic process; EXPRESSED IN: 7 plant structures; EXPRESSED DURING: 9 growth stages; CONTAINS InterPro DOMAIN/s: UDP-glucuronosyl/UDP-glucosyltransferase (InterPro:IPR002213); BEST Arabidopsis thaliana protein match is: UDP-glucosyl trans…
	Sevir.5G308700	0.489918	0.0288299	0.0609457	1.3409	2.57656	3.64714	3.18545	0.315628	0.270282	0.0777005	0.171709	0	0.0530064	0.64543	0.260055	0	0.857898	2.45516	3.25234	2.35118	0.333285	0.334005	0	0.122617	0.183719	0.106374	RNA.regulation of transcription.WRKY domain transcription factor family	(loc_os01g53040.1 : 241.0) no description available & (at3g58710 : 120.0) member of WRKY Transcription Factor; Group II-e; WRKY DNA-binding protein 69 (WRKY69); FUNCTIONS IN: sequence-specific DNA binding transcription factor activity; INVOLVED IN: regulation of transcription, DNA-dependent, regulation of transcription; EXPRESSED IN: 16 plant structures; EXPRESSED DURING: 7 growth stages; CONTAIN…	AT1G29280	WRKY DNA-binding protein 65 (WRKY65); FUNCTIONS IN: sequence-specific DNA binding transcription factor activity; INVOLVED IN: regulation of transcription, DNA-dependent, regulation of transcription; EXPRESSED IN: 8 plant structures; EXPRESSED DURING: LP.06 six leaves visible, LP.04 four leaves visible, 4 anthesis; CONTAINS InterPro DOMAIN/s: DNA-binding WRKY (InterPro:IPR003657); BEST Arabidopsis…
	Sevir.5G312500	12.2894	17.3234	33.769	23.1014	18.4329	14.5936	14.934	14.5373	14.4217	15.9963	15.9423	21.6418	25.1317	16.7076	21.7392	28.4394	26.3318	20.0774	14.4859	15.635	15.9937	18.4043	18.9614	22.2648	27.3826	29.8602	stress.biotic	(loc_os01g53520.1 : 390.0) no description available & (at4g23630 : 301.0) VIRB2-interacting protein 1 (BTI1); INVOLVED IN: biological_process unknown; LOCATED IN: endoplasmic reticulum, plasma membrane, endoplasmic reticulum membrane, vacuole; EXPRESSED IN: 26 plant structures; EXPRESSED DURING: 15 growth stages; CONTAINS InterPro DOMAIN/s: Reticulon (InterPro:IPR003388); BEST Arabidopsis thalian…	AT4G11220	VIRB2-interacting protein 2 (BTI2); INVOLVED IN: biological_process unknown; LOCATED IN: endoplasmic reticulum, plasma membrane, endoplasmic reticulum membrane; EXPRESSED IN: 26 plant structures; EXPRESSED DURING: 16 growth stages; CONTAINS InterPro DOMAIN/s: Reticulon (InterPro:IPR003388); BEST Arabidopsis thaliana protein match is: VIRB2-interacting protein 1 (TAIR:AT4G23630.1); Has 1807 Blast …
	Sevir.5G330500	0.281265	1.17837	2.12407	0.712873	0.674526	0.590761	0.489798	0.641784	0.444559	1.09936	1.12637	2.00861	2.81788	0.569415	1.72902	1.81197	1.05546	0.635784	0.569712	0.538876	0.624841	0.77464	1.28373	1.13139	2.26875	3.29482	transport.peptides and oligopeptides	(loc_os01g55600.1 : 758.0) no description available & (at1g52190 : 439.0) Major facilitator superfamily protein; FUNCTIONS IN: transporter activity; INVOLVED IN: oligopeptide transport; LOCATED IN: membrane; EXPRESSED IN: 22 plant structures; EXPRESSED DURING: 13 growth stages; CONTAINS InterPro DOMAIN/s: Oligopeptide transporter (InterPro:IPR000109), Major facilitator superfamily, general substr…	AT3G16180	Major facilitator superfamily protein; FUNCTIONS IN: transporter activity; INVOLVED IN: oligopeptide transport; LOCATED IN: plasma membrane, membrane; EXPRESSED IN: 22 plant structures; EXPRESSED DURING: 13 growth stages; CONTAINS InterPro DOMAIN/s: Oligopeptide transporter (InterPro:IPR000109), Major facilitator superfamily, general substrate transporter (InterPro:IPR016196); BEST Arabidopsis th…
	Sevir.5G330700	1.26504	3.21208	4.57706	1.68815	1.36092	0.960469	0.872205	1.94787	1.87544	2.85736	2.14533	2.73712	2.26398	0.553115	3.52532	4.91988	1.75569	0.796818	0.896062	0.951759	1.59994	1.79171	2.82111	2.66687	3.58462	4.39529	transport.peptides and oligopeptides	(loc_os01g55610.1 : 795.0) no description available & (at1g52190 : 459.0) Major facilitator superfamily protein; FUNCTIONS IN: transporter activity; INVOLVED IN: oligopeptide transport; LOCATED IN: membrane; EXPRESSED IN: 22 plant structures; EXPRESSED DURING: 13 growth stages; CONTAINS InterPro DOMAIN/s: Oligopeptide transporter (InterPro:IPR000109), Major facilitator superfamily, general substr…	AT3G16180	Major facilitator superfamily protein; FUNCTIONS IN: transporter activity; INVOLVED IN: oligopeptide transport; LOCATED IN: plasma membrane, membrane; EXPRESSED IN: 22 plant structures; EXPRESSED DURING: 13 growth stages; CONTAINS InterPro DOMAIN/s: Oligopeptide transporter (InterPro:IPR000109), Major facilitator superfamily, general substrate transporter (InterPro:IPR016196); BEST Arabidopsis th…
	Sevir.5G408600	77.6109	72.6127	42.4194	57.4692	83.7629	132.733	162.661	75.6023	79.6688	76.4355	61.8423	66.1675	60.8119	121.742	101.891	60.5684	71.1713	98.9878	154.088	178.777	111.752	119.372	108.098	92.7722	89.2817	81.5362	development.unspecified	(loc_os01g65880.1 : 349.0) no description available & (at1g21460 : 273.0) Nodulin MtN3 family protein; INVOLVED IN: biological_process unknown; LOCATED IN: endomembrane system, integral to membrane, membrane; EXPRESSED IN: 24 plant structures; EXPRESSED DURING: 14 growth stages; CONTAINS InterPro DOMAIN/s: MtN3/saliva-related transmembrane protein, conserved region (InterPro:IPR018169), RAG1-acti…	AT5G53190	Nodulin MtN3 family protein; INVOLVED IN: biological_process unknown; LOCATED IN: integral to membrane, membrane; EXPRESSED IN: 8 plant structures; EXPRESSED DURING: 4 anthesis, C globular stage, petal differentiation and expansion stage, E expanded cotyledon stage; CONTAINS InterPro DOMAIN/s: MtN3/saliva-related transmembrane protein, conserved region (InterPro:IPR018169), RAG1-activating protei…
	Sevir.5G409600	1.46513	0.917078	0.914021	0.576234	0.142175	0.546161	1.25999	1.32534	1.52202	2.48571	2.95346	4.50654	4.17007	0.577821	0.222128	0.610178	0.570092	0.817048	0.75043	1.22195	0.751162	1.69627	2.75378	2.84109	3.25161	2.43417	not assigned.unknown	(loc_os01g65992.1 : 292.0) no description available & (gnl|cdd|68643 : 141.0) no description available & (at3g21520 : 97.8) DUF679 domain membrane protein 1 (DMP1); CONTAINS InterPro DOMAIN/s: Protein of unknown function DUF679 (InterPro:IPR007770); BEST Arabidopsis thaliana protein match is: DUF679 domain membrane protein 2 (TAIR:AT3G21550.1)	AT3G21550	DUF679 domain membrane protein 2 (DMP2); CONTAINS InterPro DOMAIN/s: Protein of unknown function DUF679 (InterPro:IPR007770); BEST Arabidopsis thaliana protein match is: DUF679 domain membrane protein 1 (TAIR:AT3G21520.1); Has 265 Blast hits to 257 proteins in 17 species: Archae - 0; Bacteria - 0; Metazoa - 0; Fungi - 0; Plants - 265; Viruses - 0; Other Eukaryotes - 0 (source: NCBI BLink).
	Sevir.5G422200	3.56231	3.11238	3.12763	4.72043	6.58899	8.17165	6.49174	3.63368	3.38084	2.62291	2.13184	3.05073	2.92336	4.59829	4.88538	5.43302	7.07474	8.44987	9.42818	9.21581	4.21096	5.22184	4.44961	4.86103	4.24652	5.30916	protein.degradation.ubiquitin.E3.RING	(loc_os01g67500.2 : 1318.0) no description available & (at1g27910 : 775.0) Encodes a protein containing a UND, a U-box, and an ARM domain. This protein has E3 ubiquitin ligase activity based on in vitro assays.; plant U-box 45 (PUB45); FUNCTIONS IN: ubiquitin-protein ligase activity; INVOLVED IN: protein ubiquitination; LOCATED IN: ubiquitin ligase complex; EXPRESSED IN: 18 plant structures; EXPR…	AT1G24330	ARM repeat superfamily protein; FUNCTIONS IN: ubiquitin-protein ligase activity, binding; INVOLVED IN: protein ubiquitination; LOCATED IN: chloroplast; EXPRESSED IN: 23 plant structures; EXPRESSED DURING: 15 growth stages; CONTAINS InterPro DOMAIN/s: U box domain (InterPro:IPR003613), Armadillo-like helical (InterPro:IPR011989), Armadillo (InterPro:IPR000225), Armadillo-type fold (InterPro:IPR016…
	Sevir.5G423800	0.521499	0.249644	0.937277	0.334723	0.190413	0.186311	0.141676	0.721892	0.557411	1.05767	1.36451	1.38225	1.109	0.177582	0.250711	0.643067	0.170606	0.292429	0.446938	0.385909	0.40124	0.572632	0.567733	0.755683	1.49534	1.0635	hormone metabolism.gibberelin.induced-regulated-responsive-activated	(loc_os01g67650.1 : 697.0) no description available & (gnl|cdd|67150 : 254.0) no description available & (q8s4w7|gai1_vitvi : 235.0) DELLA protein GAI1 (Gibberellic acid-insensitive mutant protein 1) (VvGAI1) - Vitis vinifera (Grape) & (at1g14920 : 232.0) Similar to a putative transcription factor and transcriptional coactivators. Repressor of GA responses and involved in gibberellic acid mediate…	AT2G01570	REPRESSOR OF GA1-3 1 (RGA1); CONTAINS InterPro DOMAIN/s: Transcriptional factor DELLA, N-terminal (InterPro:IPR021914), Transcription factor GRAS (InterPro:IPR005202); BEST Arabidopsis thaliana protein match is: GRAS family transcription factor family protein (TAIR:AT1G14920.1); Has 2724 Blast hits to 2666 proteins in 317 species: Archae - 0; Bacteria - 6; Metazoa - 0; Fungi - 4; Plants - 2709; V…
	Sevir.5G454500	6.17269	4.10048	5.6439	5.40564	2.75764	1.84397	1.97385	6.4107	6.04524	6.15984	5.33187	5.73005	6.52756	9.34213	6.96783	7.05207	5.92235	3.93099	2.43767	2.81746	9.98317	9.91179	10.0942	9.89037	7.67907	7.808	misc.acid and other phosphatases	(loc_os01g71420.1 : 571.0) no description available & (at3g10150 : 442.0) purple acid phosphatase 16 (PAP16); FUNCTIONS IN: protein serine/threonine phosphatase activity, acid phosphatase activity; INVOLVED IN: biological_process unknown; LOCATED IN: membrane; EXPRESSED IN: 15 plant structures; EXPRESSED DURING: 7 growth stages; CONTAINS InterPro DOMAIN/s: Metallophosphoesterase (InterPro:IPR0048…	AT5G57140	purple acid phosphatase 28 (PAP28); FUNCTIONS IN: protein serine/threonine phosphatase activity, acid phosphatase activity; LOCATED IN: endomembrane system; EXPRESSED IN: 20 plant structures; EXPRESSED DURING: 9 growth stages; CONTAINS InterPro DOMAIN/s: Metallophosphoesterase (InterPro:IPR004843), Phosphoesterase At2g46880 (InterPro:IPR011230); BEST Arabidopsis thaliana protein match is: purple …
	Sevir.5G473700	56.0902	75.7989	78.3644	51.3337	40.4042	25.0039	22.0391	56.4036	64.3789	58.0922	57.3261	50.2272	43.86	50.2218	71.0916	83.5033	54.6214	43.3825	24.4817	22.3251	49.4947	53.1281	50.3483	57.7663	51.3069	44.1238	not assigned.unknown	(loc_os01g73970.1 : 719.0) no description available & (at1g67850 : 523.0) Protein of unknown function (DUF707); CONTAINS InterPro DOMAIN/s: Protein of unknown function DUF707 (InterPro:IPR007877); BEST Arabidopsis thaliana protein match is: Protein of unknown function (DUF707) (TAIR:AT1G13000.2)	AT1G13000	Protein of unknown function (DUF707); CONTAINS InterPro DOMAIN/s: Protein of unknown function DUF707 (InterPro:IPR007877); BEST Arabidopsis thaliana protein match is: Protein of unknown function (DUF707) (TAIR:AT3G26440.2); Has 334 Blast hits to 332 proteins in 29 species: Archae - 0; Bacteria - 19; Metazoa - 0; Fungi - 0; Plants - 306; Viruses - 0; Other Eukaryotes - 9 (source: NCBI BLink).
	Sevir.6G168300	53.9695	91.6441	124.536	66.8522	40.4433	40.8549	45.5245	63.7461	65.2495	66.4857	67.4293	81.895	96.8458	52.0321	116.316	159.172	86.2566	46.5782	53.7521	55.3465	64.5927	67.3281	90.252	77.4076	101.605	114.911	transport.misc	(loc_os08g34150.1 : 285.0) no description available & (at5g58070 : 254.0) Encodes a temperature-induced lipocalin TIL1. Involved in thermotolerance. Peripherally associated with plasma membrane.; temperature-induced lipocalin (TIL); FUNCTIONS IN: binding, transporter activity; INVOLVED IN: transport, response to cold, response to light stimulus, response to heat; LOCATED IN: mitochondrion, endopl…	AT5G58070	temperature-induced lipocalin (TIL); FUNCTIONS IN: binding, transporter activity; INVOLVED IN: transport, response to cold, response to light stimulus, response to heat; LOCATED IN: mitochondrion, endoplasmic reticulum, plasma membrane, vacuole; EXPRESSED IN: 26 plant structures; EXPRESSED DURING: 17 growth stages; CONTAINS InterPro DOMAIN/s: Lipocalin, bacterial (InterPro:IPR002446), Lipocalin, …
	Sevir.6G180400	719.116	565.498	516.04	677.739	779.45	1094.11	1458.7	561.759	559.314	545.932	505.939	547.542	520.861	644.855	592.839	538.779	636.328	732.003	1037.16	1450.29	668.057	616.985	638.251	564.239	599.573	602.652	stress.abiotic.unspecified	(loc_os08g35760.1 : 298.0) no description available & (o04011|abp20_prupe : 224.0) Auxin-binding protein ABP20 precursor - Prunus persica (Peach) & (at5g20630 : 213.0) Encodes a germin-like protein. Its transcripts are more abundant in RNA from leaves collected in the evening, suggesting some kind of circadian regulation.; germin 3 (GER3); INVOLVED IN: response to cold, peptidyl-cysteine S-nitros…	AT1G72610	germin-like protein 1 (GER1); INVOLVED IN: biological_process unknown; LOCATED IN: extracellular matrix; EXPRESSED IN: 23 plant structures; EXPRESSED DURING: 13 growth stages; CONTAINS InterPro DOMAIN/s: Cupin, RmlC-type (InterPro:IPR011051), Cupin 1 (InterPro:IPR006045), Germin (InterPro:IPR001929), RmlC-like jelly roll fold (InterPro:IPR014710), Germin, manganese binding site (InterPro:IPR01978…
	Sevir.6G185850	68.4859	7.57556	6.25283	6.34082	9.8139	9.05278	7.05873	36.02	35.0527	29.6518	20.4417	21.1449	19.2792	48.9952	6.2467	3.42245	7.96738	9.88331	8.60614	6.74411	25.0185	23.0547	21.4135	17.6536	20.2045	21.5592	#N/A	#N/A	#N/A	#N/A
	Sevir.6G212200	0.050056	0.0837453	3.37393	0.195889	1.07865	8.49262	25.0351	0.0906117	0.139748	0.138468	0.045897	0.216843	0.42196	0.0681183	0.12944	0.220023	0.199327	1.25242	10.2342	35.0117	0.122255	0.065677	0.105786	0.0816633	0.183079	0.816339	RNA.regulation of transcription.JUMONJI family	(loc_os09g31380.1 : 454.0) no description available & (at3g20810 : 395.0) 2-oxoglutarate (2OG) and Fe(II)-dependent oxygenase superfamily protein; CONTAINS InterPro DOMAIN/s: Transcription factor jumonji/aspartyl beta-hydroxylase (InterPro:IPR003347); BEST Arabidopsis thaliana protein match is: 2-oxoglutarate (2OG) and Fe(II)-dependent oxygenase superfamily protein (TAIR:AT5G19840.2)	AT5G19840	2-oxoglutarate (2OG) and Fe(II)-dependent oxygenase superfamily protein; CONTAINS InterPro DOMAIN/s: Transcription factor jumonji/aspartyl beta-hydroxylase (InterPro:IPR003347); BEST Arabidopsis thaliana protein match is: 2-oxoglutarate (2OG) and Fe(II)-dependent oxygenase superfamily protein (TAIR:AT3G20810.2); Has 1685 Blast hits to 1680 proteins in 337 species: Archae - 0; Bacteria - 393; Meta…
	Sevir.7G094800	1.5234	1.21146	4.09871	2.37893	3.76431	18.9788	31.329	2.03055	1.75999	2.00026	1.94437	2.59432	3.13875	2.48038	4.03699	4.83039	4.53069	5.29557	25.6984	32.9545	3.49855	3.46474	4.01411	4.82423	5.96489	6.8137	not assigned.unknown	(loc_os02g32580.1 : 157.0) no description available & (at2g27830 : 82.8) unknown protein; BEST Arabidopsis thaliana protein match is: unknown protein (TAIR:AT4G22758.1)	AT4G22758	unknown protein; LOCATED IN: chloroplast; BEST Arabidopsis thaliana protein match is: unknown protein (TAIR:AT2G27830.1).
	Sevir.7G129800	15.0377	15.714	22.636	32.1495	27.3385	25.8689	23.1308	15.1069	15.6563	15.0401	9.83732	11.7529	11.6884	17.8382	24.1589	31.0859	35.5755	24.6562	26.3739	25.3523	19.5854	21.7258	17.9995	14.2613	15.1614	15.9426	not assigned.no ontology	(loc_os04g38390.1 : 261.0) no description available & (gnl|cdd|28751 : 207.0) no description available & (at4g39730 : 172.0) Lipase/lipooxygenase, PLAT/LH2 family protein; FUNCTIONS IN: molecular_function unknown; INVOLVED IN: biological_process unknown; LOCATED IN: thylakoid, chloroplast thylakoid membrane, plasma membrane, chloroplast, vacuole; EXPRESSED IN: 25 plant structures; EXPRESSED DURIN…	AT2G22170	Lipase/lipooxygenase, PLAT/LH2 family protein; FUNCTIONS IN: molecular_function unknown; INVOLVED IN: biological_process unknown; LOCATED IN: thylakoid, chloroplast, membrane; EXPRESSED IN: 19 plant structures; EXPRESSED DURING: 13 growth stages; CONTAINS InterPro DOMAIN/s: Lipoxygenase, LH2 (InterPro:IPR001024), Lipase/lipooxygenase, PLAT/LH2 (InterPro:IPR008976); BEST Arabidopsis thaliana prote…
	Sevir.7G274200	28.129	11.0646	8.83501	15.2131	15.0307	15.9426	13.694	18.7391	19.4537	15.0111	11.3071	12.9449	11.6249	38.6895	12.384	9.58756	13.3517	12.9126	13.4624	14.0269	23.1656	21.4477	15.5632	13.1462	14.96	18.3876	RNA.regulation of transcription.AP2/EREBP, APETALA2/Ethylene-responsive element binding protein family	(loc_os04g55520.1 : 185.0) no description available & (at2g23340 : 129.0) encodes a member of the DREB subfamily A-5 of ERF/AP2 transcription factor family. The protein contains one AP2 domain. There are 16 members in this subfamily including RAP2.1, RAP2.9 and RAP2.10.; DREB and EAR motif protein 3 (DEAR3); FUNCTIONS IN: DNA binding, sequence-specific DNA binding transcription factor activity; I…	AT4G36900	related to AP2 10 (RAP2.10); FUNCTIONS IN: DNA binding, sequence-specific DNA binding transcription factor activity; INVOLVED IN: regulation of transcription, DNA-dependent; EXPRESSED IN: 16 plant structures; EXPRESSED DURING: 6 growth stages; CONTAINS InterPro DOMAIN/s: DNA-binding, integrase-type (InterPro:IPR016177), Pathogenesis-related transcriptional factor/ERF, DNA-binding (InterPro:IPR001…
	Sevir.7G276700	87.1061	67.8315	48.8433	97.9152	72.5373	46.2862	35.8608	80.5343	79.3411	78.4198	66.3402	53.9671	48.0934	74.4448	55.6437	50.1067	100.566	79.2613	54.3314	44.4949	74.8433	70.8459	62.8924	61.8702	47.9625	35.1733	transport.sulphate	(loc_os04g55800.1 : 1041.0) no description available & (at1g23090 : 820.0) Encodes AST91 mRNA for sulfate transporter.; sulfate transporter 91 (AST91); FUNCTIONS IN: sulfate transmembrane transporter activity; INVOLVED IN: sulfate transport, transport, transmembrane transport; LOCATED IN: integral to membrane, membrane; EXPRESSED IN: 22 plant structures; EXPRESSED DURING: 13 growth stages; CONTAI…	AT3G15990	sulfate transporter 3;4 (SULTR3;4); FUNCTIONS IN: sulfate transmembrane transporter activity; INVOLVED IN: sulfate transport, transport, transmembrane transport; LOCATED IN: integral to membrane, membrane; EXPRESSED IN: 10 plant structures; EXPRESSED DURING: 4 anthesis, C globular stage, petal differentiation and expansion stage, E expanded cotyledon stage, D bilateral stage; CONTAINS InterPro DO…
	Sevir.8G023200	9.52696	12.6245	10.5391	6.03971	4.07238	1.92062	0.924488	10.498	9.02597	11.0447	9.0654	7.97535	7.13768	7.16057	10.1887	11.1603	5.32707	4.15322	1.77263	1.16613	7.04147	8.35739	6.9222	8.07249	6.93622	5.00896	transport.misc	(loc_os11g04030.1 : 724.0) no description available & (at5g13750 : 500.0) zinc induced facilitator-like 1 (ZIFL1); FUNCTIONS IN: tetracycline:hydrogen antiporter activity; INVOLVED IN: response to karrikin; LOCATED IN: integral to membrane; EXPRESSED IN: 24 plant structures; EXPRESSED DURING: 15 growth stages; CONTAINS InterPro DOMAIN/s: Major facilitator superfamily (InterPro:IPR020846), Tetracy…	AT5G13740	zinc induced facilitator 1 (ZIF1); FUNCTIONS IN: carbohydrate transmembrane transporter activity, tetracycline:hydrogen antiporter activity, sugar:hydrogen symporter activity; INVOLVED IN: response to zinc ion, zinc ion homeostasis, response to nematode; LOCATED IN: plant-type vacuole membrane, membrane; EXPRESSED IN: 23 plant structures; EXPRESSED DURING: 13 growth stages; CONTAINS InterPro DOMA…
	Sevir.8G092600	1.89713	1.17196	2.11042	2.65974	3.53174	5.53251	5.73662	1.3315	1.21796	1.22652	1.7273	1.71374	1.66037	2.23029	2.08675	2.30176	2.68956	5.97771	4.95775	6.14765	1.09848	1.80431	1.99093	1.7975	1.6401	1.71164	protein.degradation.serine protease	(loc_os11g11500.1 : 545.0) no description available & (gnl|cdd|29118 : 290.0) no description available & (p06293|prtz_horvu : 235.0) Protein Z (Z4) (Major endosperm albumin) - Hordeum vulgare (Barley) & (at1g47710 : 224.0) Serine protease inhibitor (SERPIN) family protein; FUNCTIONS IN: serine-type endopeptidase inhibitor activity, cysteine-type endopeptidase inhibitor activity; INVOLVED IN: biol…	AT3G45220	Serine protease inhibitor (SERPIN) family protein; FUNCTIONS IN: serine-type endopeptidase inhibitor activity; INVOLVED IN: biological_process unknown; LOCATED IN: cellular_component unknown; EXPRESSED IN: sperm cell; CONTAINS InterPro DOMAIN/s: Protease inhibitor I4, serpin, plant (InterPro:IPR015554), Protease inhibitor I4, serpin (InterPro:IPR000215); BEST Arabidopsis thaliana protein match is…
	Sevir.8G101800	5.07144	8.39976	9.57845	10.8059	11.3771	7.53796	4.91372	7.55828	6.66367	6.58033	4.60433	3.05247	4.40944	10.1255	12.843	21.0047	13.8947	14.0565	10.8934	5.21927	8.72778	10.2152	9.81835	5.42476	6.41029	5.80652	fermentation.ADH	(p04707|adh2_maize : 759.0) Alcohol dehydrogenase 2 (EC 1.1.1.1) - Zea mays (Maize) & (loc_os11g10510.1 : 732.0) no description available & (at1g77120 : 647.0) Catalyzes the reduction of acetaldehyde using NADH as reductant. Requires zinc for activity. Dimer. Anaerobic response polypeptide (ANP). Fermentation. The protein undergoes thiolation following treatment with the oxidant tert-butylhydrope…	AT5G43940	sensitive to hot temperatures 5 (HOT5); FUNCTIONS IN: S-(hydroxymethyl)glutathione dehydrogenase activity, S-nitrosoglutathione reductase activity; INVOLVED IN: in 6 processes; LOCATED IN: peroxisome; EXPRESSED IN: 23 plant structures; EXPRESSED DURING: 14 growth stages; CONTAINS InterPro DOMAIN/s: GroES-like (InterPro:IPR011032), Alcohol dehydrogenase GroES-like (InterPro:IPR013154), Alcohol deh…
	Sevir.8G149200	8.21686	6.19415	7.02034	11.6126	12.849	14.0861	13.2108	7.72071	7.33355	9.34567	6.35372	6.47033	6.85411	11.0972	10.276	10.9064	15.6587	17.5024	22.0149	18.4465	10.4717	11.5033	11.9874	8.28075	9.96757	10.7976	secondary metabolism.flavonoids.chalcones.naringenin-chalcone synthase	(loc_os11g32610.1 : 340.0) no description available & (p51075|chsy_betve : 317.0) Chalcone synthase (EC 2.3.1.74) (Naringenin-chalcone synthase) - Betula verrucosa (White birch) (Betula pendula) & (gnl|cdd|29418 : 312.0) no description available & (at5g13930 : 301.0) Encodes chalcone synthase (CHS), a key enzyme involved in the biosynthesis of flavonoids. Required for the accumulation of purple a…	AT4G34850	LESS ADHESIVE POLLEN 5 (LAP5); FUNCTIONS IN: transferase activity, transferring acyl groups other than amino-acyl groups, catalytic activity, acyltransferase activity; INVOLVED IN: phenylpropanoid biosynthetic process, pollen exine formation; LOCATED IN: cellular_component unknown; EXPRESSED IN: leaf whorl, sepal, anther, flower, seed; EXPRESSED DURING: petal differentiation and expansion stage, …
	Sevir.8G149900	187.352	179.223	380.067	349.039	78.941	65.2546	84.9847	166.656	175.85	205.647	227.943	299.652	313.383	92.4793	103.843	231.119	357.772	86.3312	63.9407	118.903	103.977	106.889	142.345	202.499	238.628	262.462	secondary metabolism.flavonoids.chalcones.naringenin-chalcone synthase	(p24825|chs2_maize : 757.0) Chalcone synthase C2 (EC 2.3.1.74) (Naringenin-chalcone synthase C2) - Zea mays (Maize) & (loc_os11g32650.1 : 745.0) no description available & (at5g13930 : 680.0) Encodes chalcone synthase (CHS), a key enzyme involved in the biosynthesis of flavonoids. Required for the accumulation of purple anthocyanins in leaves and stems. Also involved in the regulation of auxin tr…	AT4G34850	LESS ADHESIVE POLLEN 5 (LAP5); FUNCTIONS IN: transferase activity, transferring acyl groups other than amino-acyl groups, catalytic activity, acyltransferase activity; INVOLVED IN: phenylpropanoid biosynthetic process, pollen exine formation; LOCATED IN: cellular_component unknown; EXPRESSED IN: leaf whorl, sepal, anther, flower, seed; EXPRESSED DURING: petal differentiation and expansion stage, …
	Sevir.8G177500	65.762	60.6638	39.0761	31.6522	13.348	4.78086	3.71805	60.1193	61.823	51.8773	38.9105	33.7371	28.1741	39.068	38.0722	31.2281	25.4437	10.7453	4.44055	4.09867	39.8774	36.35	30.5246	23.4705	20.2287	18.1649	not assigned.unknown	(loc_os11g37560.2 : 644.0) no description available & (at3g55760 : 463.0) unknown protein; EXPRESSED IN: 16 plant structures; EXPRESSED DURING: 10 growth stages; BEST Arabidopsis thaliana protein match is: unknown protein (TAIR:AT1G42430.2). (original description: no original description)	AT1G42430	unknown protein; BEST Arabidopsis thaliana protein match is: unknown protein (TAIR:AT3G55760.3); Has 186 Blast hits to 143 proteins in 47 species: Archae - 0; Bacteria - 23; Metazoa - 14; Fungi - 6; Plants - 87; Viruses - 0; Other Eukaryotes - 56 (source: NCBI BLink).
	Sevir.8G258000	101.488	69.7033	35.8093	45.0506	59.4099	69.616	51.6221	90.762	100.7	90.6313	69.223	66.7279	56.1391	100.015	68.3877	34.3661	41.7124	48.5229	51.5014	42.5386	106.493	94.1292	80.932	67.9646	50.2205	43.7734	lipid metabolism.lipid degradation.beta-oxidation.acyl-CoA thioesterase	(loc_os09g28720.1 : 294.0) no description available & (at2g03550 : 208.0) alpha/beta-Hydrolases superfamily protein; FUNCTIONS IN: hydrolase activity; INVOLVED IN: metabolic process; LOCATED IN: cellular_component unknown; EXPRESSED IN: 21 plant structures; EXPRESSED DURING: 13 growth stages; CONTAINS InterPro DOMAIN/s: Alpha/beta hydrolase fold-3 (InterPro:IPR013094); BEST Arabidopsis thaliana p…	AT3G48700	carboxyesterase 13 (CXE13); FUNCTIONS IN: hydrolase activity; INVOLVED IN: metabolic process; LOCATED IN: cellular_component unknown; EXPRESSED IN: 6 plant structures; EXPRESSED DURING: F mature embryo stage, petal differentiation and expansion stage, E expanded cotyledon stage, D bilateral stage; CONTAINS InterPro DOMAIN/s: Lipase, GDXG, active site (InterPro:IPR002168), Alpha/beta hydrolase fol…
	Sevir.9G054000	7.05856	18.4771	8.47435	12.7326	12.9957	12.1007	10.6953	8.10813	6.77625	8.67627	7.94701	9.69998	9.50059	11.1706	18.6834	11.4791	12.7481	10.5476	11.4595	10.7072	8.28108	10.1118	16.4191	16.7557	19.1354	16.8367	RNA.regulation of transcription.Aux/IAA family	(gnl|cdd|66035 : 194.0) no description available & (q6zl57|iaa24_orysa : 175.0) Auxin-responsive protein IAA24 (Indoleacetic acid-induced protein 24) - Oryza sativa (Rice) & (loc_os07g08460.1 : 175.0) no description available & (at1g04240 : 147.0) SHY2/IAA3 regulates multiple auxin responses in roots. It is induced rapidly by IAA, and has been shown to be phosphorylated by oat phytochrome A in vi…	AT5G43700	AUXIN INDUCIBLE 2-11 (ATAUX2-11); CONTAINS InterPro DOMAIN/s: Aux/IAA-ARF-dimerisation (InterPro:IPR011525), AUX/IAA protein (InterPro:IPR003311); BEST Arabidopsis thaliana protein match is: AUX/IAA transcriptional regulator family protein (TAIR:AT1G04240.1); Has 1807 Blast hits to 1807 proteins in 277 species: Archae - 0; Bacteria - 0; Metazoa - 736; Fungi - 347; Plants - 385; Viruses - 0; Other…
	Sevir.9G112800	14.1136	21.9467	40.7285	24.6213	16.6899	9.56765	5.02735	17.6086	18.789	21.5367	23.3049	29.6706	33.9495	7.85757	18.7401	24.9368	26.9609	16.0693	8.18481	4.41753	10.7224	13.1916	18.5853	19.7928	25.301	30.4101	not assigned.no ontology	(loc_os03g51010.1 : 525.0) no description available & (at1g73480 : 382.0) alpha/beta-Hydrolases superfamily protein; FUNCTIONS IN: hydrolase activity; EXPRESSED IN: 25 plant structures; EXPRESSED DURING: 15 growth stages; BEST Arabidopsis thaliana protein match is: alpha/beta-Hydrolases superfamily protein (TAIR:AT1G18360.1)	AT1G18360	alpha/beta-Hydrolases superfamily protein; FUNCTIONS IN: hydrolase activity; LOCATED IN: chloroplast; EXPRESSED IN: 22 plant structures; EXPRESSED DURING: 13 growth stages; BEST Arabidopsis thaliana protein match is: alpha/beta-Hydrolases superfamily protein (TAIR:AT1G73480.1); Has 6456 Blast hits to 6448 proteins in 1759 species: Archae - 38; Bacteria - 4736; Metazoa - 147; Fungi - 149; Plants -…
	Sevir.9G161100	3.23023	2.72296	2.80295	3.10659	5.30218	5.03285	3.50968	3.64496	3.48636	4.73523	7.2415	6.5806	7.14371	17.834	10.1367	7.57547	8.70912	8.37334	7.5401	6.71714	12.3297	12.5601	17.8362	27.3324	26.0493	26.1617	RNA.regulation of transcription.Aux/IAA family	(gnl|cdd|66035 : 196.0) no description available & (q75gk1|iaa12_orysa : 180.0) Auxin-responsive protein IAA12 (Indoleacetic acid-induced protein 12) - Oryza sativa (Rice) & (loc_os03g43410.1 : 180.0) no description available & (at1g04240 : 117.0) SHY2/IAA3 regulates multiple auxin responses in roots. It is induced rapidly by IAA, and has been shown to be phosphorylated by oat phytochrome A in vi…	AT5G43700	AUXIN INDUCIBLE 2-11 (ATAUX2-11); CONTAINS InterPro DOMAIN/s: Aux/IAA-ARF-dimerisation (InterPro:IPR011525), AUX/IAA protein (InterPro:IPR003311); BEST Arabidopsis thaliana protein match is: AUX/IAA transcriptional regulator family protein (TAIR:AT1G04240.1); Has 1807 Blast hits to 1807 proteins in 277 species: Archae - 0; Bacteria - 0; Metazoa - 736; Fungi - 347; Plants - 385; Viruses - 0; Other…
	Sevir.9G224300	24.9322	24.4999	45.4731	30.546	31.0647	34.1995	34.6358	19.3449	20.8873	23.3522	25.1123	32.1729	33.306	30.2364	25.9879	39.1601	28.3182	31.8424	36.0294	34.3567	26.5265	25.8577	33.6017	34.1643	39.298	49.1265	lipid metabolism.FA synthesis and FA elongation.beta ketoacyl CoA synthase	(loc_os10g33370.1 : 759.0) no description available & (at2g28630 : 484.0) Encodes KCS12, a member of the 3-ketoacyl-CoA synthase family involved in the biosynthesis of VLCFA (very long chain fatty acids).; 3-ketoacyl-CoA synthase 12 (KCS12); FUNCTIONS IN: transferase activity, transferring acyl groups other than amino-acyl groups, catalytic activity, acyltransferase activity; INVOLVED IN: respons…	AT1G07720	3-ketoacyl-CoA synthase 3 (KCS3); FUNCTIONS IN: transferase activity, transferring acyl groups other than amino-acyl groups, catalytic activity, acyltransferase activity; INVOLVED IN: response to cold, response to light stimulus, response to osmotic stress; LOCATED IN: endoplasmic reticulum; EXPRESSED IN: 24 plant structures; EXPRESSED DURING: 13 growth stages; CONTAINS InterPro DOMAIN/s: Thiolas…
	Sevir.9G238100	0.648035	0.376721	0.769009	0.636041	2.43624	11.6141	18.2744	0.769108	0.721536	0.339426	0.1767	0.225931	0.337333	1.22645	0.642063	0.283747	0.820885	3.71703	14.0031	18.9428	0.971706	0.780265	0.454006	0.796892	0.753071	0.652068	protein.degradation.ubiquitin.E3.RING	(loc_os10g30850.2 : 416.0) no description available & (at5g01520 : 268.0) RING/U-box superfamily protein; CONTAINS InterPro DOMAIN/s: Zinc finger, RING-type, conserved site (InterPro:IPR017907); BEST Arabidopsis thaliana protein match is: RING/U-box superfamily protein (TAIR:AT3G47160.1)	AT3G47160	RING/U-box superfamily protein; FUNCTIONS IN: zinc ion binding; EXPRESSED IN: 23 plant structures; EXPRESSED DURING: 13 growth stages; CONTAINS InterPro DOMAIN/s: Zinc finger, RING-type, conserved site (InterPro:IPR017907), Zinc finger, RING-type (InterPro:IPR001841); BEST Arabidopsis thaliana protein match is: RING/U-box superfamily protein (TAIR:AT5G58787.1); Has 1132 Blast hits to 1132 protein…
	Sevir.9G259600	0.0745287	13.696	7.03505	0.432117	0.156121	0.277029	0.075818	1.94368	3.37547	4.28581	7.9425	14.6969	16.6454	0.281644	10.4772	5.66087	0.874754	0.202631	0.275075	0.105001	1.43791	2.91211	4.87497	9.39668	13.3579	13.685	not assigned.unknown	(loc_os06g04480.1 : 120.0) no description available & (at2g27830 : 84.7) unknown protein; BEST Arabidopsis thaliana protein match is: unknown protein (TAIR:AT4G22758.1)	AT4G22758	unknown protein; LOCATED IN: chloroplast; BEST Arabidopsis thaliana protein match is: unknown protein (TAIR:AT2G27830.1).
	Sevir.9G264400	0.678843	0.587012	0.789712	5.13717	2.19653	1.91478	1.03311	1.04355	1.36578	1.36688	0.779524	0.813023	1.0071	0.23323	0.400082	1.28202	4.60842	3.19192	2.62139	1.83659	1.13704	0.748555	0.485928	0.441372	1.26149	0.596357	misc.glutathione S transferases	(p50472|gstx2_maize : 296.0) Probable glutathione S-transferase BZ2 (EC 2.5.1.18) (Protein bronze-2) - Zea mays (Maize) & (loc_os10g25590.1 : 232.0) no description available & (gnl|cdd|48112 : 133.0) no description available & (at1g10370 : 119.0) EARLY-RESPONSIVE TO DEHYDRATION 9 (ERD9); FUNCTIONS IN: glutathione transferase activity; INVOLVED IN: response to water deprivation, response to karrik…	AT1G10360	glutathione S-transferase TAU 18 (GSTU18); CONTAINS InterPro DOMAIN/s: Thioredoxin fold (InterPro:IPR012335), Glutathione S-transferase, C-terminal (InterPro:IPR004046), Glutathione S-transferase, C-terminal-like (InterPro:IPR010987), Glutathione S-transferase/chloride channel, C-terminal (InterPro:IPR017933), Glutathione S-transferase, N-terminal (InterPro:IPR004045), Thioredoxin-like fold (Inte…
	Sevir.9G350200	0.170177	0.88309	1.0503	0.648127	0.606179	0.883435	0.998296	1.50319	1.44595	2.77935	4.27209	4.0952	3.07019	1.12488	1.71404	1.82406	0.85274	1.16502	0.75583	0.717328	1.10446	1.22502	2.57435	2.5159	3.1087	3.19272	misc.glutathione S transferases	(q06398|gstu6_orysa : 293.0) Probable glutathione S-transferase GSTU6 (EC 2.5.1.18) (28 kDa cold-induced protein) - Oryza sativa (Rice) & (loc_os10g38740.1 : 293.0) no description available & (at1g10370 : 181.0) EARLY-RESPONSIVE TO DEHYDRATION 9 (ERD9); FUNCTIONS IN: glutathione transferase activity; INVOLVED IN: response to water deprivation, response to karrikin, toxin catabolic process; LOCATE…	AT1G10360	glutathione S-transferase TAU 18 (GSTU18); CONTAINS InterPro DOMAIN/s: Thioredoxin fold (InterPro:IPR012335), Glutathione S-transferase, C-terminal (InterPro:IPR004046), Glutathione S-transferase, C-terminal-like (InterPro:IPR010987), Glutathione S-transferase/chloride channel, C-terminal (InterPro:IPR017933), Glutathione S-transferase, N-terminal (InterPro:IPR004045), Thioredoxin-like fold (Inte…
	Sevir.9G385700	94.562	234.019	339.595	359.258	273.911	109.22	38.8804	142.989	137.232	156.46	173.815	213.49	207.128	114.603	273.773	429.958	373.859	276.644	96.779	29.946	153.292	171.856	189.163	242.333	246.441	236.081	not assigned.no ontology	(loc_os03g27019.2 : 553.0) no description available & (at5g64170 : 81.3) dentin sialophosphoprotein-related; FUNCTIONS IN: molecular_function unknown; INVOLVED IN: biological_process unknown; LOCATED IN: cellular_component unknown; EXPRESSED IN: 17 plant structures; EXPRESSED DURING: 9 growth stages; BEST Arabidopsis thaliana protein match is: unknown protein (TAIR:AT3G54500.2)	AT3G54500	BEST Arabidopsis thaliana protein match is: dentin sialophosphoprotein-related (TAIR:AT5G64170.1); Has 183 Blast hits to 175 proteins in 44 species: Archae - 0; Bacteria - 4; Metazoa - 38; Fungi - 11; Plants - 120; Viruses - 0; Other Eukaryotes - 10 (source: NCBI BLink).
	Sevir.9G386800	8.51062	13.9439	7.92421	1.84998	2.25677	3.22054	1.41506	14.0716	15.9676	19.0198	19.5996	20.5995	20.6522	12.4569	18.5436	3.70565	1.82316	1.5938	2.02946	1.31111	23.4787	20.012	26.3886	23.9213	24.0626	20.8361	not assigned.no ontology	(loc_os03g26870.1 : 624.0) no description available & (at1g78070 : 547.0) Transducin/WD40 repeat-like superfamily protein; CONTAINS InterPro DOMAIN/s: WD40 repeat 2 (InterPro:IPR019782), WD40 repeat-like-containing domain (InterPro:IPR011046), WD40 repeat, conserved site (InterPro:IPR019775), WD40-repeat-containing domain (InterPro:IPR017986), WD40/YVTN repeat-like-containing domain (InterPro:IPR…	AT1G36070	Transducin/WD40 repeat-like superfamily protein; FUNCTIONS IN: molecular_function unknown; INVOLVED IN: biological_process unknown; LOCATED IN: CUL4 RING ubiquitin ligase complex, heterotrimeric G-protein complex; EXPRESSED IN: 22 plant structures; EXPRESSED DURING: 13 growth stages; CONTAINS InterPro DOMAIN/s: WD40 repeat 2 (InterPro:IPR019782), WD40 repeat-like-containing domain (InterPro:IPR01…
	Sevir.9G429000	15.6405	44.5006	75.6646	85.9651	69.2844	68.8013	59.0763	29.0508	30.965	39.7013	42.2822	53.395	59.2683	26.3919	76.4465	96.0896	121.683	102.662	104.311	99.1657	48.337	49.6512	63.9012	72.0174	91.2218	91.6922	minor CHO metabolism.raffinose family.galactinol synthases.known	(loc_os03g20120.1 : 596.0) no description available & (at2g47180 : 507.0) galactinol synthase 1 (GolS1); FUNCTIONS IN: transferase activity, transferring hexosyl groups, transferase activity, transferring glycosyl groups; INVOLVED IN: response to high light intensity, carbohydrate biosynthetic process, response to hydrogen peroxide, response to heat; LOCATED IN: cellular_component unknown; EXPRES…	AT1G56600	galactinol synthase 2 (GolS2); CONTAINS InterPro DOMAIN/s: Glycosyl transferase, family 8 (InterPro:IPR002495); BEST Arabidopsis thaliana protein match is: galactinol synthase 3 (TAIR:AT1G09350.1); Has 1296 Blast hits to 1295 proteins in 304 species: Archae - 0; Bacteria - 134; Metazoa - 258; Fungi - 290; Plants - 471; Viruses - 73; Other Eukaryotes - 70 (source: NCBI BLink).
	Sevir.9G476700	1.29984	1.91282	8.28908	1.08531	1.26411	1.45304	1.42461	1.32695	1.18705	2.64635	3.52173	5.94941	8.36821	1.33775	3.39271	5.29566	1.55508	1.72045	1.80188	2.31551	2.24378	2.61388	4.48045	4.56872	9.68587	14.1432	development.unspecified	(loc_os03g13840.2 : 626.0) no description available & (gnl|cdd|70383 : 375.0) no description available & (at2g17840 : 357.0) Identified as drought-inducible gene by differential hybridization. Upregulated by high light, drought, cold and salt stress determined by microarray analysis.; EARLY-RESPONSIVE TO DEHYDRATION 7 (ERD7); FUNCTIONS IN: molecular_function unknown; INVOLVED IN: response to wate…	AT4G35985	Senescence/dehydration-associated protein-related; LOCATED IN: chloroplast; EXPRESSED IN: 19 plant structures; EXPRESSED DURING: 10 growth stages; CONTAINS InterPro DOMAIN/s: Senescence/spartin-associated (InterPro:IPR009686); BEST Arabidopsis thaliana protein match is: Senescence/dehydration-associated protein-related (TAIR:AT2G17840.1); Has 30201 Blast hits to 17322 proteins in 780 species: Arc…
HSFA1	Sevir.1G026200	10.806	49.195	27.5205	3.83898	1.19237	0.60983	0.748471	36.6087	37.0914	47.7372	43.2221	64.2752	65.8718	8.69143	45.4272	18.0622	4.35193	1.39205	0.87477	0.637206	30.504	35.3828	47.006	42.126	53.913	59.2868	RNA.regulation of transcription.HSF,Heat-shock transcription factor family	(loc_os02g13800.1 : 254.0) no description available & (at3g24520 : 181.0) member of Heat Stress Transcription Factor (Hsf) family; heat shock transcription factor C1 (HSFC1); FUNCTIONS IN: DNA binding, sequence-specific DNA binding transcription factor activity; INVOLVED IN: regulation of transcription, DNA-dependent; LOCATED IN: nucleus; EXPRESSED IN: 14 plant structures; EXPRESSED DURING: LP.06…	AT4G17750	heat shock factor 1 (HSF1); CONTAINS InterPro DOMAIN/s: Winged helix-turn-helix transcription repressor DNA-binding (InterPro:IPR011991), Heat shock factor (HSF)-type, DNA-binding (InterPro:IPR000232); BEST Arabidopsis thaliana protein match is: heat shock transcription factor A1D (TAIR:AT1G32330.1); Has 101009 Blast hits to 12266 proteins in 352 species: Archae - 60; Bacteria - 127; Metazoa - 15…
ESK1	Sevir.3G284300	13.1921	16.3241	44.3358	11.2264	8.19753	7.92492	7.73394	13.789	13.0045	15.2225	26.659	49.4772	58.5714	15.2757	21.4345	25.357	14.9068	10.4878	9.94844	11.3129	14.5447	16.3505	23.6648	40.5437	68.6716	80.6145	stress.abiotic.cold	(loc_os05g28630.1 : 608.0) no description available & (at3g55990 : 464.0) Encodes ESK1 (Eskimo1). A member of a large gene family of DUF231 domain proteins whose members encode a total of 45 proteins of unknown function. ESK1 functions as a negative regulator of cold acclimation. Mutations in the ESK1 gene provides strong freezing tolerance. A member of the TBL (TRICHOME BIREFRINGENCE-LIKE) gene …	AT2G40150	TRICHOME BIREFRINGENCE-LIKE 28 (TBL28); CONTAINS InterPro DOMAIN/s: Protein of unknown function DUF231, plant (InterPro:IPR004253); BEST Arabidopsis thaliana protein match is: Plant protein of unknown function (DUF828) (TAIR:AT3G55990.1); Has 1332 Blast hits to 1305 proteins in 26 species: Archae - 0; Bacteria - 0; Metazoa - 0; Fungi - 0; Plants - 1332; Viruses - 0; Other Eukaryotes - 0 (source: …
BBXs	Sevir.1G228600	593.805	347.657	269.741	204.466	144.492	90.1103	47.6109	487.318	487.8	444.293	373.351	385.616	348.051	485.585	261.935	207.414	203.568	122.175	71.9169	37.9483	407.261	361.712	321.994	307.6	291.544	267.127	RNA.regulation of transcription.C2C2(Zn) CO-like, Constans-like zinc finger family	(loc_os02g39360.1 : 348.0) no description available & (at1g06040 : 223.0) Encodes salt tolerance protein (STO) which confers salt tolerance to yeast cells. Fully complements calcineurin deficient yeast but does not encode a phosphoprotein phosphatase. Sequence has similarities to CONSTANS. STO co-localizes with COP1 and plays a role in light signaling.; SALT TOLERANCE (STO); CONTAINS InterPro DOM…	AT2G31380	salt tolerance homologue (STH); FUNCTIONS IN: sequence-specific DNA binding transcription factor activity, zinc ion binding, protein domain specific binding; INVOLVED IN: regulation of transcription; LOCATED IN: endomembrane system, intracellular; EXPRESSED IN: 21 plant structures; EXPRESSED DURING: 12 growth stages; CONTAINS InterPro DOMAIN/s: Zinc finger, B-box (InterPro:IPR000315); BEST Arabid…
	Sevir.1G307300 (BBX8)	53.3839	20.331	15.2769	5.72704	3.81077	4.85634	15.265	38.7927	40.0279	41.7934	41.0313	42.3638	38.3018	34.3535	12.4466	4.1553	6.3264	4.3264	5.91611	21.3358	23.9505	27.5712	23.3826	31.9402	30.746	28.1578	RNA.regulation of transcription.C2C2(Zn) CO-like, Constans-like zinc finger family	(loc_os02g49230.4 : 530.0) no description available & (at5g48250 : 254.0) B-box type zinc finger protein with CCT domain; FUNCTIONS IN: sequence-specific DNA binding transcription factor activity, zinc ion binding; LOCATED IN: plasma membrane; EXPRESSED IN: 23 plant structures; EXPRESSED DURING: 13 growth stages; CONTAINS InterPro DOMAIN/s: CCT domain (InterPro:IPR010402), Zinc finger, B-box (Int…	AT3G07650	CONSTANS-like 9 (COL9); CONTAINS InterPro DOMAIN/s: CCT domain (InterPro:IPR010402), Zinc finger, B-box (InterPro:IPR000315); BEST Arabidopsis thaliana protein match is: B-box type zinc finger protein with CCT domain (TAIR:AT5G48250.1); Has 3101 Blast hits to 2272 proteins in 128 species: Archae - 0; Bacteria - 0; Metazoa - 2; Fungi - 2; Plants - 3022; Viruses - 0; Other Eukaryotes - 75 (source: …
	Sevir.1G310900	0	0.178764	0.090188	0	0	0	0	0.094066	0	0.123778	0	0.0770903	0	0	0	0	0.103159	0	0	0.12619	0.107405	0	0	0.401186	0.105462	0.104937	RNA.regulation of transcription.C2C2(Zn) CO-like, Constans-like zinc finger family	(loc_os06g16370.1 : 286.0) no description available & (at5g15840 : 185.0) Encodes a protein showing similarities to zinc finger transcription factors, involved in regulation of flowering under long days. Acts upstream of FT and SOC1.; CONSTANS (CO); CONTAINS InterPro DOMAIN/s: Zinc finger, B-box (InterPro:IPR000315); BEST Arabidopsis thaliana protein match is: CONSTANS-like 2 (TAIR:AT3G02380.1)	AT3G02380	CONSTANS-like 2 (COL2); FUNCTIONS IN: sequence-specific DNA binding transcription factor activity, zinc ion binding; INVOLVED IN: regulation of flower development; LOCATED IN: intracellular; EXPRESSED IN: 20 plant structures; EXPRESSED DURING: 13 growth stages; CONTAINS InterPro DOMAIN/s: CCT domain (InterPro:IPR010402), Zinc finger, B-box (InterPro:IPR000315); BEST Arabidopsis thaliana protein m…
	Sevir.2G181300 (BBX7)	27.6747	13.2139	4.6981	4.45151	4.13569	4.65814	12.1359	25.6622	24.4579	20.9731	14.9381	13.0053	9.53061	19.193	10.9858	4.93371	4.44189	4.19683	6.57242	16.6475	16.3942	18.4432	12.2351	10.5365	9.24533	9.87182	RNA.regulation of transcription.C2C2(Zn) CO-like, Constans-like zinc finger family	(loc_os06g19444.1 : 578.0) no description available & (at3g07650 : 256.0) This gene belongs to the CO (CONSTANS) gene family. This gene family is divided in three subgroups: groups III, to which COL9 belongs, is characterised by one B-box (supposed to regulate protein-protein interactions) and a second diverged zinc finger. COL9 downregulates expression of CO (CONSTANS) as well as FT and SOC1 whi…	AT5G48250	B-box type zinc finger protein with CCT domain
	Sevir.2G435400	2.26129	1.83747	2.092	3.38338	3.65565	4.33669	3.99746	1.71126	2.41019	1.52524	1.40982	1.79913	1.82656	2.21865	1.51633	1.852	2.34659	2.70096	3.97401	4.24843	1.90424	2.15261	2.03429	1.36123	2.29649	1.70957	RNA.regulation of transcription.C2C2(Zn) CO-like, Constans-like zinc finger family	(original description: no original description)	no hits	NA
	Sevir.4G002000	0	0	0	0	0.0759627	0	0	0	0	0	0.0841087	0.070463	0	0.107358	0	0	0	0	0	0	0	0	0	0	0	0	RNA.regulation of transcription.C2C2(Zn) CO-like, Constans-like zinc finger family	no hits & (original description: no original description)	no hits	NA
	Sevir.4G194900	0.94357	0.692	0.276911	0.263606	0.332306	0.511514	1.66601	0.545891	0.80191	0.317719	0.837283	0.708592	0.669088	0.591896	0.296337	0.35659	0.403849	0.247212	0.280258	1.57694	0.562203	0.933086	0.674607	0.408166	0.233152	0.398923	RNA.regulation of transcription.C2C2(Zn) CO-like, Constans-like zinc finger family	(loc_os06g16370.1 : 397.0) no description available & (at3g02380 : 192.0) homologous to the flowering-time gene CONSTANS (CO) encoding zinc-finger proteins; CONSTANS-like 2 (COL2); FUNCTIONS IN: sequence-specific DNA binding transcription factor activity, zinc ion binding; INVOLVED IN: regulation of flower development; LOCATED IN: intracellular; EXPRESSED IN: 20 plant structures; EXPRESSED DURING…	AT5G15840	CONSTANS (CO); CONTAINS InterPro DOMAIN/s: CCT domain (InterPro:IPR010402), Zinc finger, B-box (InterPro:IPR000315); BEST Arabidopsis thaliana protein match is: CONSTANS-like 2 (TAIR:AT3G02380.1); Has 3403 Blast hits to 2554 proteins in 146 species: Archae - 0; Bacteria - 0; Metazoa - 118; Fungi - 2; Plants - 3122; Viruses - 0; Other Eukaryotes - 161 (source: NCBI BLink).
	Sevir.4G202100 (BBX2)	507.956	245.411	205.621	180.259	183.63	178.559	120.583	420.391	424.134	390.144	322.608	318.944	310.418	832.735	245.412	150.284	186.362	178.252	170.092	111.536	677.634	553.016	506.983	456.974	408.867	365.317	RNA.regulation of transcription.C2C2(Zn) CO-like, Constans-like zinc finger family	(loc_os06g44450.1 : 344.0) no description available & (at5g57660 : 93.6) CONSTANS-like 5 (COL5); FUNCTIONS IN: sequence-specific DNA binding transcription factor activity, zinc ion binding; INVOLVED IN: regulation of transcription; LOCATED IN: intracellular; EXPRESSED IN: 23 plant structures; EXPRESSED DURING: 13 growth stages; CONTAINS InterPro DOMAIN/s: CCT domain (InterPro:IPR010402), Zinc fin…	AT5G24930	CONSTANS-like 4 (COL4); FUNCTIONS IN: sequence-specific DNA binding transcription factor activity, zinc ion binding; INVOLVED IN: regulation of transcription; LOCATED IN: intracellular, chloroplast; EXPRESSED IN: 21 plant structures; EXPRESSED DURING: 13 growth stages; CONTAINS InterPro DOMAIN/s: CCT domain (InterPro:IPR010402), Zinc finger, B-box (InterPro:IPR000315); BEST Arabidopsis thaliana p…
	Sevir.4G289800	0.320842	0.327902	0.607954	0.368687	0.111947	0.352868	0.469563	0.244382	0.201565	0.589019	0.161388	0.197559	0.411146	2.32975	1.03307	0.648896	0.895635	0.233867	0.261998	0.677518	2.29795	0.956787	1.67414	0.892957	0.561077	0.277141	RNA.regulation of transcription.C2C2(Zn) CO-like, Constans-like zinc finger family	(loc_os06g49880.2 : 216.0) no description available & (at1g75540 : 135.0) salt tolerance homolog2 (STH2); FUNCTIONS IN: sequence-specific DNA binding transcription factor activity, zinc ion binding; LOCATED IN: intracellular; EXPRESSED IN: 16 plant structures; EXPRESSED DURING: 8 growth stages; CONTAINS InterPro DOMAIN/s: Zinc finger, B-box (InterPro:IPR000315); BEST Arabidopsis thaliana protein …	AT4G39070	B-box zinc finger family protein; FUNCTIONS IN: sequence-specific DNA binding transcription factor activity, zinc ion binding; INVOLVED IN: response to karrikin, response to chitin, regulation of transcription; LOCATED IN: intracellular; EXPRESSED IN: 16 plant structures; EXPRESSED DURING: 10 growth stages; CONTAINS InterPro DOMAIN/s: Zinc finger, B-box (InterPro:IPR000315); BEST Arabidopsis thal…
	Sevir.5G141601	0.633814	0.564666	1.8282	1.33452	7.88141	12.5675	14.6843	0.421032	0.564266	0.249297	0.593851	1.20998	1.90714	2.58863	1.15918	0.838791	1.96385	8.39217	16.2756	15.5581	1.37612	1.31652	1.58643	1.63515	2.71219	2.57947	RNA.regulation of transcription.C2C2(Zn) CO-like, Constans-like zinc finger family	#N/A	#N/A	#N/A
	Sevir.6G233400	6.37261	3.38577	2.66966	3.36176	5.81965	11.0145	13.7337	5.52573	5.16664	3.80537	2.8718	2.24828	1.87685	9.94375	2.90769	1.69938	3.47675	5.73786	10.9826	14.7682	7.19994	7.24093	4.52796	3.27171	2.71723	2.2938	RNA.regulation of transcription.C2C2(Zn) CO-like, Constans-like zinc finger family	(loc_os08g42440.1 : 474.0) no description available & (at1g28050 : 83.2) B-box type zinc finger protein with CCT domain; FUNCTIONS IN: sequence-specific DNA binding transcription factor activity, zinc ion binding; INVOLVED IN: regulation of transcription; LOCATED IN: intracellular; EXPRESSED IN: 21 plant structures; EXPRESSED DURING: 13 growth stages; CONTAINS InterPro DOMAIN/s: CCT domain (Inter…	AT2G33500	B-box type zinc finger protein with CCT domain; FUNCTIONS IN: sequence-specific DNA binding transcription factor activity, zinc ion binding; INVOLVED IN: regulation of transcription; LOCATED IN: intracellular; EXPRESSED IN: 19 plant structures; EXPRESSED DURING: 8 growth stages; CONTAINS InterPro DOMAIN/s: CCT domain (InterPro:IPR010402), Zinc finger, B-box (InterPro:IPR000315); BEST Arabidopsis …
	Sevir.7G157900	8.69175	14.8669	28.2325	43.2672	107.639	142.407	103.478	11.4266	12.8021	12.3197	13.7013	17.7909	19.0355	12.2951	23.9111	34.6007	53.0426	110.745	152.379	90.4165	13.9542	15.5967	18.4443	19.2655	24.2444	31.978	RNA.regulation of transcription.C2C2(Zn) CO-like, Constans-like zinc finger family	(loc_os04g41560.2 : 331.0) no description available & (at1g06040 : 198.0) Encodes salt tolerance protein (STO) which confers salt tolerance to yeast cells. Fully complements calcineurin deficient yeast but does not encode a phosphoprotein phosphatase. Sequence has similarities to CONSTANS. STO co-localizes with COP1 and plays a role in light signaling.; SALT TOLERANCE (STO); CONTAINS InterPro DOM…	AT2G31380	salt tolerance homologue (STH); FUNCTIONS IN: sequence-specific DNA binding transcription factor activity, zinc ion binding, protein domain specific binding; INVOLVED IN: regulation of transcription; LOCATED IN: endomembrane system, intracellular; EXPRESSED IN: 21 plant structures; EXPRESSED DURING: 12 growth stages; CONTAINS InterPro DOMAIN/s: Zinc finger, B-box (InterPro:IPR000315); BEST Arabid…
	Sevir.7G161700	246.625	182.999	137.682	115.985	105.039	98.23	67.5237	241.297	261.71	228.527	160.971	160.257	154.538	212.044	164.666	123.013	108.905	86.71	74.9854	59.3713	241.557	205.352	183.308	158.008	140.208	131.796	RNA.regulation of transcription.C2C2(Zn) CO-like, Constans-like zinc finger family	(loc_os04g42020.1 : 311.0) no description available & (at2g24790 : 131.0) Positive regulator of photomorphogenesis that acts downstream of COP1 but can promote lateral root development independently of COP1 and also function as a daylength-sensitive regulator of shoot branching.; CONSTANS-like 3 (COL3); CONTAINS InterPro DOMAIN/s: Zinc finger, B-box (InterPro:IPR000315); BEST Arabidopsis thaliana…	AT5G24930	CONSTANS-like 4 (COL4); FUNCTIONS IN: sequence-specific DNA binding transcription factor activity, zinc ion binding; INVOLVED IN: regulation of transcription; LOCATED IN: intracellular, chloroplast; EXPRESSED IN: 21 plant structures; EXPRESSED DURING: 13 growth stages; CONTAINS InterPro DOMAIN/s: CCT domain (InterPro:IPR010402), Zinc finger, B-box (InterPro:IPR000315); BEST Arabidopsis thaliana p…
	Sevir.9G407900	29.4049	14.4237	8.22992	10.7099	13.5347	12.7816	14.5887	27.5933	27.3971	25.7125	22.5821	19.3092	17.1673	38.8577	13.9407	5.73254	9.62841	13.4179	12.1376	14.6049	33.0924	30.7978	26.2607	27.9137	22.1055	18.0967	RNA.regulation of transcription.C2C2(Zn) CO-like, Constans-like zinc finger family	(original description: no original description)	no hits	NA
PIFs	Sevir.1G203600	3.97709	3.31479	2.97289	1.78498	2.35244	8.30394	19.4615	3.23202	3.98079	2.97911	2.59649	3.30104	2.95351	5.78948	4.42334	3.81846	3.27549	2.36493	3.15296	20.6513	5.44176	4.8256	3.78087	4.03444	5.83937	4.48482	RNA.regulation of transcription.bHLH,Basic Helix-Loop-Helix family	(loc_os02g35660.1 : 319.0) no description available & (at2g24260 : 161.0) Encodes a basic helix-loop-helix (bHLH) protein that regulates root hair development. One of the three Arabidopsis homologs of the Lotus japonicus ROOTHAIRLESS1 (LjRHL1) gene: At2g24260 (AtLRL1), At4g30980 (AtLRL2), and At5g58010 (AtLRL3).; LJRHL1-like 1 (LRL1); FUNCTIONS IN: DNA binding, sequence-specific DNA binding trans…	AT4G30980	LJRHL1-like 2 (LRL2); FUNCTIONS IN: DNA binding, sequence-specific DNA binding transcription factor activity; INVOLVED IN: root hair cell development, regulation of transcription; LOCATED IN: nucleus; CONTAINS InterPro DOMAIN/s: Helix-loop-helix DNA-binding domain (InterPro:IPR001092), Helix-loop-helix DNA-binding (InterPro:IPR011598); BEST Arabidopsis thaliana protein match is: LJRHL1-like 1 (TA…	RNA.regulation of transcription.bHLH,Basic Helix-Loop-Helix family
	Sevir.1G357500	2.54592	2.13241	3.2621	3.18231	3.29051	3.30689	4.31026	2.47872	2.37816	3.11359	1.94555	1.61404	1.4919	2.36387	2.46504	5.09563	2.9343	2.31357	3.44784	5.5447	2.21436	2.65733	2.3973	1.7369	1.51827	1.85729	RNA.regulation of transcription.bHLH,Basic Helix-Loop-Helix family	(loc_os02g55250.1 : 249.0) no description available & (at4g30980 : 114.0) Encodes a basic helix-loop-helix (bHLH) protein that regulates root hair development. One of the three Arabidopsis homologs of the Lotus japonicus ROOTHAIRLESS1 (LjRHL1) gene: At2g24260 (AtLRL1), At4g30980 (AtLRL2), and At5g58010 (AtLRL3).; LJRHL1-like 2 (LRL2); FUNCTIONS IN: DNA binding, sequence-specific DNA binding trans…	AT2G24260	LJRHL1-like 1 (LRL1); FUNCTIONS IN: DNA binding, sequence-specific DNA binding transcription factor activity; INVOLVED IN: root hair cell development, regulation of transcription; LOCATED IN: nucleus; EXPRESSED IN: 8 plant structures; EXPRESSED DURING: 4 anthesis, petal differentiation and expansion stage; CONTAINS InterPro DOMAIN/s: Helix-loop-helix DNA-binding domain (InterPro:IPR001092), Helix…
	Sevir.1G363800	3.99958	4.03228	3.07497	4.35408	3.82975	4.02965	4.6592	3.89142	2.87115	3.62437	3.35486	3.42115	3.16797	4.4911	4.22269	5.33288	4.6784	5.29373	5.10167	4.60145	4.83413	5.03231	5.08852	4.995	3.10345	4.61241	RNA.regulation of transcription.bHLH,Basic Helix-Loop-Helix family	(loc_os02g56140.1 : 275.0) no description available & (at4g36930 : 112.0) Encodes a transcription factor of the bHLH protein family. Mutants have abnormal, unfused carpels and reduced seed dormancy.; SPATULA (SPT); CONTAINS InterPro DOMAIN/s: Helix-loop-helix DNA-binding domain (InterPro:IPR001092), Helix-loop-helix DNA-binding (InterPro:IPR011598); BEST Arabidopsis thaliana protein match is: bas…	AT5G67110	ALCATRAZ (ALC); CONTAINS InterPro DOMAIN/s: Helix-loop-helix DNA-binding domain (InterPro:IPR001092), Helix-loop-helix DNA-binding (InterPro:IPR011598); BEST Arabidopsis thaliana protein match is: basic helix-loop-helix (bHLH) DNA-binding superfamily protein (TAIR:AT4G36930.1); Has 1807 Blast hits to 1807 proteins in 277 species: Archae - 0; Bacteria - 0; Metazoa - 736; Fungi - 347; Plants - 385;…
	Sevir.2G034200	3.99928	5.48239	10.0108	6.61462	6.36304	6.62121	3.5879	6.096	5.53913	5.33991	7.39634	8.71147	9.92687	3.33165	7.87184	7.71829	7.81892	8.09345	7.87689	3.44026	6.30776	5.53449	5.59531	4.8069	8.0402	7.37287	RNA.regulation of transcription.bHLH,Basic Helix-Loop-Helix family	(loc_os07g05010.3 : 275.0) no description available & (at3g59060 : 112.0) Encodes a novel Myc-related bHLH transcription factor, which physically associated with APRR1/TOC1 and is a member of PIF3 transcription factor family. Involved in shade avoidance. Functions as negative regulator of PhyB. Protein levels are modulated by phytochrome B.; phytochrome interacting factor 3-like 6 (PIL6); FUNCTIO…	AT2G43010	phytochrome interacting factor 4 (PIF4); CONTAINS InterPro DOMAIN/s: Helix-loop-helix DNA-binding domain (InterPro:IPR001092), Helix-loop-helix DNA-binding (InterPro:IPR011598); BEST Arabidopsis thaliana protein match is: phytochrome interacting factor 3-like 6 (TAIR:AT3G59060.1); Has 4545 Blast hits to 4539 proteins in 356 species: Archae - 0; Bacteria - 0; Metazoa - 939; Fungi - 192; Plants - 3…
	Sevir.2G214400	2.62914	2.98296	3.96484	4.1208	3.62403	3.87359	3.44276	2.23961	2.37516	2.49911	2.38904	3.21225	2.4619	2.89238	2.84518	5.08716	5.70661	3.04563	4.61313	4.43916	2.33263	2.97556	2.73595	1.68847	2.85255	2.9534	RNA.regulation of transcription.bHLH,Basic Helix-Loop-Helix family	(at2g24260 : 144.0) Encodes a basic helix-loop-helix (bHLH) protein that regulates root hair development. One of the three Arabidopsis homologs of the Lotus japonicus ROOTHAIRLESS1 (LjRHL1) gene: At2g24260 (AtLRL1), At4g30980 (AtLRL2), and At5g58010 (AtLRL3).; LJRHL1-like 1 (LRL1); FUNCTIONS IN: DNA binding, sequence-specific DNA binding transcription factor activity; INVOLVED IN: root hair cell …	AT4G30980	LJRHL1-like 2 (LRL2); FUNCTIONS IN: DNA binding, sequence-specific DNA binding transcription factor activity; INVOLVED IN: root hair cell development, regulation of transcription; LOCATED IN: nucleus; CONTAINS InterPro DOMAIN/s: Helix-loop-helix DNA-binding domain (InterPro:IPR001092), Helix-loop-helix DNA-binding (InterPro:IPR011598); BEST Arabidopsis thaliana protein match is: LJRHL1-like 1 (TA…
	Sevir.3G056500	4.85155	8.94133	13.4515	5.40925	4.03949	4.45772	4.5745	5.79817	4.66683	6.40493	7.818	14.1133	19.3293	10.0879	19.6961	20.4079	8.46382	6.22447	11.6987	5.31462	9.28587	10.7826	13.5246	21.452	34.5135	42.5957	signalling.light	(loc_os01g18290.1 : 171.0) no description available & (at1g09530 : 116.0) Transcription factor interacting with photoreceptors phyA and phyB. Forms a ternary complex in vitro with G-box element of the promoters of LHY, CCA1. Acts as a negative regulator of phyB signalling. It degrades rapidly after irradiation of dark grown seedlings in a process controlled by phytochromes. Does not play a signif…	AT2G46970	phytochrome interacting factor 3-like 1 (PIL1); FUNCTIONS IN: sequence-specific DNA binding transcription factor activity; INVOLVED IN: shade avoidance, red or far-red light signaling pathway, regulation of transcription; LOCATED IN: nucleus; CONTAINS InterPro DOMAIN/s: Helix-loop-helix DNA-binding domain (InterPro:IPR001092), Helix-loop-helix DNA-binding (InterPro:IPR011598); BEST Arabidopsis th…
	Sevir.3G401300	23.4586	21.785	21.6104	19.0731	9.13178	5.92909	4.75466	28.8246	31.5876	32.1137	27.6111	34.1485	29.658	22.6669	21.937	17.3897	15.7164	9.09329	14.0665	4.38209	35.3157	34.3014	34.7132	37.4478	39.7326	36.536	signalling.light	(loc_os12g41650.1 : 314.0) no description available & (at1g09530 : 104.0) Transcription factor interacting with photoreceptors phyA and phyB. Forms a ternary complex in vitro with G-box element of the promoters of LHY, CCA1. Acts as a negative regulator of phyB signalling. It degrades rapidly after irradiation of dark grown seedlings in a process controlled by phytochromes. Does not play a signif…	AT2G46970	phytochrome interacting factor 3-like 1 (PIL1); FUNCTIONS IN: sequence-specific DNA binding transcription factor activity; INVOLVED IN: shade avoidance, red or far-red light signaling pathway, regulation of transcription; LOCATED IN: nucleus; CONTAINS InterPro DOMAIN/s: Helix-loop-helix DNA-binding domain (InterPro:IPR001092), Helix-loop-helix DNA-binding (InterPro:IPR011598); BEST Arabidopsis th…
	Sevir.4G047100	0.339318	0.175929	0.473721	0	0.647918	0.265354	0.114844	0.261477	0.425833	0.247368	0.33854	0.675697	0.425138	0.30145	0.241165	0.310922	0.068721	0.144789	0.174811	0.228206	0.430569	0.583075	0.701534	0.50044	0.594871	0.291157	RNA.regulation of transcription.bHLH,Basic Helix-Loop-Helix family	(loc_os02g55250.1 : 224.0) no description available & (at4g30980 : 122.0) Encodes a basic helix-loop-helix (bHLH) protein that regulates root hair development. One of the three Arabidopsis homologs of the Lotus japonicus ROOTHAIRLESS1 (LjRHL1) gene: At2g24260 (AtLRL1), At4g30980 (AtLRL2), and At5g58010 (AtLRL3).; LJRHL1-like 2 (LRL2); FUNCTIONS IN: DNA binding, sequence-specific DNA binding trans…	AT2G24260	LJRHL1-like 1 (LRL1); FUNCTIONS IN: DNA binding, sequence-specific DNA binding transcription factor activity; INVOLVED IN: root hair cell development, regulation of transcription; LOCATED IN: nucleus; EXPRESSED IN: 8 plant structures; EXPRESSED DURING: 4 anthesis, petal differentiation and expansion stage; CONTAINS InterPro DOMAIN/s: Helix-loop-helix DNA-binding domain (InterPro:IPR001092), Helix…
	Sevir.4G059600	2.3958	2.92445	3.46931	2.72338	1.52801	2.49804	2.61081	3.29627	2.57511	2.84495	2.1215	3.142	3.20473	4.22701	4.17459	7.08999	4.38441	2.37823	4.61754	3.06764	3.27502	2.94834	3.20594	2.77944	4.15544	3.76193	RNA.regulation of transcription.bHLH,Basic Helix-Loop-Helix family	(loc_os06g06900.1 : 262.0) no description available & (at4g36930 : 115.0) Encodes a transcription factor of the bHLH protein family. Mutants have abnormal, unfused carpels and reduced seed dormancy.; SPATULA (SPT); CONTAINS InterPro DOMAIN/s: Helix-loop-helix DNA-binding domain (InterPro:IPR001092), Helix-loop-helix DNA-binding (InterPro:IPR011598); BEST Arabidopsis thaliana protein match is: bas…	AT5G67110	ALCATRAZ (ALC); CONTAINS InterPro DOMAIN/s: Helix-loop-helix DNA-binding domain (InterPro:IPR001092), Helix-loop-helix DNA-binding (InterPro:IPR011598); BEST Arabidopsis thaliana protein match is: basic helix-loop-helix (bHLH) DNA-binding superfamily protein (TAIR:AT4G36930.1); Has 1807 Blast hits to 1807 proteins in 277 species: Archae - 0; Bacteria - 0; Metazoa - 736; Fungi - 347; Plants - 385;…
	Sevir.5G032600	20.3181	15.2727	8.78631	13.5777	14.4936	16.4571	17.184	16.9983	16.8205	14.8335	11.1682	10.3507	9.91239	70.9875	23.278	15.7158	20.2784	18.3774	18.1239	21.5782	52.1575	46.0486	31.3384	21.2146	16.2371	15.8064	signalling.light	(loc_os01g18290.1 : 554.0) no description available & (at1g09530 : 139.0) Transcription factor interacting with photoreceptors phyA and phyB. Forms a ternary complex in vitro with G-box element of the promoters of LHY, CCA1. Acts as a negative regulator of phyB signalling. It degrades rapidly after irradiation of dark grown seedlings in a process controlled by phytochromes. Does not play a signif…	AT2G46970	phytochrome interacting factor 3-like 1 (PIL1); FUNCTIONS IN: sequence-specific DNA binding transcription factor activity; INVOLVED IN: shade avoidance, red or far-red light signaling pathway, regulation of transcription; LOCATED IN: nucleus; CONTAINS InterPro DOMAIN/s: Helix-loop-helix DNA-binding domain (InterPro:IPR001092), Helix-loop-helix DNA-binding (InterPro:IPR011598); BEST Arabidopsis th…
	Sevir.7G251300	0	0	0	0	0.0893647	0	0	0.101149	0	0.133098	0	0	0	0	0.24	0.13171	0	0	0.0439034	0	0	0	0	0.128574	0.131067	0.114504	RNA.regulation of transcription.bHLH,Basic Helix-Loop-Helix family	(loc_os04g52770.1 : 253.0) no description available & (at2g20180 : 92.4) Encodes a novel Myc-related bHLH transcription factor that has transcriptional activation activity in the dark. It is a key negative regulator of phytochrome-mediated seed germination and acts by inhibiting chlorophyll biosynthesis, light-mediated suppression of hypocotyl elongation and far-red light-mediated suppression of …	AT4G28800	basic helix-loop-helix (bHLH) DNA-binding superfamily protein; FUNCTIONS IN: sequence-specific DNA binding transcription factor activity; INVOLVED IN: regulation of transcription; LOCATED IN: nucleus; CONTAINS InterPro DOMAIN/s: Helix-loop-helix DNA-binding domain (InterPro:IPR001092), Helix-loop-helix DNA-binding (InterPro:IPR011598); BEST Arabidopsis thaliana protein match is: basic helix-loop-…
	Sevir.9G159000	5.24273	15.0065	11.2873	10.4792	5.28998	3.74835	3.17681	8.14244	9.56782	11.5527	10.6087	13.0063	11.6423	4.39552	12.6122	11.8652	9.52764	4.22592	8.53957	1.93645	8.6281	10.236	10.341	12.1838	10.6804	10.7688	RNA.regulation of transcription.bHLH,Basic Helix-Loop-Helix family	(loc_os03g43810.2 : 387.0) no description available & (at2g20180 : 123.0) Encodes a novel Myc-related bHLH transcription factor that has transcriptional activation activity in the dark. It is a key negative regulator of phytochrome-mediated seed germination and acts by inhibiting chlorophyll biosynthesis, light-mediated suppression of hypocotyl elongation and far-red light-mediated suppression of…	AT4G28800	basic helix-loop-helix (bHLH) DNA-binding superfamily protein; FUNCTIONS IN: sequence-specific DNA binding transcription factor activity; INVOLVED IN: regulation of transcription; LOCATED IN: nucleus; CONTAINS InterPro DOMAIN/s: Helix-loop-helix DNA-binding domain (InterPro:IPR001092), Helix-loop-helix DNA-binding (InterPro:IPR011598); BEST Arabidopsis thaliana protein match is: basic helix-loop-…
	Sevir.9G331800 (PIF8)	21.2354	78.7651	68.2904	14.8648	17.8462	15.5417	14.8489	29.7	31.2528	37.9904	44.5946	72.6911	80.2983	20.5225	100.646	67.0718	29.1738	27.6721	41.3059	22.7138	39.3009	40.1644	55.0478	77.083	104.417	116.216	RNA.regulation of transcription.bHLH,Basic Helix-Loop-Helix family	(loc_os10g40750.1 : 171.0) no description available & (at4g00050 : 114.0) unfertilized embryo sac 10 (UNE10); FUNCTIONS IN: DNA binding, sequence-specific DNA binding transcription factor activity; INVOLVED IN: double fertilization forming a zygote and endosperm, regulation of transcription; LOCATED IN: nucleus; EXPRESSED IN: 20 plant structures; EXPRESSED DURING: 13 growth stages; CONTAINS Inter…	AT5G61270	phytochrome-interacting factor7 (PIF7); CONTAINS InterPro DOMAIN/s: Helix-loop-helix DNA-binding domain (InterPro:IPR001092), Helix-loop-helix DNA-binding (InterPro:IPR011598); BEST Arabidopsis thaliana protein match is: basic helix-loop-helix (bHLH) DNA-binding superfamily protein (TAIR:AT4G00050.1); Has 35333 Blast hits to 34131 proteins in 2444 species: Archae - 798; Bacteria - 22429; Metazoa …
HY5	Sevir.1G043300	23.5637	255.683	173.724	50.5061	24.3985	12.7927	12.6957	107.511	132.526	171.561	198.788	295.077	280.838	9.30786	228.769	172.496	57.5295	30.9383	86.9881	19.2618	101.218	119.001	164.548	196.632	290.558	288.932	RNA.regulation of transcription.bZIP transcription factor family	(loc_os02g10860.1 : 162.0) no description available & (at5g11260 : 99.4) Basic leucine zipper (bZIP) transcription factor. Nuclear localization. Involved in light-regulated transcriptional activation of G-box-containing promoters. Negatively regulated by Cop1. Although cytokinins do not appear to affect the genes promoter activity, they appear to stabilize the protein. HY5 plays a role in anthocy…	AT3G17609	HY5-homolog (HYH); CONTAINS InterPro DOMAIN/s: Basic-leucine zipper (bZIP) transcription factor (InterPro:IPR004827), bZIP transcription factor, bZIP-1 (InterPro:IPR011616); BEST Arabidopsis thaliana protein match is: Basic-leucine zipper (bZIP) transcription factor family protein (TAIR:AT5G11260.1); Has 1693 Blast hits to 1693 proteins in 216 species: Archae - 0; Bacteria - 0; Metazoa - 863; Fun…
	Sevir.4G234900	4.12239	29.4372	30.1274	8.09742	3.18245	0.962677	1.65419	8.28417	10.7442	12.8583	10.7009	15.3978	15.003	1.68342	28.6691	48.8871	15.1406	3.09889	22.3755	4.54807	5.81789	6.29025	11.2854	14.0632	16.5019	18.9596	not assigned.unknown	(original description: no original description)	no hits	NA
	Sevir.5G119500	15.7667	82.0653	49.4423	21.9465	15.6626	16.1138	22.1076	33.6853	37.5405	31.0894	33.3453	45.4408	45.9984	17.6103	94.9892	58.2367	28.412	19.1925	35.2804	25.0734	43.686	50.4555	49.1926	46.1033	51.6712	56.4998	not assigned.unknown	(original description: no original description)	no hits	NA
