# Supplementary material for: Transcriptomic Analysis Reveals the Correlation between End-of-Day Far Red Light and Chilling Stress in Setaria viridis
Source: Genes (Basel). 2022 Aug 31;13(9):1565. doi: 10.3390/genes13091565 (PMC9498584; doi:10.3390/genes13091565)
Supplement: Supplementary file 1 [file genes-13-01565-s001.zip › genes-1881213-Table S5.xlsx]

## Sheet: EOD-FR up enrich
sup. Table 5 Functional category enrichment of upregulated DEGs in response to EOD-FR
category	X0h	X30min	X1h	X3h	X6h	X9h	X11h
amino acid metabolism.misc.	NA	0.0277635	NA	0.00989587	NA	NA	NA
cell wall.cell wall proteins.LRR	NA	NA	NA	NA	NA	0.0127049	NA
cell wall.cell wall proteins.LRR....	NA	NA	NA	NA	NA	0.0127049	NA
cell wall.modification.	NA	7.58e-10	0.000136108	NA	0.00454132	5.97e-05	NA
cell.organisation.cytoskeleton	NA	NA	NA	NA	NA	NA	0.0292514
cell.organisation.cytoskeleton.mikrotubuli.MAP70..	NA	NA	NA	NA	NA	NA	0.00136242
development.unspecified.	NA	0.00129199	NA	0.00255962	NA	0.00784401	0.0160743
hormone metabolism.auxin.induced-regulated-responsive-activated	0.0214074	0.228439	NA	NA	NA	NA	NA
hormone metabolism.brassinosteroid.synthesis-degradation.BRs.metabolic regulation..	NA	0.0111984	NA	NA	NA	NA	NA
hormone metabolism.ethylene.synthesis-degradation	0.0752932	0.00367303	0.00544024	0.0313331	NA	NA	0.0108518
hormone metabolism.ethylene.synthesis-degradation.1-aminocyclopropane-1-carboxylate oxidase...	0.0193729	0.000216665	0.00136238	0.00792434	NA	NA	0.00272313
hormone metabolism.gibberelin.synthesis-degradation	0.00432902	NA	NA	0.0390161	0.0368272	0.0280227	NA
hormone metabolism.gibberelin.synthesis-degradation.GA20 oxidase...	3.53e-05	NA	NA	NA	NA	NA	NA
hormone metabolism.jasmonate.synthesis-degradation	NA	NA	NA	0.0371009	NA	NA	NA
hormone metabolism.jasmonate.synthesis-degradation.lipoxygenase...	NA	NA	NA	0.0138275	NA	NA	NA
lipid metabolism.exotics (steroids, squalene etc).cycloartenol synthase	NA	0.038654	0.00238315	NA	NA	NA	NA
lipid metabolism.lipid degradation.beta-oxidation.acyl CoA reductase...	NA	0.0250219	NA	NA	NA	NA	NA
major CHO metabolism.degradation.sucrose.invertases.neutral..	NA	0.0222726	NA	NA	NA	NA	NA
minor CHO metabolism.galactose.alpha-galactosidases	NA	0.0167509	NA	NA	NA	NA	NA
minor CHO metabolism.myo-inositol.myo inositol oxygenases	NA	NA	NA	NA	NA	NA	0.000340764
minor CHO metabolism.trehalose.potential TPS/TPP	NA	0.0250219	NA	NA	NA	NA	NA
misc.beta 1,3 glucan hydrolases.glucan endo-1,3-beta-glucosidase	0.104255	0.11906	NA	NA	0.041337	NA	NA
misc.GDSL-motif lipase.	NA	0.320528	NA	0.00821927	NA	NA	NA
misc.gluco-, galacto- and mannosidases.	0.0954406	0.109072	NA	NA	0.0377308	NA	NA
misc.myrosinases-lectin-jacalin.	NA	0.0440539	NA	NA	NA	NA	NA
misc.peroxidases.	0.00566314	0.00834534	NA	0.000422895	1.09e-05	0.000153224	NA
protein.degradation.aspartate protease	0.159516	NA	NA	0.0682325	NA	0.0492202	NA
protein.postranslational modification.kinase.receptor like cytoplasmatic kinase II...	NA	0.00841046	NA	NA	NA	NA	NA
protein.synthesis.ribosome biogenesis....	0.0265416	NA	NA	NA	NA	NA	NA
PS.lightreaction.photosystem II.PSII polypeptide subunits...	NA	NA	0.0040825	NA	NA	NA	NA
RNA.regulation of transcription.Aux/IAA family	0.0616159	8.38e-07	0.00442208	0.00030724	NA	NA	0.00882534
RNA.regulation of transcription.C2C2(Zn) CO-like, Constans-like zinc finger family	0.0477387	NA	NA	NA	NA	NA	NA
RNA.regulation of transcription.HB,Homeobox transcription factor family	0.000869169	0.0194825	NA	0.0728632	NA	0.0525973	NA
RNA.regulation of transcription.MADS box transcription factor family	NA	0.106557	NA	0.0390161	0.0368272	0.0280227	0.0135478
RNA.regulation of transcription.Psudo ARR transcription factor family	NA	0.0139785	NA	NA	NA	NA	NA
secondary metabolism.flavonoids.anthocyanins....	NA	NA	NA	0.0138275	NA	NA	NA
secondary metabolism.flavonoids.flavonols	0.0684794	NA	NA	0.0284366	0.0268329	0.0203925	NA
secondary metabolism.flavonoids.isoflavones	NA	NA	NA	NA	NA	0.00637193	NA
secondary metabolism.flavonoids.isoflavones.isoflavone reductase...	NA	NA	NA	NA	NA	0.00637193	NA
secondary metabolism.phenylpropanoids.	0.181868	0.0224573	NA	NA	NA	NA	NA
secondary metabolism.phenylpropanoids.lignin biosynthesis.4CL...	NA	0.0440539	NA	NA	NA	NA	NA
secondary metabolism.phenylpropanoids.lignin biosynthesis.PAL...	NA	NA	NA	NA	0.00840331	NA	NA
secondary metabolism.simple phenols.	0.00749255	0.138706	NA	0.00128094	0.0485102	0.000652107	NA
secondary metabolism.sulfur-containing.glucosinolates	NA	0.0195156	NA	NA	NA	NA	NA
secondary metabolism.sulfur-containing.glucosinolates.synthesis.aliphatic.sulfotransferase.	NA	0.00561478	NA	NA	NA	NA	NA
secondary metabolism.sulfur-containing.misc	0.0169717	NA	NA	NA	NA	NA	NA
secondary metabolism.sulfur-containing.misc.alliinase...	0.0169717	NA	NA	NA	NA	NA	NA
signalling.light.	0.000104567	0.031813	NA	0.00438208	NA	NA	NA
signalling.receptor kinases.DUF 26	NA	NA	NA	NA	0.00276359	NA	NA
signalling.receptor kinases.leucine rich repeat VI	NA	0.0359428	NA	NA	NA	NA	NA
signalling.receptor kinases.leucine rich repeat VIII	0.0684794	0.00302308	NA	0.0284366	0.0268329	0.0203925	0.00983905
signalling.receptor kinases.leucine rich repeat VIII.VIII-1...	NA	0.0277635	NA	NA	NA	NA	NA
signalling.receptor kinases.leucine rich repeat VIII.VIII-2...	0.0454062	0.0520975	NA	0.0187208	0.01766	0.0134061	0.00645634
signalling.receptor kinases.wall associated kinase	8.08e-06	0.0391823	NA	NA	0.00487747	0.0759167	0.0371816
signalling.receptor kinases.wall associated kinase....	8.08e-06	0.0391823	NA	NA	0.00487747	0.0759167	0.0371816
stress.abiotic.cold	0.059317	0.0022502	NA	NA	NA	NA	NA
stress.biotic.	0.153854	0.00866968	NA	NA	0.235308	NA	NA
stress.biotic.PR-proteins	0.00378715	0.165144	NA	NA	NA	NA	NA
stress.biotic.signalling	0.043068	NA	NA	NA	NA	NA	NA
stress.biotic.signalling.MLO-like...	0.031292	NA	NA	NA	NA	NA	NA
tetrapyrrole synthesis.protochlorophyllide reductase.	0.00487839	0.00561478	NA	NA	NA	NA	NA
transport.Major Intrinsic Proteins.PIP	NA	0.033224	NA	NA	NA	NA	NA
transport.Major Intrinsic Proteins.TIP	0.0336586	NA	NA	NA	NA	0.00989503	NA
transport.sulphate.	NA	NA	NA	0.00989587	NA	NA	NA
transport.unspecified cations.	NA	NA	NA	NA	0.0458264	NA	NA
