# Supplementary material for: Transcriptomic Analysis Reveals the Correlation between End-of-Day Far Red Light and Chilling Stress in Setaria viridis
Source: Genes (Basel). 2022 Aug 31;13(9):1565. doi: 10.3390/genes13091565 (PMC9498584; doi:10.3390/genes13091565)
Supplement: Supplementary file 1 [file genes-13-01565-s001.zip › genes-1881213-Table S6.xlsx]

## Sheet: Sheet1
sup. Table 6 Hierarchical cluster for coexpression modules identified using WGCNA
Module	gene	C-25C 0H AVE	C-25C-30M AVE	C-25C1H AVE	C-25C3H AVE	C-25C6hr AVE	C-25C9H AVE	C-25C11H AVE	C_4C30min_AVE	C-4C1H AVE	C_4C3h_AVE	C_4C6hr_AVE	C_4C9hr_AVE	C-4C11H AVE	FR_25C0hr	FR_25C30min	FR_25C1h	FR_25C3h	FR_25C6hr	FR_25C9hr	FR_25C11hr	FR_4C30min	FR_4C1h	FR_4C3h	FR_4C6hr	FR_4C9hr	FR_4C11hr
black	Sevir.1G008700	0.940696	1.65793	2.70428	2.29099	2.22712	1.69957	2.16837	1.30886	0.912337	1.02	1.39246	1.23569	1.82704	1.99193	2.91555	4.58006	3.77444	4.50363	4.28604	2.13973	1.74942	1.7398	1.73329	2.35264	3.04764	2.41396
black	Sevir.1G011700	5.62003	4.37061	13.3076	14.9739	7.19598	6.8548	6.33367	4.17346	4.66083	4.08265	2.50768	1.94122	1.71312	5.80218	6.26525	11.4229	18.2414	9.30487	12.9897	7.56015	4.34906	6.25324	6.11563	3.80615	2.41742	2.65318
black	Sevir.1G015300	35.7966	65.3975	75.4272	106.559	104.501	68.0539	40.5664	37.8908	43.043	38.8317	28.4443	20.5749	21.0639	35.2724	68.2504	111.262	122.123	114.932	116.106	50.8197	41.416	45.4344	38.3637	36.7923	29.0851	24.5849
black	Sevir.1G019700	2.70765	3.83103	2.26879	3.76541	4.84851	2.8427	2.31253	1.37008	1.92412	1.11004	2.7382	3.44707	3.42215	2.55603	5.68765	5.80317	5.19928	4.43128	5.14458	2.32988	2.93725	1.9616	1.3902	3.14541	4.10179	3.34093
black	Sevir.1G020500	10.7755	11.5366	28.3345	19.8981	12.2032	10.7781	11.033	10.1611	10.2382	10.0708	10.1201	10.3218	13.3032	9.48408	14.6191	28.8684	22.5273	13.4934	21.6297	8.75487	8.83949	11.8303	12.0209	11.1845	11.5277	12.3413
black	Sevir.1G064800	2.62157	3.10615	4.51191	4.71432	3.35538	2.64192	3.37872	2.6712	3.43532	3.15801	2.00012	1.86002	1.6864	2.70368	4.62557	8.76488	5.21014	3.48613	5.82038	3.5594	3.65511	3.26323	3.72694	2.19618	3.12642	2.76981
black	Sevir.1G065000	11.5043	13.5955	35.3863	30.8872	16.7165	12.3534	11.3014	11.5334	11.3784	11.3337	11.4454	11.4761	11.3412	24.1794	30.4216	67.7326	46.1277	27.9937	47.2847	20.7751	24.9735	26.6953	28.5374	20.8442	22.9559	27.3811
black	Sevir.1G110400	53.2031	41.323	46.4714	84.0665	67.3056	47.2162	44.6392	43.3632	48.9394	48.2467	42.229	38.9364	35.7692	25.489	22.2176	27.6843	74.1001	61.0247	54.2697	40.5469	26.9396	24.632	25.9791	23.5383	16.5316	23.2822
black	Sevir.1G112700	6.03139	6.84338	10.1276	14.5644	11.3802	9.52739	10.0956	8.12386	6.99091	6.48362	6.8112	7.2861	7.26505	8.63891	7.59473	11.7122	16.6048	11.9805	13.4325	12.6726	7.4406	8.51474	7.49934	6.93079	8.13663	6.82916
black	Sevir.1G136900	6.01769	5.88917	8.98633	14.7362	7.7155	7.19779	6.67038	6.5577	5.75733	7.75304	7.45023	7.38116	8.43921	9.12929	8.35237	11.0413	15.4028	8.37857	11.6075	9.99448	7.09043	7.89251	8.13209	7.53867	8.78337	8.0592
black	Sevir.1G157900	8.63522	11.5456	21.3813	25.0767	15.8508	13.7176	13.6173	9.45027	9.69462	10.1581	9.15909	8.15465	8.3814	9.08093	12.3861	30.0091	32.5661	24.72	29.0984	15.4889	10.9482	11.0896	11.6928	11.7211	12.9706	8.40008
black	Sevir.1G201200	2.761	1.32181	6.32187	3.69742	4.12681	3.41258	3.40048	1.29954	1.78111	1.88489	1.69571	2.229	3.2169	5.76825	2.41058	8.1949	5.13395	5.2306	6.18648	6.12862	3.6365	3.94164	3.21644	2.98327	3.82851	3.14555
black	Sevir.1G240900	9.67695	12.7285	7.2038	2.6874	4.4972	10.2611	14.7779	12.0005	14.3734	13.8203	11.1019	11.5196	8.96277	10.681	9.70595	7.47514	3.45253	6.81548	5.91438	13.2055	10.9811	7.41278	10.3611	8.35096	6.33137	4.94589
black	Sevir.1G291700	5.8351	9.34758	11.3443	11.1107	6.37487	5.61786	7.0979	7.19413	7.61596	7.0702	5.1364	6.19052	6.41624	5.94226	9.50318	14.5549	14.3251	8.19572	12.3586	9.13656	7.55155	7.5044	6.79228	7.27786	6.21095	5.83413
black	Sevir.1G294900	18.7973	14.7693	14.1944	45.0505	12.56	8.6504	7.45788	14.6455	15.7723	13.7355	11.9866	14.1725	13.1459	14.979	12.4891	9.24362	44.3848	19.4057	24.3447	9.84342	13.3252	11.8759	10.7892	9.92747	7.30199	6.83469
black	Sevir.1G296400	14.4117	13.89	10.1814	7.52034	13.2198	12.3	14.9105	15.8704	18.4294	16.8207	17.7476	17.0386	16.4793	16.8068	13.9462	7.25921	6.74887	9.78579	7.93129	12.7808	16.6478	17.0578	16.0157	20.1105	19.094	16.2822
black	Sevir.1G306400	14.7918	12.4984	20.3081	29.234	18.3129	14.1754	15.754	12.0754	12.8558	12.163	12.2657	12.7972	12.2372	18.701	17.9891	30.4394	38.4187	24.6125	31.1569	19.6417	17.6559	23.0679	21.4494	19.776	19.2513	18.3918
black	Sevir.1G313200	10.6232	12.2169	20.3882	16.963	20.5628	16.7643	17.3859	10.335	8.6636	11.3933	11.6502	14.7217	15.6144	15.6544	15.3632	25.9701	23.5553	20.6928	23.406	19.2108	13.166	16.4788	18.6882	13.0817	16.3305	22.5606
black	Sevir.1G314400	1.84245	2.46152	10.0228	1.88217	1.83155	0.858082	0.480286	0.700994	0.971507	0.531265	1.12943	0.531957	1.19515	1.47321	4.29313	9.44867	3.9762	1.02067	4.81518	0.481455	1.63587	2.44721	1.42938	1.78352	0.574681	0.287082
black	Sevir.1G324300	10.7529	12.5685	17.7021	20.9365	16.2207	15.9297	15.337	8.65983	6.18276	5.84499	6.81063	8.69394	11.0021	14.703	17.286	28.7274	26.5042	20.8573	25.363	19.828	11.5288	10.1848	7.81135	7.77795	9.18858	13.4933
black	Sevir.1G324500	27.379	29.8308	43.1747	57.4355	65.2176	48.5879	21.3377	30.127	29.6693	32.6022	27.0748	36.1955	37.3687	24.6834	33.5366	40.0951	65.6476	68.1323	57.9583	20.2497	30.3019	29.6252	33.4133	32.1804	39.6742	45.1752
black	Sevir.1G333800	1.22296	3.68742	3.64033	4.87558	2.84583	2.20711	1.29555	2.14666	1.36286	1.71861	1.96565	2.14974	2.66344	2.13245	3.32855	5.34054	7.53021	3.14524	5.33866	1.90462	2.1151	3.2377	2.45234	2.45261	2.69858	1.65311
black	Sevir.1G334632	56.0449	83.4954	125.701	153.461	74.5522	29.8229	19.8965	62.5228	73.602	70.1749	66.1391	90.6014	93.5905	40.324	67.9555	102.282	149.223	64.7355	105.413	18.3735	47.4768	46.5326	50.8849	63.3111	74.1102	74.9568
black	Sevir.1G356200	0.756992	0.705728	3.74161	2.59815	1.54684	1.14629	1.74159	0.389217	0.568943	0.321838	0.576126	1.3329	2.13177	1.11406	1.32986	3.73473	4.27367	2.00857	3.33899	2.02133	0.379605	0.689535	0.855719	0.864047	1.68569	3.13349
black	Sevir.1G356300	1.16568	1.26873	4.52481	3.32147	2.22573	1.67891	1.77882	1.16789	1.19802	0.895482	0.990838	2.40613	1.73558	1.56525	1.53861	5.77198	4.29049	1.26587	3.77611	2.64402	1.46853	1.03306	1.68464	1.52885	2.03017	2.59559
black	Sevir.1G356400	1.60007	1.45522	2.97875	3.40091	1.89965	2.06272	1.33792	1.52239	1.1181	1.46959	1.29558	1.51431	2.51151	1.48402	1.75123	3.72302	4.63621	2.57162	3.64362	2.51916	1.46381	1.65176	0.953133	1.34792	2.5519	3.10912
black	Sevir.1G356500	5.14845	5.03502	7.32859	13.9472	7.43906	7.88141	7.52944	4.5885	4.69316	3.99633	4.42038	5.3221	6.91576	6.35212	4.05351	7.64643	23.2958	8.00575	12.9827	7.14799	3.15096	4.45482	5.1552	3.33649	6.77607	9.43591
black	Sevir.1G358000	6.68006	15.0431	16.2633	14.5097	14.7486	11.2555	10.1597	7.22873	7.10655	7.23843	5.88515	8.17637	11.0165	6.8277	19.1193	23.3322	16.3005	13.8788	17.8372	9.88111	8.30617	8.93213	8.4262	9.64609	11.966	14.4941
black	Sevir.1G368800	8.16771	10.2234	25.0296	17.758	10.5722	10.3459	9.69312	8.84337	8.2569	8.12801	5.86266	7.24448	6.77231	10.4859	12.2574	25.4381	21.2285	12.4376	19.7014	10.9982	10.7096	10.2084	9.83822	6.7905	5.16519	8.04079
black	Sevir.2G034100	53.6303	68.7914	89.6738	133.418	119.796	74.0528	47.0237	55.6861	68.5882	62.4673	59.9433	67.8161	60.7748	33.6043	51.6588	72.9437	128.357	116.341	105.881	42.2813	36.0858	35.6912	39.6731	42.3991	49.6543	45.545
black	Sevir.2G050300	32.203	31.5362	18.3096	9.23502	35.7229	54.2662	56.2101	39.1833	39.7588	38.8192	33.6129	34.9184	29.7302	47.6033	33.5611	15.6067	7.04995	28.5117	17.0561	52.209	42.3214	44.751	38.5655	37.5046	34.5623	31.6169
black	Sevir.2G050700	143.035	263.433	357.187	446.244	294.985	144.224	74.4375	183.998	210.233	194.827	188.916	218.454	217.197	128.061	252.501	353.709	462.488	278.777	364.991	72.0484	171.447	166.045	170.562	178.941	193.932	187.26
black	Sevir.2G053300	3.48262	5.83268	6.96491	10.0363	7.0399	4.29226	2.58037	4.52168	4.28796	4.18841	4.95159	5.30478	4.934	2.78835	7.4303	10.438	9.45333	8.78	9.5571	2.86094	5.30782	5.32893	4.80152	6.58978	8.04367	7.59248
black	Sevir.2G056600	1.0702	0.644804	1.92811	1.51805	1.04812	1.00927	1.07711	0.811069	0.42684	0.975911	0.686763	0.498319	0.893408	1.18853	0.729278	1.06099	1.07258	1.16092	1.09817	0.706072	0.622799	0.791234	1.08203	0.369837	0.435815	0.408591
black	Sevir.2G058466	1.20357	2.47028	8.22376	6.60756	3.05901	2.93561	3.05964	1.35862	1.13285	0	1.68189	2.69533	4.241	1.2747	6.10775	9.56166	5.93253	5.39419	6.96279	3.39543	1.21718	1.85147	0.902469	1.37839	4.7811	5.78715
black	Sevir.2G065400	25.0944	26.2511	17.7982	11.1047	14.2424	19.0017	22.7805	26.7369	26.3589	28.4189	22.8809	24.6829	22.1963	26.3953	27.9856	17.2709	8.40578	14.1045	13.2604	21.9229	26.4398	27.6695	24.4962	25.8602	22.6729	21.2498
black	Sevir.2G084400	84.8739	74.7319	124.103	163.894	92.2057	71.281	75.617	77.8067	77.0545	78.9536	81.4967	86.9642	81.8731	89.7701	83.8703	137.998	164.398	96.6299	133.009	88.043	83.6513	95.1876	95.4018	98.67	108.863	109.732
black	Sevir.2G112500	2.80637	2.73446	3.97604	6.7657	2.64649	1.88002	4.01209	2.47712	2.70046	2.22647	2.13492	1.29235	1.49436	1.67257	1.52613	2.62862	3.35468	2.19975	2.72768	2.22434	1.09866	2.20537	1.07172	1.67873	0.898267	1.09015
black	Sevir.2G118600	166.961	222.712	458.578	640.877	275.354	92.447	40.9743	172.024	186.308	186.924	191.976	244.403	258.917	116.73	203.734	501.063	694.599	253.027	482.896	38.9833	133.568	134.574	158.12	194.809	250.935	244.788
black	Sevir.2G122350	2.22686	10.661	25.9339	14.1984	5.43776	2.63678	1.13588	4.17445	3.78372	4.32781	5.88971	6.07262	5.48961	2.2724	14.0252	34.8808	12.085	6.34116	17.769	1.28704	5.72327	6.72605	8.23601	6.79745	6.87802	6.37328
black	Sevir.2G132300	57.8512	49.9523	67.1878	107.31	69.2632	59.6228	69.3401	50.6478	56.2638	53.2744	39.2662	40.4839	38.7698	68.8642	58.0635	71.6328	118.843	74.9932	88.4897	67.7426	60.7653	60.9498	57.4603	52.4584	49.4555	47.255
black	Sevir.2G139700	12.9903	11.5742	30.3969	32.1691	17.8601	14.873	20.2167	9.6689	9.60176	14.0515	12.0801	16.286	18.7803	13.9232	13.7014	25.528	63.7262	17.6132	35.6225	18.9473	14.095	15.2195	14.1881	17.2105	24.9789	30.25
black	Sevir.2G157400	0.363412	0.354518	0.686442	0.547351	0.464149	0.373214	0.220729	0.132709	0.196652	0.294222	0.271311	0.29076	0.226781	0.360891	0.328865	0.947489	0.483651	0.361033	0.597391	0.23043	0.544798	0.289976	0.190466	0.365142	0.294777	0.308407
black	Sevir.2G159900	3.12171	2.67672	2.07014	6.99661	3.23327	2.7821	3.09754	2.68135	2.39182	2.86764	1.68325	2.02435	1.16413	3.8108	2.71823	5.09802	8.28007	6.43728	6.60512	3.3073	3.83529	3.6113	3.22311	2.45358	3.03125	1.84706
black	Sevir.2G169000	45.0223	75.723	113.526	135.183	127.714	82.5923	58.839	51.3306	59.3859	60.1865	66.6449	83.2718	85.3805	37.7585	69.9958	102.986	139.665	110.263	117.638	55.0454	45.4196	51.2737	57.2012	65.3471	75.3221	83.4338
black	Sevir.2G182900	3.36232	2.54569	5.95722	6.85152	4.82155	2.52733	2.65594	3.59144	4.28912	3.65776	3.50778	2.39759	2.7198	2.66592	2.9054	3.63013	4.95547	3.84265	4.14275	1.95706	2.05212	3.83159	2.09916	2.85276	2.21059	2.79445
black	Sevir.2G214500	0.230624	0.705263	2.38931	2.41191	0.771801	0.373568	1.11045	0.652717	0.644931	0.652699	0.612174	0.623428	0.926899	0.295348	0.949465	1.24642	2.54498	1.96147	1.91762	1.18338	1.38669	0.584508	0.868566	0.764716	0.294112	2.05964
black	Sevir.2G218450	5.57765	12.759	24.4522	34.5882	30.064	19.872	12.6376	6.12283	7.04699	6.00877	5.17808	8.01298	5.19029	0	4.2189	22.2177	33.9394	24.5714	26.9095	6.51461	1.2483	1.50897	1.70098	2.41805	1.3085	0.73377
black	Sevir.2G218600	0.718471	1.30111	2.09284	1.44488	1.04597	1.28607	1.04983	0.766857	0.73699	0.629161	0.812012	0.959363	0.710525	0.727725	1.82145	2.31106	1.62914	1.07102	1.67041	0.945365	1.00641	1.39224	1.04072	0.895891	1.33448	1.52439
black	Sevir.2G219400	9.21838	23.6591	37.5425	63.4572	37.5339	20.6205	13.8383	14.8927	15.4291	14.337	11.301	9.04674	9.94443	11.8409	19.6232	40.6035	69.1867	27.6085	45.7996	10.9361	10.1368	10.7757	10.9713	9.76338	7.87954	8.59479
black	Sevir.2G219600	11.8527	13.7634	19.4468	29.3407	15.6547	15.702	19.7104	11.7737	14.8954	11.5619	10.3207	10.7527	12.0063	12.1267	11.8518	21.5861	21.5415	13.8081	18.9786	14.8457	10.6784	11.922	11.0824	11.0688	10.4563	11.759
black	Sevir.2G220200	15.6943	19.8942	45.9708	37.0104	21.2754	22.4071	19.0769	14.1908	14.7284	15.6777	16.9858	21.8463	17.9773	14.9943	23.6819	57.2536	61.925	27.5504	48.9097	28.528	18.0136	16.5338	19.8151	24.5214	24.0546	27.9084
black	Sevir.2G222700	0.883664	1.4203	2.43493	2.17314	1.32928	1.29253	0.665097	0.381519	0.927007	0.143067	0.750116	0.357542	0.372985	0.517357	0.797101	3.46626	2.69301	0.289546	2.14961	0.687662	0.505741	0.499437	0.619167	0.562495	1.05284	0.634683
black	Sevir.2G227800	66.8458	73.8379	46.111	22.7405	36.4113	50.1995	60.373	79.6729	76.6426	79.9704	68.7063	68.678	66.5732	77.6105	79.5467	49.6532	29.225	37.5424	38.8069	70.7064	72.7493	77.9999	64.6144	75.2284	62.3837	62.9642
black	Sevir.2G242600	8.94005	14.2225	22.3141	18.9426	10.2153	10.4388	8.90362	9.18599	7.1886	8.51963	9.17153	10.7719	9.8514	16.7245	28.4408	39.3541	23.3771	13.1114	25.2809	14.8392	18.992	14.946	17.8158	15.166	13.8975	14.63
black	Sevir.2G260900	6.56474	5.45706	11.1271	19.3621	11.5829	10.2122	11.1209	5.86722	7.64481	5.7175	3.72512	4.37654	3.79437	8.41948	10.1484	15.5037	28.1532	15.7589	19.8053	14.6019	8.40022	10.4613	7.53592	5.96854	5.95101	5.27402
black	Sevir.2G266400	3.42556	3.3172	6.04492	7.97221	3.26685	2.22963	1.53485	2.24542	3.13253	2.42509	2.14671	1.01389	0.959769	3.92602	3.999	6.19286	7.86909	3.12015	5.72736	1.11677	2.75277	3.36085	2.63837	1.48289	1.6591	1.51915
black	Sevir.2G266900	2.9452	3.93087	6.74508	12.0973	12.6507	6.01833	3.18759	3.6521	4.08215	4.71373	4.20779	4.30961	4.38599	2.54124	3.29457	7.28324	9.30209	9.35966	8.64833	2.74695	2.90017	2.8934	4.18955	2.82641	3.66489	3.13244
black	Sevir.2G269100	37.1318	33.2726	53.5478	78.636	49.0474	43.061	45.6799	34.6663	31.7341	34.4799	29.3448	30.3326	28.6711	38.9957	38.084	64.3776	79.9683	52.9526	65.7661	47.3112	38.0315	38.3132	43.5957	35.7007	38.4505	33.5389
black	Sevir.2G269500	1.22103	9.55762	11.4612	6.49234	4.27056	2.59902	1.3656	2.89464	2.42058	2.25263	2.09482	3.17307	3.22046	2.11493	14.3257	19.3306	7.18048	4.03693	10.1827	0.984514	4.39561	5.30431	4.74569	3.30718	4.03296	7.06389
black	Sevir.2G322000	2.24997	5.3502	5.69607	5.23043	4.97536	3.28744	4.02082	2.37129	2.10358	3.28294	3.96377	4.35342	4.13102	2.92653	4.83803	8.14069	6.63287	5.13005	6.63454	3.85829	2.57249	3.55812	5.3278	5.14689	5.12365	6.03713
black	Sevir.2G342050	6.61493	5.03279	4.35347	2.36468	2.89543	4.52344	5.13881	6.79556	6.79466	5.49528	4.67954	4.96001	5.3176	6.51359	5.86272	3.39832	2.06668	3.39501	2.95334	5.26003	5.49018	6.15749	5.78149	5.96632	4.34803	4.50049
black	Sevir.2G362800	4.07802	4.33047	6.61809	9.71731	3.62206	3.86962	3.87619	4.09154	4.12031	3.44897	2.89	3.51167	3.64263	4.3576	4.99302	7.80644	8.01326	4.59419	6.80463	5.47122	4.53319	4.20899	4.49714	4.03314	3.9852	4.06404
black	Sevir.2G367300	0.856033	1.0772	3.95266	3.4996	2.47984	1.67575	1.92169	0.738568	0.694706	0.658276	0.728768	1.02737	1.20767	0.76226	1.23638	3.49645	4.91094	1.41911	3.2755	1.00951	0.873767	0.574416	0.835417	0.793717	1.93693	2.13207
black	Sevir.2G378200	0.98828	0.803854	0.459629	0.607288	0.549246	0.643153	0.7336	1.19671	0.961848	0.954731	0.927648	1.48175	0.823582	1.05998	0.501756	0.224128	0.480179	0.604708	0.436338	1.39824	0.630616	0.572242	0.423446	0.954143	0.847198	0.819659
black	Sevir.2G395100	7.8692	11.6685	21.2737	25.4735	16.2758	12.344	14.1611	9.65721	10.8228	10.0511	7.98905	10.9604	8.72637	8.27785	14.2573	22.1965	22.0388	13.2059	19.1471	14.7619	9.83503	10.3903	10.6647	8.56969	10.6997	9.30866
black	Sevir.2G406900	45.8659	41.5506	38.4877	23.076	31.9234	43.1477	51.0923	49.6146	46.9866	42.3541	36.781	40.3417	39.5149	50.6379	43.6813	35.781	30.9344	29.7251	32.1469	56.7962	44.5634	45.4352	41.4572	37.335	39.3103	38.0055
black	Sevir.3G036800	0.342401	0.637096	0.449032	0.510241	0.441996	0.56253	0.416348	0.248809	0.242033	0	0	0.487604	0.493291	0.453378	0.224839	0.697665	1.55309	0.601056	0.950604	0.224834	0.344602	0.44086	0.429955	0.490245	1.02685	0.644546
black	Sevir.3G046800	18.224	20.4027	35.4126	37.5727	23.5623	16.4638	20.8022	16.7425	17.1473	16.9788	15.9415	15.187	13.5585	21.4323	26.5767	45.5498	42.6995	27.427	38.5588	24.9772	19.8698	22.6866	23.4524	19.0041	19.4285	20.8215
black	Sevir.3G064000	166.499	225.246	466.206	435.097	231.822	118.848	94.0135	181.115	216.71	212.845	211.026	290.954	299.136	145.799	210.85	349.991	430.513	202.56	327.688	83.1324	171.784	184.478	202.586	244.089	273.274	289.842
black	Sevir.3G094700	8.4903	14.5527	21.7293	29.1098	21.3192	17.6188	17.2536	9.70968	9.67056	10.2745	9.07143	12.5061	13.9903	5.30291	13.8948	24.8284	40.781	26.3034	30.6376	22.031	6.63408	6.62199	7.99413	10.0061	12.2605	12.2355
black	Sevir.3G122000	6.81091	2.69495	4.75825	9.02884	5.05198	4.26119	3.09179	3.33731	3.10102	1.60392	2.34372	2.9309	1.94086	8.13426	2.48447	6.1965	8.46754	6.22761	6.96388	4.18809	3.63653	2.3424	2.79582	3.16231	3.38242	5.74348
black	Sevir.3G135700	28.9172	25.9053	79.8617	95.5751	56.5972	47.0015	41.4832	28.4516	32.2701	33.1468	34.3382	45.1889	45.1519	17.8229	20.1576	52.454	107.473	57.6465	72.5245	34.525	21.4858	24.1529	25.9026	26.9659	36.2321	40.3145
black	Sevir.3G138800	0.560177	0.56241	0.705526	1.64342	1.71942	0.635004	0	0.403187	0.526353	0.967437	0.508488	1.04046	0.853094	0.270502	0.412947	0.148849	2.1968	2.14456	1.49673	0.166352	0.448319	0.434919	0	0.51191	0.975159	2.26103
black	Sevir.3G156400	3.3222	4.9099	6.35473	6.51577	5.02317	4.82925	5.14311	3.59686	3.94922	2.33336	3.12869	4.91134	4.57099	3.7519	4.13301	7.6056	5.4906	5.94891	6.34837	4.11929	3.39996	5.01865	3.87157	3.7477	5.42492	4.53742
black	Sevir.3G182900	4.75484	4.19246	12.9051	20.8001	10.3555	8.30964	10.9335	3.04476	3.12847	2.7523	2.27736	3.17697	3.0556	1.92701	4.12792	9.35118	28.2902	13.254	16.9651	16.6944	2.4378	2.20848	2.19963	3.43792	3.41236	2.51248
black	Sevir.3G189800	9.30729	7.48405	3.19323	2.61075	3.34239	7.44628	8.14058	9.45939	9.12553	9.50257	8.03007	6.10899	6.48028	11.4755	5.89569	2.92842	1.21738	3.16399	2.43659	7.64464	12.1496	10.559	9.15569	8.57637	6.93297	5.6651
black	Sevir.3G191300	6.14394	4.99813	19.5853	5.44518	7.31884	7.08783	8.94968	4.11256	4.6337	3.19982	2.30817	2.68684	2.6471	7.54537	7.11992	24.5788	10.8064	9.11262	14.8326	10.2158	6.74329	6.85341	4.63385	3.4613	6.25081	10.6077
black	Sevir.3G227300	4.05832	5.02786	10.0883	5.88102	3.1662	3.11415	3.85018	4.39274	4.17783	4.99456	4.78411	5.43236	4.92022	3.21628	6.41903	12.5018	10.0478	4.21659	8.92207	4.60851	3.88705	4.60215	3.89955	5.18016	5.16097	5.26796
black	Sevir.3G230800	3.91883	7.07492	10.1232	15.5724	12.4163	11.4574	7.20234	3.31948	3.49717	3.27601	2.08294	5.04004	3.15102	4.82005	9.80494	16.6312	20.3297	15.4979	17.4863	8.94109	7.30724	6.17609	6.73164	6.98614	7.33491	6.24902
black	Sevir.3G249800	1.36165	1.89739	4.45178	5.19751	4.41226	3.59567	1.58283	1.84124	1.53877	1.88642	1.39797	1.5508	1.83308	1.3681	2.49089	4.16684	4.56524	3.91072	4.21427	1.26542	1.78122	1.6701	2.07329	1.06082	1.24749	1.74257
black	Sevir.3G252500	5.0822	10.0671	32.8239	25.0878	10.877	6.86922	6.00935	6.09562	5.22861	3.52481	1.47258	2.03621	2.68215	6.21731	9.24784	21.1709	22.7089	8.58931	17.4897	7.06199	6.77339	5.30108	3.22418	1.17986	0.649185	1.92693
black	Sevir.3G257300	9.09439	11.9517	16.1774	20.3067	14.1021	13.358	11.7832	10.7104	11.004	12.1813	10.0328	9.58138	10.3344	12.1152	18.1467	24.6618	27.6174	17.2572	23.1788	12.4059	11.4719	14.14	11.1495	13.8986	11.916	11.9503
black	Sevir.3G262100	11.9561	12.2147	18.5006	24.7402	16.0202	14.879	14.7214	10.532	9.21373	10.6515	11.2929	12.6605	12.1238	15.4278	14.9372	23.4589	23.6565	18.6513	21.9222	16.443	14.243	14.1434	16.7726	16.763	17.2877	17.9105
black	Sevir.3G267100	1.07628	1.21582	3.28054	7.84106	5.91266	2.58235	0.48079	1.61732	2.26269	1.98811	1.6576	2.67987	2.78876	0.771183	1.53499	0.969477	4.0115	3.26236	2.74778	0.390472	0.951542	1.2614	1.1526	0.647077	1.10408	1.2211
black	Sevir.3G267600	45.746	34.1838	23.3715	15.9673	21.4159	34.7752	40.5424	41.7889	42.348	41.3462	36.0719	38.2328	34.8732	40.7607	35.4314	17.9556	15.0613	22.4237	18.4802	41.842	38.8778	35.402	34.0559	34.9526	30.434	27.8836
black	Sevir.3G294700	3.39676	14.6847	20.9331	12.9483	6.89902	3.46071	2.52387	5.91721	8.137	6.00674	5.92299	9.09694	9.69776	4.02529	15.0863	20.4403	11.4682	7.27833	13.0623	2.97591	7.12397	8.175	7.43313	10.3322	10.9751	13.5076
black	Sevir.3G324700	18.3816	18.681	25.4361	48.4296	26.0518	24.9376	24.7337	18.1951	17.0048	16.5535	12.8783	13.9479	15.328	22.9464	22.359	31.6384	51.7152	23.9401	35.7646	28.4718	24.0969	20.6945	20.1583	15.7042	15.1184	15.4986
black	Sevir.3G377700	1.48859	1.1311	0.678119	0.406878	0.646297	1.17392	1.38567	1.32177	1.33746	1.55163	0.793428	1.24444	0.840828	1.15405	0.939218	0.452585	0.597734	0.691894	0.580737	1.47589	0.927822	0.673462	0.921975	0.603494	1.03951	0.866649
black	Sevir.3G379300	0.297609	1.19557	1.50265	0.80889	0.374269	0.104004	0.0373563	0.28942	0.312984	0.36025	0.442871	0.473329	0.168653	0.0953693	0.948087	2.44656	1.05688	0.511519	1.33832	0	0.096528	0.23337	0.365171	0.31999	0.138403	0.513928
black	Sevir.3G424600	0.252371	1.05655	1.84281	0.889977	0.803666	0.984234	0.882159	0.386162	0.680595	0.457566	0.46388	0.40139	0.201443	0.272635	2.47546	2.88739	1.41921	1.06291	1.78984	1.088	0.557534	0.883675	0.589866	0.515405	0.700004	1.0909
black	Sevir.4G006100	18.1275	20.2047	35.1569	35.5579	20.6085	19.8522	18.7989	17.5595	19.4567	17.8342	13.4997	12.3015	10.0963	15.3522	22.7166	49.1094	39.3882	25.3732	37.9569	22.1255	19.5657	20.8641	16.5275	15.8598	14.4895	11.6018
black	Sevir.4G015700	31.0342	35.567	70.4688	71.3352	40.3305	31.5298	39.2985	31.05	35.267	27.8023	25.9872	26.265	24.43	28.4956	36.7469	68.3091	73.1384	42.513	61.3202	43.7365	31.5666	32.8975	31.9813	29.9497	30.8829	33.5723
black	Sevir.4G019000	4.16684	3.78385	6.10332	6.09919	4.55114	4.80743	4.35594	3.30309	2.51406	3.16954	2.71449	3.55579	5.21516	4.35371	4.01277	6.78429	6.64038	4.65049	6.02505	4.61084	4.94007	3.5353	3.23354	2.78401	4.37795	4.5541
black	Sevir.4G044600	59.7433	91.6394	117.994	138.599	138.67	102.13	89.0626	67.9426	69.1948	74.0399	81.99	94.2547	89.0993	76.5265	100.995	117.322	134.668	128.685	126.892	84.8224	68.5739	75.0443	66.9521	108.899	106.088	93.908
black	Sevir.4G063400	69.814	86.4216	135.434	171.576	137.555	107.767	86.8812	74.1397	70.6317	80.4493	82.4228	101.671	100.545	60.6984	83.1911	148.941	177.991	140.653	155.861	76.3755	60.1052	59.9357	72.8732	85.9335	97.545	96.8043
black	Sevir.4G068400	30.3233	27.2426	16.918	10.1761	17.9994	21.5639	23.8015	34.148	34.858	30.3387	26.5888	31.3807	24.0039	34.7264	25.6862	14.739	8.71526	20.6544	14.7029	22.3307	30.4375	32.259	25.2801	26.0413	24.936	24.0371
black	Sevir.4G101000	5.09068	5.04247	7.57471	7.88151	7.38612	6.71377	6.78229	4.51659	3.41053	3.6109	3.53692	5.88938	6.45637	9.46711	9.0298	15.1842	12.7743	12.2502	13.4029	10.8064	6.55772	9.66489	8.51248	7.11506	9.80335	14.8389
black	Sevir.4G105500	8.67748	9.33257	4.53064	5.20737	8.18357	9.14034	9.10634	8.88335	10.0477	10.4886	7.65525	6.85605	7.00904	10.1397	8.60231	6.71247	4.99953	7.53299	6.415	7.79347	7.1843	8.02466	7.75813	9.09904	5.96687	5.64112
black	Sevir.4G107500	1.01377	1.19591	2.034	2.94076	1.63596	1.58554	1.51382	1.67163	1.8459	1.60956	1.42593	1.19247	0.960747	3.10239	1.77649	1.89685	4.37868	2.20315	2.82623	0.828439	1.91269	1.21914	1.4068	1.18752	1.48432	0.859134
black	Sevir.4G124300	7.63736	6.74453	3.15749	3.19262	3.52837	5.8078	5.59083	6.58638	8.61518	8.9299	5.54538	5.409	5.67874	6.47918	4.81802	2.81479	2.09595	3.9466	2.95245	6.16989	4.14169	6.88613	5.12724	6.62912	5.08316	5.90642
black	Sevir.4G136200	4.30049	3.7403	3.00754	2.09901	3.65715	5.10803	5.32661	4.58678	4.10654	4.1795	3.41833	3.92608	3.5282	4.66932	3.15748	1.64736	1.76819	2.39028	1.93527	4.94641	3.94945	4.53053	4.65124	4.31424	3.28958	3.38639
black	Sevir.4G143700	1.5538	1.56989	2.32829	1.68995	1.56353	0.699513	0.805611	1.22996	1.20643	0.92638	0.941327	0.793605	0.74473	1.32996	0.8813	2.62299	2.235	1.55533	2.13778	1.09738	1.14833	1.0712	1.27492	0.557839	0.416386	0.564744
black	Sevir.4G145900	4.74031	7.94167	11.5502	11.5344	8.91466	5.51519	4.3753	6.18024	6.57382	4.42368	6.24056	6.786	7.27127	9.58535	16.1041	26.2775	15.7994	9.00049	17.0258	3.67967	10.0566	11.3514	11.0194	11.9689	14.7227	13.5036
black	Sevir.4G149800	0.566201	3.43506	11.2155	4.60715	3.34722	2.47817	1.87781	0.948652	1.0646	1.23867	2.12402	3.82218	5.14614	0.475764	5.87464	11.6764	8.03358	4.84075	8.18359	3.4846	1.60846	1.1277	1.89275	1.31531	2.97342	4.47358
black	Sevir.4G210800	20.9655	22.7464	36.2906	46.5069	28.6735	23.9891	24.8668	18.0553	19.3106	21.6832	21.4177	31.4956	31.9991	20.4872	26.2389	42.8753	52.2647	33.2126	42.7842	26.2538	22.9445	25.757	27.9638	30.8226	34.457	37.4684
black	Sevir.4G248900	15.7884	11.5087	53.2511	69.711	39.1374	24.8482	25.9378	10.9111	12.1896	11.4031	7.74011	10.7878	12.0543	3.95769	4.41355	12.5232	22.471	9.60719	14.8671	10.0892	3.85135	4.18129	4.24838	3.89201	4.36661	4.8947
black	Sevir.4G261200	0.475281	2.84388	4.55827	2.60536	0.998556	0.311092	0.203671	0.438371	0.710288	0.509378	0.821321	1.20952	0.777966	0.275325	2.33112	6.52493	4.39859	1.60144	4.17499	0.314219	0.88691	1.03627	0.666321	1.18893	0.807309	1.14914
black	Sevir.4G287300	54.3861	96.7406	127.324	158.657	110.9	71.3929	51.4014	64.0214	77.092	65.7288	57.3442	58.8924	57.2397	35.3116	89.9839	150.584	169.119	110.728	143.477	54.1169	54.1033	53.5594	52.9848	56.8585	57.0956	55.5178
black	Sevir.4G295800	15.6227	15.7569	27.4479	27.689	24.5433	21.6616	21.0482	16.4882	12.519	14.4405	14.9129	20.5148	22.2321	18.4588	20.9123	32.5211	32.1272	26.1463	30.2648	23.886	14.6262	17.8443	20.3381	18.1596	24.7752	25.706
black	Sevir.5G015200	4.45223	5.50265	8.47466	6.15407	5.26288	5.29751	5.54192	5.64703	4.19464	3.95201	4.32081	5.61404	4.96545	4.77884	5.85087	10.7899	12.1565	6.67415	9.8735	7.03827	5.38433	4.90785	4.61563	4.55065	5.25995	5.71736
black	Sevir.5G020400	7.46147	7.605	4.14588	1.43925	3.05078	4.43974	6.36584	9.05895	7.56213	8.17165	7.55988	6.65733	6.03713	8.33567	7.13113	3.84272	1.24898	2.4072	2.49963	6.22748	6.86025	6.68162	5.41442	5.74344	5.00357	5.21703
black	Sevir.5G034200	3.66152	8.47793	8.28789	11.3872	7.99262	5.59039	2.70882	4.69324	5.71832	5.46772	5.51123	4.29136	4.58441	2.6519	9.31313	9.81316	10.0765	7.60428	9.16466	1.35886	5.72757	5.26176	5.71473	4.87765	4.69823	3.88613
black	Sevir.5G039400	7.12158	7.35779	13.9868	12.0338	11.4941	9.66956	9.54038	7.18133	6.5829	8.09657	8.10975	9.43587	9.13619	6.82001	8.94724	12.1306	12.3691	11.3161	11.9386	9.74466	6.99136	8.38966	9.38586	8.97865	9.10748	10.9811
black	Sevir.5G059700	5.94517	6.02437	7.40855	12.17	7.66142	7.82483	5.05672	5.4582	6.42101	6.6365	5.12528	5.90827	4.92678	6.04555	7.37115	7.88937	14.085	9.00748	10.3273	6.79739	7.89483	6.64686	8.20965	7.55512	5.59095	5.65108
black	Sevir.5G072600	20.4877	22.9928	34.3416	57.6993	32.5336	31.5621	29.3831	20.2803	20.246	21.651	18.3739	20.5833	20.2198	22.3716	30.6642	38.8968	49.8763	34.3492	41.0408	28.4417	26.0415	27.7493	26.6082	22.5384	21.9355	24.0555
black	Sevir.5G078600	5.17796	5.55571	8.23411	13.6876	8.08538	6.26503	5.77785	6.25741	6.00569	6.22944	5.38611	5.40302	4.98176	7.28131	8.57313	11.3155	16.5171	8.45434	12.0956	7.46439	9.84952	9.36751	9.10166	7.24976	8.27446	6.45352
black	Sevir.5G099100	3.38289	4.5497	6.85201	6.43435	3.84255	3.45936	2.02732	2.67072	3.54437	3.36172	2.60512	3.68377	2.96513	2.14634	4.80942	9.20976	8.1854	4.08605	7.1604	2.33936	3.39618	2.96285	3.10677	2.93958	2.84914	2.84751
black	Sevir.5G108900	4.4558	3.89118	4.8591	9.46207	4.05655	3.12089	3.90409	3.07359	3.44172	3.19828	2.34251	2.53021	2.27154	1.90077	3.31538	4.73203	7.96145	3.48436	5.39261	3.73714	1.45263	2.13923	3.32428	1.99411	2.06357	2.26314
black	Sevir.5G120600	9.54321	10.1684	11.8357	17.1318	15.0637	13.7133	9.05848	8.0693	10.0033	8.06323	8.77554	7.57067	6.71671	9.60549	8.58688	9.14024	13.7798	8.80237	10.5741	4.52985	9.31643	9.03913	8.07739	7.69122	7.50435	6.0552
black	Sevir.5G122200	1.21445	0.565078	0.788621	1.00939	0.843128	0.709893	0.661131	0.784365	0.862432	1.09868	0.531611	0.652155	0.662779	1.71184	1.84444	2.8769	1.1332	1.39762	1.80257	1.03967	1.34181	1.21301	1.11774	0.78568	1.2371	1.24058
black	Sevir.5G136100	26.6936	25.6884	38.8025	55.8915	29.5412	23.91	24.9783	23.4166	22.7051	21.8983	20.9961	20.0719	17.4983	35.7954	35.9029	58.5519	70.9484	41.3003	56.9335	37.0547	35.6909	35.738	37.4906	27.748	27.3983	25.3939
black	Sevir.5G143050	1.24138	2.20031	2.47395	3.62031	3.37449	2.05071	1.10849	1.59694	0.92434	2.03754	1.22753	0.908322	1.77257	0.805785	1.317	2.13173	5.55687	3.22873	3.63911	1.10816	1.39892	1.52896	1.08276	1.15207	2.14976	2.10865
black	Sevir.5G149900	9.44105	9.21597	12.1046	14.5464	7.61956	7.40115	8.98895	9.15096	9.17749	9.63938	6.33153	7.54059	7.03997	11.6451	10.3206	16.5452	15.2419	7.57375	13.1203	9.73252	14.0564	14.3602	16.7987	12.945	11.0188	11.5546
black	Sevir.5G152300	8.0831	13.0675	19.1826	20.6631	16.3964	16.4424	12.4485	9.20332	9.08718	10.3696	10.5692	12.786	11.3494	15.3591	24.951	35.3081	24.1339	21.4133	26.9518	16.8923	20.7344	17.2981	22.7209	21.2163	21.6126	21.4291
black	Sevir.5G154000	315.239	336.361	613.527	814.174	490.86	323.079	236.748	288.292	292.836	323.31	319.818	371.627	365.757	464.953	496.57	854.243	894.94	514.334	754.506	239.837	476.14	497.12	568.611	544.682	579.603	575.637
black	Sevir.5G156000	5.289	4.55546	9.9655	7.66708	8.22529	7.14519	7.19994	5.00897	4.69736	5.0381	4.91335	5.12477	5.75757	7.80289	6.83063	9.23832	7.92556	8.70344	8.62244	6.45254	6.50792	5.73296	5.8023	7.76391	7.9927	8.29658
black	Sevir.5G178300	2.92666	18.1858	57.6476	148.242	124.863	74.8367	51.4255	5.49276	4.94044	7.62863	11.1297	18.6095	20.5828	4.03723	28.9232	87.3897	156.772	117.429	120.53	51.0861	5.50454	8.04095	11.871	18.8007	26.785	28.4956
black	Sevir.5G190500	3.7188	1.48368	1.64385	1.03472	2.00541	2.76139	3.42092	3.04486	2.63321	3.27226	2.38675	1.92175	2.38913	3.41529	2.48685	1.43118	1.51367	2.07641	1.67375	3.1715	2.18624	2.20399	2.47205	3.31687	2.1832	2.05252
black	Sevir.5G211100	55.0465	47.5621	24.8317	36.3473	38.1047	45.0033	47.3651	59.907	60.7949	52.0078	44.5856	43.6322	36.9155	58.1243	48.4918	20.5142	31.758	38.3532	30.2085	55.1681	59.1715	55.7399	47.9314	44.1812	36.7118	31.1276
black	Sevir.5G231100	0.340764	0.275237	1.33011	1.89182	0.786169	0.239003	0.529785	0.415315	0.321672	0.365804	0.215749	0.609279	0.642837	0.242715	0.507573	0.812519	2.00669	0.692487	1.17057	0.571528	0.163204	0.177282	0.342624	0.51233	0.425476	0.322658
black	Sevir.5G246501	6.01704	5.38047	7.47379	10.766	6.88449	5.18947	5.77547	5.53118	6.37004	4.90469	5.03302	4.48698	4.82666	6.03163	6.44668	8.3042	11.7637	8.3022	9.45669	5.8589	5.9409	6.21777	5.9151	6.65201	4.15868	4.72087
black	Sevir.5G248800	2.46832	3.5854	5.66966	5.58481	8.85319	4.0221	1.94202	2.12021	2.78552	2.5934	3.07375	4.07008	3.80461	2.57125	5.05567	7.51654	5.39912	7.77535	6.897	2.16647	2.20463	2.86283	2.77022	4.25614	4.33948	4.12177
black	Sevir.5G253200	7.00806	9.78093	16.926	19.6006	15.9955	11.0809	9.53065	7.7718	6.75142	6.34975	7.65738	9.91685	10.5726	10.4897	12.3475	24.2957	25.9713	19.1566	23.1412	10.8676	9.50169	10.3992	12.1064	11.635	14.1441	17.1685
black	Sevir.5G268300	3.68774	4.10672	7.54688	6.22754	5.74648	5.21657	5.20351	3.60887	3.11044	3.6909	3.69432	4.55039	4.70619	6.46028	5.77029	9.37599	7.30085	6.45207	7.70964	7.39842	4.89158	5.72003	4.69558	5.37188	5.68393	5.95518
black	Sevir.5G271500	30.8191	23.6085	16.6813	17.4777	17.8687	22.1722	30.521	31.1955	32.2445	28.1668	22.368	22.6021	19.2975	31.2045	20.1688	12.9432	16.5124	16.521	15.3255	33.6815	29.254	28.0984	26.891	23.1635	18.6596	17.4517
black	Sevir.5G277700	0.873369	1.12319	1.44813	2.37059	1.29829	1.42582	0.781685	0.467824	0.409108	0.456956	0.566197	0.84705	0.749406	0.583717	1.30344	1.5225	2.44991	1.72604	1.89948	1.10638	1.22433	0.420149	1.22853	0.400298	0.540142	0.896928
black	Sevir.5G294700	2.2038	2.41502	3.3962	5.90078	3.11243	1.28565	1.35303	1.85949	1.6791	1.2848	1.68876	1.16006	1.23574	1.87023	2.5215	4.47727	5.70606	3.73174	4.63836	2.30127	2.26466	2.48231	3.21766	2.04117	2.35622	1.14523
black	Sevir.5G301200	15.2481	10.3698	15.4903	22.9995	16.8864	9.29315	6.15206	9.95098	10.2614	9.83477	6.43499	6.10792	6.13811	8.80884	5.53915	8.31427	19.7119	14.9764	14.3342	6.72233	5.9418	6.24383	4.21628	3.23822	1.7634	1.6962
black	Sevir.5G309100	4.61994	5.23401	5.47673	4.99278	4.23697	3.28279	2.72296	3.81536	3.58376	4.05506	3.61056	3.96267	5.25223	2.2242	5.26572	7.70498	5.52727	5.57723	6.26983	4.29995	3.98177	3.13058	3.22394	5.41865	3.88792	2.65396
black	Sevir.5G310100	30.0354	30.6159	42.9668	69.5711	48.4178	42.0257	34.2977	30.9211	29.2483	29.6538	28.8053	34.2629	32.2686	36.0821	42.6848	51.0436	77.2086	49.5665	59.2729	40.0645	41.1496	42.522	47.2768	46.4947	48.236	53.1702
black	Sevir.5G334900	3.39769	3.229	6.43941	7.0866	5.49667	4.92058	5.2195	2.75372	3.17073	3.25536	2.89117	3.83993	4.64836	6.03228	5.40617	10.0729	8.58756	6.5967	8.41904	7.03851	4.69117	4.58277	5.64809	5.20952	5.46852	6.0702
black	Sevir.5G335300	1.74794	4.83039	6.41623	9.31989	6.2354	7.18587	4.918	2.7565	3.62058	3.21188	2.62757	2.54369	2.58088	2.28123	7.41535	8.97045	11.003	11.0716	10.3483	5.70587	4.19495	3.78871	4.45678	3.31745	3.11872	3.83548
black	Sevir.5G337500	2.61471	2.19788	5.2868	3.78773	3.04772	2.04486	2.01483	2.55065	2.29998	2.62776	2.53204	2.6045	3.29635	2.15972	2.13198	4.52896	5.32139	2.62574	4.1587	2.87575	2.00124	1.91375	2.09864	1.91778	2.63219	2.44587
black	Sevir.5G341800	3.30428	6.35871	12.3083	17.3221	7.11542	4.65882	5.63882	4.31212	3.29358	3.84723	4.41798	4.6736	4.94148	3.29572	5.95828	17.5727	22.1208	10.1567	16.6168	5.87582	3.39646	4.4684	5.46917	5.22008	6.39765	5.53861
black	Sevir.5G356200	18.6063	16.3538	26.807	35.2313	24.6245	24.0248	24.8346	16.166	13.2993	14.9817	15.5356	15.9845	14.421	25.0709	27.7516	40.673	40.6711	31.9535	37.7658	32.5099	25.2387	26.2966	28.0851	23.5603	24.4181	24.1334
black	Sevir.5G356500	0.243724	1.37717	3.35289	2.07341	2.66432	1.64298	1.30478	0.279628	0.363538	0.260887	0.534723	0.762343	1.14451	1.20558	4.74643	10.8504	6.59373	5.32278	7.58895	1.24521	2.04184	2.04689	2.56218	2.26863	2.94118	3.27889
black	Sevir.5G371500	13.2828	14.7336	19.8186	24.3766	17.3431	17.2402	19.4692	12.719	10.9934	10.9212	10.4713	13.4964	10.5853	19.5322	20.3389	26.0009	27.7529	19.2324	24.3287	21.8361	19.8621	18.7739	19.1842	15.0609	19.1347	15.9369
black	Sevir.5G372600	5.88442	5.56649	8.77587	7.621	6.25163	7.4093	5.79358	6.28227	4.60665	4.36221	4.17052	6.66602	5.40339	9.52207	9.98934	13.2591	8.55633	6.43762	9.41768	6.63247	10.9373	9.14512	9.89394	6.58684	8.8362	8.92022
black	Sevir.5G400800	672.41	1139.08	1655.67	1876.07	1040.65	453.65	236.489	893.909	1025.63	1041.31	970.454	1250.9	1306.34	620.236	1218.71	1764.01	2500.44	1189.27	1817.91	296.179	925.549	888.779	1047.7	1149.22	1412.31	1450.58
black	Sevir.5G408000	0.221248	0.148571	0.228537	1.93229	0.903933	0.896149	0.353274	0.264875	0.139495	0.413552	0.254361	0	0.207417	0.567486	0.292407	0.685761	1.92401	0.732661	1.11414	0.412704	0.0912827	0.472839	0.0886037	0.103553	0.198185	0.194075
black	Sevir.5G412600	32.409	27.12	13.009	14.8124	17.6768	20.1758	21.1743	33.9355	36.5647	35.7381	32.2563	28.0496	26.4411	32.9681	21.5729	10.0514	12.612	15.53	12.7311	20.6535	29.7474	33.8438	27.7558	25.5129	21.5719	21.5814
black	Sevir.5G450300	0.287529	0.357223	0.625031	0.568917	0.376735	0.298026	0.390523	0.407879	0.29971	0.159047	0.259596	0.373451	0.388003	0.952775	0.584047	1.45068	1.07667	0.960961	1.16277	0.64382	0.37182	0.22347	0.942797	0.279477	0.76584	1.13102
black	Sevir.5G462400	25.5218	20.8935	20.4693	91.8435	20.6428	17.274	28.254	24.1542	19.1467	18.2846	14.8259	11.1927	9.29839	19.995	12.0113	19.6846	103.157	42.8338	55.2252	40.448	18.3002	13.3109	14.1317	11.7414	6.1088	5.80062
black	Sevir.6G060800	1.21196	1.73685	2.96523	3.05787	1.66585	1.71424	1.348	1.29769	1.22841	1.11341	1.06848	1.42382	1.35525	1.23869	2.23634	3.22376	2.71142	2.08139	2.67219	2.01415	1.38267	1.38819	1.81548	0.703214	1.83744	2.66045
black	Sevir.6G128600	18.8444	21.2427	36.1472	53.7357	34.2709	30.5803	35.1422	16.5307	15.9731	16.5682	15.6921	15.607	17.0983	20.1474	27.2555	46.7037	48.6474	32.7899	42.7137	36.8213	20.4577	21.7355	21.4973	18.5278	22.001	23.1263
black	Sevir.6G137000	3.29893	3.97276	5.42026	4.72035	4.5557	4.4928	3.93721	2.74502	2.74742	2.49025	2.30257	2.84381	2.53557	4.62247	5.62531	7.79356	5.49446	4.17858	5.8222	3.42396	4.87916	4.80216	5.06701	3.58169	4.11791	3.94511
black	Sevir.6G143200	9.46484	11.6956	22.5252	18.1797	15.8022	12.5627	11.9469	7.13452	8.40945	7.23519	7.52008	10.4969	9.41778	10.9797	16.347	22.3784	18.0069	16.0148	18.8	12.5078	11.8579	14.0041	12.6278	13.9636	14.9378	14.5636
black	Sevir.6G144700	0.695948	0.501327	2.10521	3.45167	2.10748	1.71868	1.5495	0.967247	0.838292	0.898123	0.52249	0.182955	0	0.968781	0.786288	2.32388	4.2498	2.22831	2.934	1.66871	0.645415	0.870305	1.20059	0.407334	0.624407	0.148221
black	Sevir.6G169100	20.6126	48.2603	102.223	110.629	62.9042	40.3131	23.4153	25.7236	24.8155	33.119	26.7889	33.4839	36.9954	30.6667	74.7582	170.613	136.314	64.7139	123.88	28.8365	40.9809	43.208	57.8251	54.1764	69.1003	72.6716
black	Sevir.6G179400	38.7057	33.1768	42.6366	75.2758	54.3799	48.3337	45.4408	34.0617	35.1549	39.4701	30.6292	36.6241	34.8076	44.696	42.3773	49.5043	97.2081	50.6638	65.7921	46.3647	36.8714	41.7794	40.481	41.5054	37.4572	42.524
black	Sevir.6G188700	1.47098	6.35025	6.43899	6.46809	3.54734	2.29858	2.73015	2.46532	3.17478	3.20702	2.13913	3.68777	3.45203	1.22864	7.82615	9.4888	5.00382	2.72975	5.74079	3.38407	2.95579	3.65379	4.15302	2.2962	4.16373	3.70771
black	Sevir.6G189600	5.44162	5.57588	4.70363	2.89458	4.96922	6.09268	6.83797	6.90383	6.51507	6.20195	5.13255	6.21865	4.98394	3.81234	5.87855	3.77869	2.89803	4.04623	3.57432	4.98434	5.61829	5.59201	4.60416	4.02382	4.45338	4.66395
black	Sevir.6G194200	11.5159	15.6092	24.4281	22.0146	16.036	19.446	20.0854	13.0811	12.5864	11.4347	9.55871	10.4539	11.8842	19.3549	26.1103	31.6095	21.5609	15.6051	22.9252	20.5227	23.3086	22.7461	19.7705	15.5577	16.6275	18.3441
black	Sevir.6G207201	16.9546	17.1078	102.359	72.7021	37.0626	34.0279	36.3705	15.5482	14.3337	15.0578	13.2343	17.0043	24.8799	25.029	24.5808	72.6404	72.4019	43.9545	62.9989	34.026	18.4628	22.2933	21.1408	14.5003	20.549	38.1355
black	Sevir.6G211200	12.8627	16.1928	28.218	26.3732	18.315	13.524	13.6816	12.949	10.7471	13.0142	11.5074	11.5907	11.4338	15.9236	23.4377	31.2896	31.4772	23.295	28.6873	16.7199	15.6171	17.3298	19.2302	18.7649	17.9962	17.6981
black	Sevir.6G213700	2.82703	2.53865	4.49935	5.46114	3.62035	3.34725	3.01525	2.20265	2.87353	2.97308	1.49767	2.66058	2.58385	4.98058	3.94789	5.94404	8.27696	3.88288	6.03463	3.93967	5.23856	3.92064	3.97366	2.98601	3.69302	3.73942
black	Sevir.6G219200	1.8108	1.08862	3.29625	3.02012	1.67562	2.36152	1.93633	1.42315	1.3549	0.961835	1.15824	1.1758	1.519	1.71932	1.33649	3.6238	3.72464	1.93876	3.09573	1.37	1.51897	2.23168	0.756461	1.65329	0.616808	1.97143
black	Sevir.6G224200	8.59528	8.68655	13.1566	14.8473	13.5177	12.3223	12.8329	6.8547	7.50898	7.27473	5.73827	9.8979	10.8069	16.3254	22.127	29.5248	22.7831	18.5094	23.6058	16.0273	14.8399	16.4975	18.5187	8.98731	15.7109	16.0621
black	Sevir.6G239700	1.00235	2.841	3.03976	0.800415	0.750421	1.82595	2.53018	1.71277	1.35742	1.11499	0.987665	1.62813	1.78233	1.95972	6.42641	9.54075	1.95385	2.21496	4.56985	7.1266	2.26531	3.08024	4.23806	2.57747	2.9807	2.95303
black	Sevir.7G017200	1.64167	1.48897	0.943079	0.952075	1.48101	1.85183	2.00749	2.65702	2.35225	2.42557	2.1077	1.89941	1.14811	2.00266	1.57876	1.75761	0.813558	1.57164	1.38094	2.05109	2.34397	2.48264	2.29503	2.1774	1.38307	1.40188
black	Sevir.7G066700	0.138749	0.146897	0.286988	0.999538	0.214151	0	0.0332032	0.162531	0.197431	0.0508555	0.168359	0.0971094	0.0988756	0.178812	0.246341	0.282878	0.355252	0.094653	0.244261	0.0518463	0.131554	0.182089	0.223092	0.0578547	0.0866603	0.178938
black	Sevir.7G115400	0.282133	1.42765	2.26239	1.64533	2.01939	2.01999	1.19836	0.382746	0.531119	0.585628	0.412716	0.908034	1.34028	0.669808	1.66716	4.39969	2.75284	2.36385	3.17213	1.39148	0.579459	0.779778	0.836578	1.02447	1.66773	1.7499
black	Sevir.7G117700	8.90017	9.53499	17.084	17.7707	11.7761	7.90365	7.59274	9.92143	9.4741	8.49559	9.09876	9.155	8.41216	14.011	17.6094	27.5201	21.4345	14.8202	21.2583	9.72835	14.0577	15.3981	14.1069	13.5753	13.9827	13.396
black	Sevir.7G122700	2.05095	1.83079	3.33327	5.62419	2.27345	2.39637	1.44487	2.18078	2.19724	2.55985	1.55195	1.89157	2.20363	3.50331	3.37032	5.50131	7.45879	3.08461	5.34824	2.94525	2.81651	3.02948	3.7068	3.31435	3.03259	1.60901
black	Sevir.7G124900	0.727813	1.54035	3.54913	3.54185	1.78721	1.27612	0.832071	0.787933	0.688805	0.695947	0.501809	0.795442	0.405115	0.981196	1.33932	7.4958	6.72223	2.56809	5.59537	1.73104	0.813879	0.707937	1.00459	0.554373	0.491682	1.50597
black	Sevir.7G148100	39.908	56.7691	86.5241	89.5126	60.4075	54.2905	50.7309	40.6145	56.6327	49.4731	44.4667	59.0406	62.2306	29.8486	53.1118	82.5499	84.1294	59.7013	75.4602	53.8355	41.4365	35.3135	42.1341	42.6882	58.1297	63.0042
black	Sevir.7G148300	0.369956	5.24707	4.07669	3.12574	2.61902	3.16321	1.76959	1.3364	1.56345	1.76522	1.18819	1.58422	1.63728	1.06773	8.91411	7.4045	4.62276	3.7294	5.25222	2.237	1.49849	1.78596	2.07573	1.56749	2.2029	2.50452
black	Sevir.7G161100	5.29469	4.66869	8.12046	9.48401	6.22547	5.97464	5.51122	4.22873	4.71826	4.86304	4.86516	3.89377	4.33054	7.41477	7.68441	12.1537	12.1879	7.42281	10.5881	6.13931	9.02256	8.73794	9.53409	7.42733	5.80403	6.1209
black	Sevir.7G173400	18.8244	28.6298	39.9212	62.5484	35.1292	20.7063	21.2828	19.0813	18.4049	19.8762	16.0193	22.7615	20.0837	14.4902	28.3935	50.2707	59.8813	31.6537	47.2686	22.8171	16.6293	16.7286	18.1894	21.9976	23.2989	24.2371
black	Sevir.7G179900	4.89075	6.21226	7.81137	9.46982	6.51622	2.10737	1.48779	4.38313	5.59667	4.98376	4.47783	3.11082	3.96736	5.66307	6.45858	9.80092	9.78973	4.27262	7.95443	1.97517	3.67467	5.09392	4.5164	5.19232	4.27838	3.72259
black	Sevir.7G187600	16.1376	15.6881	7.61052	6.80906	11.5067	14.7199	13.7648	18.1709	16.3878	14.9438	15.3905	12.787	9.50417	19.172	15.0678	7.77423	6.91181	11.5453	8.74377	16.4087	16.6288	17.5693	16.4375	16.1645	10.2636	8.70168
black	Sevir.7G189800	5.55245	8.00423	10.3135	14.3931	9.91752	7.92162	6.02663	5.62438	6.52759	5.84088	6.09189	6.59557	7.05331	6.5139	7.50182	12.0512	17.4479	9.64292	13.0473	6.84438	4.12654	5.04243	6.1762	5.57431	5.74312	5.71131
black	Sevir.7G192300	1.83454	1.89914	9.85154	4.99736	3.05776	2.58296	2.17064	1.41863	1.69079	2.32676	1.47821	1.781	2.2933	2.1063	2.82749	4.5867	5.83596	3.56605	4.66291	2.71156	1.77344	2.15054	2.23112	1.50163	2.0784	2.53163
black	Sevir.7G197700	38.1387	33.0281	50.633	91.9797	52.8407	48.8926	46.9468	31.3353	33.8891	32.3565	32.5935	34.4188	29.7939	47.9217	41.9555	61.3937	92.6279	49.2366	67.7527	48.44	50.3523	50.2421	52.8122	40.0032	44.1521	44.5303
black	Sevir.7G201000	0.89617	2.85054	5.02999	4.39546	1.72695	1.28946	1.67403	1.27599	1.55854	0.580894	0.833946	2.29684	2.32142	0.725906	2.33346	6.35617	5.61276	2.40214	4.79036	2.96573	1.59513	1.34476	0.611627	1.08705	2.21932	3.21881
black	Sevir.7G222100	1.50757	3.79698	3.56436	3.14976	2.09425	2.17623	1.67267	2.06598	2.14644	1.72377	1.24537	2.00073	2.44399	1.8539	4.15432	4.13357	4.62276	1.89452	3.55028	1.68489	2.0964	2.30807	2.41564	1.78425	2.40996	3.93889
black	Sevir.7G228900	59.6791	48.6625	30.8116	15.4798	31.5225	63.2664	103.561	57.6396	63.1448	68.0765	48.4691	52.4288	49.9367	57.2924	54.7655	31.0022	21.3828	27.4556	26.6135	101.988	67.6484	52.9603	56.7367	51.29	48.2769	51.2669
black	Sevir.7G312700	37.5321	32.7152	70.6033	52.0926	33.9586	27.1096	35.6345	33.2924	38.7156	36.9004	32.5929	38.8369	36.602	27.3825	33.2403	85.2576	68.5354	31.1215	61.6382	46.4427	33.0732	33.7195	34.5948	36.3836	34.8731	35.2623
black	Sevir.7G324200	4.0598	5.81009	11.2586	7.43318	4.92615	4.05998	4.3666	3.35159	4.5556	4.53477	3.20391	2.90525	2.80873	4.4629	7.71171	13.2115	9.04475	5.56834	9.27488	5.93873	5.31243	5.50577	5.12601	3.76911	4.53296	4.3405
black	Sevir.7G336400	0.873051	5.61366	8.76474	8.82214	6.68039	4.37713	4.73752	2.18101	2.50442	2.30269	2.27362	1.19835	1.42278	1.18107	6.65528	10.2745	12.5181	5.66708	9.48657	5.58846	2.21077	1.41456	2.37328	1.71201	0.833806	1.22237
black	Sevir.7G337700	10.8728	8.37817	4.5108	3.50109	11.5989	14.1669	15.5104	11.5169	11.5633	11.0433	8.54961	12.4641	8.5412	10.2547	8.71947	4.77	2.62416	12.3195	6.57121	13.2957	10.8355	10.5318	9.02867	8.30016	8.19789	8.16935
black	Sevir.7G340300	39.065	46.4872	66.3821	90.2228	63.3826	47.5973	39.4228	43.1132	50.323	50.5455	38.8306	47.4051	44.5774	29.7151	38.2508	48.9717	90.9195	53.7437	64.545	31.2316	33.202	33.3054	38.9762	33.9212	38.2063	37.5172
black	Sevir.8G012200	19.5816	17.064	54.8548	33.5642	14.3027	13.1182	19.1346	14.3788	17.2119	18.2028	18.257	16.5558	15.9327	8.12483	16.1417	66.4441	46.3839	10.8736	41.2339	28.7755	11.7762	9.57312	11.7212	11.6618	12.0201	12.9092
black	Sevir.8G029800	6.86493	6.25347	10.1267	9.09925	8.33517	8.21096	8.04695	7.48416	5.02767	6.65527	5.17194	5.95186	7.89417	8.82489	9.56678	12.9141	11.2572	9.34868	11.1733	8.01359	7.75872	8.04458	8.02544	6.49657	9.06159	9.27993
black	Sevir.8G030000	221.245	278.745	375.332	628.239	354.417	145.506	48.4005	246.222	290.079	274.296	223.377	240.851	219.449	198.956	260.252	418.834	624.825	367.054	470.238	40.2644	218.576	224.618	217.06	202.608	204.881	204.877
black	Sevir.8G041000	3.14424	3.8623	2.37962	1.78282	2.0367	3.89223	2.56122	4.11485	3.65946	4.12744	3.99202	3.12999	3.00298	2.99179	3.72471	2.59281	1.45758	2.43473	2.16171	3.52106	3.89821	4.19024	3.79442	3.57183	2.74089	1.83617
black	Sevir.8G051700	380.774	518.54	775.317	1354.64	1029.09	643.608	378.629	409.676	438.577	465.352	423.333	502.489	505.633	303.072	464.85	775.141	1338.15	982.478	1031.92	321.969	402.594	386.408	424.589	452.663	478.738	492.487
black	Sevir.8G051800	0.382417	1.18744	2.20356	1.52397	1.47754	1.10702	1.19253	0.641313	0.327703	0.43378	0.512593	1.22268	1.09566	0.505893	0.874282	1.92609	1.4367	1.98936	1.78405	0.906451	0.587726	0.58242	0.56608	0.63505	1.22921	1.54023
black	Sevir.8G057200	1.3556	1.05232	1.06366	4.04444	3.55872	2.64923	0.982105	2.157	1.69503	1.91962	1.24787	1.36438	1.35763	0.615427	0.64972	0.311608	2.98678	2.98562	2.09467	0.630831	0.139524	0.578481	0.566877	0.480383	0.564344	0.880509
black	Sevir.8G068100	33.5681	19.8853	12.6519	12.7138	21.7329	26.0829	25.7483	31.0599	30.4186	29.2616	26.2125	24.4273	21.5484	34.5348	18.1592	12.1044	13.1883	23.3046	16.1991	26.7695	27.0905	30.4631	21.3491	26.2595	22.1029	22.3344
black	Sevir.8G069700	1.46492	1.70308	1.60891	0.42541	1.42689	1.73976	1.62576	2.47428	2.55118	2.11325	3.05611	1.63492	1.82502	2.34237	2.36657	1.6148	0.946755	2.07102	1.54419	2.51829	1.49526	2.05467	2.38284	2.39469	1.71796	2.66118
black	Sevir.8G101800	5.07144	8.39976	9.57845	10.8059	11.3771	7.53796	4.91372	7.55828	6.66367	6.58033	4.60433	3.05247	4.40944	10.1255	12.843	21.0047	13.8947	14.0565	16.3186	5.21927	8.72778	10.2152	9.81835	5.42476	6.41029	5.80652
black	Sevir.8G107600	0.426023	0.659373	0.92964	2.03379	2.6848	0.941462	0.69396	1.94793	0.200477	0.207446	0.637035	0.732713	0.817298	0.379199	0.461562	0.505185	1.00825	1.85331	1.12225	0.093515	0.364975	0.0907887	0.181285	0.23599	0.089623	0.536167
black	Sevir.8G116720	0.977515	4.07349	3.99283	4.14627	2.76523	2.16561	1.11883	1.82958	2.30063	1.29799	1.37772	1.59106	1.8682	0.402339	6.95694	5.08949	4.41001	2.14263	3.88071	1.09291	2.94392	2.446	2.50449	1.96868	2.82165	2.4846
black	Sevir.8G118900	1.5282	1.89315	5.10767	5.45695	3.9306	2.94692	2.65441	1.76192	1.85369	1.68798	1.98214	1.32511	1.13222	2.68647	2.81956	6.27839	7.43832	3.59925	5.77199	3.75205	1.22586	1.95789	1.89749	2.11873	2.1325	2.36211
black	Sevir.8G128600	11.8878	12.2117	14.3369	18.0966	13.6809	13.008	10.3547	14.1181	13.8229	14.0368	12.9525	11.8536	13.9954	10.6286	12.0219	14.2645	19.3448	12.6642	15.4245	13.3401	8.59779	11.2663	8.43688	10.8215	11.7113	9.62968
black	Sevir.8G183100	37.7328	98.7107	141.913	138.684	60.9864	45.6686	27.3123	53.0242	60.2657	54.9761	48.0101	64.7875	61.2869	34.0352	92.7981	139.706	140.327	55.177	111.737	20.8001	51.8154	45.1568	49.0596	43.6507	54.6065	58.8445
black	Sevir.8G192600	13.3485	9.23298	4.72658	4.69637	7.08809	10.1507	14.4297	13.9463	13.1621	12.6847	10.9577	8.62318	6.86175	13.6395	8.96537	3.82897	5.02827	5.06142	4.63955	12.2344	11.3279	11.9371	9.41697	8.89657	6.94085	6.79712
black	Sevir.8G211300	40.8374	40.5384	47.8784	88.5598	42.2971	33.8714	30.2948	39.8434	46.4239	42.1474	30.3553	34.3835	30.5925	30.7922	36.5651	48.2467	79.1651	45.487	57.6329	32.8813	30.0538	34.7641	30.6191	25.5311	27.8323	24.6258
black	Sevir.8G219600	2.33373	2.82178	4.50728	2.77442	3.0419	3.07966	2.88736	2.75444	2.15921	3.10046	2.27364	2.4385	3.48384	2.53001	2.82397	6.6234	4.63097	2.12992	4.46143	2.59305	2.22018	2.33797	2.17982	1.24302	2.83891	3.5944
black	Sevir.8G222407	2.48688	2.45431	4.14563	4.31632	4.0161	2.94128	2.45162	1.8091	2.34326	2.60894	1.1309	2.12363	1.22397	2.42472	1.7186	2.89783	3.71653	1.77965	2.798	1.41597	1.5309	1.58277	1.43622	0.931272	1.141	0.958844
black	Sevir.8G248800	0.802002	2.21217	3.61957	2.57791	1.95848	1.28349	1.35994	1.0325	0.583797	0.933005	1.31893	0.962368	1.24445	1.3448	2.78009	4.08413	4.08399	2.6174	3.59517	1.83472	1.85563	1.92644	1.50021	1.40715	1.64358	2.64406
black	Sevir.9G002600	0.463112	0.425171	1.21582	2.80431	1.4392	1.10816	0.737134	0.840365	0.386419	0.507817	0.455676	0.525497	0.285196	0.725673	0.701468	1.03558	2.81238	1.82991	1.89263	1.75941	0.674429	0.460648	0.705962	0.464429	0.742793	0.384357
black	Sevir.9G007700	5.53209	6.38231	13.1328	17.6874	10.8905	9.23071	10.9476	4.6765	4.44978	5.17124	4.91459	5.19139	4.7785	6.38242	7.05165	17.1579	20.0656	12.5504	16.5913	9.93412	7.12052	6.82185	6.54372	4.91582	6.34304	4.88359
black	Sevir.9G021400	43.4863	41.5714	59.2631	113.533	76.5467	67.6017	62.097	40.431	41.1897	45.1559	38.651	38.0819	45.8257	52.0225	53.6299	74.5856	126.64	71.1831	90.803	57.0985	44.1808	49.6562	48.9598	38.2878	39.7435	46.1037
black	Sevir.9G033800	47.6108	52.8528	73.4182	115.566	68.2811	54.4236	48.0587	50.6911	54.0298	53.9437	46.7636	51.0167	51.5454	43.5074	49.546	70.5982	114.339	53.1817	79.373	48.6115	51.5565	51.7099	57.0491	54.6486	47.4745	52.8514
black	Sevir.9G041750	0.052881	0.996956	2.3752	1.81498	0.369743	0.0977497	0	0.095448	0.250091	0.303538	0.32201	0.675907	0.651715	0.135806	0.78678	2.5386	1.49388	0.36355	1.46534	0.149015	0.271829	0.135248	0.259081	0	0.331217	1.04113
black	Sevir.9G075700	2.00708	1.60601	2.58416	2.10291	1.10822	1.58716	1.60757	1.68578	2.18508	1.92074	1.16166	1.50731	1.70796	2.22357	1.60553	3.29459	3.24708	1.41738	2.65302	2.18682	1.07969	2.39425	1.0159	1.67154	0.808898	1.86885
black	Sevir.9G084100	117.302	92.9172	176.914	293.286	171.025	139.961	142.24	99.4111	97.0468	111.064	112.74	136.337	142.509	158.333	140.889	231.574	348.217	198.449	259.413	165.44	153.512	160.118	195.045	185.612	223.186	248.241
black	Sevir.9G088600	5.68146	9.4365	18.1836	29.4582	12.4847	12.9772	14.8951	5.98295	5.11198	6.91101	6.49933	8.4059	9.12779	6.71491	13.0337	29.5794	35.9498	15.5177	27.0156	19.3716	7.69391	6.98651	9.71015	9.84389	12.9149	14.4926
black	Sevir.9G105700	17.6368	21.5104	26.8862	43.0917	44.1751	26.9639	16.3826	18.0907	23.3884	20.2551	19.4899	21.8418	20.3289	12.2485	18.2647	26.0438	39.9498	35.2394	33.7443	13.2865	15.6329	14.5871	18.8065	17.3586	17.7699	15.3654
black	Sevir.9G109000	0.862377	0.492813	0.389633	9.47382	1.14991	0.720279	0.481458	0.192906	0.362098	0.270094	0.200951	0.174413	0.4497	0.398613	0.145706	0.261691	11.7008	2.57423	4.84556	0.665326	0.238469	0.489519	0.123171	0.579285	0.240292	0.600551
black	Sevir.9G113200	1.55164	1.88023	2.92983	3.31688	1.73217	1.63495	1.31623	1.47136	0.923085	1.59237	1.11618	1.67408	1.14911	2.71172	3.86085	4.40672	5.19591	3.46736	4.35666	2.8738	3.31912	2.28191	3.15734	2.88696	3.23648	3.26527
black	Sevir.9G135600	24.7239	27.4648	57.8681	27.0746	25.9949	29.9732	33.1039	23.2107	25.5167	19.2264	11.5921	14.5096	16.8894	25.7951	32.4234	96.1085	42.837	32.9838	57.3098	42.8921	30.2176	30.7857	20.4181	14.806	21.8569	27.8258
black	Sevir.9G191600	11.1885	10.3879	4.38626	2.93264	5.21614	7.90439	9.38077	12.0419	12.885	12.5894	10.7554	8.31143	6.31979	12.1965	9.71823	5.22814	3.10037	5.19288	4.50713	8.30615	10.9185	10.8374	9.27681	8.35508	6.3577	6.4013
black	Sevir.9G206300	14.5346	23.0557	32.2514	34.6118	22.6917	20.9986	22.4984	16.8707	15.5784	17.3514	19.3823	22.6545	22.8746	14.2339	25.153	34.7133	36.0367	25.3626	32.0375	27.6899	15.4016	17.414	19.6078	23.1931	26.0841	23.5625
black	Sevir.9G214300	8.51591	10.9231	13.8008	19.2136	11.5983	9.38296	9.40776	10.2034	9.86767	7.24574	8.5511	7.94845	8.36673	8.41267	10.9438	14.087	14.0724	9.96141	12.7069	13.8504	7.86727	7.0897	9.85633	9.93243	8.1847	6.96774
black	Sevir.9G223500	9.9596	7.27555	11.714	20.6764	12.2129	13.3193	11.6427	8.73673	8.91338	7.69979	6.94884	8.20339	6.99206	9.96528	9.74626	14.237	15.9312	13.1299	14.4327	10.0691	11.2758	8.82914	10.8472	8.66209	7.87389	8.60785
black	Sevir.9G223700	5.93161	6.68562	15.9341	16.7837	4.24301	4.20041	4.75783	5.86248	5.63788	6.53963	5.11483	6.59704	7.58449	3.97011	4.91066	8.71709	14.1936	4.46043	9.12372	3.55402	7.19546	5.06735	5.892	4.78726	6.75021	7.76295
black	Sevir.9G242900	2.346	1.12543	3.38704	6.08739	2.1695	1.66109	2.4934	1.60063	1.65728	1.51563	1.08459	2.01018	1.7653	0.764809	0.185364	0.883158	3.45303	1.75903	2.03174	2.45097	1.33986	0.70383	0.884285	0.563285	0.812909	0.842438
black	Sevir.9G253900	26.9576	56.34	113.632	77.5038	58.596	41.489	34.7333	30.2081	31.4441	30.9699	35.2757	45.5097	42.4753	26.5362	75.1788	174.588	101.436	69.8504	115.291	40.1704	26.4264	31.5372	37.6394	43.2999	55.6039	57.5085
black	Sevir.9G325300	4.21955	3.97592	2.18545	2.08709	2.0326	2.09253	3.26424	4.4202	3.91535	4.56691	4.26152	2.8005	2.93433	2.94022	2.07793	1.96304	1.52892	1.59076	1.69424	2.22632	1.86796	2.5599	2.09412	2.54356	2.00141	2.0123
black	Sevir.9G362800	0.397162	0.306819	0.321051	1.6546	0.209463	0.124597	0.176353	0.548128	0.64595	0.439438	0.328727	0.26803	0.277891	0.922002	0.349635	0.103799	2.10682	0.867843	1.02615	0.182243	0.963285	0.845778	0.952447	0.667949	0.503282	0.23027
black	Sevir.9G363700	13.593	10.6904	8.03203	6.2829	6.56833	8.31671	9.97527	10.5027	12.2834	12.2255	10.7063	12.0922	11.2403	11.1199	8.46475	5.40158	4.40286	6.89158	5.56534	9.67341	10.4144	9.90101	8.64585	11.394	9.30913	8.31932
black	Sevir.9G364400	26.6585	23.8981	37.9031	58.4012	35.7696	36.9981	35.6351	19.6829	18.6603	21.9398	18.8292	23.7038	24.6681	30.5211	26.9424	47.7345	57.3474	37.2877	47.4565	32.2018	22.3447	24.6132	29.8014	17.4169	24.2744	24.1141
black	Sevir.9G383300	12.876	20.1959	26.5215	18.0409	15.778	13.742	15.0546	12.4422	10.7455	12.3544	12.0917	15.5628	16.3268	18.8571	28.0111	40.3649	24.1933	23.9416	29.4999	23.7214	16.4612	16.8551	18.5212	20.5013	21.514	21.6985
black	Sevir.9G384400	9.04038	9.11032	19.1516	19.6051	15.5975	14.4284	16.9403	8.30077	8.72845	7.36291	8.7861	9.71287	11.5015	15.7128	16.3568	35.6863	34.6498	22.7482	31.0281	20.438	16.2281	17.2266	17.8879	19.3907	18.3011	19.77
black	Sevir.9G385700	94.562	234.019	339.595	359.258	273.911	109.22	38.8804	142.989	137.232	156.46	173.815	213.49	207.128	114.603	273.773	429.958	373.859	276.644	360.154	29.946	153.292	171.856	189.163	242.333	246.441	236.081
black	Sevir.9G389000	10.514	8.07699	34.6641	24.5263	7.30462	6.07822	7.64581	10.263	10.3568	8.65131	10.3503	10.1353	10.4821	11.7742	9.62914	27.8479	35.0147	9.34158	24.0681	10.4944	9.64734	9.69744	11.5979	13.5334	8.77757	12.9362
black	Sevir.9G399900	0.0792697	2.64521	2.85342	1.82529	0.94366	0.150716	0.153527	0.501436	0.600843	0.774955	0.384364	0.664096	0.489275	0.157014	3.03	5.00078	2.00283	0.778453	2.59402	0.163727	0.779105	0.971128	0.8866	1.02208	0.563898	0.555999
black	Sevir.9G435700	11.7448	14.0363	22.5563	20.7982	12.4572	10.455	10.3832	12.258	10.9938	13.2451	9.90224	10.8864	10.7462	12.591	18.8618	37.827	24.5769	12.1911	24.865	12.2181	12.7272	11.6506	12.4461	12.9232	12.1889	12.1451
black	Sevir.9G445500	1.18738	1.23756	2.70565	2.22001	1.21766	1.0639	2.57712	1.15108	0.797048	1.41434	1.35967	0.568073	0.368683	1.07325	1.5173	2.60155	1.59722	0.76991	1.65623	1.01308	0.954202	0.364725	0.716306	0.742136	0.571782	0.494249
black	Sevir.9G447900	13.6572	12.1001	19.793	16.3546	14.1096	14.0469	13.2654	9.8564	8.63445	11.2422	8.55254	9.15863	10.4449	21.0957	20.9408	26.1528	19.9437	12.6726	19.5897	15.0659	18.0948	16.4735	16.9401	9.56261	14.0056	16.3503
black	Sevir.9G455800	3.95875	16.2606	115.062	78.294	23.5204	18.6744	10.1251	6.56531	6.66628	8.2188	9.44605	14.252	21.088	3.34967	15.045	77.0798	81.5174	24.2599	60.9523	7.93754	7.47582	5.94656	10.0384	8.96935	12.868	19.8301
black	Sevir.9G465100	0.366219	1.30617	2.71333	1.94574	1.06816	0.638901	0.655356	0.210642	0.301286	0.189956	0.311996	0.255519	0.586124	0.35985	2.51467	3.12781	1.49111	0.659737	1.75955	0.50761	0.600176	0.644207	0.633415	0.740347	0.472296	1.74847
black	Sevir.9G472600	19.5136	23.7785	34.107	42.1284	25.5555	21.6656	20.8366	18.5055	26.8744	23.1081	20.576	24.0505	25.1914	14.5078	21.9899	31.3445	39.9253	24.8567	32.0422	22.2678	14.1105	18.4034	15.6798	17.7266	22.9647	22.096
black	Sevir.9G475500	28.5183	24.4132	62.2486	41.8471	22.9985	18.2303	15.9588	26.6258	27.0507	19.5011	16.7775	12.7359	11.1026	27.8143	24.6682	71.5212	43.9897	23.7037	46.4049	16.0968	31.0714	30.255	22.6305	16.8296	18.5968	16.6328
black	Sevir.9G489700	76.4151	72.6115	76.5353	165.665	76.0927	50.2324	60.5023	74.4486	83.3347	83.3417	73.0982	80.0091	81.4682	66.0466	68.0905	83.919	200.78	87.7806	124.16	71.3965	74.9012	71.989	77.4285	73.2633	68.1406	67.2498
black	Sevir.9G492100	80.0197	69.6986	49.3766	27.1774	51.7798	69.4816	76.0667	77.1723	82.1343	74.5803	68.2868	61.9229	56.9192	77.51	66.425	41.1107	29.0707	48.5959	39.5924	66.6205	77.037	76.3316	69.3431	61.274	54.1189	46.8461
black	Sevir.9G493200	0.473228	1.13778	1.2628	1.6572	0.987977	0.725359	0.745365	0.468312	0.890525	0.560685	1.05444	0.44217	0.966524	1.01173	1.88943	2.25641	1.69666	1.93225	1.96177	1.42857	1.08843	0.999413	1.77431	1.63498	1.41209	1.43603
black	Sevir.9G496500	2.33191	3.12786	2.92895	2.36307	2.46436	2.72795	1.91431	2.63383	1.93358	2.36976	2.27513	1.75389	1.70423	5.03503	3.99159	6.86603	4.85481	5.29627	5.67237	2.07787	2.89094	4.34356	2.95921	2.55305	2.86201	1.76041
black	Sevir.9G507200	0.446554	0.922205	1.47533	2.70488	1.14504	1.11165	0.991878	0.584408	1.04841	1.04718	0.969388	0.754408	0.748678	1.58054	2.34707	3.92898	3.5118	2.46189	3.30089	1.83978	0.871082	1.42571	0.650365	1.75055	2.43235	1.31427
black	Sevir.9G528100	30.9625	36.402	27.883	12.5008	15.1744	23.1774	34.0987	35.2151	30.3503	32.5879	29.6812	30.0351	30.8398	31.2188	37.1252	30.2102	13.0652	14.7723	19.3492	36.1857	30.916	30.9946	26.8034	26.572	23.3035	25.9768
black	Sevir.9G536200	1.57721	3.49936	7.20412	10.0021	5.58355	6.86028	4.26219	1.52902	2.0897	1.66368	1.0312	0.898382	0.787431	1.50784	4.15264	7.44071	7.79656	4.01251	6.41659	4.14111	1.44244	1.43461	1.96958	0.42699	0.238292	1.16163
black	Sevir.9G537700	3.8693	2.42007	1.84885	1.21385	3.04694	2.94363	2.9611	3.34936	3.5067	2.91708	3.04432	3.20085	2.70202	4.21801	2.30051	1.3986	1.35744	3.02594	1.92733	2.97525	3.38967	4.1949	3.56584	3.07751	3.08926	2.63185
black	Sevir.9G538100	2.71217	3.62312	6.80559	7.13712	6.31283	4.25226	4.61198	2.63608	3.03296	2.93751	2.46391	2.69894	1.90072	4.60754	5.39281	10.3779	8.38439	5.95508	8.23912	5.42248	4.40515	3.79536	4.16493	3.39691	4.09584	3.5237
black	Sevir.9G559000	718.962	1124.03	1596.41	2073.01	1959.89	1440.87	686.671	829.108	965.589	1000.17	948.91	1251.3	1257.1	462.68	1076.33	1734.23	2503.55	2042.27	2093.35	635.114	710.451	674.511	831.106	994.583	1170.59	1193.17
black	Sevir.9G572000	4.31882	3.67712	7.09293	8.27409	6.88789	7.76473	6.65969	3.92059	3.3107	4.63809	4.88114	4.22546	6.53933	6.53376	6.32545	8.54259	8.69801	4.29657	7.17905	7.52863	5.92988	6.82462	7.52266	4.41817	6.96459	8.12275
black	Sevir.9G573400	3.41536	8.52979	12.526	9.00285	5.67378	5.67936	6.63751	5.93375	5.63945	6.13539	5.68889	7.10154	6.82559	2.94051	8.76833	16.2389	11.3088	8.36508	11.9709	9.77687	5.75091	6.73433	7.59425	7.89805	7.99167	7.89301
black	Sevir.9G580900	2.28005	2.52653	4.2267	5.41544	2.30283	2.36797	1.83868	2.70169	2.14513	1.48829	1.15204	1.28305	1.5244	3.297	1.79801	4.04672	5.3486	2.50493	3.96675	2.01415	2.16429	2.29442	2.17645	0.618732	1.45469	1.60282
black	Sevir.1G110000	15.8054	13.9755	11.872	9.56323	11.4289	13.0344	15.9509	16.2596	14.2496	14.8407	13.3135	13.061	12.349	14.8833	12.8329	9.51881	7.92533	10.777	9.40705	15.646	13.5022	12.3742	12.0609	12.3497	9.74595	8.82962
black	Sevir.1G269600	13.1651	13.706	17.3101	16.4909	14.3331	13.3778	15.295	11.7818	9.84481	10.8438	10.3569	11.62	11.0318	16.4759	17.4324	22.0561	16.3571	14.6537	17.6889	15.3353	17.7326	16.2686	15.7011	14.7127	16.5677	15.9233
black	Sevir.1G285900	15.3064	14.2064	19.4788	23.9928	18.3384	15.5099	16.8447	14.3941	13.6833	12.5464	13.2684	14.031	13.9914	19.309	18.9219	27.2169	26.225	21.4703	24.9707	19.3741	18.3621	19.0554	21.2895	17.8208	18.9536	19.6681
black	Sevir.2G112200	42.793	36.7143	31.098	28.2206	29.062	30.1928	31.7647	40.9988	45.3595	40.8364	40.6744	35.4501	31.7485	35.793	31.722	27.4422	21.1334	25.3527	24.6428	34.1739	32.8719	32.4689	28.9623	35.5052	29.6949	26.2215
black	Sevir.2G327300	41.3813	36.0232	31.4906	27.5341	28.5518	33.6207	39.1267	40.4706	40.5995	37.2439	34.8643	35.618	31.3559	41.5232	35.6801	30.6492	25.9786	29.1216	28.5831	44.5107	38.0672	36.1716	32.3119	34.6187	32.0027	28.6866
black	Sevir.2G362500	316.141	308.872	303.291	288.228	304.948	318.983	318.957	321.083	342.773	344.636	319.747	343.688	326.591	296.527	290.177	254.608	242.755	284.501	260.622	307.791	296.277	294.993	274.011	316.028	288.056	266.32
black	Sevir.2G382400	56.4233	45.1273	36.5819	37.6729	45.6773	46.9777	48.1397	50.7679	53.2359	54.161	48.3415	50.6885	47.3549	43.8712	37.3505	27.9445	34.8273	41.1308	34.6342	49.5215	39.7893	40.6919	39.8262	45.8586	40.9043	36.1948
black	Sevir.4G277300	4.13177	5.12794	9.62643	11.1035	8.50005	10.0495	5.79203	4.43135	6.03502	3.86074	6.51709	6.18354	4.32761	10.4579	7.37716	9.78647	11.7576	11.9412	11.1618	7.9676	8.72744	9.97004	11.5833	8.43424	15.8526	11.562
black	Sevir.5G231600	8.70557	8.65213	7.41903	6.23934	6.41581	7.63092	9.27048	10.4919	10.3194	9.50183	7.80883	8.2751	7.07949	9.52527	9.59243	7.53969	6.59176	5.57647	6.56931	9.34468	7.75796	9.0803	7.60887	7.31869	6.35634	6.65877
black	Sevir.5G373700	1.44693	1.53551	2.89722	2.05446	1.52567	1.43223	1.80113	1.40342	1.32553	1.29415	1.46482	0.648483	0.996562	2.22267	2.42914	4.52043	3.31476	2.49674	3.44398	3.24961	2.62694	2.39192	2.49964	2.13411	2.39967	2.62247
black	Sevir.5G463300	2.65741	2.11996	2.77184	2.87633	2.9352	2.33448	1.7473	2.11283	1.70958	2.21843	1.17162	1.0525	1.31466	4.94847	4.83388	6.43588	5.41933	4.26463	5.37328	2.40099	3.1055	4.12827	3.49079	1.75525	3.29804	3.14248
black	Sevir.6G187400	0.0908363	0.09648	0.235776	0.366385	0.464106	0.21569	0.0894103	0.126742	0.129192	0	0.0494137	0.126921	0.044369	0.171949	0.469371	1.43584	0.582392	0.316588	0.778274	0.398741	0.52864	0.762854	0.692649	0.197122	0.114062	0.573642
black	Sevir.7G247700	22.5801	21.3456	17.2009	13.772	14.9059	21.6317	25.0634	23.2746	18.7659	21.5124	18.7654	19.0933	21.1014	20.2172	20.3689	19.6345	14.1424	15.5479	16.4416	26.039	16.4737	18.6913	18.5077	19.5187	17.468	17.4419
black	Sevir.9G187100	160.147	155.612	144.002	133.393	114.436	146.112	151.96	149.304	156.236	155.772	136.163	165.855	143.747	137.107	126.61	109.043	100.271	104.83	104.715	152.39	130.762	137.041	139.438	122.736	121.149	120.929
black	Sevir.9G201000	173.828	164.952	147.795	114.543	140.794	155.971	180.441	174.892	193.633	187.033	162.049	175.227	159.237	158.416	154.544	127.417	121.017	149.682	132.705	188.999	161.816	154.643	145.59	155.571	140.353	138.514
black	Sevir.9G308100	10.9475	10.7807	7.38744	6.70229	9.20572	9.16267	9.52597	10.4534	8.88298	10.958	10.4682	9.98622	9.79196	10.0997	9.11406	7.55571	6.57389	9.62283	7.91748	8.57224	8.83092	11.0157	8.20186	9.26172	8.44558	9.14701
black	Sevir.9G550300	5.09035	6.74672	7.29576	6.93378	4.64722	5.10247	5.78353	5.33224	3.15457	3.3223	3.318	3.58513	4.4019	8.71342	11.2021	17.3456	11.2672	8.7138	12.4422	8.25621	7.64582	8.78657	8.03898	5.30371	7.13082	7.26201
blue	Sevir.1G012600	9.91226	18.2104	25.8092	10.5689	7.712	4.8743	4.4507	12.1311	13.5738	17.8931	17.5344	20.4632	18.9099	6.37333	18.0631	18.2252	11.095	7.57827	12.2995	6.34731	11.5072	12.86	16.4277	20.9276	23.5713	24.3112
blue	Sevir.1G014600	2.37767	2.8646	3.83266	2.55063	2.85067	2.16496	2.89352	2.6849	2.42599	2.87009	1.48768	2.49309	2.54191	4.88566	4.65784	4.40655	3.973	1.04303	3.14086	3.21588	3.92532	4.3926	3.65416	3.79187	5.60521	5.14317
blue	Sevir.1G014800	2.33418	3.89444	12.777	0.985682	1.03695	1.11691	0.793662	7.93629	4.98709	16.7338	22.0084	28.4835	32.8045	5.55753	5.74408	4.9196	1.65315	2.30428	2.95901	1.28316	8.03639	12.6455	29.9907	34.6733	44.1997	43.5745
blue	Sevir.1G015400	1.31882	1.40425	2.67674	1.51561	1.67713	1.96315	1.83937	2.20865	1.83239	2.79849	3.48178	3.95169	4.75768	2.15122	1.88331	2.11086	1.87186	2.02191	2.00154	2.21086	2.71949	1.79587	3.05091	3.07031	3.49035	4.47892
blue	Sevir.1G024600	8.92064	17.7333	21.0455	11.0655	10.738	6.71775	4.39864	15.82	14.9008	18.0184	21.9885	28.0536	26.8662	7.65054	16.5545	13.2677	10.9456	11.5023	11.9052	5.49427	14.4207	16.4494	19.3924	28.1561	28.5086	27.8235
blue	Sevir.1G027700	3.22045	8.35866	7.62617	5.1166	4.1124	3.68857	3.4353	5.98803	5.34932	6.50791	8.58543	13.9397	9.97597	1.8283	5.57537	7.37509	5.30669	2.43466	5.03881	4.30294	4.573	6.26468	8.6542	11.3838	15.3141	14.7991
blue	Sevir.1G028100	6.51305	6.27676	5.9971	8.74305	9.3593	8.17141	10.379	6.36366	6.62663	5.55241	3.96299	3.36145	2.81367	8.2962	7.59216	9.40135	7.8252	7.87484	8.36713	9.77218	8.17937	8.28258	6.07578	7.13427	3.91268	3.34564
blue	Sevir.1G028600	1.33218	1.53482	2.22225	1.02011	1.56494	1.77869	1.46857	1.43459	1.60155	1.18028	2.26471	5.70287	6.68167	1.52889	1.75065	2.82519	1.51674	1.72313	2.02169	1.45533	1.88128	1.91038	3.14004	3.39662	4.58682	5.30608
blue	Sevir.1G030300	0.403418	1.87205	1.27674	0.258444	0.507241	0.126712	0.132194	1.47662	1.20318	2.26087	2.64636	6.55404	7.89962	0.0910277	0.780437	0.272483	0.244961	0.187973	0.235139	0	1.03582	1.03381	2.37276	4.26652	5.81272	6.35962
blue	Sevir.1G031700	0.164248	0.276826	1.03551	0.0567923	0.222091	0.207813	0.212017	0.694196	0.567373	0.319912	1.28494	1.73843	2.38679	0.289219	0.294907	0.600529	0.297215	0.148855	0.348866	0.529256	0.625812	0.641892	1.85245	0.741921	1.08003	2.42653
blue	Sevir.1G031800	0.140111	0.480827	0.781184	0.512192	0.456062	0.612498	0.672377	0.782944	0.923413	1.29334	1.64507	2.38099	1.59577	0.291309	0.411288	0.447548	0	0.191029	0.212859	0.464367	0.667294	0.607307	0.930793	0.993966	1.70869	1.23304
blue	Sevir.1G032300	4.36094	3.16393	4.42141	3.82941	5.71321	5.82447	6.03929	4.57218	4.33477	4.39633	3.76517	5.58989	6.50841	5.91728	3.49558	1.87608	3.49711	5.22085	3.53135	7.72179	5.8159	5.60837	5.60285	6.88731	8.27374	8.22098
blue	Sevir.1G035300	7.00652	6.84369	15.0026	4.57135	2.56151	2.95907	1.66843	8.51881	8.20016	11.7632	11.3141	22.4954	24.6698	6.65428	7.27469	7.43623	3.70616	2.36455	4.50231	2.10914	6.3068	8.74963	10.3383	11.3804	20.8922	23.0395
blue	Sevir.1G035800	0.851307	2.75218	9.45848	0.68731	0.670951	1.04996	0.683722	2.61796	3.38473	8.21138	10.3274	11.6251	13.7905	0.830232	3.29244	2.7709	1.66643	1.31752	1.91828	1.34271	4.08418	8.35132	17.4316	21.69	20.3742	18.35
blue	Sevir.1G036100	0.454846	0.625318	3.0007	0.591149	0.588902	0.145346	0.50656	0.619037	0.213885	0.629813	1.34071	1.81128	2.7043	0.765998	0.41523	1.98057	0.558095	1.08656	1.20841	0.741314	0.754206	1.08105	1.52885	0.893088	2.72843	2.87463
blue	Sevir.1G036123	1.60267	3.31162	7.5526	1.3998	1.33643	1.40394	1.61908	4.42646	4.18167	7.36122	10.6131	7.26882	7.19978	4.15446	3.63542	4.9343	2.36061	3.01949	3.43813	1.74032	5.34125	6.22968	11.9044	9.24561	9.40557	11.9728
blue	Sevir.1G036169	3.02376	2.62279	3.50353	2.15603	2.92442	3.11705	2.61026	2.97132	2.12392	3.76568	4.65519	3.47703	4.17064	3.43578	3.96686	4.30971	2.79073	5.35836	4.15293	3.23397	4.37696	5.50179	6.17834	7.08473	7.04198	9.48831
blue	Sevir.1G042400	1.11047	0.751141	0.619367	0.355819	0.830182	1.01263	0.910912	0.622051	0.908535	0.944298	0.914937	1.26183	1.21994	1.40266	1.50494	1.17811	0.927467	0.601562	0.902378	0.949884	1.1912	1.42114	1.7087	1.93151	1.86329	2.80153
blue	Sevir.1G043100	9.34181	8.69763	11.1424	5.94827	6.70107	6.46131	7.48923	9.62417	8.76685	8.08019	11.2442	13.3648	14.0124	11.4058	10.6797	9.7908	5.46063	7.99475	7.74873	6.62875	11.3357	10.6868	12.6811	16.3909	16.1214	15.8776
blue	Sevir.1G043300	23.5637	255.683	173.724	50.5061	24.3985	12.7927	12.6957	107.511	132.526	171.561	198.788	295.077	280.838	9.30786	228.769	172.496	57.5295	30.9383	86.9881	19.2618	101.218	119.001	164.548	196.632	290.558	288.932
blue	Sevir.1G044000	13.3595	8.21371	64.8393	13.3297	15.5175	11.6962	11.3435	15.1269	17.0647	9.66151	13.44	34.1655	43.6074	18.2696	7.1235	5.41969	12.0786	15.2874	10.9285	13.1028	23.5035	20.3581	10.7697	20.8201	51.7287	61.4892
blue	Sevir.1G044500	1.78421	1.00799	2.83962	1.34233	1.19813	1.71802	1.55482	1.42178	2.2132	2.85966	3.49032	5.2551	5.04376	2.29186	1.2671	1.59994	1.34349	1.1881	1.37718	1.24635	2.51764	2.73056	4.35511	5.4224	6.54567	7.27542
blue	Sevir.1G044800	3.78914	2.38001	1.90199	2.0094	2.2037	2.29213	2.96165	3.05577	2.67491	3.16153	2.3835	1.91278	1.69016	2.4875	2.09797	1.69902	2.40265	2.85208	2.31792	3.45023	2.67631	2.98691	2.53319	2.03764	1.1687	1.32454
blue	Sevir.1G052701	0.645041	0.620868	0.551826	0.458897	0.263967	0.330203	0.314044	0.92493	0.659941	1.42451	3.00445	2.04235	1.78518	0.932536	0.667278	0.643401	0.481529	0.246732	0.45722	0.489074	0.749142	1.02193	1.84717	1.81043	2.09353	1.24574
blue	Sevir.1G054400	12.7366	20.8814	19.5919	10.5949	9.03922	8.54797	8.04103	14.9421	14.5669	16.6974	19.435	26.0255	24.2695	10.3686	21.6375	20.045	11.3012	9.1375	13.4946	8.16488	17.4576	16.8728	22.1255	21.5111	24.3201	25.2332
blue	Sevir.1G056600	12.5105	48.576	58.6854	14.7684	5.73686	2.97878	2.28808	32.8692	35.0487	45.8653	47.9022	78.4139	90.3256	6.26751	50.3257	37.7401	14.4671	4.88578	19.031	2.00321	26.7426	28.8342	43.0295	54.1795	73.1177	84.3855
blue	Sevir.1G060800	25.6028	27.2536	32.8002	20.8483	17.2522	11.3648	12.184	23.5614	23.8177	26.9569	27.9144	34.337	35.2101	22.9909	31.9162	33.2395	22.7304	17.7958	24.5886	12.3522	26.2604	26.9	30.9443	41.3129	44.744	45.1211
blue	Sevir.1G061450	16.8416	20.6736	26.3989	6.91947	8.05106	6.82478	5.21016	27.6357	32.2117	63.1112	141.793	145.442	136.37	15.7768	25.8234	22.614	5.51269	8.63804	12.2549	9.9232	32.4711	34.7783	98.4579	142.477	144.415	126.349
blue	Sevir.1G061500	8.08865	10.4369	18.5993	4.30755	3.37362	4.69309	4.28462	21.8342	17.6401	42.0138	77.9097	90.099	91.7502	10.6542	15.9213	12.3207	5.27776	4.39511	7.33118	5.67421	18.8455	25.4513	68.8579	97.6097	100.479	100.307
blue	Sevir.1G066532	9.25756	36.588	27.7806	4.81506	4.3499	2.40098	0.60978	27.1814	32.1326	48.1678	48.5582	64.9493	65.0362	6.57069	45.8707	18.4623	6.89646	4.2535	9.87075	0.552887	25.8751	29.5233	49.8347	49.0662	57.7619	60.9791
blue	Sevir.1G069100	0.929491	1.11333	1.89911	0.586428	0.789785	1.01441	0.859525	1.55373	1.22561	1.37	3.07471	2.6661	2.97761	2.04535	1.21882	0.620501	0.606558	1.83305	1.02004	1.07957	2.50295	2.05439	2.57644	2.58166	3.27501	5.0275
blue	Sevir.1G073900	2.48639	5.12754	1.3346	3.73247	3.1834	2.52668	3.75738	1.38235	0.935679	1.09411	0.307251	0.838489	0.387069	2.50374	3.56013	2.32494	2.54638	4.40456	3.09196	3.52946	1.40433	1.17086	0.252482	0.453217	0.267086	0.377524
blue	Sevir.1G076900	0	1.46843	4.79434	0.456462	0.108083	3.11473	0.647125	1.0176	0.209404	1.24056	2.44663	3.8908	4.99436	0	1.81395	2.10855	0.280935	0.142469	0.843985	0.146302	0.140818	0.567326	0.963845	1.30939	2.28664	3.64794
blue	Sevir.1G077100	2.91397	2.65125	8.54171	3.06208	2.10914	2.91109	2.76481	2.69972	2.15237	4.04198	3.57776	9.46725	10.7013	2.72057	2.43764	4.52981	2.82877	2.82172	3.39343	2.68343	2.69077	3.05611	4.35782	1.96896	5.957	5.5408
blue	Sevir.1G077501	117.479	99.1088	336.418	146.706	169.151	157.852	144.593	121.437	105.887	144.44	203.504	321.991	380.164	158.798	157.392	224.517	195.157	211.115	210.263	173.538	176.04	195.112	227.524	324.885	472.182	570.825
blue	Sevir.1G078300	9.06931	6.61139	12.6374	4.31075	3.84189	3.89675	4.67336	5.63746	5.52747	6.15059	7.09394	12.4496	12.9553	7.41745	6.34154	7.08227	5.52423	4.12564	5.57738	4.51598	5.85134	5.62874	6.42877	9.99756	13.6284	16.1142
blue	Sevir.1G079800	5.49554	4.04364	5.63796	3.99531	5.29863	4.57142	5.19169	4.73324	4.17891	5.35757	4.20716	7.1191	8.06324	5.67049	5.24289	4.87384	4.5912	5.33467	4.93324	5.48822	3.96276	4.66045	6.23069	5.45705	5.52188	7.23371
blue	Sevir.1G079900	9.90808	29.4321	45.2536	15.7561	11.971	8.99536	5.80467	17.8853	20.3828	26.4509	22.674	47.6142	48.2129	15.6518	32.7732	39.164	17.3885	13.4778	23.3434	6.33702	17.9635	20.1928	24.2309	33.2642	50.37	52.9361
blue	Sevir.1G083500	0.525487	0.744231	0.562974	0.407218	0.583352	0.805581	0.300815	0.72337	0.740322	0.427934	0.174797	0.0865272	0.173498	0.427433	0.640397	0.52601	0.372861	0.371466	0.423445	0.299695	0.742594	0.739761	0.451951	0.401113	0.275919	0.184497
blue	Sevir.1G086900	104.195	91.8724	137.548	112.369	160.504	143.357	140.012	75.5325	79.769	51.4894	28.0581	39.947	44.3379	119.485	117.28	119.67	129.909	165.82	138.467	136.256	93.8488	92.0295	51.6103	35.8791	44.627	49.2386
blue	Sevir.1G088100	0.139225	0.046935	0.193134	0.089899	0.187459	0.263071	0.137827	0.282078	0.349062	0.255137	0.446464	0.263472	0.395972	0.175633	0.126946	0.246631	0	0.0662447	0.104292	0	0.231662	0.117949	0.524305	0.5368	0.486067	0.419191
blue	Sevir.1G089650	0.843853	1.05842	1.0383	0.75689	0.692732	0.774056	0.790161	1.35609	1.12769	1.22761	0.856611	1.6226	1.20197	1.19642	0.915955	1.26797	1.02444	0.63115	0.974522	0.842853	0.63006	0.92103	1.14371	1.05728	1.89805	1.39687
blue	Sevir.1G090000	0.387396	0.392434	0.762612	0.257537	0.115527	0.317371	0.401126	0.35052	0.408235	0.478602	0.676558	1.02109	1.0394	0.662911	0.588698	0.42162	0.332928	0.277557	0.344035	0.303798	1.04749	0.593293	0.525014	1.12518	1.06707	1.43009
blue	Sevir.1G091250	0.116793	0.0645147	0.062269	0.055701	0	0.055264	0.0554447	0.184975	0.110767	0.238164	0.516034	0.555602	0.668419	0.302179	0.170937	0.0751527	0	0.163965	0.079706	0.0770507	0.365246	0.0781893	0.960717	1.16411	1.3622	0.595422
blue	Sevir.1G092800	1.97563	1.59229	6.48914	1.25127	2.04648	1.43791	1.62764	1.89061	1.96171	2.15459	2.52792	4.70594	6.85217	1.91664	2.33378	2.14255	2.19471	1.36548	1.90091	1.85833	2.45416	2.8301	2.57297	4.5592	8.68064	12.4675
blue	Sevir.1G095300	2.53539	2.86095	6.14369	2.04089	3.32933	5.86956	8.47782	3.20712	3.06089	3.6602	4.93085	6.3655	6.58668	3.22384	3.2766	3.67975	2.75044	4.98975	3.80664	10.7938	2.70972	3.4796	5.31136	9.0408	12.7975	11.9439
blue	Sevir.1G098900	11.4828	120.662	195.949	51.4442	41.539	28.3824	18.0972	71.3382	84.9721	124.731	224.352	398.921	488.495	9.01727	122.037	141.086	70.522	37.6942	83.1008	14.6371	62.2656	80.3291	144.785	254.62	437.223	512.695
blue	Sevir.1G099000	1.05392	2.41975	6.66635	1.88948	2.32073	1.52342	1.84882	3.12877	1.97649	4.51192	6.35365	6.90695	9.59744	1.39931	3.2941	6.68655	2.2691	2.28379	3.74648	2.12149	3.49005	4.28229	7.07733	7.64905	10.519	8.98642
blue	Sevir.1G099200	73.7961	56.6406	29.6222	50.4444	41.1271	35.0176	29.9316	56.7172	64.621	44.0565	31.1738	24.6724	18.8963	59.3463	46.3012	26.8921	46.2687	41.1008	38.0872	27.6397	45.1085	47.0058	27.8533	25.9709	18.6054	15.6424
blue	Sevir.1G100900	3.2616	4.49963	6.76005	3.82693	4.39055	5.08069	5.81444	2.87464	2.73398	3.95096	4.02398	5.91062	6.28994	3.28193	3.82274	5.30893	2.87591	4.39604	4.19363	4.6957	2.42697	3.67243	4.27077	5.32086	5.98244	6.51992
blue	Sevir.1G101300	0.451076	0.505644	1.88068	0.321942	0.70574	0.962877	1.17135	1.03677	0.615305	1.72044	2.34412	2.72377	2.80506	0.746614	0.797224	0.326507	0.850128	0.511177	0.562604	0.571478	1.09686	1.27516	1.7473	3.25036	3.36913	3.18734
blue	Sevir.1G103100	4.34875	3.18939	8.48744	2.66749	2.79524	2.92996	2.68191	4.89014	4.67368	5.11919	6.49426	8.36331	8.22599	4.81649	4.0566	6.16677	4.29182	4.42192	4.96017	3.64257	4.81276	4.63069	6.71972	4.2083	5.36576	8.3342
blue	Sevir.1G104600	2.45393	1.84193	2.07793	1.45853	1.5004	1.90982	1.90243	2.57177	1.90531	2.5686	3.07531	2.98635	3.45737	2.34237	2.48041	2.53661	2.75327	2.97137	2.75375	1.88756	2.51657	3.47154	4.217	4.42863	5.57925	4.565
blue	Sevir.1G107200	12.2963	10.694	8.21536	9.55115	10.4103	8.83484	10.6504	11.9437	12.5677	11.4718	9.83614	9.87934	7.23909	12.0461	11.9247	10.4751	11.1621	11.7664	11.1345	9.32037	10.908	12.63	10.987	10.5513	9.02427	6.94052
blue	Sevir.1G111200	5.30835	4.45702	4.83955	5.30596	4.98113	5.20125	5.23139	7.54339	7.41815	9.80129	9.61135	10.5934	10.5024	3.01038	5.31339	3.84324	3.88826	4.77165	4.16772	3.93664	5.7589	8.09294	8.12121	8.42875	10.3198	10.7838
blue	Sevir.1G111800	4.67211	5.51538	3.78523	4.57354	6.00334	5.21296	7.49614	5.92384	6.02692	5.00019	4.69902	2.82517	2.97023	7.67612	6.07619	4.06834	5.48965	6.77049	5.44283	7.7781	8.20256	8.36839	7.55532	3.79293	4.27994	3.14885
blue	Sevir.1G116200	28.8732	72.3847	53.1968	25.0862	18.7169	13.5686	9.11813	45.4035	53.9455	60.8492	59.3894	78.5494	73.2191	17.7628	66.8502	49.8178	28.6832	21.5559	33.3523	9.52822	37.519	42.104	52.3072	63.062	66.2968	69.8859
blue	Sevir.1G124900	58.575	81.4495	102.622	66.2742	49.3657	27.5937	25.9651	58.6549	59.2081	60.2972	66.8167	89.9677	90.964	51.512	87.5198	105.563	70.0499	48.3689	74.6607	29.1184	53.4061	58.838	61.4757	82.7146	91.4038	92.1481
blue	Sevir.1G125800	3.68687	2.41637	18.1222	0.454395	0.36801	0.383888	0.568584	9.33793	5.42977	18.5211	47.2883	43.2605	34.7614	1.43348	1.09604	2.51903	0.357498	0.184949	1.02049	0.314741	2.83283	2.90776	27.7709	57.8967	44.6508	32.7656
blue	Sevir.1G129500	1.51537	0.801487	1.00394	1.42746	1.23801	1.05318	1.244	0.965071	1.20758	0.944473	1.11007	0.566298	0.886909	1.57379	1.58991	0.935747	1.26908	1.3769	1.19391	1.01397	1.35891	1.23829	1.14952	1.02181	1.00392	0.963596
blue	Sevir.1G132900	1.72854	0.684069	0.912741	1.67905	1.10427	1.44329	1.53395	1.44162	1.48731	0.921129	0.653013	0.514313	0.379342	2.19195	1.21571	0.975018	1.86669	1.8556	1.56577	1.71766	2.30957	2.365	0.963658	0.804403	0.782849	0.790812
blue	Sevir.1G134500	19.0112	19.1064	12.695	13.9222	15.0787	13.9484	14.1968	21.988	21.6211	18.4583	16.3245	12.3033	11.8044	18.3321	22.9387	16.1235	21.6571	24.7795	20.8534	15.9636	14.5229	20.1677	16.2892	15.5658	13.3282	12.2125
blue	Sevir.1G135100	9.95728	9.46835	8.01996	8.91516	9.66299	9.83008	11.7056	9.68617	8.12711	8.88551	7.85993	7.0402	5.71303	10.2758	8.22274	9.59104	7.64659	9.90423	9.04729	11.206	9.81398	10.1737	9.95527	8.21408	6.46284	5.56871
blue	Sevir.1G139400	3.45308	4.91294	5.44052	1.95608	2.35873	3.4269	3.31693	4.47041	3.64248	4.46056	5.97388	5.69273	5.58807	3.82743	5.36942	4.50658	2.49135	3.47139	3.48977	3.22034	3.93471	4.12909	5.47976	6.73501	5.45804	5.69641
blue	Sevir.1G143600	3.84111	23.5374	31.4193	1.44642	0.940988	0.786474	0.985588	34.0704	20.9611	107.957	164.256	240.697	244.01	3.26347	24.8632	6.13564	2.45817	0.615289	3.0697	0.916588	10.964	23.5402	111.749	171.247	191.277	191.302
blue	Sevir.1G144100	3.20322	3.19853	10.7778	3.20495	4.09409	2.54835	2.85956	1.77082	2.47122	3.05831	3.78008	8.07364	9.4889	10.7151	8.88107	13.8201	8.84499	4.42831	9.03112	3.91423	8.46734	9.43974	10.4713	8.98112	17.5423	21.2894
blue	Sevir.1G144466	15.8218	15.25	7.73902	9.33285	15.5905	13.4376	14.472	13.0878	12.9695	11.4513	7.11326	5.99826	6.04954	16.2085	16.7712	11.8367	8.93138	15.3178	12.0286	14.7299	12.0166	14.8131	8.11057	10.1862	6.6552	4.22504
blue	Sevir.1G145609	2.43419	3.16994	2.5266	3.24146	2.42224	3.31821	2.79996	3.78546	3.36553	2.99689	5.62302	2.9297	4.4884	3.93001	3.31532	3.19896	2.24692	3.4349	2.96026	2.77225	3.2117	2.99379	4.44095	3.39082	3.44107	4.05969
blue	Sevir.1G146900	6.471	7.68712	12.4618	2.78712	3.49284	3.35743	2.23924	7.73185	9.05634	10.1901	8.67538	14.2225	15.949	4.42341	5.62802	5.89811	4.40006	3.1596	4.48592	3.80179	7.66939	8.01434	10.3658	12.3519	20.6708	27.5202
blue	Sevir.1G146966	3.66745	4.05255	2.84236	5.03468	3.3493	1.97371	2.99703	5.07937	3.01647	3.21757	2.36552	3.22593	2.33563	3.60164	3.51662	2.52844	2.6132	2.8746	2.67208	2.81157	2.70192	3.55082	2.17366	2.34792	2.42493	1.83011
blue	Sevir.1G150566	2.64795	1.64247	0.955975	2.06493	2.67806	2.23588	3.136	2.29936	1.74163	1.0166	0.745943	0.796664	0.558995	2.88211	2.58506	2.41715	2.38088	2.16319	2.32041	1.93594	1.59268	1.4424	0.823656	0.480881	0.248067	0.163023
blue	Sevir.1G150632	65.2489	37.4529	6.69462	40.4872	36.5379	59.9809	72.3413	27.2075	45.37	49.9616	45.4995	34.341	37.6024	51.25	38.3276	26.9995	50.1261	16.2995	31.1417	53.6217	37.8995	54.2118	1.66201	29.8414	17.283	1.89384
blue	Sevir.1G155900	0.067579	0.341504	1.71676	0	0.20409	0.231725	1.9907e-189	0	0.100269	0.214655	0.310933	0.457373	2.12328	0.267447	0.875831	3.72877e-91	0.101334	2.8373e-162	0.0337779	0.182975	0.227484	0.178332	0.42555	0.567882	0.433756	1.07345
blue	Sevir.1G160500	6.13768	6.49199	6.571	7.13979	7.89634	8.34375	8.94524	6.10433	5.56753	5.56414	4.53337	3.24447	3.11619	6.26953	8.03854	7.97335	7.36268	9.12686	8.1543	10.0777	6.55941	6.19275	6.08319	3.31821	3.01222	2.30133
blue	Sevir.1G164332	2.3904	1.34384	1.00587	2.55726	1.44291	1.73598	1.47885	2.18123	1.74049	1.90799	0.49637	0.42061	0.513243	2.10009	2.80508	2.26268	1.87854	1.39118	1.84414	1.99943	2.50825	1.57218	1.55162	1.1766	0.338615	0.856622
blue	Sevir.1G168600	0.473532	0.442286	1.84702	0.226535	0.349516	0.175226	0.137594	0.042539	0.445249	0.27056	0.99061	1.7101	2.01878	0.25729	0.515838	0.128704	0.255911	0.354355	0.246323	0.0702057	0	0.309211	0.476898	0.413285	0.979472	1.07583
blue	Sevir.1G169100	2.49817	2.30236	1.70603	2.67185	2.89542	3.43387	3.08683	3.10775	2.73638	2.43964	1.35758	0.962773	1.34821	3.563	2.54031	2.58519	2.59691	3.04207	2.74139	3.84357	3.40991	2.7468	1.62641	2.31968	1.22253	1.21115
blue	Sevir.1G170200	18.2122	87.8678	155.316	91.4894	121.16	129.45	107.918	46.6595	54.6087	64.9855	105.393	171.674	190.952	27.2082	113.224	132.212	94.0321	106.125	110.79	97.3702	54.9368	62.7299	87.1494	139.795	189.075	189.782
blue	Sevir.1G170700	0.909659	1.43677	0.881741	1.53753	2.00904	1.45667	1.70951	1.14265	1.6094	0.815735	0.62573	0.391292	0.104056	2.12884	1.56687	1.57876	1.95693	1.1654	1.56703	2.16319	1.4451	1.6604	0.733709	0.241047	0.477281	0.131699
blue	Sevir.1G174300	12.2908	11.1864	17.0373	12.1165	12.094	12.6967	14.9766	13.15	12.7108	15.1252	16.5503	21.0746	20.9132	13.8614	13.4245	13.9875	12.7916	13.7173	13.4988	13.7689	13.7871	15.4818	17.7462	22.8094	26.7407	28.6643
blue	Sevir.1G175200	1.57628	1.60868	2.26085	1.52847	1.44363	2.12978	1.33299	1.58956	1.6565	1.72059	3.35344	3.82879	4.57586	2.64724	2.17434	2.21742	1.42886	2.14824	1.93151	2.53487	2.04627	1.80627	3.3216	6.84971	6.80816	6.37922
blue	Sevir.1G175900	0.846782	1.12109	1.37966	0.896502	0.679038	0.736642	0.757236	1.28085	1.13887	1.52208	1.22667	2.14214	2.15524	1.32679	1.69264	1.23174	1.2362	1.91475	1.46089	1.50275	1.00158	1.48317	1.67304	1.43924	3.28338	2.61483
blue	Sevir.1G177640	5.85696	4.47621	2.35053	4.26929	5.75897	5.38404	5.50214	5.38476	4.17487	5.60106	2.53481	2.51053	2.16863	6.28451	4.47449	4.52954	4.42365	6.00142	4.98487	6.23797	5.52093	6.04369	4.45733	4.02581	2.95251	1.94916
blue	Sevir.1G177760	3.27736	2.90646	0.845979	2.59794	2.74623	2.75074	3.40973	1.92852	1.59727	2.03514	1.24849	0.70243	0.77362	2.99059	3.35008	2.37982	2.10921	1.54943	2.01282	3.42966	3.60824	3.01007	2.70441	0.955954	1.22894	1.0428
blue	Sevir.1G178200	4.07379	9.30396	12.8511	4.6029	7.00958	7.62581	6.57568	8.93882	9.44757	13.9608	19.3957	25.2307	26.6719	4.11993	14.4335	9.25765	8.4176	9.39452	9.02326	9.3605	16.1649	19.3221	23.1841	25.9046	27.6598	27.6405
blue	Sevir.1G180400	9.73704	16.6292	42.4146	7.18736	6.11858	11.2953	6.42631	11.1996	10.9145	15.2217	23.7024	37.2701	47.0177	14.5145	23.9747	21.4009	7.98138	7.48851	12.2903	8.15795	15.5258	16.8353	23.9933	33.6877	43.6516	46.8861
blue	Sevir.1G180700	3.10431	2.60738	3.03827	1.54005	1.61383	1.6756	1.79588	2.8598	2.46089	3.23911	3.48367	4.26703	4.98814	3.65495	2.41225	2.7978	2.35757	2.59404	2.58314	1.30836	3.7494	4.10885	5.35147	4.52528	5.9588	6.77775
blue	Sevir.1G183300	9.43359	11.0207	23.8134	10.3236	10.9516	9.5756	9.72358	9.77693	10.5512	11.0104	15.7251	26.508	31.7999	11.3818	13.8527	18.3909	14.27	11.5313	14.7307	10.5289	13.478	11.7047	18.2699	23.9329	38.5288	37.3882
blue	Sevir.1G183700	3.74933	4.14911	3.72722	3.02955	2.9578	2.95875	1.81022	4.48596	4.0544	5.0854	5.9975	8.10686	8.15186	1.70088	2.81542	2.97981	2.79525	2.62067	2.79858	2.26623	2.31106	2.75289	3.86854	5.52903	5.80512	6.44691
blue	Sevir.1G184666	3.52882	4.43712	2.13037	2.95598	3.63495	2.37425	3.16337	3.73654	2.38208	1.62062	1.5449	0.881356	1.26165	5.5046	3.86799	4.37694	5.35884	4.38513	4.70697	2.94553	4.97023	4.29467	2.13264	1.98502	1.60376	1.65858
blue	Sevir.1G184800	13.6828	15.4073	23.9941	12.037	10.3794	11.9444	11.0475	10.5006	15.1093	18.1731	19.5403	23.0363	22.8525	10.4633	13.1062	16.3045	14.6165	10.4816	13.8009	9.73118	11.3133	11.6417	17.6016	25.3096	29.7979	30.807
blue	Sevir.1G185600	0.832272	1.1538	3.60946	1.05032	1.87042	0.964131	1.61002	0.474783	1.10074	1.13565	1.45834	2.22972	3.27289	1.11525	1.29958	2.83587	1.31447	1.14925	1.76653	0.889975	0.764508	1.5121	1.58025	1.90951	3.92971	4.55391
blue	Sevir.1G187700	0.637773	0.811541	0.740784	0.639785	0.91187	0.810678	0.534728	0.471011	0.497933	0.311364	0.368918	0.0519232	0.274665	0.609854	0.897486	1.12898	1.1207	0.706862	0.985511	0.808109	0.777388	0.855657	0.349765	0.242187	0.104602	0.211927
blue	Sevir.1G190000	1.85109	2.846	4.5332	1.88831	1.41988	1.10623	1.29342	3.19518	1.69331	5.53813	10.2846	7.40802	6.51905	2.55467	2.95635	2.66931	2.00143	1.83564	2.16879	1.16405	4.87253	3.85353	6.89559	8.23836	5.37144	4.86087
blue	Sevir.1G190700	114.415	100.5	78.0837	110.197	134.194	105.459	113.913	114.226	97.3809	107.55	81.7494	85.168	85.3018	126.794	119.735	106.512	128.988	128.775	121.425	116.881	106.901	120.051	126.568	78.934	73.3544	74.8546
blue	Sevir.1G192600	2.46382	2.30315	3.88591	2.2385	2.34825	2.11497	1.40109	1.88966	1.57133	2.11932	2.01443	3.7646	4.44762	2.87343	2.5765	4.70566	3.68104	2.08775	3.49148	2.00261	2.90116	2.37638	2.37752	4.07715	7.73621	9.91029
blue	Sevir.1G193400	84.6056	73.8902	77.5778	34.3166	33.7845	37.1961	37.0366	86.8635	81.9086	92.1628	94.7079	110.617	116.757	78.1577	62.566	52.4728	35.5741	36.3914	41.4794	33.8673	69.4301	76.6159	83.2577	98.2593	110.096	126.427
blue	Sevir.1G195500	1.15634	1.01803	1.46893	0.761557	0.595102	0.567123	0.662862	1.13634	1.24693	0.839969	2.58125	3.23137	2.63345	1.48515	0.647928	1.02641	0.883943	0.852141	0.920832	0.355573	1.22839	1.05054	2.11955	3.39376	2.21239	2.48059
blue	Sevir.1G195900	3.02592	2.91006	1.70461	2.58964	2.52442	2.91124	2.12471	2.36054	2.65299	2.04059	2.54222	1.90064	1.2222	3.11947	3.25832	2.86667	3.50006	2.57683	2.98119	4.01109	3.3234	2.99621	3.31866	2.22152	1.37403	0.76955
blue	Sevir.1G198200	11.9546	11.4558	20.0165	8.39471	10.025	8.64905	9.58287	10.5392	8.68045	10.9597	12.4035	19.2424	19.8887	10.186	13.4591	12.5938	8.76991	11.4851	10.9496	11.1222	9.28992	10.562	12.6855	18.2699	21.321	21.8199
blue	Sevir.1G202000	4.18258	3.58856	3.24053	3.69848	5.00818	3.63207	4.1008	3.96676	3.7926	2.81172	1.85396	2.01874	1.93155	4.89672	5.69837	4.53628	3.62401	4.91622	4.35884	4.60896	3.81717	3.81453	3.56202	2.91701	2.63203	2.50194
blue	Sevir.1G205600	10.4769	9.28463	9.11966	11.7286	12.567	14.0094	13.9678	10.8632	9.79162	8.98806	8.94266	6.21345	5.28381	12.3608	9.87955	10.4318	11.5723	15.4184	12.4742	12.6625	12.3419	12.5008	10.6252	8.25266	5.77744	6.30161
blue	Sevir.1G206400	2.33464	5.60233	6.46201	4.77735	4.47483	3.84353	2.60894	3.83483	4.48691	4.32764	3.97355	5.98076	5.3711	2.45177	6.73895	6.17727	5.75014	4.14815	5.35852	2.75583	6.18173	4.99947	6.20164	5.61339	6.78989	7.0488
blue	Sevir.1G206600	3.46072	2.69443	5.87417	2.47903	2.57935	1.89556	2.39368	4.01255	3.39379	3.2397	4.53847	5.05147	6.97478	4.66445	4.34426	4.16646	2.93196	2.81088	3.3031	3.12328	3.63962	4.27173	3.72577	5.21609	7.19899	8.87282
blue	Sevir.1G207300	129.122	111.52	136.573	41.2342	29.4607	17.1165	15.3831	133.993	134.808	148.397	165.206	204.903	216.384	113.074	101.386	79.7689	48.3068	28.8997	52.3252	14.9331	130.425	121.948	142.093	192.986	221.692	222.984
blue	Sevir.1G207500	32.5866	44.6577	60.1942	26.2286	25.7937	27.2702	22.6941	40.5854	45.0398	44.4382	44.227	54.6654	58.849	33.071	38.7856	40.9492	35.7223	27.6174	34.763	25.8351	39.7055	43.5424	45.5423	44.5777	57.5791	68.815
blue	Sevir.1G212700	0.0422033	0.820041	3.87489	0.731811	1.16998	2.10307	2.9186	0.637785	0.432388	1.16745	2.96256	7.14492	9.97811	0.20068	0.978845	0.728517	0.312962	1.22245	0.754644	2.79375	0.738076	1.67206	2.82366	8.39856	11.9634	18.3296
blue	Sevir.1G213800	2.52008	2.99615	4.32465	2.58624	3.77184	4.05235	3.95151	3.09285	2.9124	3.81437	3.96871	5.01974	5.76468	3.1993	3.10637	4.89362	3.52596	3.27607	3.89855	3.78307	2.82471	3.06289	4.1583	5.51049	6.24871	6.84403
blue	Sevir.1G213900	10.9192	67.4226	42.5527	11.3594	10.3126	9.40009	11.61	54.9205	55.551	99.1184	117.813	143.859	133.811	11.729	69.7197	36.4865	14.9422	10.7798	20.7362	13.1404	51.1327	66.8865	122.26	141.209	148.993	129.41
blue	Sevir.1G214100	23.7509	16.0171	11.7162	17.9871	28.9401	30.104	28.6399	20.8152	20.1743	18.4368	13.3416	11.1834	8.9531	31.6076	19.057	13.4097	22.5361	27.8159	21.2539	28.4964	25.5204	26.8687	20.0576	16.5011	13.0131	13.0222
blue	Sevir.1G215400	0.91679	1.57017	3.17434	1.43108	1.62422	1.28831	1.55086	1.66866	1.51084	3.38682	2.75536	2.68313	3.03213	1.78534	2.17127	2.23442	1.85966	1.71457	1.93622	1.59557	2.02989	1.66167	3.24312	3.29218	2.67304	3.48363
blue	Sevir.1G215600	0.0741453	0.374237	1.21666	0.214455	0.468268	0.55966	0.350419	0.465485	0.756952	0.10633	0.898521	2.09409	1.74964	0.199692	1.09515	1.3699	0.752029	0.815006	0.97898	1.13809	0.466414	1.1273	1.28383	1.5033	1.72309	1.64761
blue	Sevir.1G215800	5.33458	8.27638	18.8556	10.0388	10.6918	7.75861	9.32485	14.6904	12.7343	18.1896	22.7499	13.9594	15.0218	11.223	12.4581	21.7707	11.1566	17.6139	16.847	11.9777	12.4613	19.3258	22.5949	18.1807	21.1246	20.683
blue	Sevir.1G216400	1.29859	0.748845	0.903063	0.260784	0.316286	0.133746	0.110933	1.5079	1.49304	1.49114	1.33183	2.29827	1.93886	1.09932	0.965536	0.774466	0.364529	0.65443	0.597808	0.120933	1.34945	1.96298	2.23793	1.71697	3.50973	2.91995
blue	Sevir.1G217800	48.7363	50.0955	41.5805	51.4387	40.3186	25.6812	27.5698	51.6121	62.3264	48.4978	31.5204	28.3718	23.492	55.1354	44.6055	51.9584	50.384	32.2416	44.8613	24.3913	54.0372	59.6417	44.7701	29.7167	22.0692	18.204
blue	Sevir.1G219300	14.8982	38.3447	76.3521	22.0366	20.4795	22.3792	16.5776	21.0228	23.3733	33.6656	39.9248	64.7935	70.2617	13.8876	34.6904	39.8426	28.6184	21.7282	30.0631	14.8482	19.9978	21.4123	31.3705	44.3698	63.6274	74.6918
blue	Sevir.1G220400	8.9182	8.86387	10.7113	12.4675	10.5977	14.2389	12.8013	9.32801	10.263	9.65827	7.54064	5.77188	6.14864	13.3704	12.4786	12.0749	13.5931	15.4699	13.7126	14.304	9.68183	11.6884	10.1122	7.46948	7.23816	5.40881
blue	Sevir.1G221700	30.397	25.512	43.0701	22.3571	37.3034	48.8343	54.5944	38.2245	31.9549	43.6328	73.003	80.5189	79.9909	49.1834	29.0757	22.623	29.3252	48.9059	33.618	48.2231	51.5689	46.8762	76.8349	109.356	102.682	95.879
blue	Sevir.1G226200	2.29138	5.51716	6.33703	3.15678	1.54663	1.10009	0.827732	4.41491	4.45876	3.96616	4.65626	7.95759	6.65704	2.04523	4.51231	4.2767	3.09534	1.70725	3.02643	0.843172	4.16629	4.09133	4.55867	6.06976	8.27526	7.31277
blue	Sevir.1G228300	7.68385	6.33256	8.71265	4.54788	5.25356	5.08943	5.23998	5.72041	7.38522	9.01389	9.80211	9.8473	11.4638	8.77185	5.61543	5.59585	4.87538	5.18891	5.22005	4.85381	9.35461	8.84388	9.80853	10.4858	10.6127	11.3351
blue	Sevir.1G233150	263.034	512.702	1021.74	214.774	167.146	145.766	135.502	445.645	441.816	680.487	873.137	1451.81	1643.44	250.983	558.369	513.131	266.182	202.045	327.119	149.294	474.748	543.807	768.734	1060.62	1482.2	1717.2
blue	Sevir.1G233200	216.456	393.167	792.801	156.788	143.271	110.364	104.757	357.916	387.174	508.877	737.547	1101.19	1235.8	218.692	483.903	469.141	226.324	185.631	293.699	129.703	393.558	486.686	697.096	1072.61	1314.44	1443.04
blue	Sevir.1G233850	0.701181	0.177879	1.82684	0	0	0.161538	0.510157	0.516348	0.661107	0.729744	1.71846	1.46711	2.68117	0.902824	1.40198	1.65321	0.442053	0.699388	0.931549	0.476505	1.12433	1.1124	1.9855	2.17439	4.5423	3.10203
blue	Sevir.1G233900	0.464261	0.421696	2.18333	0.352263	0.469758	0.240088	0.0999567	0.684297	0.432521	0.637087	1.43693	1.88782	2.44981	0.957556	0.955987	1.4198	0.322311	0.142568	0.628225	0.353073	0.519363	1.44217	2.60645	2.26265	3.41442	2.62766
blue	Sevir.1G235800	7.03194	8.06712	5.03475	6.48374	6.54744	6.62192	7.46811	6.40848	5.73587	4.93666	3.69133	3.25206	2.76319	6.74289	7.38652	7.22025	5.98475	7.60375	6.93625	6.70966	6.53039	6.48871	4.78808	3.49322	3.10022	2.55149
blue	Sevir.1G237800	0.897738	0.997109	0.692184	0.967107	1.06798	1.37379	1.18734	1.22332	0.809652	0.704075	0.605669	0.467017	0.335421	0.922908	1.00342	1.28759	0.73994	0.86431	0.963947	1.189	1.10672	1.06327	1.06809	0.533913	0.787335	0.717664
blue	Sevir.1G239301	1.83558	1.71925	0.938331	2.64798	1.6801	1.8169	1.62135	0.701054	1.2573	0.71023	0.287693	0.384455	0.226396	2.26829	1.76014	2.36694	2.15502	2.43726	2.31974	1.54398	0.769472	1.82376	1.03294	0.844763	0.671008	0.412672
blue	Sevir.1G240400	1.86528	0.960252	1.17573	0.266082	0.557796	0.230693	0.634325	1.53492	1.46094	1.40301	1.9905	3.65383	2.69766	1.05456	1.20843	0.196807	0.499698	0.409612	0.368706	0.732507	1.63989	1.14123	1.08756	1.46375	3.34106	2.82521
blue	Sevir.1G242700	0.0964227	0.507024	0.881466	0.684619	0.673325	0.459048	0.471477	0.672944	0.182929	0.825111	0.411577	0.184791	0.178517	0.611999	0.503039	0.380842	0.502634	0.840379	0.574618	0.2872	0.728787	0.36986	0.364234	0.160232	0.37873	0.238826
blue	Sevir.1G244400	2.46066	0.394048	4.69724	0.753484	1.76556	2.95766	2.61524	0.93394	1.44899	1.93572	4.0702	5.51957	5.51327	4.52359	1.02363	0.621453	1.08364	1.67452	1.12654	3.51849	2.71454	2.00257	2.69764	6.66311	6.10389	9.94418
blue	Sevir.1G244600	10.7899	34.8787	97.8557	15.7034	17.5436	18.571	16.7759	25.9196	26.2351	29.4555	68.8655	155.812	200.168	20.9848	42.8516	33.3931	20.7028	20.4684	24.8548	21.4565	35.3115	34.8177	50.7408	114.068	211.94	247.47
blue	Sevir.1G245100	117.081	106.896	254.272	105.317	65.5878	56.6102	57.6986	116.629	107.423	138.14	161.263	228.061	242.492	152.753	143.814	246.967	140.587	94.1811	160.578	78.993	151.622	164.012	226.386	261.486	303.304	337.936
blue	Sevir.1G245166	0.0933273	0.157344	1.97705	0.0593807	0.130901	0.115914	0.122932	0.293359	0.177109	0.924267	3.66172	6.2517	6.47902	0.037762	0.171665	0.715094	0.118729	0.359194	0.397672	0.0439313	0.196156	0.409098	1.76302	4.12643	5.77	5.72263
blue	Sevir.1G245232	0.257733	1.07198	4.09759	0.344809	0.25197	0.181287	0.187643	0.569149	0.212237	1.76273	3.90292	6.8843	8.49538	0.166791	1.33819	2.51953	0.614468	0.259672	1.13122	0.265172	0.333121	0.624443	2.32303	5.08681	7.17264	8.57015
blue	Sevir.1G245300	1.46217	7.49218	51.5038	4.11009	1.31671	0.788755	0.985538	4.00416	3.3095	12.9299	29.7775	66.5546	73.7938	2.24427	11.7293	54.9337	9.51361	2.39399	22.2804	1.90894	2.62467	4.08765	22.9847	45.7819	73.9346	88.9531
blue	Sevir.1G245500	4.94448	3.93192	2.15831	3.3181	4.7059	5.28904	5.0056	3.95672	4.1836	4.42108	3.68961	2.37162	1.87143	6.9109	4.68258	3.34492	3.63477	6.45532	4.47834	6.22049	5.27028	5.36463	4.03616	4.46234	2.68635	2.50465
blue	Sevir.1G245550	4.56278	3.29208	1.62643	3.60212	4.09424	5.05043	4.85284	4.10623	3.20833	3.65449	2.00913	1.92559	1.42123	5.51919	3.96844	2.0041	3.45767	4.59814	3.3533	4.58269	4.50242	3.71209	2.7162	2.87451	1.91224	1.92045
blue	Sevir.1G246900	1.38573	3.2191	1.8029	0.921518	1.38916	1.25619	1.05999	3.56949	2.50196	4.41119	6.5367	6.02584	5.95224	1.30208	3.08926	2.2768	1.19225	1.30065	1.5899	1.11084	2.58107	3.41334	5.35862	7.28649	5.35887	4.99045
blue	Sevir.1G251100	19.0245	9.97734	8.06629	13.3121	11.7275	10.2129	13.5096	16.8174	14.0407	6.90974	2.78589	3.75377	2.97464	14.9993	12.0593	10.4762	14.3054	12.5402	12.4406	13.8696	12.5612	12.2144	6.71133	3.83577	4.10004	3.99033
blue	Sevir.1G254100	1.44576	0.882415	0.483714	0.676497	1.45926	1.47105	1.30551	1.00599	0.878706	0.643516	0.604221	0.47479	0.395679	1.42958	0.987499	1.09047	1.04507	1.07762	1.07106	1.59429	1.81384	1.24999	1.00633	0.793395	0.439087	0.163988
blue	Sevir.1G254900	1.50196	1.40397	4.23481	1.25408	1.64082	1.14613	2.58556	1.62795	1.72282	0.918533	2.03918	4.04974	6.29945	2.09985	2.12022	2.2809	1.81938	1.707	1.93576	3.20384	1.91954	1.93904	2.45086	3.43373	4.48312	6.36405
blue	Sevir.1G256200	4.70556	11.8101	6.4101	4.6651	5.62953	5.81753	4.85002	8.03724	8.7547	8.45035	10.2825	11.6526	10.0623	5.5601	11.4407	7.76977	6.57254	8.29531	7.54587	4.91042	8.37562	9.36148	10.2037	11.7946	15.9031	16.7531
blue	Sevir.1G258400	8.23678	10.0198	13.1413	6.38903	5.64983	4.97568	5.09499	7.80172	8.70022	10.2992	11.9448	16.26	17.5	7.06049	9.61669	11.2091	7.42523	6.14837	8.26091	5.35302	7.90914	7.67011	9.80559	14.9911	17.8428	17.0605
blue	Sevir.1G261500	1.02004	2.3846	11.4234	1.73276	1.69598	1.68031	1.33947	2.15493	1.99239	3.14067	8.21537	11.9326	13.5529	1.2537	1.7924	1.3907	1.32392	2.60883	1.77448	2.14831	3.90073	2.72263	6.2648	8.96107	11.5897	17.028
blue	Sevir.1G263400	0.931081	1.16476	2.57512	1.88437	0.554326	0.761528	0.787771	0.733051	0.703403	0.962882	1.19702	3.04587	4.23566	0.819557	1.57322	4.61782	1.26425	1.54455	2.47554	1.38993	0.647771	0.564619	1.63623	2.10254	3.13373	4.62729
blue	Sevir.1G263700	2.62042	10.7434	10.8141	6.70834	4.03496	3.59034	3.27542	5.36367	4.14803	7.57716	9.99793	13.2799	12.6651	2.25816	10.5629	12.3957	7.01253	2.94266	7.45031	3.54641	5.04534	5.44624	9.36456	10.4552	11.964	11.3585
blue	Sevir.1G265550	1.68549	1.58638	0.942466	1.14605	1.99015	0.854025	1.70812	1.72052	1.74682	0.908401	0.721022	0.758407	0.498951	1.9217	1.15119	1.33699	1.92725	0.516072	1.2601	1.39301	1.45583	1.65983	1.11191	0.969524	1.06348	0.263682
blue	Sevir.1G268300	37.0206	81.9974	102.304	46.992	44.0615	40.0327	33.5347	41.7996	43.538	53.8344	58.9982	104.917	109.188	33.396	103.114	99.0085	53.7236	43.4787	65.4036	40.8235	47.2471	55.2282	71.0907	88.96	128.39	134.294
blue	Sevir.1G272800	12.837	37.0593	46.0424	6.45374	4.96131	5.05368	4.24694	31.8089	30.7053	45.1579	59.5722	96.5753	98.5259	8.95379	39.8657	20.0442	9.07383	6.49186	11.87	5.1257	35.7195	40.4756	68.214	87.9516	109.636	121.492
blue	Sevir.1G274400	17.2703	26.5355	37.6678	21.1664	17.7944	15.4401	23.1599	23.2119	24.1738	26.5944	24.6968	33.3618	41.7048	19.1098	26.0922	31.4994	22.2127	15.1922	22.9681	23.5318	23.7685	22.0577	27.6069	33.2063	39.854	44.4349
blue	Sevir.1G275000	6.693	19.584	19.5327	10.2835	8.72472	9.38726	7.37126	10.4056	12.197	15.2962	17.1262	27.349	28.6733	6.44595	16.6373	13.6716	10.2184	9.73924	11.2097	7.04881	12.7528	13.6049	16.2831	25.83	31.0921	32.7359
blue	Sevir.1G275500	0.219779	0.960132	0.759107	0.139416	0.181971	0.135167	0.213723	0.711995	0.513969	0.547576	0.478374	0.470778	0.508498	0.667293	2.00763	2.08355	0.421252	0.506007	1.0036	0.355575	1.32896	1.07231	1.19301	1.28109	1.37857	1.64387
blue	Sevir.1G275800	30.6978	24.1638	25.8828	31.2426	26.792	26.0231	33.7567	26.8694	29.2682	24.2751	15.9951	12.1915	10.2405	22.6294	25.4576	25.1696	31.5918	23.5145	26.7586	30.4699	23.5415	21.9522	20.2992	16.4572	11.1934	7.958
blue	Sevir.1G277600	86.7975	84.5696	115.259	43.8524	31.1085	15.0278	6.5198	90.6752	91.4806	102.299	124.361	145.851	146.472	79.3902	85.5157	91.1156	46.9068	31.5421	56.5215	6.27771	74.0369	87.916	98.2452	137.649	153.679	149.766
blue	Sevir.1G278100	0.449155	1.46986	3.24394	0.512702	0.650764	0.912357	0.859953	4.12885	2.86602	13.497	12.5413	10.7735	7.51473	0.853877	1.94282	1.23095	1.34411	1.21932	1.2648	0.941524	2.63431	7.57822	19.3376	14.7056	9.55303	8.3554
blue	Sevir.1G278400	2.32737	2.39952	4.3099	1.45038	0.965955	1.3172	0.670356	2.90823	2.09645	4.59475	5.65409	8.64068	9.37054	2.67789	3.36995	2.92634	1.50688	1.34097	1.92473	1.05466	4.4465	4.59426	7.94921	10.9702	11.3065	10.8129
blue	Sevir.1G278600	1.55016	1.41801	0.870893	0.686973	0.879922	1.17589	1.94185	1.97092	2.18558	2.47327	2.1111	2.20221	3.14313	1.63752	1.53343	2.19232	0.727772	0.918458	1.27952	1.38912	2.56968	1.82927	4.16615	2.87496	3.49822	2.29732
blue	Sevir.1G280300	52.2535	45.0137	33.5941	54.3184	58.099	48.4664	47.1963	47.9793	41.4804	44.1224	27.5354	29.1877	25.7021	53.1239	51.2454	40.3722	61.4724	52.6758	51.5068	52.0762	40.0956	47.8406	38.6823	20.8997	19.081	22.41
blue	Sevir.1G281200	2.09337	1.34551	1.02793	1.04404	2.1602	1.12885	0.653813	1.11771	0.610247	1.38542	1.0862	1.04765	3.93026	1.22672	1.2007	1.3004	0.783358	1.4738	1.18585	1.38983	1.1968	1.87541	1.41768	1.18225	1.20397	1.39483
blue	Sevir.1G282800	0.923787	3.37104	2.34726	1.13042	1.18158	1.15203	0.771024	2.13647	2.22036	3.41718	5.38341	8.5268	7.93802	0.942716	4.631	2.13615	1.33865	0.98324	1.48601	0.979103	2.96873	2.95	4.59829	4.59721	7.95074	7.31629
blue	Sevir.1G284000	4.86391	7.1584	7.64709	4.02275	3.14936	2.52419	2.27759	5.86103	4.69962	6.21766	8.79268	10.4814	12.4354	5.26423	7.15555	8.63094	4.81322	2.6899	5.37802	2.02604	5.23661	6.08617	8.77742	8.86352	11.6563	13.4693
blue	Sevir.1G293100	2.00533	1.81191	2.02642	1.5922	1.43081	1.53984	1.48112	2.53115	2.25981	2.25811	2.60544	3.10899	2.64574	2.96299	2.60581	1.72871	1.50874	1.64477	1.62741	1.68605	2.23161	2.87857	3.41174	4.2105	4.40953	5.09707
blue	Sevir.1G293200	8.17378	15.5477	13.5636	8.68473	7.38923	6.31148	5.10863	11.315	10.8299	14.1912	23.817	29.4257	28.2996	9.74751	14.7522	15.7029	14.0598	11.2085	13.6571	8.30426	13.4657	11.5545	21.3005	38.3263	47.1882	42.4694
blue	Sevir.1G294200	0.430895	0.380261	1.63141	0.707075	0.413224	0.465469	0.505829	0.821742	0.815116	0.736506	1.48231	2.00339	2.49582	0.732059	0.686942	0.820475	0.800155	0.872328	0.830986	0.7769	0.76307	0.518218	1.22899	2.48067	2.34516	2.154
blue	Sevir.1G294800	8.63087	7.79009	6.17831	4.64613	5.83985	5.95777	5.2595	7.22086	6.96494	7.0119	8.44923	10.3848	10.2994	11.1192	10.4419	7.50172	6.52936	7.09919	7.04342	6.36118	9.25981	8.73335	10.5596	14.3628	14.8249	13.7378
blue	Sevir.1G295100	3.62249	3.42859	4.5988	3.40756	3.75815	3.17383	3.70248	3.0189	2.33617	2.55927	3.78817	4.96631	5.46387	4.29521	2.96309	5.8002	3.11101	3.50459	4.1386	3.31002	2.86485	4.79728	3.89401	4.4722	6.1023	5.5427
blue	Sevir.1G296000	2.36845	1.93199	1.38784	2.38837	2.43101	2.17594	2.34002	1.62863	1.57907	1.21835	0.928472	0.765287	0.569941	2.64712	3.11629	1.9399	2.51997	3.40033	2.62006	2.90295	2.1394	1.94942	1.0037	1.29462	0.750291	0.615578
blue	Sevir.1G296500	26.7545	28.7187	28.208	28.5051	35.1573	35.4838	38.5538	25.5531	27.8341	27.3594	20.9864	19.3535	17.3375	32.5403	33.7513	35.5242	39.3611	32.7325	35.8726	34.8899	30.8479	31.5766	26.4278	21.3763	20.1505	17.7291
blue	Sevir.1G296800	133.531	123.646	146.24	153.25	179.814	179.019	176.42	130.983	122.271	121.22	70.6576	63.6698	72.3538	159.221	157.062	159.432	173.613	162.864	165.303	175.398	123.04	132.321	115.391	56.3653	59.6597	70.7549
blue	Sevir.1G297900	2.79325e-07	0.685524	0.728044	2.02281e-07	0.600857	1.47889e-07	7.25299e-08	2.59591	2.41272	6.41463	7.92297	4.77025	8.2208	1.62683	0.932607	2.46186e-07	3.2283e-07	9.90051e-09	1.92972e-07	0.801147	4.53164e-07	2.4961	7.14119	11.3218	13.1391	4.79743
blue	Sevir.1G299200	6.26208	8.07971	14.4359	6.37289	5.22019	5.12899	3.97062	7.55872	8.06907	10.3669	11.5151	14.3226	17.6022	6.06155	9.56166	8.88854	6.93988	4.81437	6.88093	2.41753	4.30219	7.57243	8.96344	11.6965	15.2382	18.1743
blue	Sevir.1G301200	45.3305	75.1062	147.192	102.574	54.2505	33.5881	31.5072	54.7625	65.2983	80.4972	82.5748	137.283	139.912	53.7171	78.2158	109.905	100.274	47.3729	85.8505	37.9596	60.9487	64.9904	84.4717	92.9294	137.592	139.536
blue	Sevir.1G301700	5.11444	12.2844	9.95778	6.53398	7.46947	6.3018	5.31857	5.79315	9.66231	6.11972	7.42534	12.4495	15.5513	4.1309	10.5953	10.4024	8.0134	8.92277	9.11287	4.86264	8.64291	8.79308	11.6298	16.1944	16.5627	21.1088
blue	Sevir.1G302000	13.1602	16.101	14.7013	9.11995	8.14278	4.90858	6.12911	16.954	18.5935	22.4977	25.1484	28.2141	25.5406	9.55017	14.2459	12.555	10.9683	6.33776	9.95368	5.51473	13.5083	15.5245	17.8965	22.8285	24.9377	27.6879
blue	Sevir.1G302800	2.21489	3.04743	7.79826	2.85533	2.95587	3.92708	3.21567	3.16744	2.40936	4.67058	7.92274	11.1914	11.3139	2.86274	3.78112	4.36764	3.75459	3.97965	4.03396	3.96162	2.85578	3.1956	7.14983	11.4249	12.4218	13.8232
blue	Sevir.1G307400	0.927917	1.61954	0.712867	0.738921	0.605861	0.70447	0.788011	0.90611	0.928435	1.02334	1.59155	1.72464	2.23629	0.753973	2.26429	1.57155	1.3375	1.39765	1.43557	1.15471	0.900139	1.04599	1.07736	1.40309	1.26188	1.38754
blue	Sevir.1G308100	0.8998	0.818616	1.05517	0.442729	0.632624	0.812659	0.678151	1.12447	1.27021	1.54281	2.30439	3.55124	4.00226	1.17657	0.921172	0.502384	0.44525	0.570793	0.506142	1.59885	1.41532	1.29229	1.13203	2.42338	3.2233	3.53632
blue	Sevir.1G309900	0.956962	0.74933	3.70713	1.81735	0.935341	0.98914	1.09312	0.959792	0.895615	0.610927	1.34193	3.19228	3.90808	1.32632	1.69147	2.96113	1.17472	1.39354	1.84313	1.21392	1.34965	1.37097	1.82498	2.65795	3.7298	5.67468
blue	Sevir.1G316700	12.7238	67.3748	27.6379	18.4351	16.9018	17.2348	15.3221	34.9211	38.2509	43.2124	49.2946	67.4128	74.5322	19.4444	85.7101	42.948	26.7498	17.9753	29.2244	16.8777	45.3874	51.0931	80.7793	97.3731	106.826	114.396
blue	Sevir.1G319700	3.18235	3.23872	6.05778	3.25277	2.85558	2.97975	2.62446	3.31084	2.77467	3.03822	3.96768	5.07663	6.45743	4.26501	3.88405	4.50854	3.02109	3.44365	3.65776	3.00635	2.84495	3.75924	4.35419	4.59253	6.33045	8.18496
blue	Sevir.1G320000	0.823329	0.965437	1.98366	1.404	0.918688	1.1012	1.01514	0.902924	0.945677	1.26619	1.47877	1.6818	1.74336	1.2678	1.67669	2.07928	1.95406	1.67972	1.90435	1.49581	2.08323	1.68907	2.38579	2.97322	4.51967	3.78253
blue	Sevir.1G320400	0.691063	0.76231	1.99485	0.450853	0.534685	0.308276	0.481825	0.523791	0.978372	1.53589	2.21345	2.07937	3.24703	0.928457	0.767939	1.47577	0.456902	0.434435	0.789036	0.581656	1.16466	0.791855	3.00378	4.43125	5.28887	4.68995
blue	Sevir.1G320600	10.8222	13.9181	23.8389	10.3854	6.32872	7.7423	6.65495	12.1171	13.8151	11.8905	13.9641	17.5848	19.9697	10.4166	18.7629	20.9155	13.0402	7.07543	13.6771	6.66246	13.5923	13.1241	19.7368	17.2945	22.0978	22.2284
blue	Sevir.1G321600	0.0667643	0.407996	0.56111	0.0653192	0.0217465	0.125132	0.148761	0.283721	0.209656	0.279974	0.509248	0.804529	0.690998	0.20283	0.389344	0.202557	0.0560682	0.0621384	0.106921	0.179021	0.197735	0.255745	0.309198	0.689025	0.745966	0.451054
blue	Sevir.1G322000	0.413362	0.491832	1.10594	0.634047	0.361229	0.220973	0.518249	0.778781	0.221418	0.58295	0.2421	0.717424	0.782277	0.666614	0.495486	1.03773	0.699247	0.65426	0.797079	0.485571	0.538228	0.453617	1.02796	1.2233	1.63117	1.49032
blue	Sevir.1G325400	8.34199	9.28527	19.6182	4.53538	8.54465	9.63717	9.18295	9.25651	8.93427	11.8344	16.8742	27.487	29.9371	11.0926	13.7182	12.518	6.33742	9.68839	9.5146	9.53642	12.0059	15.1985	19.9329	33.0049	41.8324	41.5192
blue	Sevir.1G326000	8.77772	10.0337	8.988	10.4661	10.8905	12.6476	10.8782	9.5705	9.24006	14.7361	17.3548	28.5053	24.7224	21.67	20.2688	17.505	18.929	14.9296	17.1212	14.9692	19.4779	24.9786	33.8699	37.9162	51.9461	51.3596
blue	Sevir.1G326300	13.2176	20.0675	22.6427	10.3128	8.81653	8.76457	10.7874	15.8284	14.5098	16.6237	20.4729	21.9111	21.3039	10.3715	16.2282	23.0087	9.05925	10.2326	14.1002	9.25209	12.9993	13.8258	16.6621	23.6554	22.1507	22.6869
blue	Sevir.1G326350	8.33046	8.44581	11.3657	5.90228	4.42536	5.58587	4.0788	8.8274	6.82082	8.57964	7.08656	9.54536	11.5764	7.53537	12.7704	11.3402	5.119	4.31676	6.92533	6.28046	7.07266	8.48412	8.37843	9.02064	12.8393	16.297
blue	Sevir.1G326400	1.93244	1.68251	3.47787	2.053	1.82719	2.06108	1.53309	1.66252	1.69597	2.08372	2.33407	3.85086	4.41565	2.11909	1.99949	2.73768	2.39429	1.72819	2.28672	2.51211	2.39276	3.10811	4.03347	4.21907	5.23046	6.54992
blue	Sevir.1G332600	0.21987	0.238028	0.91898	0.13701	0	0.408908	0.0731937	0.422269	0.47522	0.51805	0.431524	0.683305	1.87124	0.583717	1.39245	0.581171	0.276317	0.206681	0.354723	0	0.280333	0.280154	0.807951	0.547282	0.880763	1.72637
blue	Sevir.1G332800	22.3647	36.3129	92.7656	3.86147	2.88493	0.907076	0.816479	38.2851	36.136	78.1355	138.567	210.484	230.969	21.7142	27.0547	12.1054	5.12735	2.22777	6.48685	1.19357	31.6114	34.6908	84.1239	138.709	179.116	196.815
blue	Sevir.1G332900	64.8006	86.0565	101.826	34.6251	26.9708	19.8752	18.7376	65.9218	48.8896	132.207	213.886	254.197	245.239	49.2244	62.6157	48.1898	28.3441	17.5578	31.3639	15.6974	38.0842	42.4811	141.921	194.225	192.352	170.619
blue	Sevir.1G334000	4.26475	2.8577	9.38277	1.68478	1.0461	0.778309	1.48953	6.7901	3.90045	8.61721	12.0369	8.35866	7.44664	7.56287	1.52521	3.16021	1.30041	1.07919	1.8466	2.35931	6.39802	6.62395	14.4414	16.6595	19.354	16.2152
blue	Sevir.1G337100	5.06999	6.46982	5.57088	3.57544	4.20233	4.78857	4.40057	5.4796	4.64756	6.71	6.8421	6.26621	5.48833	4.86859	8.306	7.14149	3.22252	5.06967	5.14456	4.3571	5.54354	5.51538	10.4948	9.83742	7.01678	6.25997
blue	Sevir.1G340200	8.6958	17.6771	13.4356	5.57835	7.15883	6.45789	6.8175	19.0252	20.4329	28.7379	39.4056	57.0999	58.662	10.2696	13.8537	7.38614	8.67318	8.1076	8.05564	6.10234	18.7496	27.7238	37.8984	56.1609	64.7709	72.3186
blue	Sevir.1G340700	1.2992	1.09096	1.71314	0.873602	1.09597	1.31965	1.28459	1.12414	1.32398	1.2232	1.51185	2.38328	2.22592	1.39823	1.32734	1.02317	1.16294	1.32781	1.17131	1.85563	1.35416	1.51455	1.60645	2.4217	3.8062	4.23258
blue	Sevir.1G341400	46.84	70.0497	65.1095	31.1373	25.4272	19.3157	18.9423	52.4616	54.2036	61.0776	73.6413	85.4709	87.5519	36.5485	77.5797	59.0837	33.444	24.7482	39.092	20.6184	47.2889	52.4738	62.6091	85.208	91.8982	90.7744
blue	Sevir.1G342500	3.82189	4.62951	2.87464	3.71582	3.92676	4.65466	5.01978	3.71213	3.51182	3.18472	2.34991	2.1331	1.85975	3.90309	5.14957	4.76297	3.61731	4.79087	4.39038	4.87694	4.01599	3.64016	3.29299	2.82684	1.97031	1.62115
blue	Sevir.1G343500	1.09204	0.750174	7.65789	0.353416	1.32628	4.70176	5.13542	1.84857	1.92823	1.52965	4.90507	7.57289	7.85869	0.783605	1.11166	0.642426	0.614983	0.700315	0.652575	4.98603	0.470974	1.24014	3.28888	6.88722	8.58437	6.51713
blue	Sevir.1G343900	13.0009	32.7163	33.4573	22.3868	22.7783	22.3536	19.7585	26.8903	24.6453	28.3944	35.5738	53.3155	50.936	11.4412	28.4708	33.7116	19.6183	13.9618	22.4306	17.3215	21.7991	19.0985	25.629	37.2802	49.1011	52.255
blue	Sevir.1G344100	11.1733	26.1259	33.869	16.9351	13.2685	13.5337	17.2101	22.0351	19.4951	19.9137	21.2859	28.8458	30.1353	14.2049	22.116	31.6398	18.7275	14.3864	21.5846	17.0829	26.3728	21.619	22.2784	31.0093	40.8435	44.8974
blue	Sevir.1G346500	5.82627	6.06834	10.2737	5.17056	3.87598	2.8496	5.36121	6.60649	6.9097	6.56419	6.60295	9.43302	10.0352	6.46512	5.98613	7.17134	4.5944	3.09629	4.95401	6.24308	7.27932	8.11467	6.67551	10.1626	10.2926	11.6569
blue	Sevir.1G347301	1.49714	1.26473	0.531632	1.579	1.85996	1.57933	1.57683	1.4117	1.15898	0.82196	0.900499	0.715561	0.618524	2.00262	1.39428	0.95272	1.00139	1.28011	1.07807	2.17626	2.07288	1.08189	0.97383	0.38378	0.751607	0.652117
blue	Sevir.1G348900	0.438529	0.132096	0.625558	0.183393	0.287659	0.234651	0.181645	0.605499	0.588519	0.971935	2.01101	1.73658	2.24888	0.44951	0.433945	0.17307	0.202191	0.22674	0.200667	0.175175	0.281462	0.325364	0.856461	1.96611	1.53575	1.54381
blue	Sevir.1G351900	1.00465	2.50148	3.81944	2.0795	0.917565	0.54528	1.05392	2.12365	1.49195	1.99222	1.77393	4.61708	4.47967	1.09484	3.03994	4.83138	1.72512	0.92235	2.49295	1.11502	1.39874	1.60439	2.70873	2.11971	2.47835	3.23403
blue	Sevir.1G352300	4.69163	3.71565	12.6321	4.21402	3.44638	2.57137	3.15081	4.94564	4.11856	5.40011	9.95575	12.8556	14.2625	5.06533	3.92363	6.54168	3.91803	2.85508	4.43827	3.52938	5.42605	6.52795	8.64367	10.4624	16.7154	17.8884
blue	Sevir.1G354400	1.38179	1.39617	1.04565	1.84468	1.22351	1.90779	1.43847	0.836747	0.924227	0.713645	0.749731	0.507699	0.820349	1.59961	1.42718	1.56289	1.58652	1.38589	1.51177	1.86274	1.27971	1.21319	1.1817	0.588698	0.617276	0.648175
blue	Sevir.1G354600	4.86988	5.32194	14.9271	3.95868	6.55083	5.34259	5.73287	5.86226	5.50977	7.69431	9.5157	18.9762	23.1788	13.9882	13.7255	10.6746	10.5086	9.88388	10.3557	11.0402	11.7192	16.0002	17.0262	15.6681	29.3829	34.1229
blue	Sevir.1G355400	3.62394	2.14795	2.95994	1.63007	2.01223	2.78551	3.18601	2.56562	2.48183	3.22275	6.17193	3.73143	5.09607	2.42451	2.99374	3.12255	3.09182	3.36902	3.19446	3.42145	3.75012	3.2423	2.73137	2.80797	3.07275	3.44179
blue	Sevir.1G355900	3.79604	1.37437	3.70439	1.42783	1.93387	1.91816	1.81365	3.25173	3.30815	3.03408	3.59261	4.46426	4.97383	3.92884	2.48631	2.11137	2.08739	1.54872	1.91582	1.88017	2.68911	2.91078	3.02262	3.62792	5.77681	6.04515
blue	Sevir.1G359100	49.7517	98.7251	153.744	71.644	75.1018	78.0925	73.9753	62.0758	57.4572	71.7046	101.371	137.996	145.97	65.1168	112.786	128.256	85.1126	79.2853	97.5512	79.6079	77.9047	81.2253	94.294	122.31	159.627	170.289
blue	Sevir.1G360000	10.7795	32.8766	48.0361	10.8966	13.1285	18.642	32.3908	21.4375	23.7971	24.2344	35.1013	66.6879	78.2775	11.0219	43.8575	29.7422	18.235	15.0625	21.0133	39.276	23.7349	25.2808	33.1831	48.5695	79.9009	100.546
blue	Sevir.1G360400	17.6878	4.172	6.59629	13.5019	10.187	13.9437	15.0229	7.37446	7.69904	2.57694	3.42899	2.63964	1.6175	23.1691	6.29416	7.52624	14.6038	10.8536	10.9945	16.7372	12.3765	8.67224	7.46111	5.93902	4.64132	3.27771
blue	Sevir.1G364900	0.454502	0.473032	1.26381	0.750821	0.146669	0.139311	0.58192	0.277954	0.570716	0.865193	1.51341	2.81211	1.70531	0.622528	0.39708	0.418796	0.78082	1.64145	0.947023	0.423027	1.38354	0.38329	2.88369	2.54372	2.34717	2.27932
blue	Sevir.1G365100	1.33732	1.28888	1.38449	1.40913	1.93889	1.54873	1.72816	1.11507	1.51161	1.31004	0.813558	0.370054	0.484265	1.84063	1.95647	1.55774	1.53533	2.14623	1.74643	2.08666	1.36067	1.66414	1.96289	0.951777	0.692171	0.669882
blue	Sevir.1G365300	10.6451	15.7351	15.0063	11.6447	12.7915	10.8262	14.3224	13.5042	11.313	14.3489	22.2221	27.6609	27.8662	13.5571	17.6758	17.1443	12.7156	13.7066	14.5222	14.3478	16.0883	17.1076	22.5823	26.7341	27.7126	26.0707
blue	Sevir.1G367000	8.04821	5.61475	6.11292	6.85069	8.75134	8.038	8.34215	6.72543	5.80802	5.93572	5.92703	4.12942	4.69151	8.43218	6.60388	7.38185	7.16206	10.4578	8.3339	8.32601	6.27852	7.50401	6.94799	3.91243	3.65762	3.6598
blue	Sevir.1G371800	120.718	274.296	314.904	141.812	81.4338	24.116	10.3774	146.547	167.636	194.581	213.563	275.777	262.31	76.9895	280.719	310.997	154.021	79.5467	181.522	10.2588	118.762	138.695	185.725	263.197	296.885	290.601
blue	Sevir.1G371900	10.5345	9.39345	8.18065	7.77697	9.29788	6.03843	4.78744	9.97831	9.216	7.18561	5.26759	5.23228	4.30571	9.25257	9.84251	9.59586	9.00495	6.90938	8.5034	5.3529	7.91717	8.46774	7.54957	5.39717	4.78625	4.43649
blue	Sevir.1G374300	1.18303	2.29568	6.46224	1.00913	0.860239	1.39665	0.79365	2.68415	2.65343	3.22751	4.81498	2.33929	5.09597	2.22054	2.57843	5.44059	2.67882	2.95987	3.69309	2.04734	2.86704	3.67333	6.35877	3.45486	6.43477	10.5813
blue	Sevir.1G381000	59.55	49.9631	37.2714	52.3624	62.4539	61.5562	65.1609	55.5338	57.4695	53.9111	39.9998	37.109	27.1704	72.4751	61.4824	51.5311	57.2418	62.8999	57.2243	51.8086	58.3418	64.4525	60.106	37.5045	32.2049	30.8739
blue	Sevir.1G382600	0.607644	0.765592	0.570863	0.604602	0.770591	0.572185	0.268693	0.747151	0.699228	1.66883	1.48412	2.37172	2.9074	0.356829	0.384635	0.370048	0.52009	0.768164	0.552768	0.188528	0.510866	0.868625	0.764817	0.639482	2.0214	2.20242
blue	Sevir.1G383500	1.97098	4.62241	3.59365	2.03852	2.04817	1.76021	1.79632	2.2513	1.84124	1.5706	2.43608	3.08083	2.71665	1.639	4.40549	3.61614	2.15657	2.71045	2.82772	1.16966	2.42459	2.39871	2.53456	3.25965	2.89847	3.22543
blue	Sevir.1G383800	6.79007	4.8317	8.47024	4.82263	5.1984	6.62545	7.77527	6.33662	5.90119	7.82662	8.70587	11.4734	10.5834	5.08698	4.73419	5.52073	5.52903	6.33835	5.79603	6.47388	6.51676	6.24722	10.9368	11.6089	12.6888	13.2449
blue	Sevir.1G386500	7.0688	5.36146	8.6723	5.70006	5.38779	5.73683	6.14071	5.79724	4.451	6.18553	5.07947	7.29467	7.2013	6.53588	6.54278	6.7501	5.7796	5.73275	6.08749	5.4002	6.81734	6.29816	7.56933	6.4886	7.38144	9.19533
blue	Sevir.1G387100	1.11481	0.870482	1.25944	1.63842	0.96014	0.695297	0.994717	1.45775	1.84046	1.45236	3.32455	4.22526	3.71825	1.83173	0.905669	1.64635	0.845623	0.54212	1.01136	0.929957	1.42857	1.55953	1.8813	2.96762	3.40838	4.10598
blue	Sevir.2G025900	0	1.98432	7.31052	1.28341	1.09739	1.17165	1.26069	2.44257	1.43801	6.85336	18.5498	31.0312	33.4963	0.371563	2.6565	5.04341	2.351	2.49816	3.29752	3.9018	1.22458	2.17307	10.381	21.0224	33.5422	36.6667
blue	Sevir.2G026200	0.119372	0.328332	0.426649	0.102568	0.0382393	0.0974303	0.0622353	0.283589	0.259908	0.0533346	0.519944	0.882984	1.40033	0.249461	0.103526	0.300054	0.147243	0.0836923	0.176996	0.213811	0.202942	0.0835497	0.471167	0.787213	1.14504	1.61948
blue	Sevir.2G034700	2.04972	2.03226	4.61431	2.64749	2.36004	2.37515	2.42819	2.12138	1.41992	2.31018	2.29186	5.9235	7.42678	1.60284	3.60534	4.31287	3.04919	2.65415	3.33873	3.83301	2.32371	2.13216	3.07676	2.61814	4.92332	6.5821
blue	Sevir.2G037400	4.82423	2.44249	1.90023	4.01077	4.15951	4.73175	4.31375	3.21097	3.85206	3.29396	2.08176	1.22325	1.33975	4.86182	3.05764	2.73208	3.03203	4.96272	3.57561	5.83862	5.10845	4.36961	3.07234	1.45245	1.74639	1.61273
blue	Sevir.2G037700	0.811473	0.409158	0.714576	0.273607	0.656372	0.512996	0.530157	0.39729	0.509793	0	1.05811	1.25431	2.50691	0.368969	1.11741	1.43603	0.688436	0.806517	0.976996	0.756419	0.7071	0.522669	1.02537	0.636761	2.17467	2.23152
blue	Sevir.2G037800	1.86681	1.80713	1.86063	1.30361	1.22417	1.18586	1.41165	1.89768	1.59338	1.614	2.34215	2.24183	2.5574	3.02321	2.51371	3.22914	1.87451	2.38764	2.4971	2.27202	2.04883	2.99084	2.7703	2.73793	3.32328	3.18647
blue	Sevir.2G039100	0.603478	1.13277	1.44266	0.913738	0.618421	0.443237	0.51886	0.711591	0.776514	1.03965	0.895794	1.56733	1.26302	0.267162	1.03231	1.49115	0.0942063	0.486049	0.690467	0.84549	0.332561	0.420479	0.502469	0.72879	0.89429	1.58977
blue	Sevir.2G043100	8.32899	10.4482	17.5053	9.86966	6.66393	6.57614	7.31382	9.02441	8.06742	9.9382	18.4148	17.5912	18.0643	10.1022	11.469	16.475	11.8397	7.33678	11.8838	7.1304	11.5749	11.0344	16.9647	21.8884	21.2617	21.1718
blue	Sevir.2G043900	3.71577	2.82317	3.63818	2.31993	3.85368	3.87934	3.80154	4.37611	3.59308	4.46964	5.71911	5.11171	5.85525	5.26401	3.59565	4.30029	2.41883	6.16972	4.29628	4.20513	4.15562	5.76783	6.7337	8.12029	9.06789	9.66483
blue	Sevir.2G044400	3.30295	6.78479	11.6722	4.09806	3.12514	3.20263	3.32785	3.73166	3.9987	6.23148	7.65821	14.5749	17.4789	2.87294	7.91995	8.68313	7.03331	3.52378	6.41341	5.056	5.04401	5.63878	7.64569	8.61234	12.5993	15.7535
blue	Sevir.2G046900	46.099	53.2174	68.7406	36.0742	37.5977	32.5057	29.0087	45.6977	51.3317	54.9421	76.2814	99.6589	91.7737	41.9728	39.1729	63.642	30.4917	31.1342	41.756	22.8542	41.4502	50.9738	70.7194	107.814	139.345	143.623
blue	Sevir.2G049300	17.5701	13.895	7.5271	11.2066	10.5146	11.9058	12.4337	15.3856	14.5487	13.6281	9.68567	8.46227	7.09946	15.8891	15.1929	10.5314	12.7529	11.0661	11.4501	11.7076	14.2874	13.3843	11.7116	7.39037	5.59956	5.94008
blue	Sevir.2G056400	26.8362	28.8268	47.6251	27.1106	26.0377	26.1363	23.2505	25.4265	27.3178	28.7749	39.4551	50.3115	47.3513	34.0007	33.8575	46.5008	33.6235	30.4976	36.874	31.408	32.9309	41.42	52.7724	54.5676	69.8935	68.675
blue	Sevir.2G057000	16.9779	10.8608	14.1699	13.9851	21.04	22.3381	13.2593	10.8904	7.97545	8.06183	4.66793	5.11964	6.14947	17.2016	15.7662	21.0109	16.4505	18.2946	18.5853	17.2717	19.9469	11.8684	11.8871	9.43137	5.59467	3.72854
blue	Sevir.2G057500	13.3795	293.554	717.715	110.343	23.0838	9.91264	7.02806	104.731	110.777	207.172	327.15	708.272	819.554	6.24161	216.257	391.567	130.337	21.8878	181.264	8.13583	53.6918	78.1828	187.155	265.264	439.225	582.214
blue	Sevir.2G057601	8.74987	85.4277	429.346	80.2436	11.1452	4.1179	1.27511	51.5074	48.7512	120.938	207.228	435.768	537.179	3.76281	53.9608	109.327	92.581	14.7202	72.2093	4.54157	10.2937	15.9193	62.7984	106.079	214.182	285.286
blue	Sevir.2G057800	5.07566	79.2575	400.08	26.9181	2.54878	0.558824	0.866375	37.2276	36.876	123.971	219.763	462.968	541.411	0.952163	41.0478	110.028	44.8018	2.47122	52.4338	2.02654	6.73272	12.6116	74.107	104.457	214.708	262.895
blue	Sevir.2G057900	21.4398	90.2388	351.747	42.1979	8.89498	4.19314	1.92631	51.0805	54.5939	105.379	164.519	325.907	353.937	11.9182	44.0775	109.193	47.9993	8.89072	55.3609	2.21352	19.3668	22.4244	56.8153	70.0659	120.548	149.714
blue	Sevir.2G061900	25.7938	28.237	34.7581	17.5843	19.4867	14.4368	13.2976	32.3936	30.4059	56.7846	85.147	103.86	109.81	45.0206	41.4296	38.9137	25.6759	21.8857	28.8251	18.3168	43.8179	58.1857	119.778	160.631	178.087	182.776
blue	Sevir.2G065200	26.1635	24.6349	19.2457	24.4797	28.2217	24.6297	27.1715	26.2927	25.6298	22.7599	17.8994	12.9932	10.6866	31.7195	26.5988	27.4336	31.6508	29.7965	29.6269	28.9957	29.7023	31.0805	25.6302	17.8735	11.5473	8.30037
blue	Sevir.2G065500	6.04816	5.03772	5.56058	6.86198	9.1664	8.16887	8.71696	5.17058	5.02287	5.08609	4.09934	3.09636	3.73552	7.23856	6.20155	6.95121	8.38113	7.43757	7.58997	7.60558	6.33016	6.84452	4.54339	3.73264	4.25091	3.83159
blue	Sevir.2G070900	0.696245	0.400231	1.25121	0.611247	0.818441	0.908997	1.15196	1.07599	0.701712	1.62039	1.94569	2.02451	2.4283	1.01098	1.11988	0.686529	0.581724	0.981119	0.749791	1.53809	1.49811	0.71689	1.81579	1.80409	2.68071	3.7914
blue	Sevir.2G072700	5.17817	9.63164	21.9061	9.12396	7.03857	6.13461	8.20871	9.08636	9.07749	11.6645	19.3165	22.4168	23.583	3.54391	5.93399	13.1236	7.08701	5.51964	8.57675	9.0705	8.54093	7.80383	15.6693	16.0791	14.6701	17.6126
blue	Sevir.2G073300	2.50996	3.167	4.94606	1.97201	1.78881	1.23304	2.24238	3.51389	3.26793	3.26842	4.2044	2.91239	5.36101	4.54515	5.55525	7.39905	3.45316	3.20867	4.68696	2.53804	4.24721	4.15802	5.93273	5.04738	5.11289	6.12792
blue	Sevir.2G074000	4.08235	4.67734	4.17134	5.00636	6.26838	7.27756	5.02763	4.27094	3.66737	3.94799	2.85811	2.873	2.37388	6.65213	7.87018	6.5686	6.51709	7.73082	6.93884	7.19805	5.09878	5.71867	4.75483	3.29401	2.6168	1.96996
blue	Sevir.2G085700	8.7586	10.8073	13.59	7.57225	5.28566	4.42058	7.44233	9.97911	9.79301	11.2474	12.9068	15.7683	16.7678	8.63108	10.6328	11.0694	6.20461	5.88513	7.71973	7.74199	8.44888	9.04958	10.0176	15.6517	15.2339	16.7507
blue	Sevir.2G088750	8.14314	5.99594	3.17794	4.92533	5.86978	7.11349	7.55706	6.01519	5.56887	5.1422	3.85943	2.65861	1.73703	9.89919	6.05103	4.59214	5.08357	8.22838	5.96803	8.57862	8.06962	7.60682	6.22428	4.41667	2.04059	1.75164
blue	Sevir.2G090100	5.97101	16.0474	53.2694	4.64982	3.65024	4.42115	4.72468	22.0676	16.459	48.6451	94.7695	113.339	104.243	4.84079	14.2428	6.76248	6.00709	4.66858	5.81272	3.90717	11.9546	19.0719	54.4308	84.1429	82.0932	75.3007
blue	Sevir.2G090950	16.1886	17.84	28.0804	14.2653	12.3058	14.9152	13.9207	15.5073	16.3253	14.6645	16.9405	21.7842	25.677	14.9319	12.3187	12.8508	11.6014	10.8127	11.755	13.2184	16.6879	13.5314	17.5342	17.9001	20.7963	23.3815
blue	Sevir.2G093300	7.27708	8.10027	6.35474	7.57482	10.1087	8.27931	10.5625	7.06937	8.28764	7.7142	5.90012	4.91179	3.99484	8.50523	10.2648	9.93486	8.44195	10.2167	9.53119	11.2854	7.34073	9.62716	6.5588	6.32583	4.79709	4.52489
blue	Sevir.2G095200	9.90741	6.98718	8.49887	13.8318	10.7394	9.15406	8.95574	8.25581	10.084	7.35799	6.99079	5.46755	4.50493	6.18643	4.48408	5.54511	8.70532	8.3454	7.53194	6.46031	5.49083	5.64731	5.7754	3.95111	2.33412	1.86752
blue	Sevir.2G097700	10.069	10.1973	18.4931	8.58538	7.49458	6.65671	8.77521	11.3157	10.3666	10.7056	9.52067	14.5298	17.5253	9.13794	10.1553	8.93389	8.13409	6.5266	7.86486	6.56582	7.95502	8.66607	9.14614	9.76734	12.8585	17.5313
blue	Sevir.2G101400	0.782823	0.745271	1.10542	0.723783	0.729514	0.473346	0.595837	1.12394	0.525118	0.933825	1.03976	1.54817	1.41642	0.716841	0.848416	0.69259	0.79622	0.768704	0.752505	1.19427	1.11265	1.35518	0.767371	1.52565	1.22194	1.83555
blue	Sevir.2G115300	4.24636	4.6835	2.70255	3.76686	3.29051	4.92983	4.2993	4.38937	5.35813	5.21699	3.88378	3.37453	4.05395	4.55265	4.30836	3.74655	4.54735	4.80392	4.36594	3.22882	3.49621	2.899	3.49727	3.54004	3.41236	2.46775
blue	Sevir.2G117300	9.57425	11.6167	9.41492	10.5847	9.56155	9.54123	12.1192	10.9342	10.7978	9.42248	7.39811	7.12919	6.89397	9.33367	10.6223	12.5073	10.689	9.33268	10.843	13.6236	10.5251	8.96185	7.99995	7.09605	5.27549	6.51344
blue	Sevir.2G117366	1.24559	0.92991	0.319755	1.0822	1.05759	1.58792	1.4331	0.790776	1.04136	0.631571	0.690414	0.0988467	0.36004	1.13344	0.805334	0.616274	1.04616	1.00157	0.888003	1.17726	0.659352	0.634651	0.645031	0.744759	0.493179	0.26542
blue	Sevir.2G117400	3.02257	2.02635	1.50981	2.56794	3.02691	3.32951	3.01237	2.52845	2.66364	2.64934	1.79472	1.2261	1.36082	3.19542	2.60428	2.14455	2.97824	3.08966	2.73748	2.0139	2.80736	3.56247	2.66197	1.96047	1.02941	0.943378
blue	Sevir.2G117432	0.85266	0.345109	0.377483	0.676251	0.963091	0.641866	0.674718	0.767058	0.351476	0.459348	0.325995	0.239087	0.0152727	0.548033	0.824225	0.436278	0.872559	1.06276	0.790533	0.941586	1.09728	1.11095	0.575252	0.286071	0.079476	0.319535
blue	Sevir.2G117500	3.85351	5.52266	6.78513	2.73136	3.16272	3.79797	4.2791	4.06116	4.91222	5.33874	4.91671	4.75329	5.70877	5.00337	6.68748	7.92531	4.53037	3.82065	5.42544	3.93187	5.56557	6.05769	7.04586	7.01928	8.97248	7.73984
blue	Sevir.2G118100	0.564552	0.383503	0.236876	0.449604	0.845671	1.69443	1.13502	0.513723	0.710856	0.800623	0.540918	0.139984	0.110271	0.922441	0.63128	0.39795	0.870941	1.05297	0.773953	0.935547	1.44227	1.21425	0.950015	0.689546	0.094274	0
blue	Sevir.2G126700	0	0.219765	0.1695	0.107972	0.212504	0.152693	0.210172	0.171602	0.102964	0.447523	0.689888	0.554178	1.07217	0.13938	0.317158	0.495846	0.34899	0.364728	0.403188	0.228768	0.212737	0.494373	0.621632	0.322636	0.984895	1.73285
blue	Sevir.2G126800	0.528846	0.698849	2.7542	1.6229	0.731364	0.325475	0.0550044	0.389515	0.605865	0.589974	2.22161	5.25073	4.48227	0.73021	0.684856	2.76756	2.62606	0.794043	2.06256	0.137311	0.62258	0.943345	1.84059	2.93344	4.05058	4.78661
blue	Sevir.2G128300	8.60886	14.3194	23.2854	7.13901	7.00239	3.35923	2.18278	9.71024	14.7917	17.1639	13.2742	20.6107	22.7311	8.87921	17.2141	27.3083	12.5494	3.40199	14.4199	3.78847	7.86182	11.2199	16.8434	16.7509	19.3934	21.1996
blue	Sevir.2G129900	5.26625	5.32324	4.17242	6.04606	8.17978	6.769	8.17293	4.9678	4.32877	3.56722	2.91584	2.27349	1.76442	6.74578	6.28127	6.43838	6.48755	7.63342	6.85312	6.78914	5.1939	4.74703	4.69396	3.29021	2.95591	2.65044
blue	Sevir.2G132900	2.14459	0.506744	0.98875	0.753991	0.997117	0.4774	0.443054	2.20175	1.65897	4.04596	5.16422	6.99572	6.29273	0.605245	1.04238	1.16383	2.333e-166	0.679556	0.614463	0.232653	1.99909	2.35415	3.36248	4.21034	4.7974	6.10102
blue	Sevir.2G134100	15.0881	15.3428	13.0207	16.3809	16.6405	20.2819	20.3944	15.1045	15.9162	13.6659	9.93352	6.88429	5.67915	16.0966	18.8791	18.6585	19.4302	16.7433	18.2773	19.2291	16.2038	14.8462	12.2914	6.59931	6.32184	6.33562
blue	Sevir.2G134900	12.6364	18.0778	24.8065	10.0752	9.29929	7.33362	6.07011	12.4856	12.6157	13.4152	14.5925	18.832	19.6095	12.4441	19.4702	26.5967	11.4862	10.1336	16.0722	7.52577	12.9934	13.886	12.8725	18.901	20.7302	20.7864
blue	Sevir.2G137000	7.23514	8.67082	18.3665	9.08953	6.45113	8.91143	8.45363	6.79747	7.00538	8.78228	12.6762	19.4341	20.8458	6.52958	11.5757	18.0561	11.4558	9.77538	13.0958	8.87827	9.33467	10.3445	15.6202	22.7801	27.1283	28.2853
blue	Sevir.2G137300	1.26995	9.14663	4.24183	2.77705	1.45379	0.288923	0.691562	3.90527	4.53588	4.84221	5.75053	9.8221	7.68354	1.19048	11.7476	6.95866	2.03617	1.27211	3.42231	0.554552	2.37353	3.38825	6.24509	6.39853	7.94063	8.80561
blue	Sevir.2G140700	1.4541	2.59923	2.54356	0.992843	0.931768	1.14039	1.01193	2.11022	1.79219	2.11143	2.73915	3.39451	2.67111	2.39618	4.11408	2.56838	0.984744	1.3902	1.64777	1.16924	2.83517	2.81806	3.43749	4.91723	4.39161	4.90881
blue	Sevir.2G142600	13.5097	14.7955	70.5272	13.7764	14.2227	19.3051	23.6128	17.3925	15.9903	30.1767	40.0596	72.7496	89.8739	16.8817	20.7174	19.8349	18.4769	19.2738	19.1952	25.8598	20.0346	22.5685	47.6533	57.1548	90.427	120.304
blue	Sevir.2G146600	5.77235	9.9571	24.4234	9.82979	8.88656	9.5409	10.8609	10.9556	6.62614	16.1228	38.0022	44.5333	43.4242	8.10445	10.5181	18.8556	9.46997	9.98004	12.7685	10.2218	10.9383	9.87958	30.9915	57.1587	55.431	47.5155
blue	Sevir.2G150100	3.64617	4.04058	1.98944	2.01988	1.90326	2.19467	1.87818	4.1195	4.39051	2.82256	1.58183	1.20825	1.30284	3.0167	3.23916	2.47945	2.30092	2.57661	2.45233	2.12634	4.23346	2.86881	1.92388	1.72803	1.47341	0.655184
blue	Sevir.2G152000	1.00431	0.881729	1.94811	0.885469	2.18824	2.16702	2.53271	3.97069	2.23489	4.55682	4.05301	1.72434	0.882657	3.56146	2.81592	2.85189	1.28756	4.75712	2.96553	4.05326	2.75999	3.01598	3.16316	1.32945	0.81102	1.08563
blue	Sevir.2G157818	0.565191	1.35568	1.37895	0.359227	0.578605	0	1.11303	0.518002	0.534833	0.787468	0.844418	2.26697	1.08876	0.489849	2.61516	1.7445	1.47802	0.241892	1.15481	1.90366	0.23914	0.482317	2.38977	1.67228	1.04879	1.42427
blue	Sevir.2G158600	3.5455	2.85928	1.81876	2.19131	2.5863	2.36655	2.9349	2.0892	2.68858	2.40587	1.82509	1.21753	1.20149	3.18379	2.97523	1.97176	2.2709	3.83003	2.6909	3.26773	2.27836	3.00803	2.00815	2.03157	1.15688	0.9632
blue	Sevir.2G164700	0.148784	0.389602	3.54233	0.524856	0.145345	0.635011	0.28808	0.372388	0.211278	0.209622	1.85347	4.84606	5.33087	0.201935	0.57526	0.29383	0.494418	0.20226	0.330169	0.58786	0.186834	0.0945617	0.65699	1.14275	2.27593	3.18568
blue	Sevir.2G166300	1.48694	1.86334	1.95796	1.08512	0.491542	0.517769	0.540457	1.80664	1.69689	1.20663	1.6424	2.03709	2.42702	0.617817	1.1148	1.66209	0.821789	0.431338	0.97174	0.760567	0.815951	1.01577	1.19117	1.5503	2.05476	3.47682
blue	Sevir.2G166600	13.0451	9.24291	6.18427	9.62563	13.2146	13.4925	15.3807	11.6015	10.7142	9.28921	8.19872	8.70998	6.57876	10.1737	9.701	6.81807	11.3575	11.7225	9.96602	14.5322	9.83316	8.91116	7.48468	8.05503	6.56892	4.27727
blue	Sevir.2G169700	0.160626	0.170056	0.0857943	0.0836127	0.168848	0.152148	0.076874	0.0727363	0	0.117748	0.302273	0.30505	0.315493	0.207002	0.225981	0.11652	0.105712	0.310133	0.177455	0.219722	0.111621	0.20492	0.303801	0.345221	1.03875	0.611607
blue	Sevir.2G176100	2.70656	1.13934	0.605156	0.496301	1.10645	2.30297	2.4013	1.39613	0.958092	1.5745	0.693453	0.158435	0.322174	1.70604	1.80797	0.571154	0.857818	2.02281	1.15059	2.04987	1.62238	1.20869	1.17115	0.91715	0.334049	0.328862
blue	Sevir.2G184100	1.80764	1.8705	4.47619	0.499666	0.220661	0.679167	0.0434813	2.59129	2.14083	4.13516	5.48687	8.08981	7.67752	0.949833	1.86357	1.27602	0.22541	0.252729	0.584721	0.360326	1.4516	2.37584	3.36417	4.49538	5.6333	6.34664
blue	Sevir.2G186800	0.688731	1.0251	2.09864	0.972376	0.485706	0.932574	0.992207	0.977291	0.877406	1.27388	1.31873	1.60426	1.9998	1.13112	1.79195	2.82359	1.54918	1.9874	2.12006	1.77618	0.931127	1.86484	2.69213	1.97002	3.84202	4.42806
blue	Sevir.2G186900	1.90931	3.36929	4.97888	1.69044	1.84568	1.71823	2.96462	3.85565	4.05195	5.65177	5.83563	4.58418	4.91987	1.7848	3.28565	5.18505	3.12891	2.03751	3.45049	3.61224	5.33676	6.12802	11.8479	10.0575	8.75676	8.70962
blue	Sevir.2G187300	60.8661	57.2626	89.6363	66.288	73.3507	70.0799	64.4232	53.3657	52.4246	51.2019	67.1139	80.9436	80.7354	68.772	65.2982	67.9307	70.6891	81.5856	73.4018	54.7495	66.6756	67.7022	84.0283	82.0568	96.5443	105.61
blue	Sevir.2G192500	14.7027	15.6454	20.987	9.92916	9.19312	8.88117	9.45135	17.1041	15.6189	19.1441	20.9231	24.5759	27.6381	15.5346	15.1695	15.2686	11.1983	9.87959	12.1155	10.6901	12.6134	16.2906	20.4868	20.0999	27.7357	28.8793
blue	Sevir.2G194800	0.699443	1.15252	4.64791	1.2259	1.49026	1.37686	1.01013	0.895096	0.785706	1.66212	1.45511	2.13826	3.55178	1.071	1.49551	3.08012	2.88964	1.23583	2.40186	1.85998	1.04345	1.88217	1.97976	1.36736	3.55768	5.18832
blue	Sevir.2G196600	0.716632	0.89992	0.858033	0.445328	0.481914	0.508901	0.494405	1.22948	0.759401	1.75692	1.81615	1.18783	1.57432	0.83062	0.933168	0.637618	0.783294	0.697141	0.706018	0.825776	1.24188	1.04247	2.70173	1.84886	1.82269	1.23958
blue	Sevir.2G198000	4.41836	5.39112	6.4792	4.20641	3.58841	1.96119	1.73627	4.07802	4.88068	6.32092	6.47009	8.15065	7.93381	6.18129	9.10077	11.5356	7.54567	4.40721	7.82948	3.21183	6.63793	8.44624	8.87916	10.2986	11.0955	13.9041
blue	Sevir.2G199300	0.0982827	0.303213	0.0524	0.196344	0	0.137497	0.050082	0.145431	0.18598	0.34936	0.505404	0.828713	1.07109	0.0596137	0.212856	0.200012	0.184438	0.145548	0.176666	0.0648397	0.204517	0.260342	0.122289	0.372041	0.645698	0.187941
blue	Sevir.2G200400	0.098041	0.0690321	0.382803	0	0.0320936	0.396953	0.0932273	0.189081	0.092903	0.136599	0.184483	0.303956	0.431411	0	0.222111	0.136631	0.0429113	0.0419657	0.073836	0.094823	0.31255	0.168745	0.456869	0.29009	0.760711	0.989266
blue	Sevir.2G200800	4.29127	4.50797	8.40304	4.21718	3.76993	3.87613	3.47798	4.1427	4.03653	4.78822	5.48099	7.55042	8.44992	4.62361	5.20763	5.48116	4.02373	3.51407	4.33965	2.55897	4.93041	5.51083	6.47915	9.15129	10.8161	11.3301
blue	Sevir.2G205600	1.02429	1.96932	2.57454	1.30573	1.33	1.66417	1.4205	1.90372	2.07611	2.06251	2.54101	4.20095	3.78188	2.80434	2.33097	2.20498	2.2715	2.39004	2.28884	3.13759	3.26451	2.46282	4.20444	4.20296	4.46682	5.91413
blue	Sevir.2G207700	0.215036	0.153974	0.272342	0.0845005	0.0659896	0.121127	0.142338	0.308825	0.222955	0.391846	0.608912	0.836079	0.943807	0.16592	0.323896	0.144715	0.24909	0.173501	0.189102	0.175208	0.506069	0.194191	0.859903	1.17256	1.37122	1.216
blue	Sevir.2G207800	0.257587	1.04273	0.444738	0	0.524807	0.16482	0.162129	0.901345	1.12896	2.14261	2.01977	2.23368	1.807	0.219669	0.57053	0.361286	0.21632	0.349437	0.309014	0.112654	0.441705	0.333059	1.35593	1.26685	1.48654	1.51647
blue	Sevir.2G207900	0.953616	6.41626	31.8342	2.09339	2.84225	9.67769	5.74517	5.65934	4.69758	13.0267	16.4523	31.2352	35.8886	2.21823	5.50789	2.6165	1.36794	3.66073	2.54839	6.30297	2.60414	6.98647	17.612	27.9463	30.671	38.7888
blue	Sevir.2G208500	147.772	127.468	179.117	78.5531	69.3543	67.9085	65.5645	144.182	143.448	160.473	171.36	212.186	200.537	183.229	121.28	163.418	108.909	71.3729	114.567	63.1926	151.717	158.675	179.355	225.089	264.97	306.502
blue	Sevir.2G209700	1.55193	1.68721	3.15212	1.17815	1.53869	1.90464	1.72963	1.81687	1.08488	2.07099	2.42639	2.86814	2.29657	2.98579	2.06868	2.47114	1.85678	2.18985	2.17259	1.39104	2.18843	2.31449	3.2871	4.21619	4.34915	4.1139
blue	Sevir.2G211000	0.875111	2.52035	20.6604	1.1905	1.44556	1.32072	2.00734	6.26815	7.52039	17.3274	21.2891	23.8343	26.0153	2.91313	2.36296	2.40612	1.7082	2.11615	2.07682	1.06111	5.94013	12.793	21.3943	19.5456	19.904	24.2876
blue	Sevir.2G212580	1.75381	3.59655	6.51188	3.72065	2.96531	2.5865	2.58733	2.90895	2.88827	2.73501	3.7002	6.22618	6.77461	2.84298	3.80378	5.70726	2.88878	4.71067	4.43557	3.66843	3.93469	4.43601	4.84239	7.21852	11.2526	11.4963
blue	Sevir.2G213900	3.97768	8.50153	6.79598	4.45388	3.38971	2.79652	2.1657	5.45395	6.41348	5.91089	5.96925	8.66907	8.87415	4.07371	8.37938	7.08651	5.2369	3.07978	5.1344	2.06018	5.99724	5.83382	8.19638	7.21284	8.9723	9.91002
blue	Sevir.2G214700	1.36931	2.1121	2.85796	3.45358	2.78339	2.1003	1.59993	2.01428	2.09394	2.61912	2.55694	2.78487	3.41286	1.30306	2.58376	4.27735	2.81832	3.26313	3.45294	2.42693	3.08189	2.53408	3.57721	4.83882	4.91872	4.7005
blue	Sevir.2G215200	0.404638	1.40686	2.08852	1.72298	0.917143	0.503524	0.654631	1.68483	1.90655	1.48304	1.92806	3.60255	3.55841	0.878175	0.903093	1.27425	1.17575	0.203773	0.88459	0.199633	1.56693	1.222	1.19423	4.05144	4.52691	3.09039
blue	Sevir.2G219700	32.8553	34.8539	80.0721	26.6457	47.1609	98.5467	124.01	41.882	38.2706	69.5306	94.9951	114.008	112.991	47.8238	42.2386	33.0561	34.0022	57.6748	41.5777	145.097	63.5394	65.6371	111.538	148.502	168.795	164.549
blue	Sevir.2G220500	2.80538	2.95218	4.00435	2.20781	1.88065	1.63796	1.70171	3.08847	3.27706	3.72972	3.75929	4.93737	5.49873	2.42918	2.74426	3.3925	3.39131	3.02033	3.26805	1.9099	2.75487	3.46464	3.93301	4.97181	6.39466	6.42328
blue	Sevir.2G220800	1.00145	1.30296	1.70691	0.543936	0.72786	0.782046	0.801021	1.03008	1.21834	1.26733	0.903746	1.53345	1.69529	1.49546	1.06788	1.78893	0.748906	0.836768	1.12487	1.20697	0.734573	1.43423	0.996692	1.3903	1.47879	1.69728
blue	Sevir.2G222600	1.79362	2.77769	5.65062	2.59046	1.57331	1.68118	2.39849	2.42119	1.81907	2.10855	2.94205	6.57791	6.92001	2.21804	5.2996	6.77425	3.50417	2.1034	4.12727	3.06885	3.59993	2.21772	3.90916	4.37527	6.9029	8.54427
blue	Sevir.2G225900	0.81671	12.1942	79.1786	14.2737	12.3202	9.58182	4.53106	9.70801	11.1346	23.1907	48.9302	137.057	181.562	1.65207	15.2722	15.2529	13.2385	10.3382	12.9432	3.33061	14.05	12.8133	26.0393	61.7469	139.96	160.158
blue	Sevir.2G229900	0.165699	0.298579	0.51832	0.366917	0.57393	0.156067	0.158977	0.160175	0.155823	0.343305	0.629506	0.538604	0.775671	0.217201	0.346474	0.912549	0.462115	0.111789	0.495485	0.33954	0.155373	0.266689	0.309935	0.642058	0.810368	0.939841
blue	Sevir.2G231600	2.58832	4.23656	3.00267	2.46519	2.37323	2.72449	2.18645	3.88693	3.62728	4.8755	4.17151	5.66996	4.73443	3.57167	6.07991	6.55319	4.0037	2.87968	4.47886	4.40653	5.36399	7.18551	9.73975	10.0245	8.78514	6.99835
blue	Sevir.2G232000	5.49857	5.85307	8.47581	6.8218	5.27737	4.88851	5.88121	4.16046	5.41971	5.08557	4.51788	7.87939	9.75269	5.32846	8.58421	9.86251	5.95001	5.45225	7.08826	6.80639	7.01416	7.86381	6.96435	8.50857	12.1112	11.5247
blue	Sevir.2G233000	7.20684	32.9018	20.8237	6.25829	4.15056	2.17543	2.58124	28.1987	31.2015	39.8096	35.3032	46.2052	44.1785	6.4378	28.0454	15.3488	7.8447	6.57601	9.92317	2.66475	27.4581	28.63	36.0202	38.2908	43.1305	38.7607
blue	Sevir.2G233700	0.357462	0.250129	1.38087	0.225779	0.115354	0.109567	0.120611	1.29394	1.453	5.90179	9.84153	4.72493	4.23267	0.304472	0	0.171388	0	0.502571	0.224653	0.343619	1.38308	3.23477	7.81953	5.87015	4.16399	4.79636
blue	Sevir.2G234000	2.597	3.98903	6.26749	3.62251	2.09712	2.56246	2.79467	2.90891	2.72084	3.72103	4.97061	8.0249	9.20109	3.07916	3.98264	5.39713	4.23764	2.51322	4.04933	3.04125	3.49049	2.77575	4.25144	6.08046	11.1344	12.8276
blue	Sevir.2G236500	2.70017	5.57639	5.56339	1.92514	1.6337	1.65925	0.625818	3.13176	3.23646	2.40808	5.23568	6.4959	5.83371	3.35532	5.19757	4.29838	1.5676	1.31217	2.39272	0.654898	3.53753	3.06512	4.94592	5.59435	7.40769	6.68472
blue	Sevir.2G236900	2.74592	12.3612	17.9356	2.30311	4.40023	5.73345	5.91223	5.85844	5.62624	7.71443	11.939	21.3912	22.251	4.74086	16.6788	10.5001	4.43083	7.2339	7.38827	8.05675	7.00401	7.47758	13.284	16.8216	26.373	25.0949
blue	Sevir.2G237400	12.5918	11.7202	11.7941	9.56857	9.72358	10.2581	8.46472	15.5645	14.1568	23.8542	22.0471	33.6149	32.827	12.6999	18.2362	11.5425	10.1141	9.66272	10.4398	9.57308	16.8612	17.0387	25.3694	31.1136	41.8579	41.2275
blue	Sevir.2G237800	7.83066	9.35988	13.8645	9.39913	8.70417	6.02352	7.0964	7.32742	7.63766	8.47282	10.2624	13.802	14.6054	9.14952	11.1781	14.2684	11.7014	8.72592	11.5652	9.44655	8.99708	10.4372	11.8266	14.8213	18.3396	18.0894
blue	Sevir.2G239900	0.902488	1.35969	1.82061	1.39154	1.22116	0.963206	0.832106	1.8038	1.45073	2.15271	1.45971	1.63931	1.31051	1.76535	3.04283	3.45621	1.24084	1.69485	2.13064	1.32911	2.0192	2.46161	2.8742	1.89653	2.1102	2.76379
blue	Sevir.2G240000	1.72689	2.66495	4.63563	3.66305	2.75371	3.32386	2.06217	3.56613	2.90203	2.24636	2.49893	5.47001	6.27105	0.819495	3.38975	2.55338	4.35931	4.04061	3.6511	1.54049	2.06013	2.22489	1.77114	2.92491	6.38272	8.63
blue	Sevir.2G249000	0.034114	0.0337243	0.142304	0.0333917	0.102875	0.110015	0.0965873	0.015764	0.094762	0.0716412	0.0458747	0.0783782	0.078678	0.112151	0.0441001	0.02231	0.0846943	0.115345	0.0741165	0.092628	0.0656286	0.129181	0.104703	0.0752551	0.135376	0.167924
blue	Sevir.2G252500	10.1697	8.78027	14.6101	7.33783	4.93018	4.61357	5.62578	9.66514	10.047	8.4614	10.7262	14.1245	16.0528	15.8491	10.0186	11.6479	7.1111	6.10279	8.28726	7.02156	10.9453	12.0195	10.9195	13.3723	18.3791	20.4336
blue	Sevir.2G255366	0.559717	0.290043	0.206315	0.281568	0.200274	0.602529	0.811606	0.291039	0.527388	0.274743	0.184568	0.184282	0.0349493	0.308428	0.391984	0.325979	0.683292	0.379802	0.463024	0.557304	0.668361	0.363595	0.403133	0.114531	0.050339	0.149637
blue	Sevir.2G255700	10.7411	30.8731	16.3238	11.2332	11.6695	17.3312	22.0254	31.7635	30.3808	41.8312	45.3372	55.7943	55.224	16.0001	42.2823	27.2874	13.5865	13.338	18.0706	24.0492	44.5949	41.7468	67.9194	64.9949	70.616	75.8867
blue	Sevir.2G258500	7.59708	5.49629	67.3114	9.32298	11.6076	13.4421	14.8101	10.5592	11.6983	12.1198	23.3913	51.6022	68.9044	9.97473	8.65102	4.64326	7.93154	13.7009	8.75858	17.8832	9.9867	11.0657	12.1784	20.8647	44.3838	63.5587
blue	Sevir.2G262300	2.73445	3.2625	5.18366	1.57259	2.069	1.91733	1.78275	2.71073	2.27262	2.22625	3.4631	5.59965	7.33793	2.71637	5.03858	3.61355	2.501	1.54379	2.55278	2.47959	3.94745	2.87194	4.78948	5.96908	8.06478	8.38071
blue	Sevir.2G263000	54.7205	68.7108	50.409	34.893	52.5199	54.928	42.2836	61.9334	68.9656	77.0682	75.3006	92.9559	99.4859	37.9543	69.6255	45.4697	35.4423	42.5269	41.1463	36.9164	69.5023	61.5743	79.5725	73.1165	81.9656	93.768
blue	Sevir.2G265300	2.8837	2.04852	2.53359	1.86802	2.09712	1.85431	2.08129	2.23372	1.94493	2.89816	1.97509	3.16068	4.60285	3.22662	2.94105	2.72586	2.77964	2.13264	2.54605	2.4912	2.75599	2.09228	3.79149	3.42437	4.4285	5.90468
blue	Sevir.2G268100	0.16806	0	0.893668	0.0800083	0.0817573	0.080958	0.0796363	0.528087	0.158402	1.30665	1.25701	1.47583	0.730862	0.332281	0.255469	0.242944	0.115322	0	0.119422	0.339729	0.418113	0.321701	0.937805	0.61811	0.764697	0.849712
blue	Sevir.2G268800	0.275305	0.480726	2.80589	1.00055	0.446897	0.431489	0.179642	0.164994	0.949941	0.629781	1.47826	4.77422	5.06242	0	0.128153	0.371418	1.15854	0.138975	0.55631	0.408453	0	0.122182	0.57243	1.51043	1.3896	2.66179
blue	Sevir.2G274100	1.23083	14.6116	96.5172	0.840906	0.349139	0.112083	0.284772	11.3967	10.2161	36.0525	67.4888	134.633	168.547	0.521942	7.8492	6.49175	0.902552	0.498016	2.63077	0	2.35366	4.89581	18.1369	34.0005	65.5806	83.9491
blue	Sevir.2G276700	1.64073	1.35005	1.96952	1.04515	0.877464	1.43919	1.04874	2.05267	1.74873	1.67275	1.61851	1.96626	2.02543	1.83182	2.61274	2.34026	1.34686	1.58972	1.75895	1.42045	1.93792	2.48628	1.86457	1.92322	2.7729	3.07536
blue	Sevir.2G276900	2.92731	1.90387	1.86439	1.96352	1.79634	1.56724	1.44724	2.67344	2.16041	2.25252	2.67913	3.7468	4.134	3.7077	2.5064	2.26789	2.80718	2.54543	2.54017	2.0096	3.25314	3.00253	4.29489	3.82217	4.92719	5.63838
blue	Sevir.2G277600	0.299888	2.40895e-07	0.288548	0.100921	0.101611	0.146054	0.247806	0.0490431	0.146008	0.212719	0.6214	0.434688	0.938313	0.341527	0.406316	0.0682275	1.76858e-07	0.129413	0.0658803	0.294386	0.533394	0.126468	0.262941	0.232166	0.622454	1.21581
blue	Sevir.2G278100	2.06945	2.03285	1.80358	2.55982	1.77496	1.79719	1.4825	2.31129	2.01938	2.21507	1.21476	1.13099	1.04601	2.76805	2.53027	2.68966	2.35306	2.17233	2.40502	2.56771	2.12642	1.96268	2.60325	1.29892	1.18705	1.34498
blue	Sevir.2G282100	28.6241	37.0509	38.3337	20.934	23.1003	19.8558	19.6724	30.9515	30.4663	35.825	33.5375	37.5037	37.7039	30.4104	42.9907	40.4213	22.2043	25.2574	29.2944	17.8196	33.3627	32.3018	35.3429	39.5365	46.4025	42.7792
blue	Sevir.2G284700	15.1132	13.5146	23.6149	11.2823	11.2672	9.10866	8.76247	15.6801	15.0352	17.6162	20.1695	26.3632	25.2528	18.9504	18.8243	20.6265	15.97	13.7428	16.7798	11.1416	18.2583	21.9908	24.2164	29.5428	36.6082	38.6626
blue	Sevir.2G286900	0.287633	0.17046	0.218305	0.123501	0.120531	0.199029	0.0427097	0.154841	0.158957	0.0569705	0.43311	0.392936	0.571261	0	0.169448	0.0559463	0.273928	0.060301	0.130058	0.353956	0.11135	0.0536833	0.215459	0.576274	0.550701	0.565022
blue	Sevir.2G287500	7.95699	4.70851	3.04309	7.71459	5.13228	9.81117	8.768	6.92637	5.49295	4.53463	4.21669	4.26519	3.08799	9.85086	5.34275	3.25419	8.27096	7.9293	6.48482	11.5641	10.1876	8.88176	6.68751	5.41673	5.37771	2.86796
blue	Sevir.2G287900	18.5854	26.9794	49.7012	19.9022	19.0893	14.4275	14.7258	19.9963	22.007	27.8686	36.0139	59.7792	64.5568	16.6167	25.3172	35.7022	22.9426	20.4612	26.3687	15.4843	18.3838	19.1415	27.8734	45.2425	59.7975	60.2683
blue	Sevir.2G289500	0.0647462	0.199405	0.37915	0.19095	0.131306	0.21557	0.0639248	0.133082	0.153637	0.135397	0.449927	0.753538	0.862079	0.16752	0.305585	0.431735	0.290564	0.13476	0.285686	0	0.167464	0.291671	0.205042	0.578396	0.907688	0.769438
blue	Sevir.2G289900	2.43794	0.0798817	4.25014	0.227748	0.790207	0.73643	0.229113	3.25238	1.26083	12.034	12.132	8.77544	5.79152	1.31836	0.409525	0.520589	0.818389	0.897574	0.745517	0.310151	0.917548	2.11331	24.9541	10.5253	7.77664	6.58325
blue	Sevir.2G290000	0.569523	0.0412967	0.259163	0.159832	0.164299	0.265015	0.355831	0.225255	0.115406	0.626816	0.788401	0.450362	0.380231	0.621725	0	0	0.155849	0.22067	0.125506	0.174776	0.101916	0.261179	2.34956	0.823699	0.371434	0.305701
blue	Sevir.2G290100	7.38427	0.0931673	2.4883	0.267016	0.508384	0.47424	0.221538	2.6816	1.56373	9.89803	8.45425	5.64853	5.5059	5.49661	0.191164	0.384314	0.0560243	0.424073	0.288137	0.307259	0.837041	2.13802	21.8973	11.9423	7.10589	5.87755
blue	Sevir.2G290300	0.735173	0.643931	1.30451	0.169222	0.404126	0.534782	0.222687	1.46926	0.591344	6.18572	6.18542	4.20144	2.59483	0.446484	0.547305	1.63609	0.22106	0.253656	0.703602	0.478324	1.24081	1.16478	19.7174	9.6753	3.67434	2.94188
blue	Sevir.2G291200	0.533261	1.4115	1.94329	1.24588	0.901259	1.12397	1.20248	0.930671	0.919245	1.91278	3.5783	5.34751	4.94807	1.03359	2.01352	2.54367	1.28717	0.929234	1.58669	1.40871	1.48949	1.82919	3.07004	5.53073	4.91069	4.40821
blue	Sevir.2G291300	14.7554	20.5339	37.1041	21.9815	15.5044	15.3143	15.1623	14.7262	15.5042	18.0394	20.8972	31.9821	32.7472	22.4968	25.9147	32.8087	28.0334	18.6208	26.4877	17.7041	22.4013	23.4322	28.4	33.3725	41.6073	44.9025
blue	Sevir.2G294800	2.13543	3.23613	4.96529	2.20117	1.37934	0.685004	0.255273	3.31661	2.79575	5.06895	4.59428	5.09917	6.34079	1.56483	3.83681	3.92795	2.21295	1.91484	2.68525	0.570248	2.37276	3.18079	5.81844	5.64512	5.63647	6.56984
blue	Sevir.2G296000	4.188	16.1572	14.5361	3.81209	4.27682	5.74015	4.2248	8.48714	9.86207	12.8788	15.5084	29.8096	32.0709	5.77017	15.185	8.91338	4.77023	3.91707	5.86689	4.33269	9.88622	10.0274	14.3381	17.8865	28.5442	36.9251
blue	Sevir.2G296500	5.10456	24.5493	188.965	21.1317	62.1529	92.7234	116.859	12.0511	9.84769	24.1096	47.1847	110.78	147.732	6.31616	29.4952	21.3078	26.8514	71.4724	39.8772	127.328	7.53198	12.8466	32.1829	82.4099	161.783	222.164
blue	Sevir.2G297800	53.0399	48.5518	42.4534	63.7097	67.4965	59.445	67.2952	52.9015	54.154	57.1322	33.106	30.3005	31.9208	62.43	67.8551	57.0555	74.037	68.0581	66.3835	66.1507	41.8815	53.5889	56.4033	26.237	32.142	32.1666
blue	Sevir.2G298100	3.66021	9.0952	9.91537	2.8373	1.43112	1.3413	1.3404	6.12541	6.44423	9.56782	9.80761	12.7607	15.0181	3.66768	9.05166	6.62558	3.05572	1.79373	3.82501	1.98636	7.62284	8.01941	12.0755	12.4827	17.6057	18.9216
blue	Sevir.2G298700	33.2557	32.3044	41.5224	22.9761	22.4696	19.3175	21.955	33.647	35.6475	38.1247	38.7235	44.4387	43.185	35.4876	34.6522	36.4767	25.9166	28.178	30.1905	25.0038	36.65	33.375	36.8314	46.1219	54.5719	53.7441
blue	Sevir.2G301800	1.61922	2.03626	1.838	1.26431	1.89591	1.12538	2.94015	0.76071	1.39459	1.5753	3.02148	4.37699	4.47268	0.745792	2.37926	2.09012	1.36286	1.20707	1.55335	1.77475	0.818949	1.18569	2.29666	1.95204	5.56026	5.36458
blue	Sevir.2G302800	2.49928	4.98992	7.27393	2.4821	3.15065	2.5406	4.25268	3.2114	2.72938	3.41413	5.54849	10.7018	12.4685	1.97786	5.24682	4.9957	2.71127	4.22114	3.97604	2.25878	3.26601	3.66031	4.29779	4.62779	6.6753	10.9893
blue	Sevir.2G304300	1.54364	2.12019	10.5162	2.48729	2.22834	1.50956	1.36638	3.56803	4.68491	7.55797	13.4397	23.1168	25.786	2.39904	3.76676	3.71682	3.38856	2.64436	3.24991	2.2962	3.75227	6.87836	11.2006	13.4641	18.7893	22.7574
blue	Sevir.2G304400	15.4129	18.5973	26.9456	7.81255	9.56423	11.5404	11.57	15.9868	14.006	15.5914	17.8968	25.3728	29.2821	18.7299	21.8319	22.8716	11.1168	11.8158	15.2681	14.4355	17.2014	18.7415	20.5907	25.4044	32.3921	34.7464
blue	Sevir.2G304800	0.046007	0.144406	1.11866	0.135823	0.0902157	0.131647	0.184957	0.0929273	0.26186	0.0674515	0.807606	1.83425	2.8491	0.247933	0.435072	1.03003	0.769628	0.443591	0.747748	0.583374	0.250345	0.182117	0.236562	0.488393	1.45982	3.03061
blue	Sevir.2G305900	42.8094	42.0715	34.0174	49.7484	56.6796	53.6647	57.1352	37.8219	41.0795	36.0804	22.79	21.1857	20.9438	52.4237	52.6316	46.905	55.162	51.8133	51.2934	58.9334	40.297	43.7132	39.4408	23.4631	26.0656	22.8932
blue	Sevir.2G306300	1.48109	1.30463	1.15232	1.28698	1.6001	1.1792	0.581893	2.00107	1.73376	4.8859	5.38365	4.89028	3.0757	2.72617	2.49562	1.37629	1.58049	1.66688	1.54122	1.34572	2.24771	2.74415	4.71704	6.09885	4.67063	3.64797
blue	Sevir.2G306400	5.55469	5.89719	3.44877	9.08506	10.8836	9.0951	3.92563	8.52722	9.09769	15.0932	12.5667	9.90222	7.38909	8.68562	5.90645	4.39516	9.97814	7.30064	7.22465	5.7019	7.82084	10.7797	14.2416	16.2629	9.08914	7.39263
blue	Sevir.2G306500	27.1236	30.7814	20.1124	48.0315	39.964	19.6411	8.274	63.2767	70.4919	101.974	90.1879	87.9937	64.1214	38.3088	20.8936	19.3558	40.7466	27.9864	29.3629	8.39085	36.1663	47.1615	77.302	81.5765	70.2501	54.9451
blue	Sevir.2G307200	0.230203	0.0939767	0.0974857	0.131888	0.470249	0.130778	0	0.375327	0.173703	0.390331	0.273448	0.340451	0.447267	0.565292	0.396923	0.241695	0.304068	0.06632	0.204027	0.0687663	0.352217	0.3002	0.882461	0.84435	0.86154	0.288459
blue	Sevir.2G307600	1.40941	0.857647	0.436103	1.43348	1.9466	1.19369	1.13865	1.28327	1.07585	2.23353	2.40084	1.88202	1.60128	2.55909	1.51167	1.71983	3.15784	2.15635	2.34467	1.93354	3.18313	3.15092	5.85915	6.8493	5.10414	4.79778
blue	Sevir.2G307800	0.139818	0.216048	0.0654414	0.269375	0.195535	0.0546941	0.140919	0.18689	0.113615	0.283743	0.657297	0.780754	0.586507	0.51621	0.193581	0.458331	0.249089	0.30308	0.336833	0.267602	0.263746	0.502787	1.14816	1.2127	0.94402	0.711832
blue	Sevir.2G311700	4.16341	4.37549	5.2509	3.4855	4.74365	5.44429	6.47593	4.92819	3.89294	4.59527	4.28589	5.82074	6.42683	5.46657	5.13715	4.87798	4.2831	5.0234	4.72816	7.2742	4.72845	5.15732	4.84011	4.37186	6.90055	8.42685
blue	Sevir.2G311800	9.69992	19.5342	18.6963	8.25867	6.05992	3.7285	3.47167	10.6323	11.4981	11.5559	12.5626	17.6654	19.6933	8.23347	22.0216	17.7296	8.41531	5.66935	10.6047	4.17035	12.9885	12.7044	16.0105	19.8339	23.2891	24.8701
blue	Sevir.2G313600	3.54235	3.44598	5.59826	4.3357	2.97788	2.44215	3.37319	4.59212	4.02729	5.11279	4.86911	9.21008	8.92659	4.48681	5.61443	5.20822	5.0124	3.66193	4.62752	4.01864	6.0532	5.99205	7.22627	8.9022	10.2743	11.6556
blue	Sevir.2G314000	1.48206	2.06478	1.9973	1.39452	1.67333	1.47189	0.91808	0.916035	1.19432	1.39246	1.25272	2.07119	2.55548	4.86077	4.65498	3.96627	3.33836	2.01685	3.10716	1.71033	3.46109	3.88701	5.40751	4.15036	6.90411	8.42793
blue	Sevir.2G314500	17.9498	29.1316	40.8626	22.158	16.6651	13.1092	11.006	19.4586	18.4717	22.5729	27.3906	35.4711	35.391	16.3344	29.8542	39.8167	20.7934	17.7836	26.1312	11.136	18.9703	21.9183	25.147	32.7549	41.3656	42.1113
blue	Sevir.2G316201	1.35113	1.86847	3.50951	1.71492	1.29828	1.83498	2.10486	1.93861	1.77028	3.05529	2.7191	4.4033	4.90247	1.25965	2.59325	5.13404	2.19929	2.35122	3.22818	1.65685	2.40585	2.99193	3.66149	4.72597	7.01314	7.91191
blue	Sevir.2G316300	3.30991	4.66164	6.9428	3.0397	4.67289	3.26641	4.21249	4.13122	3.84618	6.36015	6.17388	7.93831	9.17169	5.10535	6.36332	8.67934	5.17232	4.86099	6.23755	5.27388	4.62479	7.58881	7.68237	8.83331	11.9499	14.4235
blue	Sevir.2G317800	6.55264	6.05009	6.40875	6.34017	3.16823	2.39248	3.32436	5.74582	7.11578	6.04159	33.0453	5.87954	4.40236	4.0994	2.78751	2.59675	6.89124	2.40156	3.96318	2.53352	2.82973	3.4856	3.7214	41.7033	2.81667	2.4615
blue	Sevir.2G322900	9.81926	9.95905	6.81423	11.7948	19.6221	14.1182	4.01286	14.1477	11.0882	5.15095	3.83059	5.19424	4.82163	12.0923	9.93183	6.89717	16.4726	10.6187	11.3295	1.71559	12.5615	8.87746	3.67099	3.99961	4.94927	7.09047
blue	Sevir.2G322950	43.9972	36.4044	23.6545	31.5686	41.8625	38.0817	13.4378	24.7192	34.7651	9.696	10.2476	6.47969	7.85079	47.9281	27.4699	28.8207	87.6254	44.2897	53.5786	10.0023	49.5979	43.3197	17.6992	12.627	16.6641	17.5175
blue	Sevir.2G324500	0.764516	0.932742	1.54606	1.45616	1.27534	1.50705	1.35341	1.29367	1.11606	0.94365	1.44853	1.56676	1.45011	1.85634	1.3216	1.1002	1.14965	1.0292	1.09302	0.649817	1.1825	1.1379	1.41419	1.25209	1.46466	1.86467
blue	Sevir.2G329100	0.467482	4.5936	20.3644	1.39043	0.338731	0.266595	0.180631	3.44757	3.12376	12.4815	21.8367	40.1822	47.0713	0.239208	3.20619	2.45306	1.57441	0.647435	1.5583	0.253899	2.60593	3.48187	12.8534	22.7958	41.5174	47.6412
blue	Sevir.2G331200	4.04229	10.94	12.7654	6.11434	6.82013	5.96717	5.84294	4.85242	4.89442	5.72338	6.5474	11.9307	14.121	4.98085	11.9291	13.6553	7.01211	8.43689	9.70143	6.82283	5.54841	6.60144	7.40065	11.3677	15.6464	17.9135
blue	Sevir.2G333300	0.821515	0.396662	1.71453	0.732357	0.833277	1.13295	1.31421	0.712257	0.351202	0.528887	1.09799	1.71564	1.19483	0.692732	0.309607	0.899951	0.388505	1.28142	0.856624	1.55878	0.393591	0.775298	1.32796	0.889783	1.84389	2.38801
blue	Sevir.2G335600	11.8997	25.6237	103.993	20.9722	12.0261	10.5742	14.3259	23.3429	24.1193	34.5249	47.9733	71.2344	86.3173	7.58143	27.2034	66.0395	18.83	8.14683	31.0054	15.7061	19.259	22.5676	35.0102	53.0337	70.5631	84.5891
blue	Sevir.2G336200	0.382749	1.70513	1.79354	0.633059	0.132438	0.369619	0.561335	0.767024	0.557934	1.56483	3.90507	3.69437	4.38957	0.92004	1.22633	1.519	1.09632	0.529915	1.04841	0.765582	1.38251	1.93749	6.05064	4.74416	8.06344	8.12815
blue	Sevir.2G342300	9.92611	30.4205	20.0862	11.1904	8.75112	10.4379	5.25833	16.9109	18.7059	20.5116	25.7851	28.714	28.2626	11.1745	26.359	19.4955	9.12486	9.38576	12.6687	5.40679	15.731	16.8998	23.1939	25.7978	28.9743	28.5943
blue	Sevir.2G342500	0.202364	0.410454	1.38839	0.294098	0.312548	0.572099	0.096672	0	0.191078	0.423181	0.755268	1.49731	1.77535	0.137577	0.81301	0.92607	0.411165	0.575275	0.637503	0	0.394956	0.265077	0.763238	0.914065	2.37813	2.95317
blue	Sevir.2G343300	8.28862	5.7848	4.07204	6.28244	7.41792	6.64321	7.77865	7.22415	7.68036	5.92289	5.26649	3.83828	4.2011	8.69114	6.94676	6.56773	7.28442	8.69227	7.51481	9.72711	7.30434	8.1339	7.08319	6.03144	5.36193	4.57796
blue	Sevir.2G345300	1.56035	1.18944	0.690541	1.79387	2.41888	2.51205	2.50254	1.5826	1.33959	1.10537	0.542839	0.421666	0.383119	2.73534	1.59992	1.14213	1.6104	2.786	1.84618	2.78751	1.9836	2.35534	1.08079	0.814851	0.583572	0.386527
blue	Sevir.2G345800	3.16959	2.93983	7.27346	3.51014	2.42595	2.15651	2.4718	3.65209	3.62755	4.39079	4.83246	6.66305	6.5642	3.74505	4.09321	5.71864	3.62018	3.92308	4.42063	2.6939	2.81494	3.04028	3.84003	4.69704	6.58399	6.66876
blue	Sevir.2G346300	9.35289	7.09108	8.47458	10.6573	13.2654	6.77287	6.01264	7.94121	9.25831	4.1882	4.769	4.45854	2.81506	11.9224	7.81013	10.1838	13.5057	12.5701	12.0866	9.08493	7.1513	9.00606	5.90913	7.23933	4.34668	4.63925
blue	Sevir.2G352100	1.10917	0.78728	0.639584	1.02539	0.741647	0.609007	0.861172	1.12655	1.2459	1.09845	0.585183	0.368427	0.411112	1.16473	1.15621	1.54748	1.03067	0.880707	1.15295	1.24751	1.47009	1.18624	1.19049	0.415872	0.408452	0.236886
blue	Sevir.2G353100	33.2632	23.1847	23.0646	27.0832	37.5091	34.0378	32.1117	28.412	29.8239	37.6734	22.2221	25.3066	30.6288	16.7702	13.5436	9.17484	13.6874	18.5315	13.7979	25.0249	17.3391	16.4324	12.6458	10.0115	8.92864	8.12981
blue	Sevir.2G353500	160.665	129.009	164.341	161.927	189.256	157.674	172.473	154.167	155.702	148.528	86.4362	72.5652	79.5977	169.765	148.329	159.268	183.046	187.471	176.595	177.981	130.237	145.071	135.044	80.5203	72.6038	92.0752
blue	Sevir.2G358100	0.182807	0.11436	0.116565	0.0718876	0.0179033	0.0344539	0	0.205017	0.172397	0.257157	0.100154	0.370732	0.372472	0.141683	0.0480784	0.124864	0.0239376	0.107925	0.0855753	0.0240401	0.307583	0.14081	0.317678	0.207859	0.513922	0.532642
blue	Sevir.2G359400	0.345977	0.711211	1.00976	0.403711	0.523243	0.433732	0.383085	0.210122	0.326806	0.799405	1.1515	1.3367	2.02105	0.156321	0.843059	1.03766	0.368402	0.525874	0.643978	0.571251	0.216266	0.894776	0.868203	1.00385	1.4481	2.49719
blue	Sevir.2G361500	3.12643	1.91345	2.25555	2.76887	2.78347	2.4705	2.37145	1.93245	1.82839	2.70117	1.79599	1.09861	1.40247	4.43843	3.30903	4.53654	3.16253	1.65327	3.11745	2.87898	2.71195	3.26077	2.6547	2.43395	1.47811	1.40286
blue	Sevir.2G362100	2.76776	3.68242	16.4879	3.08226	3.51459	4.13363	5.18541	2.7988	2.81434	4.04563	4.78253	10.5176	15.0217	2.69517	3.66069	4.71725	3.80817	4.32753	4.28431	5.99622	3.3704	3.36279	3.78944	6.18388	11.0315	16.2203
blue	Sevir.2G362200	0.0872913	0.363141	0.558725	0.178229	0.275635	0.371371	0.34205	0.249703	0.496641	0.306306	0.452202	0.60832	1.31762	0.299801	0.405317	0.121695	0.117565	0.196095	0.145118	0.253895	0.22722	0.619192	0.379687	0.39718	1.0485	0.830382
blue	Sevir.2G363000	35.2778	35.7126	36.8916	33.0776	21.3067	17.6516	15.3903	37.6658	31.8029	43.8289	46.7771	46.19	51.1702	31.6503	33.7746	41.5233	36.7923	24.4301	34.2486	16.3125	38.1111	39.3194	61.6269	63.7218	75.1567	74.6981
blue	Sevir.2G363200	26.8439	195.563	325.126	36.6813	9.83477	1.83219	0.533716	88.332	105.504	137.896	175.254	254.925	276.122	10.0613	130.822	225.149	58.8445	12.6849	98.8928	2.44371	37.7402	45.4163	70.1052	114.106	155.494	171.301
blue	Sevir.2G363400	1.29298	0.869828	4.22939	0.506426	1.43777	1.34211	1.50844	1.59686	1.88193	1.54892	1.86971	1.78676	3.86372	1.45603	0.872316	1.95645	1.16124	0.91476	1.34415	1.01547	1.17025	1.16407	1.21029	2.03924	3.84162	4.08908
blue	Sevir.2G364600	5.25054	7.61376	10.8203	7.36513	5.95346	6.2257	5.05048	5.5809	7.45076	4.40371	5.88842	7.72393	8.61797	12.6251	13.606	9.93258	7.92161	5.35258	7.73559	4.50473	12.822	10.6043	11.5282	10.3393	17.6778	16.6242
blue	Sevir.2G368500	12.2626	22.1855	24.5944	11.5522	11.5248	7.49614	6.75585	16.1258	17.271	20.8921	25.0101	30.4629	30.656	11.4721	24.9776	21.3804	11.8986	11.8995	15.0595	7.59338	18.6531	21.567	30.43	38.1246	38.8819	40.5757
blue	Sevir.2G369300	7.33762	16.7277	72.6492	10.2081	8.1336	8.67173	9.7016	18.5023	17.31	38.1803	76.0841	115.345	135.733	37.8647	33.1135	28.5752	11.2962	10.5632	16.8115	11.8901	43.8848	45.2627	87.6659	128.049	185.057	209.023
blue	Sevir.2G370000	0.209828	0.306283	0.390561	0.203977	0.463413	0.454905	0.26433	0.407257	0.217712	0.323598	0.451323	0.313337	0.667458	0.730282	0.505507	0.640593	0.4067	0.514475	0.52059	0.61117	0.319615	0.543137	0.580929	0.699603	0.683625	0.868474
blue	Sevir.2G370800	0.759543	8.92759	7.61776	6.39803	3.02686	1.86858	2.73614	4.71235	4.94351	4.82569	6.84163	11.0621	10.2934	0.90894	12.7626	10.4223	8.7855	5.01548	8.07444	3.77155	10.0735	9.7811	6.96398	11.4139	12.2513	13.7023
blue	Sevir.2G371100	61.2513	47.2497	79.862	49.6417	52.576	55.1326	58.4257	53.3659	48.6382	56.4177	65.621	93.1869	98.2866	67.9598	55.4545	48.8868	57.0667	59.0049	54.9861	63.8559	62.0864	66.34	75.9596	93.5149	118.586	132.253
blue	Sevir.2G373600	63.9925	53.4885	38.3141	61.3622	59.0022	51.4804	45.6815	65.7124	67.709	57.3117	45.0085	38.8638	32.8587	56.3703	47.6972	45.2283	58.2153	58.0381	53.8273	46.787	66.2203	66.2215	53.8848	41.9203	36.3153	34.6395
blue	Sevir.2G376100	1.53251	2.39656	3.1291	0.890591	1.26561	1.30014	1.09727	2.09356	1.69023	2.61327	3.15141	4.52167	4.1896	1.51635	2.25259	3.31489	1.67143	2.26536	2.41723	1.80657	1.65989	1.54653	1.95902	2.23179	3.23092	3.81149
blue	Sevir.2G376600	0.246799	0.424159	1.2988	0.162635	0.125894	0	0.199391	0.353335	0.077609	0.170443	0.138432	0.917129	1.06074	0.266292	0.119291	1.36638	0.318558	0	0.561646	0.168346	0.216562	0.158352	0.20317	0.538994	1.51149	2.12501
blue	Sevir.2G376800	1.30867	1.13279	4.27442	2.29613	1.50878	1.80227	0.907955	1.11281	1.25931	1.06191	2.04058	3.71408	5.09596	1.07638	1.88786	2.71844	1.8163	1.35584	1.96353	0.964099	1.01024	1.42544	1.70731	3.76814	5.18242	6.96965
blue	Sevir.2G376900	4.86471	5.83083	8.07159	5.32232	3.17548	5.25261	2.93555	10.0202	8.4197	5.80725	12.5804	7.02164	11.9253	7.31954	7.14745	6.35437	7.78971	6.85472	6.9996	4.98333	6.16477	8.96045	8.55807	12.096	12.7602	13.8816
blue	Sevir.2G379800	5.44276	13.592	24.5425	3.84236	2.91316	2.28317	1.9151	16.995	12.9736	34.185	45.3698	62.1825	59.2399	4.90397	11.617	11.1905	5.12653	3.40947	6.5755	2.28044	9.92815	14.5898	43.4531	67.6949	77.6046	85.4597
blue	Sevir.2G379900	0.835322	0.861372	7.84159	0.549858	0.28217	0.197143	0.441867	3.90499	2.14017	10.0968	20.0247	26.7685	29.4033	1.35425	2.58886	2.89688	0.580263	0.64322	1.37345	0.537924	2.53217	5.5864	15.3054	27.1997	36.1981	36.6396
blue	Sevir.2G380500	5.09073	6.08813	16.6849	5.59115	10.3773	16.4098	18.6879	6.14416	5.3999	8.37484	9.07939	12.6915	17.2943	7.78584	8.20107	8.26616	6.53585	13.8454	9.54915	21.2694	9.16039	8.4967	11.682	15.5361	21.289	23.9303
blue	Sevir.2G380900	1.56143	1.21591	2.26047	1.16468	0.798496	1.0896	0.820294	1.25129	1.51606	1.23871	1.93962	3.09548	2.43388	1.83297	1.69707	1.83033	1.146	0.931095	1.30247	1.12833	1.88622	1.73796	2.5849	2.981	2.84457	3.37062
blue	Sevir.2G381000	0.45602	0.289724	1.2191	0.347833	0.355139	0.451303	0.218801	0.377264	0.426894	0.533423	0.836913	1.21737	1.15911	0.500227	0.884112	0.469554	0.52659	0.320312	0.438819	0.343003	0.354106	0.879699	0.618028	0.96432	1.12826	1.24322
blue	Sevir.2G382500	9.70447	9.33692	11.0712	11.0553	10.9229	12.7835	11.7662	10.6784	9.95544	10.7293	6.71168	5.56288	5.87477	6.72073	6.90107	11.3396	10.7084	9.94126	10.6631	9.86238	9.18239	6.64337	6.8187	4.02483	5.29602	4.94922
blue	Sevir.2G384600	0.315544	0.063278	0.794223	0.0592043	0.182971	0.352228	0.18112	0.45738	0.351372	1.12277	1.70666	2.1937	2.67881	0.161492	0.501918	0.25263	0.320355	0.532392	0.368459	0.420191	0.4641	0.570483	2.65413	2.56539	2.39015	2.96098
blue	Sevir.2G384900	0.322268	0.86984	1.56641	0.0641647	0.477633	0.667166	0.441131	0.36103	0.363643	0.537327	0.41933	1.55451	2.24531	0.431024	1.02469	0.248006	0.329413	0.915314	0.497578	0.373009	0.250736	0.743322	0.956303	0.680673	1.93409	2.53831
blue	Sevir.2G385000	2.73475	1.50371	3.19077	2.62509	2.43726	2.36824	2.44042	2.22671	2.13585	2.63616	2.2626	3.41854	4.95165	2.96545	2.34558	2.77614	2.25409	2.80401	2.61142	2.67238	1.60446	2.31677	2.80093	2.36532	2.66561	2.49403
blue	Sevir.2G386500	1.43565	2.10072	4.48289	3.85443	2.2317	1.78662	1.69441	1.91748	1.78245	2.094	4.70844	8.23461	10.6495	2.0334	2.60993	3.28518	2.92917	2.29955	2.83797	1.92427	1.68745	1.80155	5.74862	9.48839	12.0223	14.1964
blue	Sevir.2G387100	1.6802	1.39343	6.47662	0.573916	0.947712	0.869521	0.781381	1.47861	1.90964	1.56431	1.68465	4.4502	5.04659	1.83089	1.62322	2.18959	1.91846	0.990247	1.69943	0.893634	2.38402	2.24658	2.54277	2.55109	3.46046	4.40857
blue	Sevir.2G388700	4.64981	7.84394	9.0922	4.59193	3.60238	2.5704	2.41294	6.69093	5.51211	7.88638	6.79176	8.92161	8.89377	5.78982	8.65674	8.25972	5.86739	4.22296	6.11669	2.69786	9.02533	8.42603	10.725	10.9821	12.6773	12.5351
blue	Sevir.2G391700	4.18327	4.24479	3.83516	2.65255	3.02258	3.22321	3.65743	4.17437	3.46968	3.17141	5.31286	6.58467	5.43382	4.21232	4.87141	5.04014	3.08884	2.87819	3.66906	4.13173	4.76902	4.67034	5.35229	6.77558	5.68905	5.25758
blue	Sevir.2G391900	4.51072	13.204	15.3166	6.66065	5.50143	4.96696	4.20873	9.44769	11.098	11.088	15.4509	26.0184	26.8348	5.90996	19.4737	13.8996	9.95412	7.94358	10.5991	5.49687	14.1456	14.753	16.3407	21.1508	33.9157	35.5666
blue	Sevir.2G392800	0.866153	2.75541	3.02924	1.74177	1.03508	0.849897	0.646036	1.10561	1.23704	1.55611	3.22792	5.35379	4.98003	0.884276	1.89591	3.6612	1.91964	1.63013	2.40366	0.601188	1.48601	1.42681	1.89588	3.768	4.89468	3.81407
blue	Sevir.2G395300	11.7528	13.072	5.412	10.5338	8.91434	7.81047	8.44928	12.0739	13.035	8.92049	6.7315	7.13569	7.49888	10.1232	14.3583	10.8272	11.8583	10.3425	11.0093	9.86941	10.7428	11.2524	8.11178	6.86527	6.60173	8.58196
blue	Sevir.2G396800	0.134762	0.83732	1.2488	0.263817	0	0.252428	0.126168	1.4335	1.25273	1.32535	1.55695	1.22283	1.93008	0.339746	0.348482	0.531122	0.34263	0.169666	0.347806	0.360639	0.847771	1.52712	1.33839	1.16637	1.68395	0.835139
blue	Sevir.2G397500	27.8547	21.3034	31.3885	20.017	19.2459	17.7637	15.1946	27.7765	29.337	33.574	27.6078	35.0373	37.0004	21.1077	18.307	19.7315	17.1213	16.4406	17.7645	12.7841	18.8005	21.2661	25.0079	27.2434	33.7016	45.3807
blue	Sevir.2G397700	1.38772	2.5233	3.86564	1.24996	3.20262	4.00325	4.37957	2.51508	2.31557	3.6001	5.78879	6.98503	6.87849	1.39931	2.94471	2.97204	2.05823	3.45958	2.82995	5.50931	2.19422	2.76116	9.01591	11.636	12.3799	11.8855
blue	Sevir.2G398600	0.249625	0.220264	4.09316	0.07107	0.144575	0.168946	0.45257	0.285085	0.168378	0.543091	1.51698	2.75249	4.14556	0.190335	0.285851	0.148824	0.08678	0.159545	0.131716	0.397599	0.138857	0.27234	0.896654	1.54759	3.70247	5.03474
blue	Sevir.2G399100	3.33024	2.84135	2.21612	3.96157	3.39629	4.50158	5.33976	3.30237	2.7643	2.56572	1.73901	0.99145	1.02995	3.10356	4.02379	4.69029	3.85287	4.93156	4.49157	5.36854	4.6437	4.05389	3.02981	1.91162	1.09408	0.713931
blue	Sevir.2G400300	1.88798	2.10841	1.51199	1.88135	2.46259	2.67267	1.6193	1.56051	1.99385	1.74636	1.27226	1.00891	0.916417	2.03668	2.80448	1.87236	1.73499	3.07415	2.22717	2.48521	2.19969	2.3764	1.81394	1.68447	1.17704	0.707303
blue	Sevir.2G400400	0.496506	0.574762	0.387259	0.318218	0.505577	0.730763	0.805713	0.587081	0.42997	0.664233	0.158488	0.257186	0.127105	0.976876	0.88554	0.609381	0.525671	0.490565	0.541872	0.618773	0.55436	0.947029	0.643528	0.39826	0.262028	0.177049
blue	Sevir.2G400600	1.2146	1.0772	1.08179	0.811922	1.08921	1.18678	0.938044	0.985394	0.657011	0.424916	1.15765	1.24858	2.00714	1.18373	1.36847	1.21295	1.3614	0.707175	1.09384	0.726304	0.769571	0.560357	0.858806	0.903407	0.630387	1.25258
blue	Sevir.2G403400	1.70973	1.26	3.17945	1.68358	0.677483	1.70237	0.928365	2.43771	2.16286	3.2927	3.99227	7.06396	7.45392	1.80263	1.55345	1.43108	1.58429	1.46068	1.49202	1.2804	1.66459	3.25415	5.62627	4.88578	5.53569	8.20987
blue	Sevir.2G404500	4.39166	3.94402	7.08938	3.50432	3.38587	4.28146	5.16126	3.54732	3.61034	4.90191	6.64827	6.7322	6.57613	4.74249	3.55548	3.2176	3.95679	3.12149	3.43196	4.40755	3.401	4.42133	3.87494	4.85558	6.6149	7.65489
blue	Sevir.2G406100	0.54612	0.853947	7.3635	1.07551	0.574103	0.639025	0.537372	0.70645	0.518038	2.15137	4.43845	8.51442	12.6924	0.350615	1.13434	4.17267	0.540964	0.546288	1.75331	1.33244	0.33967	1.82461	3.277	5.87981	8.99625	10.0507
blue	Sevir.2G410200	29.0927	29.247	17.8922	28.2553	24.3321	25.7296	21.7092	27.0908	28.1966	26.4737	19.8534	18.7366	17.6777	23.1584	25.9047	17.4592	29.1059	25.6805	24.0818	25.7445	27.0956	24.7183	23.3983	19.1011	14.9751	13.6757
blue	Sevir.2G412300	5.2607	4.92204	6.12269	4.88969	4.9097	3.42848	4.09956	4.84084	5.47512	5.66596	7.46015	9.21989	6.7228	6.18308	5.69189	7.34435	3.93125	3.57787	4.95116	4.27098	5.88303	7.60761	6.17395	12.3222	10.7627	10.6066
blue	Sevir.2G412800	1.83017	1.51834	1.78089	1.44644	1.35741	0.461482	1.07231	2.25992	2.07098	3.90833	4.31193	5.39371	5.61494	1.11228	1.91987	2.18489	2.10929	0.652609	1.64893	0.864886	1.42123	1.27088	3.50343	5.06457	3.66055	4.15465
blue	Sevir.2G413400	2.22735	3.08188	39.1215	2.46848	1.82919	2.57039	3.14281	7.42334	10.0044	16.0681	41.2534	53.1118	58.2064	3.89055	5.92393	3.03427	2.66185	6.31421	4.00344	4.10368	9.45793	13.8976	27.9293	39.2584	53.4093	52.592
blue	Sevir.2G414700	0.317612	0.450961	1.25317	0.441594	0.403939	0.449792	0.265987	0.425206	0.1871	0.437798	0.812065	1.5559	1.40331	0.664599	0.390947	0.795573	0.833646	0.3796	0.669607	0.552064	0.521028	0.561639	0.837535	1.38363	1.70366	1.74291
blue	Sevir.2G417800	19.6587	7.83122	7.8525	15.088	20.2194	11.4493	5.51546	12.6358	12.8151	10.1319	7.64286	6.33158	5.31247	19.26	7.5053	8.99935	13.8763	16.6849	13.1869	4.11335	13.6218	11.853	8.70358	6.26423	5.48971	5.32744
blue	Sevir.2G422500	7.3596	7.52153	11.3716	11.8995	11.1312	9.0606	8.40315	7.63588	8.04903	9.50566	9.12841	9.76469	9.54322	11.585	15.1449	20.1595	13.0605	8.48575	13.9019	8.10295	16.4298	14.0475	17.8227	18.9489	17.7386	20.2841
blue	Sevir.2G424400	3.17861	3.26971	5.68257	3.84456	3.06086	3.02643	3.10999	3.53753	3.72904	3.98929	4.44822	4.78684	4.58228	5.29086	3.49577	5.00479	4.29917	2.97038	4.09144	3.73386	4.7915	4.88517	5.66768	5.73005	5.62031	8.42143
blue	Sevir.2G427900	9.48795	8.37453	5.39695	8.55616	10.5091	11.4017	12.5962	9.82409	9.99762	8.4448	7.11298	5.17312	4.86749	13.4185	10.2456	8.08519	8.64369	9.75478	8.82789	11.3697	12.3344	11.0438	11.0966	8.05994	4.58352	6.14728
blue	Sevir.2G429200	1.73932	1.12698	2.32632	1.21607	1.26962	1.05352	0.873887	1.62501	1.05129	2.35706	2.45091	2.45306	3.7053	1.42962	1.35986	1.10364	1.12084	1.44839	1.22429	0.925926	1.29473	1.7576	1.94316	2.03275	2.4516	2.98777
blue	Sevir.2G430600	28.4821	27.5362	23.743	37.0921	30.206	35.2781	33.4272	22.3595	20.998	23.3513	15.5665	16.1524	12.952	29.011	29.0415	33.1846	33.3928	27.2987	31.292	31.2991	25.9825	24.2964	23.9282	13.5711	13.101	11.0985
blue	Sevir.2G430966	6.70031	3.44071	2.22534	4.19231	4.3069	3.71761	3.37617	3.75607	2.30701	1.98836	0.488364	0.0899353	1.24866	5.45721	2.59289	4.02398	4.80427	3.15393	3.99406	3.47038	4.65703	2.31864	1.77678	0.581459	0.623778	0.474529
blue	Sevir.2G433100	77.6684	180.609	301.838	98.2283	87.8439	88.9667	92.0315	104.95	112.491	160.046	201.403	316.329	342.299	88.8113	224.612	249.178	121.224	93.624	154.675	103.584	125.639	147.116	221.439	296.267	414.214	458.687
blue	Sevir.2G434800	17.0489	11.829	6.24103	16.1681	25.9284	27.6706	26.061	13.5991	16.97	12.9243	7.66984	5.05057	5.6184	19.2271	15.4624	10.5441	16.3155	21.4865	16.1153	27.6274	17.3005	16.4209	14.2106	9.9494	7.83896	7.0857
blue	Sevir.2G434900	72.6046	41.4138	69.3169	33.6627	47.8875	57.9894	43.0971	81.6922	82.8986	70.1846	87.2969	107.292	118.27	84.3821	39.4656	27.0808	40.4359	54.6987	40.7384	42.9435	97.7028	85.0308	72.9885	95.3252	122.017	132.64
blue	Sevir.2G435300	0.125044	0.525887	0.394028	0.613904	0.295802	0.195039	0.121053	0.0764753	0.352961	0.40257	0.469722	0.804273	0.99339	0.0562897	0.167383	0.492146	0.317181	0.291468	0.366932	0.11639	0.0525667	0.266924	0.206042	0.78968	0.525696	0.891657
blue	Sevir.2G441500	8.66475	5.72007	3.62242	14.0696	12.9064	7.73996	1.53205	6.94416	7.85631	4.85696	3.35693	3.88188	3.12782	7.45778	4.08982	3.76173	9.95568	9.47929	7.73223	0.624907	7.65337	4.55766	3.25503	2.65399	2.03804	1.88197
blue	Sevir.2G441900	11.6116	46.2748	85.8079	23.2886	15.3411	13.3701	11.812	19.468	23.7318	33.0697	48.7254	85.5267	101.112	10.555	54.1657	55.9565	23.1133	19.2281	32.766	13.3721	21.2531	25.0508	35.3331	51.3037	86.7844	100.947
blue	Sevir.2G443200	0.0943897	0.199861	1.79589	0.475644	0.0929147	0.177035	0	0.559689	0.268616	0.652595	0.772187	4.2478	4.31038	0.114708	0.11674	0.632801	0	0.25756	0.296787	0.274554	0.36911	0.247733	0.471433	1.51297	2.99174	3.14268
blue	Sevir.2G444800	4.35103	5.51673	8.43178	2.9983	2.10259	2.56723	2.34067	6.45682	6.43692	6.65707	9.23217	10.7675	12.1992	6.37791	5.60602	5.15006	4.16794	2.67722	3.99841	2.75637	9.07479	8.65183	10.6773	13.0845	13.8812	13.6944
blue	Sevir.2G447100	1.43949	1.20222	2.19661	0.471642	0.621852	0.511506	0.449039	3.22924	2.5464	5.21067	6.54025	6.33206	5.6365	1.66702	1.78994	1.07408	0.846884	0.461613	0.794191	0.659622	5.27671	3.82333	7.09059	7.84904	6.30388	6.87777
blue	Sevir.2G448900	5.36266	2.67712	3.77588	2.10402	3.56891	4.75566	4.63645	4.62349	3.08446	5.91214	7.95705	11.9375	13.8872	5.87092	4.19692	3.00808	3.35161	4.17442	3.51137	3.26749	3.83663	5.7826	7.86802	10.5473	12.675	15.2793
blue	Sevir.2G449400	8.71554	7.57525	4.40826	9.48916	7.86305	8.02184	5.66035	9.49555	8.40786	7.77581	6.64675	6.42267	5.18741	6.97813	6.26043	5.48883	14.6678	8.19204	9.44956	5.85223	7.48459	7.95921	6.74044	6.29631	5.22984	4.70314
blue	Sevir.2G449800	0.0325814	0.0316583	0.0977583	0.0299321	0.0370153	0.120569	0.0595917	0.185692	0.0593833	0.131249	0.290583	0.381604	0.510391	0	0.165623	0	0.160927	0.0806443	0.0805237	0.044289	0.123586	0.164196	0.123902	0.2036	0.291265	0.370378
blue	Sevir.2G450000	3.91952	3.51109	4.06444	3.37685	2.7915	2.82527	2.85761	4.4234	3.33439	3.69454	3.53259	5.46899	5.26529	6.79436	6.21814	7.0132	5.20667	4.00647	5.40878	5.07612	9.01402	7.97736	8.58843	8.76211	12.208	12.6034
blue	Sevir.2G451800	2.56424	2.99191	2.41912	2.66422	3.5599	3.47508	3.91415	2.1256	1.95298	2.59503	1.34195	1.11599	1.12353	3.00027	3.67992	3.85842	3.46346	3.54121	3.62103	4.4551	2.78759	3.32942	2.50627	1.55725	1.29498	1.04316
blue	Sevir.2G451900	0.221287	0.973598	2.3136	1.04904	0.85183	0.260058	0.317092	1.36984	1.03715	2.4274	5.33366	7.5995	8.4628	0.440312	1.69333	1.2783	1.13694	0.597396	1.00421	0.303499	1.51168	1.7001	4.05305	6.88138	8.45158	6.56198
blue	Sevir.2G452000	4.59877	6.54259	5.12474	5.29787	4.53497	3.83313	3.98273	4.29316	4.67604	3.36944	2.09078	1.97006	1.4821	3.25204	6.1005	7.17421	5.38126	4.99703	5.85083	3.70959	3.48705	3.9498	3.69816	2.48956	1.44431	1.57967
blue	Sevir.3G007600	3.54242	2.13668	2.63924	3.39625	3.04009	2.87503	2.66961	2.44778	2.84818	1.67254	1.23169	1.18182	0.992362	3.68425	2.53227	3.36024	2.52939	3.40305	3.09756	2.82778	3.03952	3.62215	2.69783	1.55213	1.36254	1.42078
blue	Sevir.3G009000	3.39441	23.127	90.8232	5.34113	6.71476	7.26283	7.09504	17.2383	12.6173	40.2131	85.6679	145.559	180.948	4.83007	29.0044	16.5759	7.88852	7.86846	10.7776	7.11825	16.523	20.6658	66.4855	106.604	150.972	183.322
blue	Sevir.3G009500	13.3505	20.9995	78.5897	19.5735	23.4378	26.2254	26.3302	59.8959	33.8563	159.102	186.313	181.292	161.956	17.4675	26.6108	26.9412	21.6135	27.0407	25.1984	27.6375	38.548	100.57	254.097	286.873	261.675	216.769
blue	Sevir.3G010100	0.260587	0.326258	1.33856	0.579335	0.714862	0.368707	0.373351	0.406366	0.244809	0.627644	1.61592	2.41211	2.24196	0.511385	0.449899	1.23046	0.593274	0.666381	0.830037	0.465892	0.169976	0.165358	1.62844	2.2833	3.53285	3.76961
blue	Sevir.3G010300	0.886258	0.673736	5.08362	1.0405	0.867378	0.912892	1.09533	8.90797	6.19126	33.5467	52.3715	37.4274	31.6347	1.11507	2.06513	2.13095	0.898013	1.55917	1.52938	1.12988	6.11678	16.4159	50.4586	46.0014	36.3215	29.1487
blue	Sevir.3G011000	3.79206	4.59778	6.90596	4.22247	6.62982	3.7868	3.94975	4.57577	3.34881	3.49696	5.67344	8.44669	11.2129	7.53415	10.2737	14.9228	7.63371	6.48135	9.67928	3.0917	9.71966	12.2547	10.7733	12.7848	17.3809	22.9425
blue	Sevir.3G011600	242.093	413.13	764.818	204.721	95.5694	31.6853	14.0621	336.415	340.573	496.315	513.638	876.161	1046.43	160.71	408.293	433.913	215.798	87.1113	245.608	11.2028	274.837	296.981	484.024	582.386	946.963	1078.4
blue	Sevir.3G014300	13.2665	9.8616	6.60252	10.3664	9.82579	12.0631	16.5953	12.737	11.3305	10.178	8.09312	6.78836	6.11599	12.2877	11.3889	10.034	10.8158	12.294	11.0479	17.492	12.12	12.4035	8.99376	9.18507	6.59523	5.9663
blue	Sevir.3G016000	5.50088	4.28655	8.1056	3.39698	4.69206	7.17045	6.2449	4.91035	4.66849	4.9913	5.75989	9.1542	10.4826	6.43067	3.6258	4.01885	4.2305	5.9576	4.73565	7.2365	5.91965	6.16633	6.74785	7.16577	12.1347	14.4008
blue	Sevir.3G021700	58.5536	56.0391	69.4888	31.1898	31.754	37.6528	71.4845	59.9389	68.7475	65.5866	75.1964	115.576	115.265	61.126	51.4105	48.4673	29.9012	31.3627	36.5771	84.6893	63.1612	64.6513	64.241	95.8484	114.574	105.691
blue	Sevir.3G021800	0.938575	0.473289	6.21631	0.455687	0.981038	0.671206	3.20457	1.90009	1.1074	1.61037	16.5012	18.3323	16.7889	0.931116	0.355347	0.675853	0.320818	0.35536	0.450677	3.67414	1.2291	1.84562	2.98179	15.6387	12.6259	7.54638
blue	Sevir.3G021900	15.9991	28.1139	173.902	36.1882	38.9569	43.1011	54.2079	23.4571	23.0684	34.4325	68.9955	127.248	158.517	18.9769	31.7081	47.6463	47.6223	48.1642	47.811	66.5258	31.3742	29.8978	52.4856	121.642	213.36	255.793
blue	Sevir.3G027201	5.35477	5.97246	3.09327	5.37862	4.14441	4.03072	3.38097	5.39132	4.57363	3.11516	4.33802	3.13231	2.84031	5.28929	6.02784	4.40118	5.40806	5.01024	4.93983	2.12661	5.09008	5.37281	3.67157	3.56304	3.4338	3.05799
blue	Sevir.3G028300	19.8212	19.5524	20.1275	24.3139	29.2276	23.9697	25.3714	19.5114	21.2997	19.3229	16.0945	14.2819	13.1772	21.8179	19.7659	21.838	24.723	26.2952	24.2854	26.3917	20.8493	21.3201	15.6713	16.9754	12.0614	10.3433
blue	Sevir.3G028400	1.66935	2.1989	1.54654	2.50729	2.02222	1.87167	2.37706	1.62104	1.56827	0.891671	0.382583	0.584201	0.301828	2.6965	0.732001	0.960418	2.27866	2.47433	1.90447	2.09681	1.30727	1.63896	1.09715	1.63364	0.822563	0.497957
blue	Sevir.3G029000	0.054922	0.111015	0.459228	0.269843	0	0.21243	0.273037	0.198963	0.155177	0.304922	0.537746	0.256728	0.107876	0.149626	0.303434	0.159365	0.142757	0.295882	0.199335	0.0776563	0.139733	0.147342	0.906587	0.419284	0.424263	1.10092
blue	Sevir.3G031400	0.586634	0.666389	0.467019	0.233211	0.175606	0.276523	0.326723	0.411595	0.274079	0.163312	0.0897071	0.459951	0.856352	0.388124	0.502036	1.02577	0.494322	0.383619	0.634571	0.157985	0.699583	0.777402	0.743731	0.518674	0.735369	1.26309
blue	Sevir.3G031600	52.2855	57.1097	156.149	48.5428	43.9739	45.0604	44.5292	75.4198	87.3849	110.159	175.358	234.992	252.532	85.7751	98.5444	75.6979	55.4577	71.339	67.4982	42.6255	91.866	113.715	206.031	242.813	338.995	361.698
blue	Sevir.3G032800	9.8381	18.4704	12.1167	3.09414	3.06426	2.17115	1.63267	21.3915	21.7506	46.3186	35.2976	24.6771	19.8015	7.27733	22.7757	5.72982	3.62471	3.32754	4.22736	2.32366	18.0307	29.9722	54.3798	32.234	17.2783	18.2339
blue	Sevir.3G033000	4.73262	6.33353	8.16633	6.26396	4.7352	5.42624	6.59271	6.26131	5.92939	7.41685	8.53832	9.75865	11.5086	5.15109	8.01333	8.79364	5.61219	4.96842	6.45808	5.9131	6.44745	7.55261	10.8021	9.26582	10.2442	10.543
blue	Sevir.3G039100	20.1253	15.4118	27.2536	11.148	11.807	13.131	14.3604	19.1089	16.602	20.9727	24.149	25.8056	30.2494	20.3882	16.3755	13.7744	10.6166	13.6149	12.6686	12.2996	22.0919	17.5742	23.5841	28.6725	31.6194	35.2739
blue	Sevir.3G039200	13.6436	16.4542	38.5886	16.9046	13.6976	13.9759	21.9362	19.4566	16.8022	19.8866	33.1607	36.7328	38.2068	16.6032	14.1286	15.6537	15.1636	20.1219	16.9797	18.7112	19.907	19.5915	30.6453	37.2993	50.8201	48.2625
blue	Sevir.3G041600	2.18104	3.93475	3.54313	2.74661	2.02461	2.05909	2.06477	5.33555	3.59639	5.66942	5.90768	5.00995	3.90291	2.51505	5.10767	3.82421	1.75042	3.6759	3.08351	2.4398	4.94208	5.02552	9.15349	9.49329	8.32665	8.8023
blue	Sevir.3G041700	0.581142	0.730645	1.11284	0.451366	1.22722	0.459708	0.528178	0.996006	0.74733	1.46575	2.10432	1.48938	1.75184	1.01492	0.906046	0.797721	0.267659	1.83596	0.967112	0.304688	0.892632	1.19072	1.98567	2.3876	2.70634	3.19798
blue	Sevir.3G042800	8.73772	8.23275	16.8929	6.54675	5.46277	5.54077	6.83853	8.06885	8.31552	9.71069	11.7811	16.4333	17.531	13.3513	10.0143	11.1889	8.26385	8.02817	9.16032	6.81682	12.5895	12.5131	13.7747	19.8719	22.0149	24.6148
blue	Sevir.3G043200	6.22247	6.93164	9.45131	8.45301	10.4682	8.84381	7.04997	6.51325	5.98979	8.16371	9.99101	13.3596	14.4643	5.8274	6.18565	7.19	9.05424	10.0294	8.75787	6.34532	7.2516	8.01893	10.1203	12.8056	12.9468	15.302
blue	Sevir.3G043900	189.635	201.845	360.544	237.307	250.416	250.088	260.216	216.113	254.513	287.671	271.477	359.21	355.642	211.076	209.744	225.701	248.694	242.891	239.095	245.286	217.432	255.225	354.09	372.413	471.272	502.086
blue	Sevir.3G048400	6.53142	4.21237	4.16663	5.88095	4.78388	4.9725	5.73354	5.32098	4.81883	4.91972	3.2791	2.82387	2.14735	5.96429	4.33437	5.27976	6.61264	4.5443	5.4789	5.98108	4.56787	5.37179	4.69798	3.25264	2.86374	2.7939
blue	Sevir.3G048900	0.122797	0.441919	2.78166	0.253877	0.251966	0.201562	0.47321	1.01108	0.308137	3.00019	5.84203	8.52941	8.0229	0.398089	0.741587	1.41398	0.701706	0.225615	0.780435	0.30092	0.424239	1.18658	5.34733	8.40514	9.40568	9.07453
blue	Sevir.3G049100	1.69826	1.8779	2.70727	1.15864	0.939016	1.42413	1.85722	2.01573	1.77574	2.03614	1.90131	2.03753	2.18175	2.81862	2.90916	2.99522	2.28389	1.92456	2.40122	2.19247	2.88389	2.74435	4.47384	3.09871	3.97125	4.12534
blue	Sevir.3G049700	30.2063	53.2551	102.841	17.6325	14.0899	12.4627	12.2673	94.6756	58.7897	216.558	346.773	290.739	240.417	26.8217	50.9229	37.8906	18.6222	15.9675	24.1601	11.5761	64.6351	104.293	322.307	396.95	273.378	234.217
blue	Sevir.3G050400	269.485	213.855	311.436	145.919	126.586	118.82	103.795	245.145	225.639	220.2	286.27	368.315	401.997	294.58	202.698	193.94	174.317	160.064	176.107	117.314	253.397	257.38	259.866	343.914	465.113	454.874
blue	Sevir.3G050700	1.78027	1.82393	1.03005	3.1521	2.88592	2.07525	1.34185	0.981066	1.33485	1.06628	0.726529	0.5206	0.406461	1.71897	1.4517	2.44887	3.38868	1.92573	2.58776	2.26675	2.26023	1.80244	0.435753	0.458853	0.456856	0.267256
blue	Sevir.3G052700	8.69358	29.5202	42.5276	9.90228	9.38698	7.71752	8.75821	29.543	30.4743	32.7364	38.8163	60.4254	69.3681	9.6641	34.3433	17.3558	12.8573	9.53659	13.2499	9.18744	35.0525	33.3991	39.6605	50.5274	77.4449	88.4029
blue	Sevir.3G052800	6.10463	4.81314	5.46739	4.95004	6.45213	6.31161	6.88192	5.43132	5.37678	5.27911	3.80797	2.67763	2.86858	6.43984	5.40925	6.62365	5.86947	6.74171	6.41161	7.01118	5.34467	5.88877	5.3075	4.57528	2.33994	2.07186
blue	Sevir.3G053000	5.20553	3.94283	13.1171	4.40667	0.71817	2.07503	2.15361	2.2086	6.28155	5.2381	6.6646	13.7027	10.3715	3.89874	2.94126	3.90999	4.70146	1.89227	3.50124	0	9.42813	2.87247	11.2848	13.0888	16.8171	18.7325
blue	Sevir.3G056200	21.8205	24.3051	213.733	34.1851	18.1485	15.9114	11.5237	21.5522	23.189	35.6733	70.3026	132.116	186.394	35.3237	39.9117	74.5959	45.7389	19.467	46.6006	16.8164	40.6689	40.6007	85.9283	116.157	221.652	293.577
blue	Sevir.3G056500	4.85155	8.94133	13.4515	5.40925	4.03949	4.45772	4.5745	5.79817	4.66683	6.40493	7.818	14.1133	19.3293	10.0879	19.6961	20.4079	8.46382	6.22447	11.6987	5.31462	9.28587	10.7826	13.5246	21.452	34.5135	42.5957
blue	Sevir.3G056600	14.5407	14.6954	27.091	12.7557	11.7847	11.1125	11.9611	15.1782	16.4889	17.2019	24.2731	34.9239	38.3998	15.5163	20.4141	21.1241	17.5091	17.121	18.5848	14.7885	20.4097	23.726	26.1429	35.8735	50.0339	55.5078
blue	Sevir.3G056900	0.74862	0.994286	2.30479	0.920323	1.32677	0.700379	0	0.71904	1.05807	0.50604	1.95299	2.97367	2.11439	0.677257	1.69365	1.45491	0.698539	1.05816	1.07054	0.277683	1.22117	1.44923	0.940751	2.23521	2.67773	3.98398
blue	Sevir.3G060800	6.73233	11.8691	14.0362	6.19992	7.75275	7.39524	6.15619	8.48148	8.10699	10.3104	12.1538	15.4888	14.97	6.96462	13.4635	12.293	6.84079	6.96467	8.69948	7.24144	9.81633	9.66224	14.9354	16.6615	18.4327	16.0506
blue	Sevir.3G061400	2.96942	2.0633	3.7983	1.22757	2.52775	1.89877	1.82086	2.58197	2.26921	2.79396	3.63027	3.12816	4.69059	2.8975	3.09455	2.32729	1.93625	2.06025	2.10793	2.05973	2.43676	2.52418	3.24902	3.34612	4.22738	5.02357
blue	Sevir.3G062700	3.01258	1.03053	1.27499	2.38845	2.57928	1.99063	1.57185	1.99745	1.42063	0.934469	0.305159	0.363547	0.363122	2.04978	1.20109	1.49854	1.80682	2.28612	1.86383	1.40203	1.21786	1.73951	0.553976	0.39239	0.429023	0.352088
blue	Sevir.3G062932	9.50011	9.78078	7.38554	8.93087	6.4883	3.83518	2.86954	8.79595	11.9183	7.99897	5.19827	2.99693	2.39659	9.39248	7.26098	8.03401	8.64147	6.16774	7.61441	2.60401	7.00457	8.7385	4.32809	3.47722	2.42461	1.54344
blue	Sevir.3G063600	1.02914	1.26696	3.88578	0.904031	0.174487	0.165839	0.447189	0.982301	1.22055	1.94432	1.47342	2.97551	3.40643	0.339826	1.91049	1.11319	1.30536	1.2366e-199	0.806184	7.4382e-118	1.0541	1.65553	1.24957	1.71243	3.6394	4.17848
blue	Sevir.3G067666	6.8823	6.90268	7.17945	5.62418	4.42949	5.68757	5.74239	8.91618	6.32169	13.6814	12.9988	11.6365	11.9173	8.55939	8.42225	8.62026	7.12097	6.78206	7.50776	7.13948	12.072	14.3741	21.7153	17.0176	13.7759	15.1021
blue	Sevir.3G070300	2.3771	1.85369	1.58269	3.00307	2.55338	2.07843	1.95203	1.95597	1.51705	1.56147	1.06291	0.670001	0.543849	3.11818	2.45641	1.98609	3.8101	3.45353	3.08324	3.08065	2.85364	3.14723	2.27561	1.57772	1.0472	0.707856
blue	Sevir.3G072900	0.262573	1.08124	1.09385	0	0.136872	0.185056	0.757894	0.761048	0.555567	0.272778	0.528858	0.667927	1.00227	0.258371	0.822022	0.719817	0.324335	0.0938463	0.379333	0.0973077	0.516813	0.336976	0.496496	0.184406	0.749174	0.661904
blue	Sevir.3G076200	16.0194	11.4802	14.1806	1.23154	1.08647	1.56994	1.19467	17.2748	17.0545	24.2832	22.4648	33.0747	32.2728	14.8816	8.65744	7.74512	0.928026	0.695118	3.12275	1.18744	11.505	13.656	24.7296	23.7572	33.0841	37.5879
blue	Sevir.3G077700	5.06702	4.49874	3.38445	4.02995	5.44276	5.63792	6.62779	5.28318	5.06754	5.5268	3.70417	3.0484	2.9699	8.60506	4.75147	3.58947	4.77276	5.29154	4.55125	5.94424	5.54151	5.87354	4.97292	4.74919	3.85598	4.08906
blue	Sevir.3G080000	0.915086	1.39957	2.20739	0.740518	0.689216	1.26676	0.932538	1.11925	1.27175	1.27025	1.66153	1.97669	1.89074	1.43531	1.65003	1.06977	0.838179	0.786942	0.898296	0.909848	1.70481	1.45017	2.27537	1.47078	2.45165	2.26458
blue	Sevir.3G080700	1.4073	2.23302	4.8155	1.3318	1.51355	1.45547	1.50744	2.3184	1.80577	4.72501	7.80149	6.9658	7.99197	2.66858	1.85847	2.40039	2.01193	2.45434	2.28889	1.65664	2.79571	3.66194	9.73425	13.9796	13.7546	12.3401
blue	Sevir.3G081500	3.4344	6.7245	9.45131	5.28253	4.88465	6.24881	6.84937	5.54778	5.18056	7.1046	6.95	7.95345	7.91941	3.8397	5.82114	7.66935	5.0451	4.13613	5.61686	5.63847	5.3227	4.71287	9.67326	11.0634	10.7758	9.91632
blue	Sevir.3G085300	1.79909	1.50887	1.79918	2.46012	2.51508	2.20612	2.22078	1.88693	1.37731	0.541556	0.560611	0.4534	0.407416	1.92754	2.06677	2.69999	1.48186	2.57511	2.25232	2.38905	2.12503	2.14313	0.862039	0.681475	0.698104	0.310202
blue	Sevir.3G087600	2.14256	1.72599	0.788304	1.55543	3.11319	3.04657	3.84919	2.40989	2.17111	2.37629	1.45938	1.21116	0.832172	1.87711	2.765	2.05524	2.01811	2.20562	2.09299	2.50788	2.9335	2.89586	2.36777	2.61833	1.58747	1.24809
blue	Sevir.3G088000	3.60723	6.47018	2.92679	7.02178	9.40841	8.74515	6.16724	4.82427	3.61446	1.51507	1.37203	0.897464	1.41821	5.81931	13.389	12.0385	7.68504	12.6263	10.7833	12.4581	6.58127	6.38766	4.11549	1.9792	1.41231	2.09045
blue	Sevir.3G088500	2.33641	2.22621	1.66218	1.46329	1.30958	1.96372	2.17793	1.57992	0.731548	0.768568	0.453234	0.50301	0.135867	2.53039	2.45452	1.99301	2.3084	2.43115	2.24419	2.00218	1.40472	0.800202	0.677964	0.702895	0.792379	0.398455
blue	Sevir.3G089033	0.502336	1.03349	0.169695	0.981447	1.69768	0.999494	0.977647	1.15937	1.15171	1.07594	0.46014	0.157281	0.2655	1.46212	0.911557	0.471787	1.22465	1.3339	1.01011	0.934465	1.06539	0.57167	0.622836	0.424316	0.209865	0
blue	Sevir.3G089200	4.18588	2.68999	3.63409	4.72452	2.00407	2.53154	3.20048	3.77003	4.16357	1.62038	1.64385	1.15658	1.44716	2.90756	2.6113	2.76196	2.63807	2.10021	2.50008	3.9399	3.38886	2.86528	2.28099	1.32754	1.29727	1.15438
blue	Sevir.3G092700	4.017	3.57369	2.28736	4.02999	4.16341	4.17005	4.22287	3.59051	2.88894	3.01213	2.34504	2.38141	1.89473	4.15921	4.12023	3.33913	3.40311	4.0367	3.59298	3.97913	3.54296	3.73919	3.27336	2.58357	2.15293	2.1173
blue	Sevir.3G093100	2.28058	2.14681	3.3993	2.1381	2.34188	1.8721	2.16448	2.73747	2.34944	4.19369	5.30467	7.44536	8.26441	2.11365	2.42454	3.85127	2.72365	3.10752	3.22748	2.08668	2.43874	3.85187	3.96119	4.49561	9.70958	9.8016
blue	Sevir.3G094300	13.4235	6.93536	9.19573	7.46929	4.96749	7.25668	6.65291	11.0119	9.36583	11.8232	12.1399	15.1695	15.5614	10.7805	7.9524	9.12665	8.24184	6.20707	7.85852	7.92083	10.2014	10.9025	12.8942	13.9915	16.687	18.7885
blue	Sevir.3G096100	1.62808	2.73034	8.76731	2.72346	4.38049	6.81529	7.39972	1.88137	2.35532	3.17333	3.55038	4.72113	7.01379	2.76952	3.70746	5.00735	4.51199	5.94545	5.15493	9.32535	3.35271	4.09295	4.6328	7.32893	11.1069	15.0718
blue	Sevir.3G097000	1.38122	1.6458	1.42483	1.85483	1.57078	1.49988	2.61389	1.36955	0.955376	1.7466	2.29265	3.29399	3.67727	1.93483	2.50819	4.03707	2.46077	3.54287	3.3469	2.89037	2.8938	2.98429	6.15106	3.79408	5.29189	5.21768
blue	Sevir.3G098033	0.782181	0.25933	2.17708	1.01439	0	0.713977	0.751575	2.64163	1.45723	3.60158	3.01333	2.86977	5.40746	2.04405	0.995703	0.70304	0.651275	1.38219	0.912167	0.339117	2.33367	1.34495	4.14919	4.73424	3.36425	1.63036
blue	Sevir.3G098400	13.9435	4.47389	2.68616	8.75476	12.4115	17.8641	18.9406	9.44517	11.9363	4.8874	4.47668	2.86843	2.6923	13.7221	2.77743	1.87009	5.76296	14.1005	7.24452	19.5986	10.7289	9.65109	6.33409	3.4112	2.49914	3.00836
blue	Sevir.3G100000	42.5211	63.2023	66.7534	38.2107	31.0932	22.8187	19.6763	51.1866	55.2432	60.2084	69.7411	80.0357	72.7828	45.5327	59.2601	62.722	39.0156	36.7949	46.1775	26.1678	53.6561	59.7024	70.8628	91.8553	97.6638	96.4472
blue	Sevir.3G100200	1.54889	1.61257	1.57219	0.912471	1.03725	0.777827	1.00906	1.19447	1.23152	1.17507	1.66794	1.09177	1.81019	1.21237	1.3742	2.33369	1.15796	1.04888	1.51351	0.823401	1.21136	1.34464	1.16462	1.72572	1.9943	2.18539
blue	Sevir.3G109300	0.44429	0.438862	0.441731	0.291722	0.334483	0.162012	0.6295	0.985656	0.870543	0.721245	0.668649	0.95243	1.03922	0.680841	0.720624	0.652959	0.146351	0.893735	0.564348	0.421015	1.22904	0.674286	0.802903	1.04418	1.29101	1.44522
blue	Sevir.3G111000	3.57275	2.05689	5.78394	1.51837	1.96788	2.40857	2.94776	4.58701	6.00025	10.9684	14.696	14.3328	14.0678	5.78984	2.89172	1.59499	2.14149	3.4872	2.40789	2.32864	5.65955	7.82816	13.075	12.4248	11.9139	13.6882
blue	Sevir.3G111600	4.15676	15.2436	13.9111	4.63346	3.50232	1.98439	1.97336	7.34907	7.9573	9.75625	10.7498	13.1021	14.3053	3.62947	13.7744	13.4346	5.26365	3.73899	7.47909	1.86184	6.46244	7.29841	10.4642	13.8487	15.9228	14.9279
blue	Sevir.3G112300	21.7226	20.9114	17.2294	25.7282	23.0818	24.824	26.8693	22.1125	22.02	22.0443	16.567	14.9688	11.8098	22.9738	24.469	19.6474	26.541	27.2346	24.4743	25.4105	18.194	21.1966	21.7258	16.8091	15.1838	11.6155
blue	Sevir.3G115000	0.154057	0.195404	0.758104	0.115146	0.260864	0.32258	0.294731	0.221356	0.400744	0.273701	0.147528	0.863977	1.57028	0.359614	0.320398	0.313372	0.191181	0.160207	0.221587	0.389231	0.301578	0.356002	0.576277	0.678478	1.14803	1.6075
blue	Sevir.3G116200	5.36105	4.63391	1.56899	3.21399	5.21316	4.9606	5.04735	3.50993	4.48159	3.3913	2.65553	2.30351	2.35976	6.86637	4.039	3.02096	4.0173	4.17092	3.73639	5.10306	7.32164	6.6985	4.11115	2.70181	2.29382	1.69276
blue	Sevir.3G120200	0.210114	0.761763	0.56688	0.231873	0.0805731	0.223621	0.514391	0.425311	0.543138	0.477216	0.364254	0.508872	0.583992	0.300812	0.34856	0.40906	0.0342677	0.265261	0.236196	0.435757	0.502872	0.2367	0.657379	0.472543	1.0482	0.523589
blue	Sevir.3G122200	19.1952	31.7095	41.8284	13.5604	10.9735	7.84556	6.04045	18.8597	18.6417	27.2652	31.9314	44.3422	43.3797	18.4077	33.5932	32.5446	14.9222	11.1804	19.5491	6.59564	17.8834	18.6167	24.0599	39.9887	50.4838	55.4291
blue	Sevir.3G122700	68.5706	81.5323	113.707	64.8432	45.6186	45.6129	44.3221	73.7966	72.8929	77.8154	76.1288	98.4937	101.503	77.5713	98.8352	87.0848	71.6315	51.2001	69.9721	54.0998	92.822	94.5833	104.151	110.956	113.439	123.69
blue	Sevir.3G124100	4.37347	8.20736	8.92112	5.00571	4.44829	3.85239	4.27677	4.86956	4.79011	6.09055	6.77288	12.6528	13.3432	4.97004	11.2965	8.85513	5.98608	5.08412	6.64178	4.56843	5.01567	6.42424	8.45067	11.0644	15.8248	16.1193
blue	Sevir.3G124600	0.183255	0.092269	1.05434	0.451822	0.179019	0.346065	0.616428	0.534174	0.258703	0.774567	1.02559	0.765696	0.788515	0.946542	0.478024	0.847467	0.474605	0.850779	0.724284	0.272918	0.470991	0.467944	0.703355	0.701489	1.06838	1.0544
blue	Sevir.3G124700	7.00592	4.66544	2.84553	6.28616	7.28137	6.94176	7.34068	5.07709	5.29156	4.82667	4.59138	2.70694	2.31859	8.91389	4.07186	2.80135	7.53531	6.77887	5.70518	7.76739	6.22662	4.86642	5.37139	3.40906	2.44389	2.7191
blue	Sevir.3G125300	0.114399	0.116627	0.970364	0.223119	0.352038	0.328022	0.451098	0.286848	0.271892	0.23923	1.13865	0.641353	1.22036	0.441487	0.238049	0.465619	0.22356	0.815036	0.501405	0.568425	0.375249	0.522411	0.215977	0.586074	0.822906	1.2395
blue	Sevir.3G127000	1.41619	1.98673	3.32117	0.70345	1.14874	1.30097	0.76146	1.32806	1.47246	1.6887	2.25961	2.30426	2.1842	2.19824	1.94135	2.8163	2.18875	1.5922	2.19908	1.34602	2.21049	2.21261	2.0564	2.19915	3.00686	4.0849
blue	Sevir.3G129400	126.212	304.359	272.703	97.4986	82.921	54.2519	17.363	179.749	192.714	220.234	228.612	343.978	364.307	99.9882	293.578	170.341	97.0381	76.6353	114.672	14.7605	185.62	183.998	230.022	275.176	364.371	383.367
blue	Sevir.3G130600	18.5363	23.939	28.2937	16.3064	14.2652	11.1846	11.6465	17.0645	16.4764	18.7614	18.7608	24.0688	23.6064	17.4958	23.9372	22.6142	16.3495	15.0674	18.0104	12.9998	16.5732	17.437	17.3969	23.5088	24.4709	27.2306
blue	Sevir.3G131400	0.182127	0.223836	0.725738	0.176105	0.35129	0.448172	0.421997	0.322079	0.206542	0.451396	1.29067	1.11287	1.63703	0.270418	0.493408	0.236919	0.147415	0.46522	0.283185	0.10199	0.572354	0.185604	1.15257	1.03806	1.17949	1.37761
blue	Sevir.3G133200	19.5743	42.1359	53.6721	27.3581	22.6236	13.9748	13.3702	23.7521	25.1969	29.7987	34.8582	49.4509	51.8154	16.2092	47.1411	50.7444	33.5031	21.8658	35.3711	12.7937	19.3626	22.1589	30.6305	41.4821	50.5489	55.3391
blue	Sevir.3G134100	2.69306	1.54067	1.09584	2.59836	2.35157	2.20282	2.98763	3.09211	2.21705	1.49707	2.40082	1.3365	1.08502	2.72314	2.33739	1.50215	1.97241	1.86412	1.77956	3.39599	2.1514	2.08861	1.58498	1.73988	1.57852	1.009
blue	Sevir.3G134900	44.0974	42.9139	57.8252	50.0525	43.9535	31.432	24.5885	47.3058	41.2872	46.8299	48.2708	59.303	62.9045	58.9427	55.0386	74.0078	58.1443	46.7789	59.6437	28.5427	48.3369	62.011	57.9754	59.6418	82.2017	82.4033
blue	Sevir.3G137800	0.956393	1.03343	1.03411	0.729264	1.10742	0.832724	0.642288	1.10192	1.38686	1.13718	1.78096	1.26406	1.7693	1.11401	1.58361	1.28431	0.934524	1.20583	1.14156	1.24347	1.61369	1.42422	1.68715	1.50071	2.03678	1.86072
blue	Sevir.3G138400	1.31138	4.07375	6.1256	3.3198	1.46415	1.50625	1.68579	2.84113	4.39509	11.0577	12.4007	26.6149	20.5768	0.969239	8.48185	6.35778	2.27695	1.21999	3.28491	2.47912	5.48246	6.00423	12.1029	16.2236	20.9441	20.5285
blue	Sevir.3G141500	1.06768	2.36503	1.73184	2.79751	2.23457	1.81875	1.48212	0.98852	1.01004	1.77174	1.43171	2.48586	2.70209	2.5519	2.9508	3.20823	2.49741	1.02296	2.24286	1.23383	2.75009	2.27283	2.26912	3.30982	3.21593	4.24655
blue	Sevir.3G141900	17.2744	21.1944	27.164	14.4926	12.3767	9.535	7.47046	18.4427	16.7511	19.5434	24.9528	30.7248	31.2617	14.3527	19.7578	20.712	13.7429	12.952	15.8023	7.13082	14.2022	15.5511	19.1004	25.566	29.4383	30.9402
blue	Sevir.3G147400	24.8803	41.2585	126.529	29.3775	22.6706	27.2425	33.5068	27.448	28.0686	43.8678	77.2146	143.605	171.136	23.4187	49.9495	73.4197	36.7116	26.861	45.6641	34.6638	26.8424	33.0527	62.769	127.262	189.83	238.026
blue	Sevir.3G148800	0.144999	4.04972	4.5678	0.75653	1.04057	1.17822	1.7313	1.48172	1.94937	3.23848	5.09973	8.50291	10.0571	0.314696	4.78239	1.88144	1.13928	1.08038	1.36703	2.00377	1.93916	2.51262	4.25765	5.71992	7.97755	8.63034
blue	Sevir.3G152100	12.151	15.0681	19.3	9.46178	9.41886	9.89819	11.0235	12.0502	12.4227	15.8605	14.7713	18.374	19.1544	18.137	19.1346	24.7749	13.9275	12.241	16.9811	13.2648	16.4037	20.3814	19.3031	23.8046	25.5784	31.7803
blue	Sevir.3G153400	0.685596	0.994799	1.67491	0.698938	1.10152	1.32088	1.63156	1.91717	1.31911	2.68327	2.72074	3.10513	3.2277	1.95599	2.28145	1.69582	1.20788	1.44047	1.44806	2.26011	3.21994	3.06919	4.0931	5.32864	5.89889	5.32894
blue	Sevir.3G155000	2.38108	1.99597	2.02589	2.54218	2.7458	2.94645	3.02033	2.0903	2.30996	1.86	1.83645	1.09676	1.20099	3.12539	2.80928	2.85751	3.111	3.25402	3.07417	2.92845	3.2977	2.34048	2.24932	2.23157	1.2628	1.25616
blue	Sevir.3G158000	0.221714	0.995112	0.692663	0.0761893	0.287004	0.273013	0.423643	0.964687	0.417752	1.2494	1.27296	1.09562	1.33627	0.368627	1.34951	1.02981	0.582042	0.311348	0.641065	0.626782	0.839567	0.575681	0.920409	1.44646	1.25055	0.944467
blue	Sevir.3G159500	2.05852	3.42806	3.69723	2.21528	1.62755	1.43275	1.78087	2.60101	2.07272	2.79781	4.34634	4.80741	4.70961	2.19557	3.9765	4.18144	3.44659	1.66421	3.09741	1.85545	2.20992	2.41255	3.73131	4.64556	4.81252	4.09728
blue	Sevir.3G159700	3.33561	5.42431	5.42179	4.319	2.61452	2.56192	1.57795	3.86915	2.82059	5.08017	4.34715	5.98595	6.02406	1.92506	5.89707	6.56378	3.76043	2.64128	4.32183	2.46482	5.67942	4.35955	6.99112	5.9431	7.38141	7.07239
blue	Sevir.3G160800	5.51913	2.98198	2.45501	3.47909	4.11092	4.34683	5.62487	4.59625	3.60149	3.54851	2.59485	2.08618	1.97459	6.36145	4.10021	4.41538	3.74212	3.88825	4.01525	5.00121	5.0976	5.93975	4.09386	3.11642	2.4933	2.55575
blue	Sevir.3G167000	2.92956	3.28131	5.26755	3.81507	2.05463	1.83997	1.75947	2.85765	2.56204	3.45875	3.89667	6.17471	6.70591	3.10116	3.64549	3.84696	3.89701	2.25478	3.33292	2.9242	4.54631	4.6717	5.43651	6.96274	9.59101	10.0115
blue	Sevir.3G168300	6.96365	8.00539	11.2726	6.74912	9.478	11.32	8.77842	9.44662	8.9875	7.51641	9.07808	10.6108	12.0047	11.7945	10.655	10.724	7.51969	9.45227	9.23197	10.3681	11.141	13.6934	11.9345	12.8613	15.2706	17.5631
blue	Sevir.3G168500	2.62515	6.34144	6.42878	1.66859	3.04177	3.36924	4.97238	3.39465	4.20641	6.50524	8.89822	8.22651	9.17203	4.05976	8.15267	3.04902	3.2589	5.36467	3.89086	4.4115	4.53574	5.08981	8.15345	7.28304	7.71077	9.06618
blue	Sevir.3G171600	1.1856	0.762304	0.94709	1.01069	1.3665	0.593759	0.817158	0.424494	0.668677	0.254362	0.386336	0.364521	0.314781	0.955924	0.372618	0.382059	0.871831	0.779788	0.677893	0.777712	0.342579	0.403923	0.32838	0.118803	0.380934	0.167148
blue	Sevir.3G171800	2.31946	2.76633	2.51001	2.68243	2.88128	2.22628	2.35776	1.85918	1.76172	2.10173	0.974007	0.905828	0.333473	0.864003	1.86649	0.929589	2.64035	1.77438	1.78144	2.47775	0.820351	1.09611	0.893624	0.676978	0.341397	0.227984
blue	Sevir.3G174901	0.208251	0.0421617	1.3226	0.202627	0.080949	0.157263	0.0787813	0.703111	0.117981	1.10694	1.3018	2.13247	2.34232	0.165034	0.160191	0.113116	0.215974	0	0.109697	0.178439	0.167257	0.158616	1.19531	1.86384	2.24099	2.61549
blue	Sevir.3G177800	5.91483	3.02467	5.57023	6.15548	4.5545	2.05977	1.31036	6.10405	5.50187	6.03663	4.45535	5.7786	6.05314	8.34813	5.9043	10.7817	8.94003	6.47012	8.73062	2.07253	5.19949	4.8519	6.98276	9.31019	12.1418	15.0575
blue	Sevir.3G178900	6.65804	3.19888	1.28105	7.93591	7.81568	10.5299	11.7241	7.49221	9.0484	4.17858	1.73986	0.877177	0.219803	8.3957	4.04151	2.05334	7.39332	8.13773	5.86146	12.0169	9.72945	9.33575	4.01696	1.16494	0.646222	0.294066
blue	Sevir.3G180300	9.95649	4.76775	4.98215	3.40763	2.03077	1.97182	1.46273	10.2162	10.1432	9.40489	9.96638	15.7844	15.1375	8.91616	3.19818	1.68252	3.27463	2.05218	2.33644	2.01572	5.09824	4.46552	5.39828	8.27718	13.0895	13.8943
blue	Sevir.3G185100	13.9892	12.5913	19.2635	12.2607	13.4775	9.72514	8.89269	14.9166	15.1515	17.5276	22.0358	23.7076	21.5897	15.791	17.445	17.0924	14.6499	15.8597	15.8673	9.37346	15.84	17.724	25.3305	32.3251	35.755	36.6578
blue	Sevir.3G185300	6.26308	20.462	17.9872	4.66316	2.84008	1.84175	2.63339	13.8253	13.7217	17.145	17.871	24.9674	24.4404	5.94116	20.1728	12.755	5.26374	3.92701	7.31524	2.80845	16.0102	17.8546	22.102	24.6617	27.0573	28.1092
blue	Sevir.3G188200	0.23204	0.80302	3.05364	1.55214	0.600697	1.20714	0.939273	0.256691	0.21981	0.588914	1.4958	3.59691	4.22945	0.053572	1.07422	1.523	0.856311	0.758213	1.04584	0.740526	0.203179	0.0494167	0.486316	1.02409	2.4103	2.94356
blue	Sevir.3G188701	15.4079	18.8482	25.0254	18.5177	17.7035	16.6387	9.95489	21.9668	22.7074	24.5297	22.0365	33.6819	34.8055	11.4094	15.7515	12.5793	15.7389	14.2428	14.187	8.80056	15.9805	16.4771	22.1798	23.1563	31.5632	31.9837
blue	Sevir.3G194500	12.547	8.63017	19.3612	11.9598	7.48179	6.41573	8.88575	9.25506	10.8666	9.53498	10.5875	12.837	15.5948	9.07975	7.79464	11.4486	8.00582	2.90491	7.45312	6.6259	8.34436	9.20621	10.5526	13.7463	12.7204	13.6217
blue	Sevir.3G196000	3.74769	3.40844	4.4044	3.40445	2.89824	3.34699	4.16563	3.85796	3.34247	3.43144	3.33171	3.37971	4.97675	6.29773	4.94529	5.95677	3.80871	5.11945	4.96164	5.00092	5.02419	5.56956	4.62167	6.49936	5.98161	8.07573
blue	Sevir.3G196300	9.80182	27.3135	21.2817	9.95655	7.21313	7.6042	7.21381	36.0058	33.7002	66.8378	76.0736	81.8082	74.2985	16.943	29.9736	18.7495	12.2216	7.88954	12.9535	9.17423	35.2965	40.3608	90.1561	83.5556	85.6536	72.5009
blue	Sevir.3G196900	0.210386	0.434233	0.160583	0.624174	0.703664	0.147468	0	0.357194	0.397132	0.509084	0.435433	0.438891	0.93793	0.408632	0.064631	0.356271	0.481206	0.214261	0.350579	0.221073	0.204344	0.407646	0.395348	0.301228	0.674037	0.729616
blue	Sevir.3G197300	1.66369	1.83993	4.40654	3.96262	2.9852	3.8412	2.31744	1.59971	2.58641	1.68057	1.94649	2.53548	2.39565	1.84011	2.19845	3.68937	2.70012	2.09563	2.82837	4.35132	2.62455	2.5732	4.75703	7.3086	8.88391	9.67906
blue	Sevir.3G201500	4.07476	2.57861	11.826	3.44209	3.78349	4.55666	4.40364	3.52036	3.5752	3.87939	3.71178	6.02716	6.0984	5.3767	2.47617	3.88421	3.35636	4.97399	4.07152	4.89611	4.52461	5.22616	5.91359	4.67198	7.44249	10.0475
blue	Sevir.3G203800	0.0437877	0.0969277	0.13725	0.0894043	0.135514	0	0.0416503	0.209136	0.0828433	0.183469	0.0444063	0.409364	0.460456	0.289188	0.11576	0.300636	0.115271	0.0563647	0.157424	0	0.233113	0.114595	0.0561027	0.354146	0.639614	0.786506
blue	Sevir.3G203900	6.67024	10.0724	4.1227	11.6108	7.89138	6.7246	6.87972	7.52075	7.15571	7.68415	4.5185	3.24051	2.72873	5.33464	7.3813	3.11001	15.6051	7.6917	8.80227	5.71237	6.49547	7.6971	6.30858	5.47005	3.16306	3.15927
blue	Sevir.3G206300	0.468353	0.416423	0.561332	0.163498	0.397932	0.351634	0.20422	0.785212	0.727468	1.09115	1.35709	0.740201	1.12264	0.71921	1.17122	0.696356	0.301568	0.696118	0.564681	0.379302	0.609659	0.997871	1.71718	1.97861	2.49501	2.26652
blue	Sevir.3G210400	0.935177	3.31214	3.06611	0.822416	0.888096	1.13678	0.709223	4.97741	3.29551	9.43736	10.1989	9.87306	8.79221	1.3698	3.23762	2.82899	1.30903	0.548735	1.56225	0.811749	3.66758	5.9426	12.1968	9.66062	6.67766	8.27942
blue	Sevir.3G211900	0.467595	0.473726	1.09791	0.335271	0.17232	0.285452	0.121781	1.235	0.403546	1.54146	2.26588	1.61283	1.4702	0.746462	0.439063	0.522847	0.155455	0.54127	0.406524	0.246219	1.36862	0.768018	1.82426	1.16828	1.23468	2.76422
blue	Sevir.3G214900	10.124	13.4626	15.5976	3.15028	2.51352	1.44146	0.67213	14.3121	14.7145	23.0396	27.0036	27.5357	26.4798	8.05963	10.9494	7.33824	3.63179	1.74419	4.23807	0.489194	16.9784	16.6249	24.1481	26.9029	24.4695	21.3223
blue	Sevir.3G220000	10.5914	9.8896	9.45177	9.48593	7.03182	5.43241	3.63667	10.0105	9.21322	6.79298	3.48039	2.4762	2.08761	10.7286	7.8128	9.50982	6.11077	4.6586	6.75973	2.24335	9.28373	8.67311	4.27647	2.38298	2.23911	1.28744
blue	Sevir.3G221600	46.879	44.9971	59.9254	62.5499	77.349	64.6528	71.1261	38.1988	40.502	28.6027	15.0927	21.4361	20.9398	53.3326	63.2565	82.2827	76.8452	74.6303	77.9194	75.1892	45.6075	48.2939	30.1511	24.0971	22.4428	24.3526
blue	Sevir.3G223701	3.09245	3.5726	12.6634	2.99383	3.52142	3.77077	3.06611	4.64991	4.08536	7.28303	10.3101	14.1965	13.7465	4.61192	5.49418	7.63205	4.76092	4.37487	5.58928	4.25864	6.29984	7.21013	12.4421	17.7566	18.0895	20.2649
blue	Sevir.3G227466	2.04766	1.42768	2.48504	1.43764	1.54322	1.09404	1.80224	1.98743	1.67578	1.74778	1.91419	3.66944	4.33134	2.1439	1.83363	1.37321	1.79975	1.45347	1.54214	0.824981	1.59636	1.49704	2.57889	2.59944	3.22409	3.5164
blue	Sevir.3G227500	13.9595	22.587	30.1195	17.3278	9.76216	8.28086	12.4206	17.4089	15.1953	21.7746	25.5797	30.5032	34.3477	15.2873	20.9982	28.9943	18.4725	12.8594	20.1087	12.9907	17.8601	19.4075	24.5204	29.0252	35.0857	37.294
blue	Sevir.3G228000	7.4816	18.9148	16.9958	8.87417	6.91536	8.42355	6.6332	13.4132	11.6783	15.5114	19.9564	27.9545	27.0421	51.2542	34.6955	40.4426	15.2764	11.694	22.471	10.5159	28.598	30.2639	45.8597	48.0872	58.852	61.5542
blue	Sevir.3G228500	2.30738	2.39148	5.40232	2.00587	1.62624	2.11041	1.77609	2.9084	2.07746	2.27513	5.20332	7.34634	10.6141	5.35109	7.15596	7.05783	5.5869	3.73327	5.45933	2.89498	4.8491	4.99401	5.8204	9.40744	12.8059	15.9846
blue	Sevir.3G228800	6.30401	3.97991	2.63467	4.38765	4.99463	5.89579	6.34853	4.05984	4.61521	3.92617	3.48962	2.39169	2.8152	6.85486	4.82571	4.68167	4.90233	5.19457	4.92619	6.1503	5.16719	5.51284	4.50368	4.07371	3.30362	2.64054
blue	Sevir.3G231700	0.327402	0.39825	1.01523	0.419586	0.227203	0.254457	0.473636	0.455083	0.357963	0.389732	0.78573	0.502204	1.06746	0.343559	0.886623	0.80139	0.555932	0.744907	0.700743	0.385025	0.706357	0.980251	1.15824	1.13968	2.21245	1.9863
blue	Sevir.3G232501	92.9315	79.7765	60.482	95.0851	110.335	97.3768	101.653	89.5138	86.0749	96.4986	68.1515	63.2101	62.0234	107.17	101.298	89.4107	119.156	108.134	105.567	105.377	86.5246	101.315	99.9636	60.9837	59.4212	60.7276
blue	Sevir.3G238300	6.70955	8.30837	6.84503	8.11251	6.11105	6.83629	6.7736	8.44264	7.56162	8.54877	4.87165	4.48463	3.56473	10.3415	8.50409	12.6278	10.5548	8.15766	10.4468	7.32594	9.10014	10.5052	7.92047	4.14736	6.55637	5.00905
blue	Sevir.3G238500	0.769078	0.680782	0.264854	0.64683	0.655001	0.743929	0.639575	0.617332	0.392202	0.336919	0.447634	0.283878	0.285297	0.798256	0.541103	0.693876	0.478605	0.556618	0.576367	0.804508	0.56417	0.565327	0.383214	0.327451	0.418146	0.359069
blue	Sevir.3G239300	5.42488	4.90855	3.09354	5.02162	5.56517	4.97064	5.77451	4.94982	4.23546	3.71928	2.79003	2.39944	2.55186	5.24682	5.4156	5.4769	4.62478	4.63497	4.91221	7.36564	4.53375	4.96161	3.75871	3.41587	2.768	1.92358
blue	Sevir.3G242000	2.4405	1.98099	4.39863	1.40919	2.53518	4.56393	3.9727	3.25608	2.28183	4.16085	5.87135	8.02666	9.19348	2.90184	2.97934	2.08175	2.87061	3.71879	2.89038	3.97106	3.4249	4.35631	6.9937	8.75348	11.0749	11.4022
blue	Sevir.3G246700	7.38459	10.4985	11.6357	3.91809	5.50567	7.95566	9.05046	9.72522	7.53925	12.534	15.1004	14.0074	12.2847	9.56416	14.4356	14.2863	6.10491	10.912	10.4344	12.9643	12.0411	13.1424	20.5245	23.3964	24.0745	19.5098
blue	Sevir.3G249500	3.48173	3.67995	8.94801	4.617	1.74358	1.15582	1.11022	4.48529	3.74673	7.41411	10.8099	17.8019	26.9325	3.0867	3.54979	4.27808	3.09292	1.79807	3.05636	0.989271	2.60259	3.19871	7.19067	11.0916	16.8327	26.6668
blue	Sevir.3G251600	0.338001	3.26505	5.24193	1.47088	2.13948	1.23999	1.26142	1.30589	1.42859	1.6698	2.45974	3.64032	3.33475	0.690066	3.09425	3.6224	2.62441	2.7041	2.98364	1.65977	1.39543	2.06485	2.1429	3.13217	5.19292	2.41262
blue	Sevir.3G251800	13.5797	21.708	42.5446	8.70312	9.47328	9.35564	7.94141	18.6005	18.6581	20.0086	26.8258	42.6361	46.7099	18.9571	19.8957	16.1014	10.379	11.2078	12.5627	8.83746	16.888	17.0591	20.1817	30.9272	43.315	45.2331
blue	Sevir.3G252200	27.7092	45.4198	55.2024	15.9468	14.9939	15.2286	18.7735	31.1237	27.5567	40.8647	61.2312	84.7695	91.1492	34.3547	45.6723	39.4559	15.3262	14.812	23.198	18.3172	32.4912	34.6561	56.8655	80.572	99.115	107.54
blue	Sevir.3G252301	2.21061	3.44648	4.09118	1.34561	1.96819	2.13697	1.39681	2.83413	2.21646	2.79823	3.81604	6.54385	6.40317	2.77087	3.54348	3.02277	1.21741	2.11997	2.12005	2.56321	2.68926	2.71807	2.99889	4.94091	5.5725	5.89454
blue	Sevir.3G253700	0.0638307	0.120727	0.308698	0.163447	3.71745e-06	3.24221e-07	1.22002e-07	0.0665205	0.0847824	0.322483	0.225057	0.286516	0.574501	1.64002e-07	0.182979	1.57696e-07	0.112917	0.073391	0.0621027	3.17086e-09	9.27398e-09	4.94236e-07	2.38018e-07	0.0950937	0.0823153	0.0773191
blue	Sevir.3G258100	5.36583	4.87543	8.83041	2.68764	3.94233	4.43526	3.57017	5.85101	5.10451	6.68156	10.4483	12.7762	14.3614	6.16765	5.84267	3.49869	2.99138	4.44796	3.64601	3.48229	6.72328	5.47531	10.2209	14.6904	17.8079	16.6555
blue	Sevir.3G258800	2.37276	24.5302	45.0664	7.74768	5.12367	1.97125	0.497493	4.97773	7.66402	5.48956	10.5066	38.6698	47.2561	1.08066	13.8096	21.8216	8.55836	4.05743	11.4791	0.34459	1.71401	1.71633	4.9337	8.38241	18.7124	24.261
blue	Sevir.3G259000	3.49871	9.73994	12.3247	6.00095	4.03508	4.1521	4.54606	6.55454	5.67174	7.29756	7.99724	10.3687	12.6047	4.51488	11.6922	16.4768	8.64996	5.40663	10.1778	4.7791	7.9986	7.45035	10.6977	10.2473	12.1457	15.1864
blue	Sevir.3G262300	8.44661	7.49147	9.30335	5.17305	5.49339	5.541	5.82285	7.84824	6.38529	7.57257	10.1981	8.95382	12.4321	8.24901	6.85721	8.13253	6.44111	6.50063	7.02476	6.60632	6.80775	9.20118	8.97309	8.25073	11.1352	12.3381
blue	Sevir.3G267801	9.26395	19.2435	32.2572	3.88069	2.85312	3.68539	3.05438	27.0687	22.6301	52.0925	70.6683	110.565	121.923	11.41	26.5445	17.1655	7.11425	3.55552	9.27841	3.98947	25.1727	29.057	75.7252	83.8716	101.288	95.9743
blue	Sevir.3G280800	7.52273	20.0364	42.22	12.7157	9.20722	5.1452	6.58876	11.6892	12.4927	19.271	26.273	48.45	60.0934	5.74206	20.8907	22.0384	14.654	10.7819	15.8248	6.831	12.0322	14.0855	23.6683	36.236	62.9262	78.947
blue	Sevir.3G284300	13.1921	16.3241	44.3358	11.2264	8.19753	7.92492	7.73394	13.789	13.0045	15.2225	26.659	49.4772	58.5714	15.2757	21.4345	25.357	14.9068	10.4878	16.9172	11.3129	14.5447	16.3505	23.6648	40.5437	68.6716	80.6145
blue	Sevir.3G286400	8.24433	9.33029	8.07341	10.672	9.57408	9.49775	11.193	8.40139	9.80596	8.66974	7.88579	6.51963	4.78101	10.4898	10.1592	12.1284	10.5521	10.1635	10.948	13.4552	9.15118	9.08556	8.4724	6.92931	7.09049	6.04228
blue	Sevir.3G286500	14.7782	24.763	23.6574	12.1729	10.8331	11.4207	15.3258	18.3181	20.0982	24.0127	26.5858	29.7515	28.1136	13.5289	28.3187	22.237	13.4323	13.2003	16.2899	17.357	18.7831	19.889	26.0452	32.814	31.5264	28.2699
blue	Sevir.3G288000	0.193333	0.0707983	0.751673	0.0611267	0.124928	0.121185	0.304994	0	0.060778	0.0871205	0.134594	0.179082	0.670917	0.33161	0.15823	0.168025	0.254379	0.179936	0.20078	0.180897	0.170279	0.414165	0.310068	0.320069	0.496401	0.494393
blue	Sevir.3G288700	8.31673	11.9823	167.527	20.5897	35.5342	38.5812	38.674	15.3568	11.0657	17.3178	51.6914	129.408	167.583	11.3328	16.574	19.5648	25.9252	38.0635	27.8512	45.1505	15.0316	15.4613	24.034	62.8076	144.084	174.988
blue	Sevir.3G289900	14.6579	13.9087	56.3761	3.15819	3.69611	5.73767	7.41244	24.9639	20.7178	59.5344	99.2773	117.221	105.538	15.8176	14.6163	6.60637	5.04332	4.82494	5.49154	8.1254	21.8839	33.5659	90.7209	121.113	113.006	106.216
blue	Sevir.3G295500	57.5417	124.289	376.116	81.8847	43.5826	43.6234	43.9494	75.2011	81.6023	125.118	198.988	355.493	395.798	60.7389	147.462	270.287	108.765	53.6959	144.249	53.2771	81.2975	92.9831	177.341	273.95	395.9	461.103
blue	Sevir.3G303400	9.61044	11.4897	11.6903	6.77488	9.61168	8.99264	9.6579	10.2561	9.9259	11.7048	11.7778	11.8145	12.5537	13.7037	12.5643	10.8674	7.54585	11.4586	9.95728	11.061	11.7222	11.712	15.458	15.8303	18.918	21.0623
blue	Sevir.3G311200	2.66983	2.02001	1.1209	1.52339	1.82579	2.9142	2.8813	2.00978	2.30965	1.72396	1.94412	0.952085	1.29003	2.575	2.33123	1.08648	1.20149	1.96501	1.41766	2.51075	2.17461	1.21084	2.3452	1.11063	0.735379	0.821772
blue	Sevir.3G316900	0.581536	1.52718	3.06983	0.80659	0.513719	0.778897	0.712361	1.67088	1.41867	1.90646	3.17503	1.95791	3.61636	1.27341	2.61104	3.26453	1.61246	2.09104	2.32268	1.37391	1.81606	1.97852	4.06448	4.96792	5.82872	5.8639
blue	Sevir.3G324500	1.13862	1.5222	1.16386	1.00071	1.29569	1.16622	1.87853	1.17731	0.886413	0.41444	0.33902	0.194526	0.222253	1.06861	2.08035	2.40371	1.29153	1.42586	1.70703	2.05619	0.937843	1.14072	0.778701	0.451692	0.228116	0.328793
blue	Sevir.3G336600	5.75358	12.0781	10.1529	2.90025	2.6614	2.08824	1.80832	5.9523	7.01035	8.92715	9.51739	11.7733	13.203	4.59713	12.2103	8.55965	4.75686	2.89905	5.40519	2.40501	6.66958	7.2622	9.15938	10.7533	12.2566	12.7769
blue	Sevir.3G336800	1.42941	1.43202	2.04128	0.946862	0.948069	1.34546	1.06238	1.3797	1.03799	1.25005	1.25774	1.7801	1.53856	1.29154	2.02672	2.06737	1.62827	1.34851	1.68138	1.20125	1.37415	1.472	1.79438	2.58309	3.03312	3.19982
blue	Sevir.3G341100	9.70392	6.5508	8.19467	5.21187	7.02886	9.7903	12.8867	8.20204	6.74963	6.60292	10.8409	11.4809	14.3576	10.0898	7.78914	6.7121	7.16163	9.49702	7.79025	14.3901	9.03683	10.5974	13.4079	15.3924	15.6418	14.3192
blue	Sevir.3G341500	10.8853	15.5244	15.7515	22.1728	17.2461	11.1204	10.6403	14.4748	10.8987	17.1375	16.3369	17.1571	17.4066	15.3226	26.0578	29.7645	26.241	15.7385	23.9146	9.6513	20.8909	23.552	34.4072	52.7016	56.3242	50.5476
blue	Sevir.3G341800	13.4092	7.68825	15.633	11.4064	10.2244	10.651	9.77253	14.0545	13.5619	14.7499	15.3373	15.9989	18.0333	14.1903	11.8609	11.4228	11.19	11.474	11.3622	11.4383	15.6898	16.311	16.0628	16.9219	20.6732	24.0237
blue	Sevir.3G344400	4.08462	2.68477	1.89062	3.02893	2.94189	3.27361	4.09467	2.61076	2.27272	1.75344	1.01415	0.773688	0.865142	4.21434	3.25006	2.68517	2.47724	3.38279	2.8484	3.14254	2.38199	2.37497	1.65156	1.29521	0.992586	0.651459
blue	Sevir.3G346200	3.82016	3.98953	2.36983	4.57827	4.5412	3.82247	2.60485	3.44963	3.40052	3.05197	2.56909	2.17674	1.40833	3.13449	4.13165	2.81748	5.13573	4.71885	4.22402	3.07657	3.31841	3.44061	3.80264	2.48585	2.10876	1.62871
blue	Sevir.3G348200	0.142794	0.778705	1.22253	0.2295	0.238576	0.487121	0.137953	0.494801	0.536576	0.336095	0.984999	1.32001	0.809832	0.496195	0.770939	1.04272	0.41253	0.143993	0.533081	0.203979	0.429084	0.368115	0.593495	0.551223	1.09276	1.38295
blue	Sevir.3G350300	2.3974	3.05232	2.70045	3.0726	2.94516	3.13642	3.43388	3.06544	3.44711	2.54603	1.90323	2.0007	1.49161	2.93221	2.96251	3.73282	2.17184	2.79892	2.90119	4.06179	2.63579	2.13495	1.83065	1.68092	1.01269	0.94549
blue	Sevir.3G351500	0.470571	0.12283	0.314255	0.227293	0.0456377	0.156814	0.13663	0.323892	0.331371	0.533563	0.594536	0.453738	0.516339	0.422982	0.156433	0.361213	0.277354	0.390139	0.342902	0.292796	0.271377	0.395748	0.50004	0.824696	0.604884	0.47869
blue	Sevir.3G355300	3.05278	2.5059	2.12774	1.54645	1.51805	1.75286	2.2916	2.23577	2.04741	2.93284	1.53414	1.14323	1.4767	2.42076	2.34592	2.31052	1.93293	2.00159	2.08168	2.96725	1.67166	2.34118	1.79737	1.37377	1.37032	1.07147
blue	Sevir.3G355532	4.61157	4.45562	2.82482	4.85453	3.10279	2.32636	2.32176	4.48765	3.89097	4.76833	2.52057	2.5911	2.30568	4.89165	5.08445	3.47539	2.72794	2.82623	3.00985	2.95893	4.65901	3.93296	2.85115	2.56926	1.9748	1.27003
blue	Sevir.3G355600	1.91742	1.44498	6.02066	1.5108	1.36585	1.52864	2.81051	2.52746	3.44174	4.32595	7.90565	6.50535	8.15703	4.55431	3.77872	1.68701	1.87662	4.84395	2.80252	3.19094	3.56511	4.38934	8.39144	9.25616	10.11	9.52174
blue	Sevir.3G359700	26.3891	6.3454	4.29117	17.3658	36.0329	38.866	29.1773	22.928	23.4045	16.0285	10.6439	7.91176	5.4284	23.5101	8.05093	2.89832	19.885	31.4689	18.0841	26.3201	21.4278	18.0271	14.6472	9.42534	7.43865	5.72621
blue	Sevir.3G360100	19.5657	9.98974	2.51111	15.0443	23.4819	19.4264	13.4356	18.7752	22.615	15.7316	10.2197	6.47827	3.34452	22.5598	8.04686	2.93981	12.9173	18.3699	11.409	8.26126	17.1319	14.4934	10.4334	6.50867	4.78377	2.75003
blue	Sevir.3G365100	3.43136	2.5054	2.3425	3.15267	4.14355	4.29712	4.82894	3.201	2.96977	3.00762	1.94484	1.55591	1.62426	4.12098	3.18633	3.34347	3.18936	3.48384	3.33889	4.02239	3.63629	3.50753	2.44593	1.87159	1.84926	1.23417
blue	Sevir.3G369100	0.123907	1.36531	3.5151	0.241758	0.129066	0.457472	0.116714	1.79008	1.62358	5.77827	6.90581	6.42229	6.77268	0.0743263	0.971089	0.512628	0.639941	0.338921	0.497164	0.091414	1.26638	1.97897	7.75192	8.62055	5.67909	6.50073
blue	Sevir.3G371700	0.984418	0.707029	0.46832	0.971376	1.15697	0.843106	1.12897	0.957091	1.0572	0.863089	0.355034	0.290031	0.258013	1.30834	1.03629	0.241161	1.28894	1.65857	1.06289	1.61111	1.32606	1.03796	0.954115	0.331001	0.240647	0.347957
blue	Sevir.3G373200	2.64073	2.83461	1.1474	1.42964	2.74359	3.21769	2.80039	3.51417	2.70688	2.59942	1.56014	1.12431	0.956332	3.51789	3.16394	1.68587	2.92183	3.46975	2.69248	3.16864	2.56279	2.64248	2.49714	1.65198	1.09296	0.995678
blue	Sevir.3G380800	16.1243	13.7146	8.59078	13.007	15.3994	16.9418	19.6073	12.9472	12.7653	11.9963	8.94054	6.79289	6.14782	17.9939	15.9523	10.7325	12.8863	16.1244	13.2477	19.9554	14.1465	13.9849	10.4945	11.6638	7.12643	6.34271
blue	Sevir.3G380900	7.04186	4.68081	4.41907	8.05672	6.10986	5.04076	4.84633	5.41662	5.66623	3.28064	1.34833	1.8795	0.961153	8.13167	4.34131	5.89786	9.50086	5.8407	7.07981	6.50315	7.54319	7.53302	4.40422	2.9211	2.53741	2.68069
blue	Sevir.3G384501	4.76137	4.0658	3.75696	6.39245	6.56812	5.88231	5.74412	4.17472	3.31878	4.16676	3.28106	2.00769	2.10106	6.38929	5.66284	6.09165	6.47852	5.72223	6.09747	5.28093	4.17739	4.43946	4.4261	1.65826	2.08017	1.96076
blue	Sevir.3G391650	1.82324	1.43407	2.94768	1.12629	1.82235	1.71334	2.00411	1.78005	1.50453	1.45787	3.8896	5.06059	3.52938	2.81231	2.43371	2.93278	2.22244	1.97026	2.37516	1.28536	3.70034	2.05601	4.57266	3.93048	5.38337	4.06735
blue	Sevir.3G396300	23.4183	25.8011	33.4401	20.0992	23.434	21.3882	18.6396	29.8864	30.1741	36.7928	42.4802	54.5444	59.5823	39.165	40.2034	40.5851	39.9773	28.4876	36.35	21.5577	38.7278	51.6959	53.9152	66.2283	85.8448	90.4606
blue	Sevir.3G401500	2.02954	2.23917	1.81619	1.4011	1.52989	1.54665	1.50059	2.54454	2.24128	1.81454	2.88166	3.37727	3.49098	2.09671	3.34508	2.33874	2.73817	2.14319	2.4067	1.57285	3.6727	3.80032	4.80852	4.49329	5.73461	4.62662
blue	Sevir.3G402400	2.28978	1.93751	2.27412	1.38304	1.82558	2.12618	1.85205	2.56044	2.46245	1.5861	1.35055	0.754299	0.859564	1.96293	2.25768	2.41056	2.1348	1.5837	2.04302	1.25907	1.50915	1.91372	1.07608	1.1024	0.712209	0.39305
blue	Sevir.3G407100	3.88614	3.10804	3.17835	2.60202	2.05275	2.07885	1.8225	2.87903	3.36677	3.46456	4.39577	6.21599	6.38682	3.8115	3.14168	4.27597	3.10017	2.53235	3.30283	2.97464	3.52394	4.64813	4.99396	6.43031	8.83986	10.4013
blue	Sevir.3G410700	0.114597	0.234081	0.417386	0.340901	0.0645143	0.487536	0.27685	0.157931	0.163062	0.564163	1.42843	1.39004	1.34782	0.147684	0.222343	0.147747	0.360875	0.404945	0.304522	0.454433	0.288849	0.740224	1.43089	1.75234	2.29724	1.52122
blue	Sevir.3G415800	75.5189	366.93	378.784	101.861	59.1594	24.6577	19.9221	164.567	178.252	232.813	269.02	421.37	449.797	42.777	312.389	247.226	80.7259	41.9746	123.309	16.0742	131.121	145.717	209.857	268.215	370.689	390.72
blue	Sevir.3G416300	0	0.0715493	0.276226	0.0205902	0.0454762	0.122912	0.149492	0.190558	0.0814396	0.0609391	0.190761	0.0592797	0.254389	0.213296	0.173457	0.122607	0.0567253	0.0934893	0.0909405	0.0304659	0.254299	0.334933	0.135231	0.0926234	0.163019	0.435177
blue	Sevir.3G417600	1.99516	2.34543	6.31227	7.5504	2.64183	3.6645	4.35133	8.10009	4.11169	6.81161	11.0141	8.68195	8.53767	11.0562	6.91154	2.98028	3.02906	4.65321	3.55418	4.47041	3.3774	3.74079	8.51556	6.72187	5.26592	7.00097
blue	Sevir.3G421300	1.38696	1.83577	0.870737	2.20086	2.61889	1.9622	1.44442	1.93041	1.56342	1.49859	0.528818	0.548379	0.302124	2.029	1.6298	1.8207	2.35547	2.01933	2.06517	2.21875	2.67237	2.2893	1.89216	0.639928	0.629931	0.678424
blue	Sevir.3G423400	31.1225	32.5542	30.595	42.2239	43.9112	42.0361	44.201	30.6463	36.1081	30.941	26.5377	24.2165	20.5165	34.8212	39.8459	43.0074	43.26	44.1499	43.4724	43.3717	34.103	39.045	34.3397	31.4331	28.6892	24.8058
blue	Sevir.3G425300	1.75127	1.77927	15.4928	1.49465	1.76414	2.22579	2.173	3.09725	2.58833	6.67317	10.7163	10.3259	11.1335	3.86636	2.72584	3.85354	1.7368	4.43685	3.34239	1.82942	4.69101	4.25588	11.0853	9.33307	10.2348	12.6341
blue	Sevir.4G006500	1.39019	1.31619	1.44504	2.14549	1.14647	1.55028	2.50803	1.46412	1.65712	0.855649	1.10212	0.612956	0.640659	1.91898	1.67292	2.10889	2.32805	1.58981	2.00892	2.22436	1.88326	2.13651	1.93568	1.29212	0.666076	0.696868
blue	Sevir.4G007900	25.9397	22.1797	23.7735	27.0854	30.5719	31.9093	33.6189	24.5823	29.3675	22.9992	21.0146	16.553	13.9688	30.3067	27.2201	30.1742	31.7643	31.4767	31.1384	35.9558	24.6129	26.8143	26.7807	20.0038	17.0858	14.846
blue	Sevir.4G008600	4.99224	5.54674	7.71137	5.17834	5.11208	5.36507	5.46556	6.14796	4.90801	7.1529	9.47934	10.6082	9.85777	7.7422	7.94761	9.34167	4.43651	6.16491	6.6477	5.33989	8.5426	8.71417	14.9875	15.5342	18.0255	14.9619
blue	Sevir.4G015200	13.8418	9.30577	16.3815	11.6263	15.0777	10.8582	12.0535	15.6631	14.9956	17.624	18.9138	17.1063	19.4401	20.8681	15.7423	17.0022	19.0073	23.5674	19.859	15.0978	18.1649	19.9353	23.158	22.9342	33.8227	32.5995
blue	Sevir.4G016300	0.128198	0.464112	5.99546	0.194012	0.0623653	0.118474	0.0607483	2.81602	0.727312	11.2587	20.4944	25.5066	24.2488	0.264706	0.84004	0.720644	0.084065	0	0.268236	0.0844213	2.05511	2.08222	20.8336	22.0365	25.251	18.948
blue	Sevir.4G018800	82.9334	129.127	103.802	66.1545	31.6942	15.1993	13.2307	101.433	100.724	123.862	146.711	181.975	180.599	74.4078	137.477	92.7721	81.8236	39.6502	71.4153	14.0812	84.523	98.1621	123.261	180.407	193.145	180.308
blue	Sevir.4G020000	12.3196	18.7402	20.4033	10.5006	11.8157	10.8895	8.8245	14.503	14.2031	15.8632	19.496	22.2882	22.5664	9.96727	18.3996	17.0742	10.779	12.1597	13.3376	6.69585	16.896	15.893	19.9473	23.8033	24.5366	21.5958
blue	Sevir.4G020500	525.298	774.445	1484.01	461.775	494.208	509.431	509.744	670.215	681.897	754.511	649.599	881.091	986.038	539.189	761.727	1135.57	490.785	469.428	698.594	514.117	626.062	640.386	711.403	654.053	939.457	1142.33
blue	Sevir.4G021000	16.6713	43.2449	135.658	32.7671	21.2107	21.7028	24.2533	42.4118	29.2496	78.0309	161.013	284.651	326.938	22.7029	44.3292	62.8301	30.2979	27.2444	40.1241	22.7747	36.1286	41.3868	133.316	228.38	325.666	346.55
blue	Sevir.4G022400	4.91966	3.4551	34.8464	1.64264	1.41894	2.19172	2.22439	15.7245	15.6478	55.4093	83.3494	82.7705	85.5464	5.12359	4.03639	2.67579	2.56685	1.76523	2.33596	1.82811	12.9398	29.7434	72.2249	88.1394	96.6011	87.7656
blue	Sevir.4G022600	10.6019	8.96968	14.2279	16.5538	14.674	16.1291	18.1304	11.4347	11.8823	14.2306	16.0738	24.3868	25.7978	21.3597	20.4651	20.8898	25.5157	17.8768	21.4274	28.6587	29.2243	26.9575	36.1081	41.2252	50.8111	47.2843
blue	Sevir.4G028100	7.04598	9.13337	6.68814	9.82486	8.1079	7.40395	7.78281	6.18141	4.36261	11.8023	16.5382	12.8024	9.84405	13.041	15.041	17.1791	10.8045	8.19802	12.0605	8.56064	8.59163	10.6996	22.7925	27.5508	19.5497	16.6855
blue	Sevir.4G030300	28.6732	35.0636	78.5933	27.3046	22.1452	17.1763	16.6477	29.2416	27.24	34.7781	45.0011	66.4469	71.863	31.2035	38.533	54.9404	32.1719	25.823	37.6451	16.6552	31.5095	34.1047	38.2722	45.5143	63.8761	72.1042
blue	Sevir.4G032800	0.199936	0.202355	0.337503	0.307045	0.334366	0.494149	0.305269	0.268594	0.147925	0.496474	0.59189	0.564573	0.408966	0.305988	0.256839	0.0530232	0.301102	0.375158	0.243095	0.327973	0.406177	0.302736	0.0931251	0.52742	0.446527	0.449257
blue	Sevir.4G033400	2.94547	3.04563	4.02664	2.4435	2.50818	3.45253	3.22387	4.26845	2.66253	3.45403	2.01626	1.41756	2.0099	3.53609	4.5836	3.91405	3.80963	2.63791	3.45386	2.64964	3.28359	2.57796	2.47686	1.80896	1.07834	1.49154
blue	Sevir.4G033800	0.429983	1.25874	4.23957	0.423849	0.140145	0.736261	0.55657	1.04038	1.41777	2.81092	2.88106	3.98464	4.05645	0.919426	0.907259	2.36382	0.675255	0.302843	1.11397	0.589976	1.7657	1.48477	4.77415	3.76084	6.16654	5.98999
blue	Sevir.4G035802	1.47226	1.44746	2.60601	0.535167	0.226629	0.730574	0.529832	1.75537	2.18605	2.71611	2.79494	3.65548	5.54154	1.29925	1.58579	2.2645	0.99062	0.327362	1.19416	0.772268	0.989698	1.69752	2.4171	3.54054	3.63039	4.49478
blue	Sevir.4G037900	1.27769	1.65493	2.18719	1.80398	2.02184	1.74074	1.46769	1.29317	1.29831	1.56438	1.72967	1.57026	2.10012	3.44905	3.76547	3.73703	2.41234	2.04622	2.73186	2.02958	3.63179	3.52454	3.5243	3.87791	3.97187	4.62987
blue	Sevir.4G038800	0.796	0.904685	3.45292	1.57253	0.817697	0.418283	0.432809	1.28603	1.67341	2.12724	2.50346	12.1159	13.9156	1.50651	2.17749	1.517	1.15347	0.631484	1.10065	0.241579	2.04475	0.914131	2.08513	3.35762	8.1814	12.6763
blue	Sevir.4G039401	3.70099	7.59813	9.07384	6.2668	4.77435	4.71033	4.30108	4.7418	4.88459	5.37418	7.52347	8.53648	7.80289	4.95536	11.9149	12.785	6.58775	7.6265	8.99974	5.79868	6.35397	6.48229	10.3115	13.5693	15.4446	14.015
blue	Sevir.4G040200	0.871239	5.44514	3.64238	1.30775	1.58563	1.53509	1.31471	5.76324	5.18371	11.3318	14.23	18.2476	18.715	1.37856	6.87342	2.90098	1.40494	2.74223	2.34938	1.5866	4.4618	8.81373	12.9027	15.0501	12.8478	15.7289
blue	Sevir.4G042600	10.8367	9.70737	11.6607	6.37453	8.44277	8.62048	9.21417	11.2568	10.4952	9.95744	11.9931	13.7414	13.7699	13.1177	10.9518	11.0401	7.69924	11.204	9.98112	11.4487	11.3685	15.1464	12.2184	19.2727	18.1017	17.1068
blue	Sevir.4G045000	0.0811093	0.332226	1.58815	0.246644	0.189922	0.3063	0.211887	0.12562	0.486568	0.300208	0.468946	1.15811	1.38945	0.242703	0.520979	1.00092	0.556488	0.427574	0.661661	0.226265	0.74322	0.528624	0.880903	0.779178	1.47583	1.96009
blue	Sevir.4G045600	5.4775	5.70663	5.01006	3.55236	4.12574	3.83026	5.1355	5.47659	4.96628	5.37526	4.69597	3.8544	4.01694	5.3261	5.24899	5.10413	2.99133	3.62661	3.90736	4.57881	4.29523	4.0174	3.63091	3.71114	2.82408	2.96353
blue	Sevir.4G049500	39.0002	78.485	165.06	28.9793	17.1837	12.5222	8.44261	63.1814	67.9919	94.3354	129.09	246.935	281.014	63.9279	91.918	64.2124	35.5729	22.3658	40.7171	13.2257	79.4365	82.1609	128.665	200.061	368.595	443.023
blue	Sevir.4G050100	0.0250723	7.15781e-08	0.0505901	0.0456334	4.06038e-08	0.091886	0.119531	0.142863	0.0453546	0.132453	0.307252	0.179473	0.279177	0.254548	0.239642	0.0349213	0.0288486	0.139065	0.0676115	0.0311068	0.0960307	0.180963	0.150534	0.252816	0.130291	0.0594864
blue	Sevir.4G053601	0.0872783	1.81723	2.82595	0.81236	0.183179	0.083269	0.044394	0.411408	0.288961	0.915454	1.13501	3.31833	3.37553	0.0604927	1.00142	1.61661	0.731477	0.118649	0.822245	0.0574757	0.346195	0.058325	0.716636	1.34097	3.38759	2.9345
blue	Sevir.4G054300	22.7925	19.4175	14.4122	24.3024	25.5189	25.8854	30.4582	17.8323	17.5236	17.6334	13.2504	8.96573	9.46922	24.5063	20.4743	21.187	24.1324	28.586	24.6352	31.9844	22.3709	23.4701	19.4375	14.213	10.9555	9.99997
blue	Sevir.4G054700	0.41028	0.625516	1.28985	0.12616	0.345241	0.942986	1.2802	0.666521	0.591961	0.35623	0.66934	1.17481	1.96761	0.286506	0.51668	0.29116	0.209173	0.565928	0.35542	1.31934	0.244028	0.368979	0.235805	0.78257	1.17836	1.90649
blue	Sevir.4G057700	3.99409	4.79522	6.87486	2.89385	2.48233	3.62682	4.20208	5.24197	4.8262	6.4954	7.74708	10.1596	11.0879	3.86443	4.90058	3.9307	2.79871	2.65332	3.12757	5.04993	4.24316	4.7977	7.73134	9.7395	8.83367	12.6624
blue	Sevir.4G059300	17.3325	18.3239	27.3054	11.1873	7.65327	7.39046	7.68492	16.9398	18.5953	19.1577	25.293	37.9634	39.3087	29.2728	19.1072	18.2053	9.87275	8.47301	12.1837	8.81996	23.9107	23.4546	24.8018	35.4137	39.9921	44.8043
blue	Sevir.4G067300	5.85699	7.73866	8.89984	5.50686	5.91525	4.4702	4.89754	6.00642	6.51106	6.50817	8.30219	8.92278	7.72342	5.36835	10.1167	7.80685	5.86269	6.15249	6.60735	5.37554	5.6482	7.32666	8.27024	8.62091	10.778	9.24149
blue	Sevir.4G069500	17.3895	21.1939	17.4646	18.3854	14.0846	18.4993	20.8658	18.8187	22.0032	18.4368	14.8409	11.7685	9.93898	14.5408	17.2379	20.8774	20.1489	16.1714	19.0659	22.1523	18.5952	16.8248	15.2593	14.1302	11.4077	7.54781
blue	Sevir.4G072600	0.305012	0.411203	0.90911	0.408321	0.723326	0.625413	0.983854	0.355889	0.621892	0.793771	0.641277	1.17468	1.34184	1.14619	0.759532	0.815906	0.718644	1.15115	0.895232	0.578526	1.04618	0.717942	0.964756	1.15715	1.62341	1.62663
blue	Sevir.4G075500	1.65859	1.45639	1.8145	0.348674	0.067029	0.192411	0.205459	0.775115	0.521915	0.488889	0.875175	1.53227	1.86484	1.17311	0.805183	0.73561	0.272968	0.495712	0.50143	0.381127	0.882885	1.06539	1.29294	0.964705	1.87032	2.37203
blue	Sevir.4G076100	0.346816	2.17431	4.87367	1.83282	1.41086	0.810311	0.559715	1.71211	1.35435	2.57756	3.94437	5.79235	5.85184	0.383804	1.6799	3.25402	2.00695	0.664844	1.97527	0.614291	1.86949	1.03732	1.58992	3.40024	5.52721	5.49188
blue	Sevir.4G077300	0.979422	1.32292	1.6391	0.31159	0.441959	0.790035	0.756895	1.48642	1.66623	1.94355	2.27413	1.85589	2.04099	0.741335	1.34254	0.635369	0.413228	0.817775	0.622124	0.660658	1.97065	1.80204	3.62079	2.77197	2.62826	2.18187
blue	Sevir.4G085000	13.9513	15.137	9.69407	19.207	15.1244	16.378	20.6898	16.0052	14.9027	12.2416	9.83264	7.78069	7.30498	19.3141	18.2293	17.3161	19.3773	18.2437	18.3124	23.2376	15.5901	19.0416	15.1861	11.4652	8.6725	8.99642
blue	Sevir.4G088400	0.528215	0.241222	1.61119	0.380666	0.1403	0.536878	0.464219	0.329345	0.497171	0.593804	1.84119	4.09178	4.87779	0.625039	0.619106	0.718626	0.541821	0.133992	0.464813	0.411268	0.371411	0.560512	1.49222	1.34613	2.74958	4.06506
blue	Sevir.4G089400	0.775583	0.446719	1.51963	0.872222	0.923671	0.830773	0.747235	1.05585	1.03791	1.40094	1.58265	0.830047	1.33258	0.753074	0.75995	0.593656	0.151007	1.37311	0.705925	1.27432	0.581106	1.12224	1.61899	1.04737	1.42381	2.39327
blue	Sevir.4G090100	12.7422	17.2465	20.0498	31.3481	23.2991	23.4083	14.3423	20.2627	17.1251	28.2613	42.8771	66.2719	73.621	44.8507	41.679	30.4107	26.4421	25.5342	27.4623	20.6585	54.8641	43.9784	73.4095	102.104	123.78	125.575
blue	Sevir.4G090700	38.2973	55.0842	48.0425	35.0161	28.3997	31.6592	36.1265	47.6675	58.2213	50.099	49.1013	73.0627	86.7546	30.497	54.2739	38.8105	36.1361	29.1365	34.6944	37.3347	45.145	40.1669	48.3321	79.1749	103.077	100.684
blue	Sevir.4G093200	2.68553	2.98098	7.53443	4.55741	4.12314	3.62479	4.7126	2.71942	3.17577	1.98636	2.78734	6.07047	8.06065	3.15024	3.63664	5.34076	5.31399	4.53454	5.0631	5.43621	4.28718	3.83574	3.57306	5.4616	8.85019	10.2335
blue	Sevir.4G095400	7.79611	8.32363	4.87702	8.58895	7.26715	8.12749	9.78885	7.27693	7.73026	6.73303	4.4485	3.37932	3.27338	5.88816	7.35022	7.06032	9.2837	7.69002	8.01135	10.4073	8.50958	7.53072	7.47161	5.59904	4.19484	3.53521
blue	Sevir.4G098900	8.87051	7.0379	4.89787	8.58037	7.18199	6.52139	5.59486	5.66092	6.58785	4.01619	2.60737	1.67167	1.42749	9.48048	7.87744	6.67653	7.89578	8.7096	7.76064	7.64506	8.0238	6.07664	5.07736	3.35583	2.59064	2.86554
blue	Sevir.4G106400	1.84731	2.64408	25.6526	1.41862	0.843477	1.54457	0.90439	6.27238	3.47632	21.5724	34.2821	41.3165	43.3367	1.76753	2.27713	2.48323	1.33207	1.92467	1.91332	1.55506	2.18695	3.62855	33.1887	46.2096	58.9327	53.7752
blue	Sevir.4G106700	3.88534	6.71238	14.2745	3.72323	3.7802	5.00029	8.66084	3.60936	5.60558	3.83474	5.38546	13.5372	12.2761	5.21661	9.55165	15.9747	7.40446	6.24926	9.87614	9.42228	4.6697	5.69981	6.6275	11.2288	15.643	12.9279
blue	Sevir.4G109100	0.302557	0.852705	1.01839	0.474652	0.850249	0.563828	0.372563	1.19918	0.653123	1.29308	1.5243	2.20457	1.72717	0.733936	0.864607	0.768921	0.565995	0.624942	0.653286	0.485619	1.18155	0.612785	1.41013	1.66592	1.19388	1.35993
blue	Sevir.4G112100	0.687694	0.930043	0.921009	0.731776	0.482546	0.742321	0.355147	0.926093	0.789301	0.961433	1.04844	1.02086	1.10722	0.850903	1.07216	1.72657	1.03089	0.745208	1.16756	0.675705	0.868589	1.27639	1.5029	0.788341	1.30516	2.25264
blue	Sevir.4G112400	17.7029	25.9212	43.9907	31.0869	35.1392	33.1134	34.8703	38.2616	36.0068	59.4194	50.4699	53.5681	48.0134	20.477	27.4766	30.55	31.6316	31.1658	31.1158	32.9741	31.1857	48.6023	74.3188	71.4544	63.9516	60.2028
blue	Sevir.4G113500	20.0298	21.3494	23.3704	9.24181	9.56912	8.01119	7.56109	20.8032	19.8288	22.588	25.3244	33.9719	31.0673	22.0289	18.4847	15.0107	9.60012	8.49996	11.0369	5.95777	20.3851	20.6307	22.7682	29.5688	34.2356	37.7961
blue	Sevir.4G114102	16.7296	15.3537	8.63752	18.0177	20.2037	16.6805	15.4917	15.1233	14.9466	14.0087	9.03557	7.13941	6.35208	19.9872	19.6765	15.0578	17.7563	18.6996	17.1712	17.4571	16.3117	18.8004	14.2092	11.2162	7.65195	7.44918
blue	Sevir.4G118902	18.1086	16.6641	10.645	10.811	13.2276	12.4525	13.9944	12.4621	9.89509	10.7395	8.7826	6.34264	5.41379	14.6152	15.3014	13.4503	9.83901	9.20576	10.8317	13.0565	11.3589	11.3966	9.05845	7.98355	5.10219	5.51064
blue	Sevir.4G122601	5.80675	5.56242	3.42123	3.76012	5.33778	4.3549	5.66413	4.88229	5.38093	3.84983	2.64107	2.84712	3.45453	7.92799	4.48577	3.83559	3.88339	6.29964	4.67287	6.2702	3.58508	5.00602	4.60521	3.44237	3.11649	2.48258
blue	Sevir.4G124400	1.03526	0.783166	1.97779	0.856978	1.04882	1.24423	0.888481	0.996069	0.544836	1.28121	1.10715	0.897023	2.7371	1.73382	1.51967	1.7056	1.75919	1.14824	1.53768	1.45519	1.39386	1.52415	1.75571	0.992525	2.79029	3.00851
blue	Sevir.4G126600	33.9523	33.0005	53.0504	36.852	46.7467	49.4692	51.376	33.1846	36.3457	35.3976	40.8953	41.6779	45.1478	47.0303	42.2109	43.3296	42.2595	53.1438	46.2443	57.1457	42.2257	48.6002	52.7939	58.783	58.9563	58.3112
blue	Sevir.4G138200	0.692981	0.267728	0.355192	0.267316	0.44413	0.163904	0.163847	0.33463	0.646599	0.726147	0.558146	0.476049	1.03184	0.696896	0.804986	0.358694	0.329893	0.377337	0.355308	0.24106	0.679455	1.00213	0.648965	1.73503	1.03489	1.84426
blue	Sevir.4G139400	0.71325	1.58234	1.84311	1.22303	1.73108	1.08821	0.852841	0.942478	0.253752	0.502189	0.502426	1.73336	2.45794	0.856927	0.729818	1.07602	1.15143	1.08462	1.10402	1.35543	0.566786	0.805218	0.557959	1.34209	1.84994	1.24451
blue	Sevir.4G142000	8.55743	1.4669	3.66456	4.52103	5.85009	4.21217	8.08089	5.78956	5.37466	3.72181	2.51985	1.9163	2.44049	6.09608	1.86718	2.46431	4.91362	3.67801	3.68531	4.92232	4.99322	3.81332	3.46094	2.48416	1.24397	3.00053
blue	Sevir.4G146000	0.411247	0.702587	2.05482	0.237748	0.0998323	0.128132	0.099356	0.505161	0.483044	1.01806	2.09715	2.97229	3.01224	0.222484	0.959685	0.605274	0.352414	0.188343	0.38201	0.182831	0.17213	0.263409	1.8949	2.65131	2.97067	2.8991
blue	Sevir.4G146100	18.6911	28.1678	27.34	16.9435	18.3183	14.6227	12.8222	19.2252	17.7708	17.151	19.6886	26.4072	26.8012	17.6408	28.2654	35.1953	21.702	17.3259	24.7411	14.6689	14.1372	17.1906	15.7055	22.2675	29.7291	23.4189
blue	Sevir.4G149400	0.229725	0.240702	0.598671	0.221553	0.23037	0.268661	0.21605	0.263419	0.377719	0.391981	0.538959	0.425049	0.534303	0.371136	0.0701197	0.560194	0.644876	0.568908	0.591326	0.794482	0.213685	0.514591	1.0605	0.693597	1.57147	1.61283
blue	Sevir.4G149600	0.599861	4.77079	3.30798	1.83754	2.25154	1.5422	1.73073	2.05181	1.89673	3.22688	4.76697	3.16387	3.86656	0.476047	5.94535	3.33961	2.34027	2.8002	2.82669	1.11601	2.86445	2.30269	2.78974	1.84204	4.04506	2.61584
blue	Sevir.4G154700	15.8846	27.4116	39.2067	17.6722	17.8262	12.4451	10.7494	21.0297	18.1967	23.2507	31.7541	41.9673	41.3989	16.2201	26.0061	34.8444	20.8981	19.4779	25.0735	13.4344	17.4315	20.0088	26.3983	37.9226	41.7104	43.4391
blue	Sevir.4G155200	9.78307	11.2562	12.4778	8.20726	8.47416	8.76648	9.49102	10.9669	10.0107	14.1458	13.5596	15.0147	14.1535	11.7205	11.6442	14.9518	9.60416	10.076	11.544	8.86994	12.9839	14.0553	19.0054	22.0658	23.3698	25.204
blue	Sevir.4G155600	3.97479	2.61321	2.54169	3.77827	3.39326	3.92321	6.33867	3.94344	4.64365	2.74281	1.33502	1.29054	0.511079	5.03544	3.13766	2.72959	2.91836	3.73483	3.12759	5.34791	5.05074	4.29417	3.73017	2.25523	1.13352	1.48629
blue	Sevir.4G157200	1.0394	31.3809	33.5739	2.79615	0.612128	0.223972	0.037963	22.6126	28.1282	52.1579	75.9807	130.312	141.018	0.211423	25.3179	7.97283	2.18881	0.677704	3.61311	0.052425	11.009	19.4152	42.0815	58.5293	99.0728	117.985
blue	Sevir.4G157700	1.91338	1.71808	6.85998	1.76568	1.85086	0.719787	1.09604	2.46831	1.80366	4.25852	3.87305	7.93912	8.78174	0.63425	3.48806	1.54924	0.829314	1.04742	1.14199	1.79523	1.63813	2.16147	4.74805	6.7231	7.47338	8.27752
blue	Sevir.4G161701	2.4593	2.64615	1.62586	1.79674	2.64682	1.93511	2.71768	2.62961	2.1751	2.05179	0.745433	0.864103	1.14686	2.59183	2.32892	2.6804	2.34307	2.94448	2.65598	3.85329	2.1648	2.6664	1.10715	0.963272	1.21248	0.745885
blue	Sevir.4G167800	1.95636	1.57812	1.52056	2.37949	3.16037	2.13652	2.68637	0.763804	1.33295	0.818662	0.476413	0.41215	0.51602	2.11129	2.07157	2.08187	1.48793	1.80089	1.79023	2.33651	1.85892	1.99979	1.23711	0.382751	0.678452	0.60583
blue	Sevir.4G170700	4.66795	5.46049	6.95309	9.78403	5.61178	5.36365	7.39615	3.54297	4.73482	1.63261	0.954611	0.272087	0.964013	3.22882	2.44451	7.17049	7.50084	4.58549	6.41894	4.38096	2.65998	2.01998	0.829786	0.338143	0.661029	0.184102
blue	Sevir.4G172200	19.1413	12.9784	5.69371	12.7775	22.5953	21.1206	21.0268	15.3434	16.6563	13.8131	9.63526	7.08043	4.79521	14.6196	10.8516	4.627	12.6857	16.6753	11.3293	19.8302	13.1203	14.0076	9.3766	7.74385	3.94369	3.42145
blue	Sevir.4G174800	1.44641	1.40015	1.50035	2.40958	1.7198	1.20747	1.46303	0.769408	1.21287	0.102359	0.495214	0.279903	0.501508	1.28444	0.829252	0.940027	1.87169	0.97084	1.26085	1.59755	0.964898	1.55949	0.476882	0.110172	0.406109	0
blue	Sevir.4G175300	5.03839	6.5248	10.0565	6.40871	7.32048	7.45148	9.1868	5.69325	5.34458	8.40593	9.13996	13.8025	14.4314	4.79667	7.11502	7.17106	6.24131	7.01031	6.80756	7.84113	5.22774	5.50368	7.88836	11.2321	16.5578	18.3671
blue	Sevir.4G176300	4.16601	18.9601	44.5914	8.54205	7.63057	18.8811	4.05853	11.1238	13.9892	24.1773	31.2113	38.7823	42.9798	5.50087	16.4648	13.8967	8.35955	3.32812	8.52813	3.65783	12.0299	14.1649	24.7817	32.8983	39.9665	46.9538
blue	Sevir.4G178300	4.06026	3.93422	2.39782	3.41282	3.16229	3.85022	3.38773	3.21391	2.97799	3.00257	2.55316	3.44389	2.36283	4.00041	3.41121	2.95239	2.88812	4.43721	3.42591	3.63002	3.07177	3.34282	2.37742	2.78374	2.97064	2.47613
blue	Sevir.4G184600	41.8935	29.9721	21.8934	44.5041	31.7743	25.1948	27.541	34.0704	34.1718	33.7837	27.0922	22.987	19.2134	42.2366	31.2886	29.0998	50.0257	36.6558	38.5937	34.6626	40.6594	41.5039	41.4214	29.7496	23.9902	18.1926
blue	Sevir.4G188200	3.88871	2.70055	2.7167	3.64293	3.59579	2.57757	2.92715	3.74165	3.09142	3.07357	2.59319	2.1828	1.71692	4.8356	4.21095	3.53369	6.10161	5.10703	4.91411	2.74202	4.11029	4.86847	3.16487	2.91527	2.37219	2.00978
blue	Sevir.4G189900	22.5676	40.0134	80.1197	27.7445	14.5384	17.3155	26.1047	30.6873	35.3646	38.1763	34.5895	51.1749	55.6579	13.95	42.5736	71.2397	29.2871	12.4942	37.6737	31.6924	30.9767	32.3855	41.4542	42.1816	52.0496	60.9887
blue	Sevir.4G192900	3.49631	1.86275	1.62691	2.62427	2.18951	3.02514	2.74863	2.3921	2.44137	2.06348	1.17762	1.12614	1.34134	4.51233	2.34141	1.8077	1.98018	3.37049	2.38612	3.58376	2.56407	3.21851	2.11448	1.21057	1.31577	1.84763
blue	Sevir.4G195701	5.07301	4.1662	2.60483	5.14568	3.23844	3.24256	3.12193	3.72804	4.14296	2.80275	3.30235	2.10898	0.739319	4.06171	3.87497	3.25801	3.3107	2.84008	3.13626	5.63327	3.804	3.10965	3.88129	1.3996	2.29175	1.01749
blue	Sevir.4G201600	4.96071	7.52562	11.893	10.021	7.62086	9.92178	9.8435	9.16833	8.74706	9.61364	9.8553	13.0365	13.4527	8.75795	7.96422	10.2894	9.42254	7.10883	8.94025	10.2907	10.3885	10.8649	12.1542	13.8608	15.3913	18.7216
blue	Sevir.4G202300	2.7794	1.05231	1.61274	2.98354	2.51165	1.55524	2.22391	0.881644	2.17702	0.519903	0.639548	0.0884003	0.170798	2.52122	1.68882	1.11397	3.20756	2.23157	2.18437	3.22608	2.8626	1.66999	1.02321	0.525293	0.614755	0.115937
blue	Sevir.4G203900	3.60901	2.75348	2.14247	3.41853	3.94053	4.7759	2.47165	3.2157	4.46592	3.57735	2.51812	1.84959	1.41915	3.23675	2.34906	2.49965	3.08609	3.77502	3.12026	1.52009	3.18899	2.97693	2.32802	1.29319	1.14606	1.20773
blue	Sevir.4G206600	4.6004	4.41558	2.47197	3.9753	4.83694	4.60961	5.29133	3.39903	5.4078	4.61926	3.18221	2.06644	1.95178	5.66195	4.83558	3.30353	4.22745	4.45637	3.99578	6.42984	4.4905	6.12195	3.97803	2.80481	2.24864	2.61305
blue	Sevir.4G206700	0.621704	0.412828	1.69602	0.303508	0.632698	0.505563	0.394461	1.3642	1.29826	3.18831	4.40696	5.04907	6.76632	1.89256	0.361401	1.51622	0.291176	0.624743	0.810711	0.362618	2.34601	1.66921	4.93935	5.98794	8.00831	14.1271
blue	Sevir.4G209000	9.75836	8.46665	5.99626	7.31343	8.95559	9.25429	10.8632	8.95131	8.27875	7.69397	7.63689	6.83556	5.86236	10.0671	9.60394	7.94947	7.96649	9.55806	8.49134	10.0632	9.08103	9.66533	8.27842	8.59808	6.62536	5.96416
blue	Sevir.4G211700	1.42827	1.20782	1.23208	1.87306	1.25741	1.65054	2.16854	1.14283	1.00607	1.30883	1.03402	0.871496	0.466496	1.85717	1.70937	1.87356	2.12904	1.20696	1.73652	1.76359	2.02329	1.46296	1.16695	1.12694	0.44477	0.896974
blue	Sevir.4G214200	3.06781	3.88575	6.52006	4.17605	4.06558	2.43957	1.74056	3.51172	2.69522	4.21117	5.04527	7.90664	7.54609	2.41918	4.12273	6.13542	4.67245	3.90332	4.90373	1.89809	2.79453	3.27237	4.65149	6.01717	7.12481	7.44949
blue	Sevir.4G214700	9.49682	6.96999	8.02744	3.67735	4.76863	6.88003	5.15273	16.5916	8.38211	39.069	63.8412	77.143	63.7614	7.97412	7.64392	3.65587	4.77699	4.02467	4.15251	5.5794	7.30878	11.5974	53.6021	73.3111	73.3709	55.9808
blue	Sevir.4G216900	21.0055	31.4081	51.8955	22.3706	22.2123	20.0748	17.0066	24.9627	25.1558	31.6634	46.0015	68.3859	75.0562	21.4182	29.9718	33.5419	22.1059	19.8321	25.16	16.2909	25.1875	22.6324	32.7987	55.359	71.2302	72.2839
blue	Sevir.4G217700	0.807924	1.79252	0.762057	0.356655	0.212652	0.487106	0.430355	1.02125	0.965754	0.714732	1.15794	1.30156	2.02917	0.574069	0.711156	0.284261	0.657158	0.104641	0.348686	0.211143	0.475374	0.287346	0.549793	0.664177	1.63395	2.11378
blue	Sevir.4G225900	1.4259	1.30825	2.03989	1.15211	0.958051	1.04241	0.874002	1.28669	0.955062	1.52515	1.6167	2.05279	2.40495	1.23967	1.13553	2.47383	1.26006	1.22332	1.65241	1.31414	1.17655	1.27774	2.33054	1.65376	2.45844	3.18915
blue	Sevir.4G228600	74.7271	82.0954	79.7432	74.9814	87.9489	97.5762	63.7838	77.4655	72.7735	69.923	45.2943	48.9886	45.5098	60.5588	96.4262	106.949	94.5514	94.8864	98.7955	70.4278	85.1045	75.2477	74.5664	59.5721	55.6751	50.5974
blue	Sevir.4G231200	23.0838	27.5483	38.5774	18.3347	12.2755	7.44303	4.88371	28.8771	30.7406	32.9335	30.9882	47.0714	47.5899	18.3655	29.0833	34.3617	24.4035	13.6564	24.1405	5.82081	27.2342	25.4537	33.0376	36.7083	41.0838	44.4227
blue	Sevir.4G232000	17.922	20.1981	16.5224	10.9647	9.62309	11.4788	10.6729	17.0247	14.5316	20.1155	40.3564	41.4771	33.0865	20.9522	26.1331	24.6089	12.3725	13.923	16.9682	10.9067	22.2052	25.8182	54.8545	60.965	47.6726	36.616
blue	Sevir.4G233400	6.17204	6.47333	21.2336	10.3941	11.1962	9.14351	10.3444	7.19743	6.49232	6.86982	5.58075	11.8153	14.7019	9.1257	7.64396	7.38923	11.1145	12.7109	10.4049	10.3316	13.0736	10.7484	10.4641	11.507	21.2648	26.5187
blue	Sevir.4G235900	15.5855	13.8574	11.726	11.13	9.4281	4.13597	2.46276	12.7097	11.1907	6.76049	3.55527	3.24726	2.56841	11.0185	11.5615	11.4564	8.66358	6.58024	8.90009	1.57329	10.9671	9.15229	4.62003	2.88404	2.36955	2.28586
blue	Sevir.4G236100	0.110816	0.153113	0.659332	0.219146	0.185784	0.278271	0.1407	0.0820147	0.174069	0.200503	0.707153	1.2961	1.85619	0.482935	0.882552	0.691658	0.477302	0.245659	0.47154	0.408291	0.956276	0.331637	1.35243	1.19464	2.10711	3.01945
blue	Sevir.4G237600	6.5759	14.8954	12.8459	4.93995	3.49809	2.47939	0.941167	8.80813	11.003	11.151	17.6396	17.007	18.4698	8.34563	19.3537	15.5536	7.93719	4.54352	9.34476	1.35447	13.9833	13.4916	18.8597	22.6755	23.9262	24.7398
blue	Sevir.4G238300	2.6128	2.2546	4.28984	1.18814	1.1383	1.07018	0.756597	3.11418	2.85206	3.44138	3.21763	6.73485	6.14182	2.26024	2.23851	2.67365	1.12438	0.775089	1.52437	0.829306	2.53152	2.2517	3.53698	4.33317	6.90776	7.80799
blue	Sevir.4G238500	21.156	57.0112	64.4062	21.4284	12.5016	6.6777	2.5107	43.5012	46.3456	60.6351	62.2201	89.6861	96.0345	10.589	72.8024	61.874	33.6824	15.9782	37.1782	3.43968	42.2968	45.5998	77.1443	77.736	107.552	115.378
blue	Sevir.4G244100	0.98001	0.657198	2.08655	0.341951	0.328797	0.266208	0.117698	1.21209	0.89665	1.01411	1.15886	1.54297	1.79222	0.679946	0.730437	1.0721	0.309047	0.373042	0.584731	0.343924	1.24804	0.985534	1.29745	1.92366	1.92696	3.18271
blue	Sevir.4G246300	33.9833	30.2957	19.9231	34.4786	34.677	38.1991	40.89	32.8232	33.4585	26.9353	19.0713	16.9743	15.1848	30.9503	26.808	25.2304	34.6792	32.7607	30.8901	41.4147	35.971	32.8138	27.2608	20.5155	17.3926	17.1186
blue	Sevir.4G246900	44.1017	101.864	41.2912	36.0793	36.9954	36.3149	36.6523	67.3332	74.6485	61.7232	58.3868	96.6077	102.562	25.3305	113.188	47.0408	37.7474	38.4937	41.094	34.6325	63.321	72.1383	65.6138	78.0349	102.671	116.182
blue	Sevir.4G249800	3.66013	20.1489	18.2408	4.47894	3.03435	2.27128	2.09407	6.57461	9.01359	8.19271	10.6968	18.5964	20.5319	2.80153	21.6565	11.9661	3.68724	2.11266	5.92199	2.21664	7.81268	9.05634	11.3313	16.968	21.7973	22.3087
blue	Sevir.4G251000	15.5972	14.4308	11.2381	17.858	20.2239	18.9863	19.4623	14.9217	14.0229	14.3947	11.8504	9.32886	9.13683	18.5404	18.5543	16.5728	16.9831	18.3161	17.2906	17.7707	16.0528	17.8025	18.2167	11.954	10.236	9.1755
blue	Sevir.4G251300	2.84055	2.74888	2.58377	2.69957	1.96553	1.45965	1.42527	2.25191	2.63993	2.00602	1.70133	1.47122	0.944995	2.19666	2.42739	2.48082	2.09948	1.47118	2.01716	2.08209	2.01377	2.68351	1.32982	1.66388	1.15232	0.908538
blue	Sevir.4G254400	1.06129	0.571852	1.43579	0.290849	0.342305	0.239532	0.0801297	0.648299	0.800442	1.12944	2.56594	4.03537	3.86908	0.326922	0.721787	0.447334	0.431609	0.615454	0.498133	0.233868	1.03784	1.31314	1.86093	2.68964	4.40368	5.45084
blue	Sevir.4G256800	2.08797	1.37967	0.971463	1.25713	1.96219	2.12592	2.21816	1.97971	1.92328	1.19578	1.29012	1.03723	0.918504	2.9366	1.63937	1.56496	1.23518	2.46333	1.75449	2.36302	2.25908	2.43818	1.7312	1.56851	1.21042	0.721317
blue	Sevir.4G257900	9.55479	7.33435	7.67099	5.85477	5.85164	6.6141	6.5807	10.0331	8.81742	7.54421	7.65914	10.4478	12.5426	10.7491	8.29029	7.50714	5.60169	5.9338	6.34754	7.25086	8.91582	8.92653	9.82158	10.1652	14.4792	16.1501
blue	Sevir.4G259000	166.044	203.273	375.507	109.345	107.521	84.0584	66.4412	155.994	141.055	199.7	319.912	476.865	520.594	297.337	259.003	253.76	129.871	100.342	161.324	85.4069	233.848	228.47	301.529	358.639	405.135	416.909
blue	Sevir.4G259700	7.05186	5.01799	4.45292	6.76513	7.21559	7.20386	7.58101	7.0737	7.31434	5.52245	4.74556	4.26803	3.30715	7.87586	4.68453	5.1856	6.38291	7.82571	6.46474	6.03903	5.94618	8.01438	5.8711	5.62697	4.13357	3.13511
blue	Sevir.4G262800	10.7732	9.55092	6.20869	8.93955	9.13174	11.1678	12.2094	9.19048	7.3681	6.21413	4.10426	2.42087	1.78998	12.4287	8.09349	6.98909	7.88297	10.3416	8.40455	12.8033	8.63212	8.84458	7.61905	2.96347	2.37068	2.29283
blue	Sevir.4G265602	0.246909	2.07092	2.05308	0.248835	1.43839	1.03927	1.19543	0.250946	2.30792	0.855309	1.59682	1.58588	1.73364	0.779876	2.24543	0.667871	1.26777	2.95924	1.63163	0.849018	0.611513	1.1044	0.766922	4.72525	1.55259	1.38477
blue	Sevir.4G268700	22.0454	58.538	53.0385	18.6212	14.6924	12.0277	10.528	40.712	42.2044	60.8389	70.1069	103.472	108.087	25.8252	66.9424	50.5168	24.7247	16.6688	30.6368	12.5098	49.6429	52.5185	74.6196	100.088	128.913	140.59
blue	Sevir.4G270200	2.19619	10.1562	22.1169	2.6442	0.965665	0.391452	0.363846	9.31746	9.76464	16.9785	20.1778	40.1393	46.1624	1.44209	8.53055	5.35811	2.27937	1.26854	2.96867	0.205881	6.63438	7.60448	15.4008	21.6939	34.4504	44.0239
blue	Sevir.4G270300	1.65954	9.05962	7.61652	2.07084	1.58154	0.835271	0.730593	5.80768	5.38276	11.4407	15.5446	25.0136	22.9882	1.71326	9.92855	5.24421	3.26398	1.22099	3.24306	0.443651	5.71023	7.35752	11.9146	19.622	23.8545	22.8614
blue	Sevir.4G271100	4.44953	4.70358	22.4977	4.14696	2.58773	2.53935	2.30075	14.2966	12.5414	35.3706	46.2559	43.3181	37.0557	3.63926	6.86635	5.25258	4.22043	2.76913	4.08071	3.44092	10.577	19.9847	48.154	40.6506	38.1386	32.7482
blue	Sevir.4G272701	184.064	206.617	600.202	396.947	566.006	619.103	644.74	251.936	224.502	335.101	475.52	723.037	797.56	233.621	300.515	471.205	430.759	580.97	494.311	598.47	283.309	369.729	521.411	748.298	940.326	1012.55
blue	Sevir.4G274800	19.1796	24.9595	18.5519	36.2848	29.2305	19.1487	12.7861	24.3014	29.0823	23.7534	10.728	6.90525	5.4643	14.8042	20.6208	14.7113	21.1089	15.0452	16.9552	8.37109	18.7728	16.6394	14.6427	10.3313	4.13954	3.08003
blue	Sevir.4G276000	2.09573	3.86478	5.69465	1.84893	2.53573	3.42787	2.86278	3.97171	3.55644	3.273	5.01998	5.11936	5.14791	4.94178	6.99324	7.68056	4.03933	4.13296	5.28429	4.87962	5.52391	4.92707	6.88205	8.3258	8.38823	8.24808
blue	Sevir.4G276400	2.83888	2.28914	2.44728	2.30062	1.77475	2.36029	2.38172	2.0513	2.04233	2.02549	3.42287	4.5675	5.01593	3.33949	3.64238	3.87071	3.60734	3.03904	3.50569	2.28891	1.83899	2.91678	4.53186	3.60927	4.19286	6.56758
blue	Sevir.4G277800	1.08487	0.7921	0.801662	1.19181	1.07792	0.955787	0.796905	1.14043	0.930499	0.46899	0.74762	0.360186	0.46662	1.05007	0.676534	0.664436	0.413874	1.92496	1.00109	0.582338	0.984312	1.03833	0.478757	0.745977	0.613678	0.340352
blue	Sevir.4G278900	0.510782	0.726561	1.75348	1.00123	0.926506	1.5481	1.61613	0.810123	0.90383	1.26299	0.557025	1.03812	1.31674	0.900554	0.990714	0.691455	1.30806	0.87212	0.957213	1.79481	0.810313	1.40891	1.67061	2.43527	1.82494	2.58522
blue	Sevir.4G279300	11.0039	8.96594	18.9764	9.63789	9.06285	7.91057	8.25922	11.7819	11.333	13.5547	14.0174	17.7456	18.9726	9.75497	10.1519	11.4651	8.6035	8.50931	9.52597	8.32166	9.90468	11.9454	13.1695	18.0713	19.7637	18.8327
blue	Sevir.4G280000	224.364	428.368	740.753	262.02	291.394	368.871	399.542	254.021	270.367	334.125	434.185	750.44	787.556	168.729	454.926	608.599	276.814	318.883	401.432	438.883	225.375	256.258	365.874	582.626	825.948	913.767
blue	Sevir.4G281100	5.13878	5.86994	5.17747	6.52661	6.11445	6.99848	8.00009	3.70334	3.10059	0.788449	0.29881	0.390658	0.639562	9.09433	8.92679	9.60121	11.4998	7.95394	9.68497	7.74823	4.142	2.58836	1.76404	0.84024	1.48453	0.534751
blue	Sevir.4G281400	5.69829	6.27474	18.1916	2.7887	3.94065	4.36132	6.03645	8.8415	11.797	18.9719	37.0757	52.0515	57.4084	12.9607	9.55091	6.51782	4.69971	7.58183	6.26645	7.23394	15.2664	16.9946	33.3722	43.4444	44.3081	51.1007
blue	Sevir.4G288200	1.6576	8.09915	6.3267	2.58605	2.0235	1.75237	1.65825	9.89808	8.90923	18.5373	16.7371	23.0035	21.6289	0.851801	9.3186	5.10234	3.23178	3.15954	3.83122	1.75441	8.69799	10.4429	18.6917	19.8053	23.2346	22.0879
blue	Sevir.4G291200	0.222086	0.367804	1.03526	0.092452	0.120259	7.6244e-09	0.438705	0.69151	0.655887	1.02577	2.22139	2.16786	3.10634	0.12712	0.145399	0.369109	0.112604	3.26751e-08	0.160571	1.24725e-11	0.987504	0.331418	1.77841	2.49654	1.7103	1.63867
blue	Sevir.4G291201	15.4986	29.1048	36.9136	21.924	12.8546	12.2185	14.9704	24.3117	24.9966	31.8525	42.9414	53.2692	44.7874	7.93973	17.1272	31.7406	23.954	19.7103	25.135	12.9349	12.5853	22.2363	28.0799	43.0245	41.378	33.2659
blue	Sevir.4G292100	45.4135	46.8106	30.9461	45.305	36.6747	43.2602	51.2095	45.8955	46.7451	33.6782	26.892	23.1151	19.6351	31.4046	39.6818	38.0535	46.6366	37.6319	40.774	45.9794	39.9833	42.7781	29.6941	23.3264	18.4662	16.8428
blue	Sevir.4G293200	11.3639	9.40946	10.1528	6.66417	5.34278	3.90261	5.30792	9.96137	12.8286	12.4366	16.7361	16.6131	17.839	10.1656	10.4213	6.60904	5.74484	5.49588	5.94992	5.61412	8.05926	10.9177	10.5784	16.4244	17.8047	17.5007
blue	Sevir.4G294300	8.99287	6.84192	14.1697	9.15772	9.83658	15.3342	15.7147	6.81019	9.50514	7.69427	8.88902	10.4786	10.4482	10.4327	7.47105	7.72297	9.53438	10.621	9.29277	13.2275	10.9049	8.70315	10.0102	14.0507	14.5596	17.3961
blue	Sevir.4G294500	4.95589	5.04412	9.64889	4.71778	4.39882	5.859	5.93883	6.58576	5.39155	6.2728	6.66885	7.62866	7.43452	6.47341	7.06661	8.14604	6.7623	8.26639	7.72491	8.78733	8.30255	8.06766	9.4621	8.74334	11.5256	9.8843
blue	Sevir.4G297400	0.758122	0.547831	0.159467	0.374293	0.231348	0.0724707	0.285602	0.1387	0.356279	0.722327	0.542814	1.12118	0.719642	0.814437	0.316328	0.3141	0.09865	0.41533	0.276027	0.105976	0.303673	0.479767	0.748659	1.18249	1.34782	1.0401
blue	Sevir.4G301900	10.7925	7.64845	9.87839	11.281	11.4429	11.9877	11.532	6.57608	6.9023	5.77094	4.19137	4.02582	4.01444	11.6276	9.78566	16.822	13.1786	10.3081	13.4362	12.2327	7.35618	9.32021	7.82676	5.14557	6.26133	4.73753
blue	Sevir.4G302100	11.1527	22.0054	22.2433	8.62409	5.58851	4.12969	4.31355	12.8185	14.1044	13.5579	16.8646	21.6875	24.9927	10.2705	25.5473	17.6556	9.68002	6.45879	11.2648	5.29479	16.0581	17.2548	18.1754	21.441	25.4508	25.0565
blue	Sevir.4G302200	3.2533	2.95922	6.43954	3.5229	3.95926	4.62944	4.89487	3.77745	4.05816	4.208	5.40546	7.04693	7.08559	4.24864	3.93154	3.57358	4.39081	5.05934	4.34124	6.78917	4.10825	5.27347	4.81543	6.7804	6.1513	6.49137
blue	Sevir.5G001000	0.954797	0.687963	2.83202	0.500628	0.743893	0.729773	0.834602	1.29902	1.18093	1.80805	2.67514	2.37607	3.08012	1.67047	1.5798	0.706756	0.515513	0.983704	0.735324	0.506576	1.65923	1.75921	2.77126	2.94933	3.30675	4.81267
blue	Sevir.5G002800	10.69	11.7399	19.335	14.801	13.7669	12.7128	11.6401	10.2242	9.26299	9.82835	14.8877	21.4168	21.2977	15.811	16.681	21.8378	18.6152	16.95	19.1343	14.225	15.5787	16.8943	19.1395	22.672	27.4772	29.605
blue	Sevir.5G004600	71.6807	112.489	101.161	46.1756	31.8513	20.3918	19.5186	89.4849	99.7828	102.746	111.352	134.215	137.095	53.4141	96.4785	81.006	46.7629	33.1815	53.6501	21.8321	71.6637	74.4093	92.297	111.447	124.44	120.622
blue	Sevir.5G005100	13.2223	10.2674	5.0466	9.28475	13.8977	14.0925	14.7743	13.4713	12.0377	10.2947	9.22167	7.40414	4.11871	17.871	15.6961	11.3802	14.351	13.0686	12.9333	18.2362	19.9519	18.6182	17.5788	14.3965	7.9295	8.27226
blue	Sevir.5G008500	1.99653	3.30246	6.1453	2.09048	2.15604	1.45008	2.12835	1.93326	1.6574	1.84843	3.25436	7.03871	8.5569	1.97011	4.80723	5.96314	2.37424	2.09265	3.47668	1.80617	1.85718	2.39893	2.55826	4.62371	8.35987	9.61081
blue	Sevir.5G010200	3.88182	12.2155	19.0812	11.3526	5.76293	5.43987	1.6451	7.11646	7.85001	7.62777	7.67123	13.4053	14.8313	4.86795	13.3641	15.354	9.68115	4.20934	9.74817	0.833488	8.96958	7.49594	8.78061	9.02293	13.6703	15.8003
blue	Sevir.5G010600	9.65955	11.4575	14.8668	8.93119	7.87158	8.22088	7.49096	8.80764	9.40497	9.03164	8.61488	13.5573	15.2455	10.684	14.0024	14.6853	9.56723	9.2759	11.1761	8.90682	9.11907	11.0419	12.5367	13.5948	18.5053	20.6063
blue	Sevir.5G012000	1.5818	2.93607	4.19359	3.24149	2.19643	1.22076	0.495458	3.56447	2.98319	3.78259	4.71106	6.66932	7.11704	1.74619	2.91869	3.37349	2.92786	2.27683	2.85939	0.549326	3.16731	3.71971	4.96833	6.79415	9.90264	9.0179
blue	Sevir.5G014500	2.0024	6.05922	10.7695	2.54171	4.69363	4.40984	3.90387	3.23165	2.27867	5.59468	9.31407	15.6029	18.6906	2.07691	6.08058	5.19261	3.05138	5.07998	4.44132	3.63212	2.57948	2.64399	5.68166	11.1425	17.5538	19.4357
blue	Sevir.5G020600	1.67899	2.05398	4.14874	3.17206	2.55198	2.65055	2.90348	2.44207	2.43377	4.00633	5.2147	7.08543	7.37128	3.31532	3.47872	4.69412	3.41216	3.73092	3.94573	2.64588	3.46	3.91425	6.72848	6.57526	8.30925	10.1162
blue	Sevir.5G021600	1.25975	0.698415	2.079	1.00133	0.716739	0.777717	0.994316	1.54662	1.14254	1.50043	1.37386	1.88171	2.39618	1.63302	1.16802	0.517707	0.820505	0.879505	0.739239	0.919227	2.11897	0.935754	1.6395	1.50202	2.9696	3.41522
blue	Sevir.5G022000	8.89141	7.49643	10.1103	5.67214	8.62547	5.85248	6.72426	8.24738	7.71453	8.75439	9.61468	10.7539	11.3399	11.2533	6.94342	7.26648	7.41438	7.60384	7.42823	5.97963	11.0386	10.1907	10.5438	12.1054	15.3027	15.3197
blue	Sevir.5G022500	2.498	2.97931	7.91574	2.55925	2.18028	1.64011	2.02463	2.01715	2.06922	2.77596	4.16826	7.096	8.32418	2.59822	3.17151	7.63095	2.32034	1.75474	3.90201	1.4267	2.37788	2.44375	4.27673	3.17734	6.25554	8.78802
blue	Sevir.5G022900	3.32983	6.5663	25.4844	3.97521	3.83603	3.80286	5.24603	6.4665	5.54828	8.772	15.7909	25.9827	27.2582	4.77753	6.59691	10.7775	5.3089	7.31756	7.80133	5.92336	6.80765	4.9727	15.0121	16.1497	22.745	31.5499
blue	Sevir.5G024000	11.1176	26.5122	26.6996	6.94414	5.34058	4.81393	5.85978	15.3245	15.5517	15.4147	16.093	26.6362	27.4207	9.25452	23.5813	26.09	11.5849	5.69438	14.4564	6.94661	11.6715	12.6285	17.1476	20.4597	24.2949	31.3271
blue	Sevir.5G024300	0.273134	0.478055	0.483712	0.369186	0.27269	0.195089	0.33484	1.89352	1.02848	2.28053	2.59596	2.22776	1.95706	0.661919	0.504452	0.595683	0.562017	0.205134	0.454278	0.467141	1.47288	2.89281	3.69201	1.94393	2.04043	1.95927
blue	Sevir.5G027700	0	0.307349	0.63008	0.194566	0.324381	0.124426	0.0424897	0.0494577	0.125419	0.134233	0.418089	0.955882	0.999156	0.182639	0.242165	0.411328	0.198813	0.191745	0.267295	0	0.172527	0.300415	0.127013	0.366332	0.338693	0.773938
blue	Sevir.5G028300	9.16042	6.81655	13.3665	4.1561	2.9701	5.0316	4.79117	8.61719	10.3738	12.3021	11.4523	14.3966	16.2138	8.05812	7.33193	8.62828	4.45127	4.26032	5.77996	4.08949	8.61544	9.8755	12.595	12.5063	17.2536	22.5023
blue	Sevir.5G028600	1.57027	1.72577	2.19277	2.3903	1.67341	1.96847	1.27777	1.47696	1.72088	0.67342	0.721581	0.965122	0.590184	2.47775	1.75843	2.63159	1.85356	1.19946	1.89487	1.60413	2.45767	2.29054	1.69488	1.17437	0.47452	0.601919
blue	Sevir.5G029050	2.13939	1.9751	0.791957	2.02103	2.20219	1.70172	2.11472	1.66286	1.96007	1.00403	1.39014	0.731545	0.753224	2.28564	1.73764	1.63853	1.53076	2.35887	1.84272	1.74885	2.06612	2.10247	1.43117	1.55845	0.569689	0.462138
blue	Sevir.5G029800	33.4589	98.22	164.814	75.0971	59.3462	34.4018	16.5265	43.5293	47.5853	71.5877	116.619	203.567	231.087	37.1705	121.993	99.2091	88.2503	63.7185	83.726	16.6034	37.878	49.9131	93.0504	171.651	270.684	306.235
blue	Sevir.5G029900	1.35524	2.52636	6.29729	1.75575	1.24398	0.381538	0.921797	1.77988	1.65648	3.37446	10.6499	12.5249	13.4942	1.9874	4.37669	1.98153	2.43476	1.11007	1.84212	0.768488	2.40005	3.82331	8.47825	15.8392	18.24	22.1604
blue	Sevir.5G030400	9.52096	11.2814	21.5821	11.8688	15.4293	18.3886	18.2162	9.85194	9.24955	10.5948	13.5648	22.4687	24.8279	13.0518	14.0933	19.4415	15.6125	18.6083	17.8874	22.4956	12.5152	13.5103	14.6171	20.9888	29.2754	33.9103
blue	Sevir.5G033000	9.36769	14.895	24.1053	15.0826	15.3691	15.6155	14.4077	10.5303	10.8822	13.9856	15.2784	19.1716	17.6883	9.93934	15.598	21.0071	15.544	15.1262	17.2258	15.6777	13.955	16.2846	19.8022	28.1463	32.6279	33.8357
blue	Sevir.5G033300	0.514682	2.73058	3.70724	1.09979	0.722047	0.483561	0.346586	1.50564	1.2075	1.57403	2.56337	4.68388	5.23393	0.590045	1.91665	1.52627	0.853825	0.478996	0.953029	0.490098	0.459566	1.38859	1.46969	2.79189	2.60322	4.78929
blue	Sevir.5G036400	11.8833	62.814	126.092	40.1527	15.8412	2.39373	1.03787	37.7264	41.9275	55.5585	82.3706	137.138	150.172	17.3413	79.7113	72.8477	44.1916	13.338	43.4591	1.34202	45.6535	54.2086	80.1948	128.327	194.263	215.404
blue	Sevir.5G037233	8.42662	8.32493	3.72321	4.82982	6.958	6.61324	7.58724	5.66789	6.26924	4.41446	3.16929	1.44915	1.84833	10.2691	9.10689	5.00211	6.16539	6.57812	5.91521	6.29991	4.42227	7.73962	4.08029	3.89322	3.03338	1.85221
blue	Sevir.5G039200	3.00133	4.85558	3.39953	5.9235	4.52558	3.45332	5.21075	3.15881	3.20596	2.54154	1.74679	1.15425	1.3999	2.49329	4.85639	5.84011	4.43827	4.2075	4.82863	3.71715	3.165	2.69372	2.06235	1.36437	0.740614	0.62545
blue	Sevir.5G054200	20.7403	22.1751	28.8871	20.0848	19.0695	17.7346	18.2995	21.7804	22.5979	24.1886	28.8043	33.2011	37.0579	23.3852	28.5077	29.3151	24.2386	21.5673	25.0403	19.3859	24.1901	26.9564	31.0853	36.7178	40.88	41.0537
blue	Sevir.5G055600	13.577	11.0671	5.382	10.2807	10.4098	11.3234	14.1596	12.8833	11.7535	9.65137	5.83864	3.13489	2.05536	12.7461	12.2692	7.59638	10.053	9.31835	8.98925	16.4116	13.8591	10.6913	9.33776	4.32527	2.29286	2.37049
blue	Sevir.5G056800	185.594	135.878	523.074	17.8566	18.5233	24.5177	34.8879	218.066	253.816	281.83	357.12	497.844	556.65	172.94	101.881	48.73	18.9379	20.4061	29.358	32.1883	153.545	168.464	239.536	274.318	443.666	560.297
blue	Sevir.5G057200	0.462465	0.433989	1.18147	0.36734	0.385112	0.550456	0.481394	1.21289	1.02361	1.45184	1.50867	2.01985	1.86539	0.5278	0.765962	0.843851	0.649337	0.35065	0.614613	0.579422	0.535325	0.598683	1.15902	1.00157	2.48687	1.70565
blue	Sevir.5G057700	0.12084	0.04036	0.379027	0	0.08993	0.0370393	0.160544	0.230041	0.415019	0.91597	1.16663	1.00047	1.23071	0.151463	0.204354	0.336649	0.0487957	0.397363	0.260936	0.112927	0.312312	0.565444	1.87709	0.785355	1.76879	2.11769
blue	Sevir.5G058150	1.31111	1.53531	9.17992	0.986596	0.526258	0.340719	0.308143	1.02163	0.674009	1.34788	3.15235	7.05372	7.37138	1.22212	0.652039	2.78317	2.51793	0.232049	1.84438	0.440419	0.630075	1.11737	3.45294	6.4962	9.7919	13.1672
blue	Sevir.5G062200	10.6777	8.35417	8.48506	12.0515	10.6817	12.0302	9.81103	8.07762	10.4773	7.22185	4.76639	3.98967	3.81948	11.5354	12.8067	11.266	11.1363	10.27	10.8908	10.5983	13.0842	9.51355	10.4775	6.53824	4.29156	3.66359
blue	Sevir.5G064600	8.89295	6.44876	4.34657	6.36729	8.52576	8.2234	7.19083	6.95049	6.11684	5.80713	4.36988	3.57281	3.41653	10.198	7.27072	6.04195	6.77667	8.82463	7.21442	7.91298	6.84934	6.85718	5.7733	4.71803	3.78985	3.71936
blue	Sevir.5G071400	1.75374	1.62367	3.56283	2.84895	2.21334	2.00249	1.79386	2.38975	1.5663	1.43126	2.4263	2.39638	3.76936	2.57472	2.12309	1.8609	1.53674	2.41437	1.93734	2.61898	1.53171	1.55315	1.61941	4.42348	4.10109	3.77169
blue	Sevir.5G071800	2.50549	3.45873	4.45696	1.95643	1.15651	1.03816	2.5939	3.85499	3.14961	3.20797	3.6698	3.98263	5.37155	2.60304	3.53251	5.74272	2.60382	0.810087	3.05221	2.21181	2.85284	2.61517	5.88261	7.16538	9.11599	11.3154
blue	Sevir.5G073200	0.640205	0.410472	0.38907	0.765773	0.809122	0.703488	0.971245	0.474934	0.599516	0.580431	0.387587	0.205356	0.105053	1.03778	0.617067	0.485465	0.417793	0.557347	0.486868	0.971214	0.543177	0.811456	0.613422	0.521933	0.345222	0.361526
blue	Sevir.5G074400	15.9465	15.2047	10.0849	23.4558	17.9892	25.1058	26.8142	17.952	17.0953	15.7901	6.8623	5.49438	3.62331	20.1834	16.555	16.3779	28.9078	22.818	22.7012	29.1542	21.1663	18.3827	13.5812	8.28855	4.59949	6.1127
blue	Sevir.5G076100	6.78234	5.03192	3.00593	5.46105	5.64452	6.36152	7.88664	6.42051	5.66951	5.44963	4.23995	3.44244	2.69784	8.80403	5.656	4.23202	5.62376	7.08449	5.64676	7.18276	7.06496	7.5314	5.34118	4.70431	3.62831	3.35337
blue	Sevir.5G077400	1.04761	0.970901	0.660652	0.760205	1.04991	1.07004	1.37481	0.940601	0.750231	1.12543	0.598374	0.393854	0.44227	1.71667	1.47918	0.734872	0.992698	1.30441	1.01066	1.50044	0.780837	1.34857	1.04474	0.80785	0.493962	0.391392
blue	Sevir.5G081800	0.567783	0.750877	0.846924	0.723622	0.326982	0.532131	0.235732	0.545918	0.458392	0.775572	0.973417	0.672883	1.04837	0.529125	0.710382	0.876759	1.88832	0.665534	1.14354	0.780759	0.834121	0.94102	1.6314	2.19292	2.41737	2.24918
blue	Sevir.5G084700	9.91471	9.68143	24.5837	12.5951	14.3833	16.9683	10.5635	16.4771	15.1149	15.993	20.8103	13.6423	21.7319	19.6081	16.9769	22.8995	11.8866	13.4135	16.0665	17.2846	9.95299	10.8142	22.752	14.6098	24.5499	24.8811
blue	Sevir.5G085100	0.912859	0.592937	1.57505	0.959174	1.22912	1.27484	1.61991	1.34996	1.44807	1.68723	1.8084	1.49365	1.5549	1.04911	1.99945	1.6913	1.93971	2.26791	1.96631	1.77921	1.07419	1.60527	2.19284	2.24264	2.80871	3.40098
blue	Sevir.5G090100	1.62127	2.05238	3.55574	1.44545	2.11269	1.90107	2.30546	2.69291	2.04011	1.5186	1.84912	1.49632	1.53641	2.10654	2.59842	2.51938	2.90964	2.31716	2.58206	2.62395	2.51443	2.29013	2.69232	0.975892	1.4627	1.86284
blue	Sevir.5G090200	0.582491	1.12027	11.1416	0.488016	0.315302	0.366088	0.490542	2.32481	1.61567	6.64159	22.885	24.0107	26.6257	0.814683	1.39114	1.08709	0.643307	0.705854	0.812085	0.75169	2.15738	3.72905	12.769	18.7107	21.9991	20.0205
blue	Sevir.5G090500	3.72178	5.72385	10.97	2.6836	2.75391	2.69142	1.00659	8.00634	8.76064	14.6379	22.6449	27.7906	24.5579	2.2614	5.33894	3.52375	2.26662	1.73359	2.50798	0.712952	5.82909	7.89327	32.2011	35.9126	41.9069	29.3136
blue	Sevir.5G090800	12.0722	19.7725	48.3875	15.9343	11.2222	19.1227	30.7983	14.5787	21.5212	22.068	26.2683	39.9314	47.0778	11.5687	19.0991	33.8447	20.2765	10.3449	21.4887	33.4316	13.4237	14.1704	18.8997	20.5009	33.3674	33.146
blue	Sevir.5G090850	39.7027	55.2937	145.557	41.8709	46.418	48.8396	98.3344	55.0598	54.09	62.8094	82.9415	116.763	137.918	37.3045	63.8267	93.7688	54.4124	49.09	65.7571	112.291	48.6693	42.1053	52.4353	65.5881	91.5573	116.759
blue	Sevir.5G091400	4.08413	3.2804	1.77128	3.00569	4.64194	5.4386	5.17457	5.04061	4.34646	4.26033	3.46528	2.31091	1.57498	6.01842	3.34504	2.08453	3.4976	6.59866	4.06026	6.64178	5.70399	5.97859	4.92706	3.4441	2.45765	1.79441
blue	Sevir.5G093800	0.544775	0.409803	2.7359	0.390098	0.143002	0.182109	0.235863	0.700782	0.27703	0.342585	0.576963	1.13899	1.66864	0.195152	1.17816	1.21323	0.394469	0.200148	0.602615	0.202568	0.381767	0.193232	0.431439	1.68544	2.61178	5.2858
blue	Sevir.5G094200	4.68874	3.93071	7.40279	3.23569	4.65188	5.0507	4.9682	4.67837	3.87893	5.08795	5.64819	7.49339	8.06142	4.31382	5.2723	5.94395	4.26466	4.80582	5.00481	3.66114	4.84366	4.14219	4.43983	7.04245	8.79582	8.43882
blue	Sevir.5G094300	0.674484	1.29849	2.20624	0.547063	0.888152	0.855605	0.33358	2.10233	1.7998	1.26073	3.49239	5.73278	6.40542	0.832239	3.27912	3.03385	1.1383	0.938906	1.70369	0.45222	2.32874	2.01916	3.65631	5.10477	7.07405	6.21055
blue	Sevir.5G096200	4.35872	3.38727	17.0821	6.27801	5.61881	5.62271	4.6153	5.95585	4.09866	4.48672	3.93299	6.90889	12.0288	7.60328	7.58907	5.05151	6.48546	6.36358	5.96685	5.89976	9.40072	8.57778	8.01845	6.71087	15.2672	16.2706
blue	Sevir.5G096400	14.3065	13.0513	12.6072	10.1234	11.6602	11.975	11.443	11.1764	12.7969	10.8572	6.22415	4.45183	4.39197	12.2247	12.0495	12.4131	9.73711	12.4702	11.5401	10.7819	11.1311	12.1597	7.54128	5.02282	3.85689	4.21738
blue	Sevir.5G106400	0.0902287	0.993279	2.97884	0.131127	0.227671	0.21332	0.131647	0.285807	0.29818	0.636769	2.44551	3.70001	4.91627	0.187953	1.6431	1.86735	0.695547	0.195378	0.919424	0.0595263	0.521911	0.467213	1.80368	2.10352	2.64844	4.11673
blue	Sevir.5G109700	14.2391	17.7583	25.8794	8.32274	7.07656	4.86098	5.23655	14.0814	13.3511	18.57	20.3519	34.7754	37.4046	15.1135	19.4729	18.2735	9.84696	8.13457	12.085	8.14209	13.3631	15.0952	20.5413	26.2074	32.9175	40.6806
blue	Sevir.5G110300	0.761657	0.488207	0.582528	0.540375	0.774132	1.15043	0.684534	1.00036	0.604886	1.01988	0.421741	0.0564963	0.320365	0.797451	1.14576	0.528709	0.581285	1.01469	0.70823	1.04154	1.20452	1.21376	0.961185	0.735781	0.735094	0.287187
blue	Sevir.5G115250	1.85571	0.965868	0.660242	0.931592	0.954016	1.00784	2.3503	1.06166	1.47721	1.11245	0.970539	0.5248	0.201356	1.7028	0.733101	0.691621	0.918282	1.60832	1.07274	1.82101	1.00418	1.57445	1.26015	0.741135	0.740172	0.463913
blue	Sevir.5G116800	5.28009	3.69549	2.15667	3.25788	4.23144	4.10021	4.89203	4.4352	4.44156	3.61294	2.8766	2.50308	2.13287	5.4029	4.93587	3.56559	3.33462	4.06377	3.65466	6.35955	5.1288	6.15368	4.21877	3.56855	2.58482	2.35001
blue	Sevir.5G119500	15.7667	82.0653	49.4423	21.9465	15.6626	16.1138	22.1076	33.6853	37.5405	31.0894	33.3453	45.4408	45.9984	17.6103	94.9892	58.2367	28.412	19.1925	35.2804	25.0734	43.686	50.4555	49.1926	46.1033	51.6712	56.4998
blue	Sevir.5G119600	16.3117	14.8354	7.40587	16.9175	11.2779	8.32669	8.58974	19.994	23.7925	17.0399	8.54186	7.352	6.30609	7.89469	12.3644	6.0656	14.158	9.46174	9.89512	6.18552	15.5369	14.0208	9.44981	8.87683	4.7333	4.55847
blue	Sevir.5G120400	2.09562	2.31221	2.54618	1.51959	1.65897	1.58552	1.21125	2.00471	2.35546	2.32753	3.61507	5.43181	6.54231	5.88852	8.09495	6.33283	4.19513	2.56045	4.3628	2.10036	6.77482	7.21192	7.04779	6.94174	9.32856	9.55389
blue	Sevir.5G122500	1.07677	2.404	5.89487	1.6136	1.84322	0.880495	1.38541	1.89313	1.30164	3.78524	9.92358	16.7922	18.9753	2.74835	3.28268	5.54387	3.08909	2.65	3.76099	1.9986	1.75238	1.55024	5.25542	7.74289	16.8297	16.9669
blue	Sevir.5G122800	2.8772	2.85874	3.03634	2.37857	2.44294	3.3968	3.6499	3.58996	2.70472	2.49522	2.52784	1.91016	1.64625	4.20903	2.58907	3.67487	3.21165	2.96383	3.28345	4.17815	2.63382	3.01034	2.18448	1.90889	1.68482	1.57842
blue	Sevir.5G124000	14.3914	5.05671	13.448	0.883257	0.637208	0.481896	0.702824	13.1638	10.1882	14.8651	17.62	30.5448	30.9954	8.94388	3.66206	2.87108	1.77282	0.797803	1.8139	1.05851	6.94717	5.51637	11.6388	18.4626	25.6154	28.64
blue	Sevir.5G124700	22.6573	85.5097	95.3189	29.8526	18.592	12.4321	8.82857	62.2751	66.8222	84.2908	93.7982	149.77	164.614	19.4611	73.2385	63.5914	29.2909	20.2042	37.6955	14.8067	63.7297	58.5231	79.6794	110.109	141.892	148.167
blue	Sevir.5G125200	3.66454	2.7535	2.94737	5.03117	4.1916	4.60014	4.28744	3.32856	2.74057	1.41136	1.35317	1.39248	2.26651	4.03942	4.56283	4.75976	5.10453	4.26482	4.7097	5.09415	3.96825	3.46143	2.0419	1.78943	1.74957	2.31464
blue	Sevir.5G125300	8.72497	10.8638	14.7749	7.76866	5.75736	7.12421	10.5633	10.356	5.80763	12.0178	14.5785	25.894	26.5157	5.55768	6.51504	7.44642	5.42948	5.43237	6.10276	4.75309	5.14476	5.02932	7.05769	8.89846	10.1317	14.0953
blue	Sevir.5G126700	1.56963	0.585357	1.0663	1.23309	1.8611	1.55909	1.3778	0.775827	0.535284	0.064034	0.051247	0.0886947	0	1.30083	0.770628	1.41041	1.33325	1.64645	1.46337	0.978398	0.897226	0.851354	0.282123	0.156852	0.059561	0.121703
blue	Sevir.5G127700	1.43402	1.89635	3.71016	0.599903	0.599184	0.630247	0.416973	1.52434	1.43968	2.00521	3.1592	5.78492	6.03546	1.1321	1.31519	1.34448	0.686889	0.306505	0.779291	0.208224	0.976817	1.81258	2.75652	3.84075	4.88169	6.70955
blue	Sevir.5G129700	0.071591	0.296523	1.64396	0.176824	0.301056	0.100831	0.136377	0.425145	0.237478	1.4745	2.96792	5.04239	4.6406	0.135519	0.495347	0.739394	0.181378	0.338995	0.419922	0.201675	0.593386	0.331077	2.25311	2.40432	2.86993	3.92486
blue	Sevir.5G130400	0.167139	0.141613	0.248835	0.0347257	0.130813	0.126382	0.0977109	0	0.12702	0.0454275	0.19572	0.250146	0.259209	0.231055	0.170686	0.0913977	0.213224	0.184843	0.163155	0.088182	0.134354	0.130354	0.123574	0.14503	0.426087	0.808623
blue	Sevir.5G131500	1.40489	2.46268	2.83558	2.07186	1.64951	1.75508	1.59842	2.26713	2.2665	1.80116	3.219	4.63955	5.42785	2.92609	3.30589	3.12286	1.70038	2.10429	2.30918	1.61683	3.09003	2.52419	3.1346	4.03665	5.45084	5.84018
blue	Sevir.5G131800	1.24062	2.82162	26.0485	3.44456	6.15701	8.17027	9.18889	2.09773	1.50347	4.71235	12.1793	36.6949	49.2517	1.63037	4.27408	5.44297	2.71461	6.76798	4.97518	10.8003	2.76203	2.5787	7.80533	21.2127	40.9043	47.8004
blue	Sevir.5G132900	18.3564	18.7099	33.42	6.07596	2.40818	2.84113	4.78886	20.9585	18.5088	21.9753	18.8615	27.7953	31.2298	20.0677	20.5886	31.3001	11.694	4.90693	15.967	6.26624	19.0046	21.5352	25.5498	23.3291	36.1627	46.2504
blue	Sevir.5G133700	50.5762	50.3903	47.0927	65.0957	71.7383	65.5697	68.5041	51.915	48.5625	49.7198	42.5522	38.9858	32.7705	62.6851	61.6568	59.9103	63.6641	71.2137	64.9293	64.128	59.4388	61.1734	53.3155	52.4016	40.4609	32.7334
blue	Sevir.5G134400	17.852	16.9131	31.2939	19.5712	12.5951	9.72184	10.6316	20.32	24.0433	23.3574	20.3482	25.4247	25.3691	20.3034	17.9492	28.916	21.0127	14.2069	21.3785	10.6262	26.879	27.1973	24.2932	35.186	38.7054	40.6224
blue	Sevir.5G135100	2.58916	6.6045	27.081	8.44647	4.85514	4.22537	5.22299	6.26334	5.57383	10.0249	23.0358	39.9929	42.1201	4.16596	9.02443	10.5083	8.37701	5.30714	8.06415	4.1234	6.33264	7.46068	17.4375	33.2181	43.6642	46.4418
blue	Sevir.5G135300	13.373	10.3995	7.74133	9.32474	12.2267	13.286	12.0069	12.2599	9.61711	9.9314	9.30218	7.68708	7.28284	16.0277	12.3786	11.9928	10.9205	12.0868	11.6667	14.2952	12.1322	13.5949	10.0449	8.14419	7.96411	9.33905
blue	Sevir.5G136000	1.01879	0.981986	1.20577	0.779534	0.305279	0.683769	0.497176	0.708846	0.411683	0.727244	0.324981	0.676038	1.34698	0.559286	1.05042	0.563003	1.32566	0.296561	0.728408	0.402432	0.548663	1.23444	1.97535	1.07874	1.25262	2.10277
blue	Sevir.5G138800	0.619394	5.94978	13.3333	2.38592	1.56949	2.17144	2.79493	3.61057	2.10226	6.23671	18.8662	35.1198	41.5762	1.71152	7.85228	7.68784	2.60012	1.77735	4.02177	2.18786	2.42759	2.23184	8.28591	16.6364	24.0662	26.7286
blue	Sevir.5G139900	0.13032	0.464	0.533328	0.762813	0.387504	0.548645	0.0615713	0.129926	0.304756	0.633346	0.228654	0.959885	0.907769	0.255285	0.438242	0.594014	0.247933	0.527475	0.456474	0.175979	0.253058	0.505517	0.242778	0.894218	0.764122	0.494091
blue	Sevir.5G140300	2.26568	2.68007	2.26879	1.90959	2.73256	1.98156	2.57835	2.24333	2.06829	1.6224	0.553298	0.685382	0.711345	2.56437	2.96528	2.76622	1.87707	3.00856	2.55062	3.06203	2.19362	2.19951	1.50048	1.09544	0.947966	0.594085
blue	Sevir.5G142300	5.35823	4.12122	7.056	5.06405	3.56114	6.01306	5.29032	6.22643	4.88326	6.66479	6.38738	6.69324	8.64301	5.58181	6.33124	5.95658	4.56056	3.778	4.76505	5.46245	5.99481	6.1057	6.97418	6.46806	9.01496	8.60897
blue	Sevir.5G143700	2.10151	3.45798	2.93434	3.90361	1.8426	2.20702	2.36979	3.17988	2.68031	4.60561	4.31391	4.25844	5.40244	4.10942	4.37558	2.73804	3.47351	2.98944	3.06699	2.75573	2.83144	1.28719	4.69844	4.29892	4.12065	4.43859
blue	Sevir.5G146000	0	0.400226	0.893075	0.186319	0.0924263	0.133013	0.141366	0.277639	0.133747	0.138209	0.150549	0.755565	1.07631	0.0642053	0.496013	0.884159	0.54634	0.0719123	0.500804	0.12895	0.0599593	0.307557	0.414108	0.700628	1.14871	1.31964
blue	Sevir.5G146100	0.742869	1.36781	1.53729	1.81497	1.63106	2.23141	2.02883	1.08684	1.23806	1.52712	1.79145	2.01441	2.51956	1.37206	2.36906	1.52186	1.32224	1.21228	1.35213	2.17755	1.75329	2.39552	3.27839	3.40448	4.08677	2.48651
blue	Sevir.5G146600	3.33542	2.63087	2.22737	2.55772	3.02142	2.15647	2.02763	2.73846	2.94836	1.88061	2.00313	0.958333	0.974223	2.59564	2.68194	2.41774	2.20856	2.89847	2.50826	2.07669	2.17462	2.27713	1.85146	1.32287	1.04876	0.936405
blue	Sevir.5G147500	0.065919	0.613348	4.65379	0.456568	0.533628	0.363913	0.377763	1.53433	0.368802	3.89027	11.1415	18.8558	17.1827	0.0897053	0.686188	1.93394	0.321228	0.470164	0.908445	0.465528	0.252137	0.495495	5.05554	11.5071	16.548	19.5875
blue	Sevir.5G150400	1.73666	2.10121	2.90801	1.95472	2.06069	1.92716	2.70303	2.32571	2.17311	2.13505	2.92452	2.7214	2.31069	3.8381	5.74104	6.77247	3.47312	3.05715	4.43425	3.49312	5.94719	3.73046	4.87682	4.97629	6.94633	6.22654
blue	Sevir.5G152500	10.4311	19.0416	20.0826	7.9913	5.37924	2.72974	3.91419	12.2691	12.3444	12.4449	15.9666	19.9852	19.9675	7.47873	16.8196	20.8668	9.02359	5.86245	11.9176	4.51775	9.65958	8.26179	12.1393	16.6875	18.0629	19.5365
blue	Sevir.5G155900	2.80911	4.93733	8.18182	2.94497	3.24134	2.39088	1.98633	4.58132	4.1965	4.68128	5.04658	6.64236	9.9993	3.8299	5.54379	8.26695	4.72867	3.52457	5.50673	2.3488	3.83677	3.13056	4.5444	6.21058	7.48193	9.68947
blue	Sevir.5G157500	92.6383	76.22	90.8825	82.2606	86.9264	76.3802	80.6733	82.2298	84.9704	64.5101	49.5844	36.8536	31.9023	90.7314	81.6695	107.394	80.2671	77.6923	88.451	73.2669	78.8813	84.423	69.119	38.5243	30.5561	28.3757
blue	Sevir.5G161700	4.64558	3.2155	1.61745	3.10747	3.76902	3.04056	4.58993	3.10668	3.93874	3.25163	1.79279	1.34126	1.31409	4.662	3.59261	1.68817	3.71392	3.40212	2.93474	3.85886	3.0617	4.06118	2.48532	2.04387	1.29196	0.95516
blue	Sevir.5G166200	37.1703	183.459	187.588	37.6885	23.1229	8.96907	7.06179	52.583	59.9562	74.6243	105.981	165.968	172.281	25.7241	151.806	144.923	32.7014	19.2497	65.6247	8.69619	34.6864	44.486	69.5951	108.935	144.979	160.33
blue	Sevir.5G168600	5.11105	5.44474	4.89138	8.43133	8.24295	6.04831	6.90956	5.37029	4.96826	4.78244	4.21627	2.69305	2.37987	4.53681	7.1773	5.44023	8.33354	7.93193	7.23523	5.80254	5.40735	6.5195	5.39435	3.84457	2.57467	3.2167
blue	Sevir.5G169100	0.146146	0.153018	0.454299	0.216607	0.152503	0.409349	0.14252	0.211415	0.137872	0	0.146574	0.339473	0.410999	0.276186	0.191047	0.104846	0.378078	0.104173	0.195699	0.210198	0.100436	0.378799	0.365949	0.332396	0.571032	0.272121
blue	Sevir.5G178400	0.0830097	0.344261	1.4543	0.082916	0.0466483	0.27147	0.0422993	1.01963	0.235118	2.74258	3.76325	3.40647	4.19741	0.322761	0.627722	0.733837	0.21675	0.0632083	0.337932	0.116688	1.07938	1.23475	5.26314	2.93438	3.02147	3.48688
blue	Sevir.5G181800	6.97454	4.5582	3.24645	5.24661	5.22851	5.46556	6.03301	5.14019	4.90982	3.533	3.32676	2.81288	3.42277	7.53811	4.47246	4.22052	5.47456	5.80698	5.16735	6.37791	6.01198	6.33148	5.48991	3.85018	3.08238	3.93698
blue	Sevir.5G185000	9.81748	6.66421	6.1823	11.6748	11.4904	12.5173	15.1259	8.98728	10.1397	7.83875	6.36905	5.43841	4.19827	9.01322	6.51772	7.01987	10.1618	11.3871	9.52292	12.2356	9.66218	9.69183	7.4775	6.34188	4.99651	3.88141
blue	Sevir.5G190701	3.38486	1.8917	2.43231	3.49207	3.56799	3.39285	3.80359	2.81543	1.85075	1.37316	0.517804	0.847441	0.693564	2.79218	2.18048	2.46948	2.94724	2.99595	2.80423	1.98863	1.79831	2.47111	1.53745	0.853697	0.0880317	0.705994
blue	Sevir.5G196200	3.92897	5.45588	9.70884	5.49384	5.49288	4.46261	3.72873	4.97106	2.71398	5.0393	9.8002	11.9035	14.4129	4.89792	7.54407	8.85359	7.65937	5.26214	7.25837	4.88345	3.5943	6.15868	7.84354	10.4199	13.3752	15.6395
blue	Sevir.5G198660	17.8124	50.3267	140.824	19.0164	11.4061	10.5236	10.8492	33.8075	35.279	50.1169	82.2729	135.037	147.787	29.0079	56.9149	61.8303	27.4645	17.5146	35.6031	16.298	50.0033	52.9961	93.4946	130.728	175.492	188.036
blue	Sevir.5G200900	0.821595	1.12177	0.345541	0.658092	1.23648	0.948701	1.70169	1.25544	0.879361	1.15282	0.996888	0.551203	0.38133	1.86584	1.314	1.31281	0.773056	0.856804	0.980891	1.13358	1.05975	1.30302	1.30489	1.08848	0.572534	0.718616
blue	Sevir.5G206300	6.70946	5.80267	4.86292	5.42563	5.35996	6.32748	5.85134	5.82556	5.35844	3.96068	2.8091	1.83061	2.0535	9.64569	4.66902	5.32657	4.42617	5.43082	5.06119	4.6879	6.29	5.72871	3.0412	3.03813	1.58431	1.90005
blue	Sevir.5G207700	3.91635	4.16495	8.02686	2.70494	2.60815	3.7034	3.25656	6.38137	6.62007	8.06156	10.2152	9.38332	9.28306	5.1483	6.89913	4.37914	2.64291	3.23475	3.41893	4.62549	10.5917	11.8274	13.8278	12.0086	13.1145	11.6052
blue	Sevir.5G207800	1.42388	2.24366	2.56786	0.962571	1.3762	1.4817	1.67253	2.82775	2.46165	4.74676	5.77437	5.6984	5.34809	1.81001	3.05423	1.76518	1.03795	1.49094	1.43136	2.22299	3.6433	3.46752	5.93686	6.98417	6.10124	5.98852
blue	Sevir.5G208300	0.251134	2.09855	9.16405	0.12271	0.669752	0.179487	0.620045	0.454912	2.61791	0.440215	3.11079	11.0989	14.4791	0.161675	3.01937	0.767305	0.245606	0.176442	0.396451	0.260299	0.41964	0.484721	1.2608	6.28554	14.3245	19.7833
blue	Sevir.5G214200	4.21065	2.47065	3.2324	4.32762	3.99356	4.03486	4.71513	3.47415	3.19551	3.48813	2.32401	1.76805	1.72986	4.03733	3.57178	4.59528	5.42668	4.90858	4.97685	5.00815	3.26749	2.98817	2.90607	2.14811	2.28754	1.91177
blue	Sevir.5G215600	2.16634	13.4602	48.039	3.43085	1.67342	1.54857	2.28882	5.3633	4.8237	13.2022	42.7493	99.7262	116.641	3.68702	13.9577	6.91857	3.64221	1.93645	4.16574	2.74583	4.71572	5.89879	15.4119	55.9529	91.1193	97.1131
blue	Sevir.5G220000	0.591072	1.08505	1.53026	1.22295	0.660012	0.68673	0.578184	0.595611	0.730264	1.0885	1.32683	3.02908	2.9274	0.579604	1.19387	1.28827	1.16063	1.01171	1.15354	0.741162	0.689708	1.58838	0.841268	1.56261	3.42222	3.57702
blue	Sevir.5G224300	1.35339	1.28853	1.33696	2.08938	2.87369	1.84265	2.82923	1.38387	1.32587	1.20584	1.4522	0.505338	0.571166	1.51594	1.91739	1.14462	1.98441	2.04852	1.72585	2.51747	2.24124	1.55978	1.43397	0.519181	0.799965	0.315767
blue	Sevir.5G226000	5.06265	5.85056	4.63234	6.34779	5.8788	6.6954	7.13426	5.0581	4.38072	2.64099	1.43713	1.30013	1.08921	7.10867	6.76821	7.71996	6.14357	5.5635	6.47568	7.09127	6.42219	6.715	3.37416	2.2088	1.99399	1.10703
blue	Sevir.5G230700	3.5557	2.93452	1.8808	2.55564	3.58993	4.1697	3.83392	2.93157	2.45069	3.15023	1.77945	1.79114	1.76488	3.19809	3.14343	2.58453	2.82278	3.33458	2.91396	3.50357	2.96976	2.62108	2.0326	2.14043	1.52949	1.22365
blue	Sevir.5G231700	24.8039	70.4373	103.871	45.1749	25.7971	18.2389	17.7346	37.7044	38.0639	56.5859	80.4611	113.075	111.628	12.9517	50.643	78.2819	36.7342	24.2	46.4054	17.7031	22.2955	26.4131	41.1035	68.784	89.8199	102.049
blue	Sevir.5G237900	12.5275	25.2633	42.1487	12.2613	10.2278	8.15233	7.74531	16.9354	15.2934	21.3234	22.5666	29.3911	32.9946	10.4699	27.9962	30.2401	14.5975	11.8769	18.9048	6.88434	16.5196	17.5397	23.144	31.3102	39.8484	43.4298
blue	Sevir.5G238900	0.52612	0.423013	0.737335	0.523485	0.698738	0.720679	0.347293	0.8338	0.607219	0.995488	0.583961	1.18372	1.35179	0.751953	0.851527	0.7771	0.76608	0.498016	0.680398	0.658936	0.533807	0.37392	0.582948	1.35993	1.10377	1.26199
blue	Sevir.5G239000	0.495504	0.803642	0.811546	0.35943	0.352312	0.401809	0.265606	0.692199	0.674783	0.68828	0.856432	1.36224	1.13894	0.739393	0.970007	0.785345	1.22207	0.653592	0.887002	0.586302	0.825987	0.917684	1.424	1.09765	1.04643	1.67247
blue	Sevir.5G239100	3.27941	4.00452	15.4925	2.8986	2.14603	2.0518	1.93553	3.92556	3.76378	4.60862	11.005	20.4018	26.5006	4.23768	4.78134	6.26733	2.86319	4.56327	4.56459	2.40984	3.50983	3.44114	6.14387	12.7199	22.293	22.8665
blue	Sevir.5G241500	3.05533	4.19311	8.95411	2.81417	3.30002	5.50213	6.03525	3.11841	3.79717	3.75408	6.48855	10.2612	11.1623	3.8636	5.0907	8.09708	3.88387	4.08589	5.35561	6.15025	4.00918	3.53552	7.268	9.36741	12.904	13.3931
blue	Sevir.5G241900	0.769128	0.470815	1.49166	0.41494	0.273856	0.505406	0.489246	0.369552	0.325169	1.34098	1.16197	1.99466	2.83815	1.25237	1.20984	0.362759	0.566054	0.804346	0.57772	0.326852	0.924524	0.699032	1.42505	1.32921	1.97907	2.37918
blue	Sevir.5G242200	0.313947	0.140252	2.24269	0.172809	0.225199	0.421498	0.398658	0.371244	0.211332	0.505471	1.26802	0.57558	1.30916	0.496602	1.15557	0.1822	0.352652	0.702898	0.412583	0.437131	0.752607	0.51732	0.958879	0.867512	1.51208	1.97846
blue	Sevir.5G242600	1.41594	0.884965	2.29353	1.16457	0.981692	1.19208	2.3864	1.8134	1.8184	2.31609	3.9668	2.66233	3.00088	3.27619	2.78061	2.02292	1.94779	2.93412	2.30161	1.95318	3.34085	3.33811	5.49243	3.77199	3.74154	4.07394
blue	Sevir.5G247900	24.6575	26.9698	41.21	31.6606	17.7333	16.8179	13.3593	26.4701	29.9871	31.2581	34.6052	48.0954	49.8183	23.0276	24.8569	26.3465	37.9848	23.8425	29.3913	15.2862	28.0645	25.2993	35.6772	40.7401	56.751	59.9444
blue	Sevir.5G249600	1.2415	0.825156	1.3021	0.867783	0.443021	0.908184	0.686751	0.948481	1.25158	1.10152	0.825705	1.39925	1.939	1.25378	0.745628	0.95897	1.83631	1.89114	1.56214	0.479489	0.769987	1.38442	0.788887	0.668986	2.33657	4.46631
blue	Sevir.5G250600	0.186169	0.103021	2.06446	0.279009	0.78352	0.793621	1.47679	0.509476	0.262993	0.906819	0.742055	1.38559	1.53528	1.21326	0.372263	0.493488	0.609518	1.15931	0.754106	1.41137	1.1797	1.94018	0.451213	1.37901	2.11338	3.32207
blue	Sevir.5G256550	1.64341	9.31913	5.02396	1.95427	1.04664	0.70334	0.892489	2.23757	2.80386	3.93992	5.89514	4.97056	5.08457	1.2083	8.8514	4.46258	1.40045	1.30587	2.38963	1.36874	1.39404	1.83797	4.06489	4.73548	5.25924	4.40573
blue	Sevir.5G257300	3.20687	1.93721	2.2099	2.65125	1.73004	1.36238	2.05378	1.93567	3.42351	1.31797	0.438127	0.348053	0.428863	2.46118	0.786528	1.88245	2.61475	1.77403	2.09041	2.16755	2.36096	1.862	0.631403	0.0913117	0.167745	0.31609
blue	Sevir.5G262800	1.02246	1.11883	0.894038	2.04072	1.79064	1.08334	1.43962	0.766994	1.09026	0.770556	0.390932	0.3737	0.508825	2.21703	1.89535	1.35101	0.974654	0.861463	1.06238	1.6139	1.02872	1.04861	0.434667	0.225146	0.363521	0.426396
blue	Sevir.5G264900	1.46284	2.64041	4.72808	0.59505	0.423355	2.1058	5.12884	1.98818	1.20215	1.52944	1.47784	3.26004	4.55168	1.71945	2.9808	5.74902	1.75025	0.527785	2.67569	3.86547	1.02476	1.49433	1.87654	2.47081	3.07283	3.07633
blue	Sevir.5G265100	0	0.0786663	1.21668	0.228402	0.12224	0	0.31022	0.0729167	0.146821	0.424305	0.263374	0.795345	1.13174	0.0937763	0.729182	0.602828	0.101568	0.336686	0.347027	0.212796	0.0970423	0.203286	0.398445	1.04157	1.42482	1.63678
blue	Sevir.5G266800	21.4711	24.1128	83.261	15.3781	18.5188	18.1414	12.3393	33.4218	32.7813	55.964	78.9398	143.831	169.349	19.2791	27.9179	15.6747	19.618	19.3024	18.1984	14.9945	27.3274	31.3398	57.4617	92.5791	147.954	188.564
blue	Sevir.5G269200	43.381	40.9567	48.8643	21.5593	18.6296	18.8428	22.8016	42.0117	44.84	63.3764	73.2207	92.8503	90.5382	38.8664	36.1222	28.4107	18.3922	20.1778	22.3269	21.5547	39.3513	44.8469	70.8022	88.2657	98.8061	93.596
blue	Sevir.5G270600	23.0591	20.296	35.1589	24.4867	26.0985	21.2094	17.7004	21.8146	23.6685	27.2137	27.6996	36.7471	40.2922	25.7688	24.5738	23.751	22.7223	26.8772	24.4502	22.0678	23.1234	26.674	34.4562	39.654	47.8337	51.5109
blue	Sevir.5G271200	1.50039	2.75357	5.24553	3.59502	2.62393	3.19504	2.51033	3.0075	1.94897	3.77933	4.13836	7.49875	9.43683	2.79322	5.8909	4.40345	3.23966	3.92746	3.85686	3.27349	3.84813	5.81795	6.04559	6.8102	8.52659	10.4265
blue	Sevir.5G275000	3.86698	3.19535	2.95597	3.81458	3.80811	4.16874	5.0166	2.97718	4.5923	3.008	3.26034	2.4517	1.94981	4.86769	3.82175	3.28076	2.7871	4.0003	3.35605	5.207	4.08255	4.11891	3.87151	2.94659	2.27985	1.34216
blue	Sevir.5G277100	2.61666	2.22904	6.85174	2.36888	1.89704	1.82074	1.84288	2.01247	1.5534	3.65539	6.4547	11.7874	12.6959	2.37289	3.62017	4.45968	4.15951	2.49785	3.70568	2.80251	3.00013	3.29605	6.0461	8.20944	15.0748	15.3241
blue	Sevir.5G277600	1.62703	7.21689	3.76702	3.01848	1.99934	1.98752	1.76467	5.47623	6.57798	12.284	9.35971	8.73046	8.1161	2.26753	10.94	8.32027	3.00616	3.01934	4.78192	3.0103	6.47051	12.7015	19.3726	15.824	10.7154	9.2182
blue	Sevir.5G279100	0	0.0737743	0.32042	0.0318463	0.032544	0.0315971	0.0319019	0.0301836	0.0634575	0.094252	0.142775	0.622689	0.601257	0.040504	0.185841	0.189631	0.089772	0.0429007	0.107435	0	0.13032	0.261916	0.211472	0.28982	1.00113	0.986708
blue	Sevir.5G283200	6.8772	1.37058	9.24373	2.3656	4.30422	7.59847	5.41552	6.06821	2.83431	9.60275	16.0823	30.0457	33.6207	12.478	1.45777	2.56251	2.93131	4.70574	3.39985	4.80127	4.4334	3.61138	12.5081	22.9285	30.8207	32.4686
blue	Sevir.5G284000	6.31575	16.4038	22.2787	4.43863	5.68243	5.31201	4.95714	12.7572	9.05415	21.4487	34.2682	41.7961	39.8008	7.91838	15.0802	10.9221	5.71011	7.48125	8.03781	5.59824	12.0034	15.8634	36.7343	51.2757	50.5794	46.8985
blue	Sevir.5G284100	0.477014	0.404905	0.747491	0.611892	0.504115	0.287033	0.527724	0.358993	0.239837	0.427586	0.472292	1.05762	0.801092	0.516543	0.784509	0.437458	0.343458	0.349605	0.37684	0.709327	0.34609	0.30869	0.491949	1.18383	0.9526	1.52747
blue	Sevir.5G286400	0.99883	2.17482	2.70757	0.909923	0.941991	0.942446	1.22657	2.07446	1.38977	1.24832	1.88228	2.41891	2.77367	2.41343	3.35013	3.5065	2.3976	1.91887	2.60766	1.93874	3.76544	3.03655	3.00162	3.83401	5.32592	4.6558
blue	Sevir.5G287000	0.0986905	2.35451	0.209042	0.0651192	0.0318476	0.33275	0.0310228	1.6808	1.42201	3.29983	4.93854	5.4441	4.80187	0.174813	3.03778	0.418464	0.0398513	0	0.152772	0	1.03561	1.52221	3.58899	2.48324	3.10591	3.50198
blue	Sevir.5G287100	0.101656	0.424198	0.501995	0.202885	0.0330485	0.442198	0.200446	0.375114	0.417985	1.49968	3.08928	4.48241	4.50187	0.184406	0.638368	0.610415	0.221613	0.143988	0.325339	0.289087	0.385859	0.307444	4.67079	4.69648	4.4477	4.72166
blue	Sevir.5G287700	155.336	125.632	181.268	62.6577	75.037	63.176	37.6056	154.478	185.596	152.275	167.709	246.255	258.013	96.5819	97.2219	81.9149	78.5805	92.2117	84.2357	34.6589	114.818	109.2	112.397	164.409	272.33	296.691
blue	Sevir.5G287950	10.8073	8.83254	6.92655	9.86599	8.5677	8.86634	9.40016	10.3287	10.755	8.27085	5.29165	3.80478	3.05524	12.0321	8.70189	8.40365	9.2289	8.52391	8.71882	8.53282	10.8022	7.72784	6.54887	4.57386	3.84775	2.5893
blue	Sevir.5G290200	0.128681	0.0641927	2.64561	0.193243	0.32111	0.539022	0.181242	0.303359	0.0598187	0.352633	1.13304	1.90957	3.08937	0.261402	0	0.177097	0.252579	0.0969047	0.175527	0.4637	0.0792963	0.0851973	0.317766	0.577994	2.08013	2.68761
blue	Sevir.5G290900	0.324242	0.92204	1.89757	0.613024	1.18308	0.822981	1.1195	0.446512	1.5651	0.878946	1.16259	2.06686	2.68586	0.801216	1.69252	1.22267	1.3503	0.61679	1.06325	0.952448	0.524792	0.866855	1.30497	1.36133	2.0762	2.17252
blue	Sevir.5G291500	4.72011	9.49133	9.02638	5.23145	4.67431	5.86276	4.69046	7.89363	6.71962	12.4773	13.942	16.8153	14.5815	6.8142	11.8922	12.0223	7.06827	5.28393	8.12482	5.33076	9.4131	10.7336	18.8764	18.6462	19.7178	19.1336
blue	Sevir.5G291700	10.9469	9.375	11.8886	6.91313	7.39222	8.06178	8.41766	10.6394	10.0489	11.1083	15.1256	18.6618	17.656	12.8134	10.4214	9.66715	8.13014	9.24377	9.01369	8.85927	11.435	12.9503	13.9709	19.8235	21.1632	19.9877
blue	Sevir.5G292300	1.31816	4.31349	7.58161	0.69576	0.533319	0.672105	0.64282	1.8203	1.43367	1.72793	5.64	10.794	13.3493	0.341413	2.37705	3.41729	0.750787	0.278936	1.48234	0.934371	0.771087	0.840786	1.69513	3.138	4.12488	5.5981
blue	Sevir.5G294400	0.695183	2.0128	3.10905	1.01668	0.641351	0.526906	0.192361	1.43319	1.30838	1.83157	1.78449	2.90549	4.08714	0.0457253	1.85757	3.49018	1.37853	0.459028	1.77591	0	1.38737	1.23593	2.14539	2.3879	3.30625	2.85307
blue	Sevir.5G296600	29.2048	27.6959	58.5227	34.6148	25.1587	18.0494	13.2109	33.7376	32.902	37.8596	51.7007	72.4985	85.4168	30.4908	30.7968	41.1272	30.528	21.5613	31.0721	16.549	32.6371	32.7155	48.2107	49.8951	70.2165	77.5452
blue	Sevir.5G299100	20.5827	37.0758	59.5232	9.20863	8.97873	6.52712	4.91638	23.0639	23.1685	33.365	70.2501	121.751	130.024	28.6566	32.701	20.5818	12.319	10.4123	14.4377	6.1791	22.3863	22.7485	38.3407	102.127	140.677	131.279
blue	Sevir.5G299200	16.1247	13.2719	59.7977	17.0074	18.7082	21.3062	24.483	19.9265	20.3818	24.1504	41.5361	60.4724	72.2529	29.3125	15.7149	16.1861	22.1459	20.6609	19.6643	26.2015	26.2241	24.7032	30.6097	52.016	66.7575	82.7312
blue	Sevir.5G300600	17.7015	15.5795	17.1823	11.1052	10.3759	11.2359	11.0639	17.4153	13.5001	17.9521	28.627	34.2419	32.1834	27.6101	21.5786	21.7379	13.7428	14.9289	16.8032	12.5791	24.5692	27.1522	35.834	44.7637	44.5994	41.9542
blue	Sevir.5G302500	10.8019	15.8357	79.8272	11.6015	6.15886	3.36633	2.44574	14.1709	15.5664	18.4862	26.7218	57.1446	73.5661	6.00185	11.2054	17.066	12.4249	6.35583	11.9489	1.89748	10.929	10.7715	15.3182	31.0102	63.5447	83.3315
blue	Sevir.5G302700	37.3762	42.1582	44.5524	27.3534	22.2139	14.8508	5.03052	37.0255	39.7697	41.1451	40.0212	56.3905	60.1348	28.4989	48.026	37.9069	32.52	24.2051	31.544	4.23043	43.0577	32.5562	42.2683	49.8964	60.207	65.9616
blue	Sevir.5G306400	6.00044	3.79938	1.42694	4.88075	5.32778	7.3976	7.01256	5.53531	5.16682	3.35216	0.887548	0.99195	0.67811	8.17167	4.3095	2.9102	5.34698	6.11925	4.79215	7.22278	5.91803	5.99942	4.41028	1.5881	2.00153	1.4734
blue	Sevir.5G308200	1.18421	2.1894	2.09259	0.881447	0.737115	0.494406	0.601571	1.66219	1.35258	1.4448	2.45156	3.61057	3.96639	1.52402	2.30712	1.33848	0.864757	0.527049	0.910096	0.766473	2.47855	1.88032	1.99804	2.5912	4.09868	3.69725
blue	Sevir.5G309200	4.94784	4.39593	8.77222	3.6644	3.095	3.35214	3.61296	4.19045	3.73337	4.27898	6.46064	13.8173	15.6755	5.41147	5.32124	5.16079	4.00719	3.8136	4.32719	4.28607	4.7184	5.47331	5.73687	8.75242	13.4069	15.2911
blue	Sevir.5G310000	0.0617553	1.09727	11.1075	0	0.129853	0.581791	7.10831	1.03519	0.69993	2.2622	4.79203	12.7014	14.1053	0.160385	0.411907	0.257876	0	0.0938783	0.117251	7.84221	0.162337	0.318028	1.75707	3.25987	8.99348	12.365
blue	Sevir.5G310300	1.68881	1.17506	3.01001	2.00155	1.93389	1.2076	1.89247	1.2527	0.823939	1.03069	2.18832	2.83302	3.5373	1.29292	1.91738	2.47918	1.97256	1.78448	2.07874	1.71449	2.35579	1.21171	1.59398	2.8795	3.58088	5.3644
blue	Sevir.5G311500	4.94728	7.35923	25.3222	2.5065	2.95436	1.28797	0.972032	6.27805	6.56627	9.30819	12.9018	22.8149	27.4	4.28749	7.73268	7.59628	3.27524	3.60633	4.82595	1.3044	7.24042	6.04914	10.5296	11.2675	18.3925	17.5754
blue	Sevir.5G312000	2.30458	3.40302	4.339	1.07728	1.55153	1.95606	1.32024	3.23039	2.46249	2.45194	2.86379	4.13873	6.12676	2.04302	3.03881	2.67983	1.56334	1.43262	1.89193	1.47559	2.57152	3.26465	2.71126	3.55491	3.98471	4.96694
blue	Sevir.5G312200	4.89554	4.39581	16.1773	3.02253	1.12589	1.61695	2.39857	3.74225	3.89459	5.60086	7.71269	13.4952	14.4926	2.81674	4.42068	6.68479	2.91578	0.519965	3.37351	2.17179	4.03687	3.76901	5.92576	9.38154	14.051	20.1466
blue	Sevir.5G314200	116.121	17.1095	19.5039	44.3277	81.1023	83.9546	66.0963	65.4386	73.3818	56.6827	37.7832	25.7085	21.044	94.0776	17.6135	9.94761	45.4545	72.9445	42.7822	60.0292	47.2656	53.0039	52.7714	30.3302	21.7468	18.0558
blue	Sevir.5G317300	3.61353	2.35561	2.07694	2.39812	3.91244	3.98178	3.9003	3.05591	3.60008	2.69252	2.76562	2.20173	1.95112	4.5286	3.40229	3.16568	2.88362	3.71447	3.25459	3.78625	3.62441	3.61122	4.41581	2.48344	1.286	1.93042
blue	Sevir.5G319200	1.21831	0.899514	2.88245	1.07057	0.636876	1.20105	0.983512	0.910348	0.978887	1.53477	2.25807	3.57327	4.43494	1.63411	1.66566	2.17418	1.19823	0.851965	1.40813	1.2557	1.63814	1.19118	2.29926	3.75547	5.13023	5.69632
blue	Sevir.5G322000	0.413913	0.209714	1.12982	0.198894	0.121136	0.350046	0.395887	0.434522	0.429577	0.743034	0.995968	1.03842	0.970347	0.637698	0.610809	0.299155	0.312642	0.742156	0.451318	0.516254	0.918013	0.585682	0.358753	0.971618	1.55518	1.84874
blue	Sevir.5G322800	0.501129	0.399521	0.850129	0.167625	0.228786	0.468911	0.163242	0.621501	0.287778	0.823598	0.649892	0.770123	0.970682	0.77785	0.450747	0.488236	0.216062	0.266025	0.323441	0.31338	0.718161	0.435473	0.801271	1.208	1.17684	1.71358
blue	Sevir.5G323800	0.0679122	1.53269	4.81743	0.813695	0.370813	1.94194e-62	0.434876	0.337289	0.605832	0.39116	1.13844	4.25838	6.30737	0.282268	1.29128	1.76985	0.78221	0.718597	1.09022	0.452634	0.368208	0.878596	0.919729	1.58392	3.81324	4.55127
blue	Sevir.5G324300	18.2919	39.5927	40.2299	13.3158	10.3015	9.0087	9.54568	19.4763	23.06	23.3548	31.0348	39.123	45.2509	14.2724	38.9369	36.2298	17.2479	12.6211	22.0329	11.8051	14.8165	19.3037	23.2209	32.8252	43.6266	46.5922
blue	Sevir.5G324400	0.143026	0.14733	0.603547	0.0715937	0.569491	0.399577	0.221948	0.373032	0.141361	0.601271	1.65236	0.978501	1.51498	6.11817e-08	0.446711	0.198463	0.177181	0.414252	0.263299	0.307767	0.184082	0.279847	0.166889	1.27603	0.822645	0.833007
blue	Sevir.5G324600	0.197279	0.293055	0.567219	0.200036	0.126214	0.0770117	0.233701	0.276168	0.11817	0.241455	0.913051	0.276242	1.1314	0.15776	0.0570103	0.3993	0.107543	0.290423	0.265755	0.340266	0.25309	0.206319	0.0940257	0.635163	0.792345	0.898563
blue	Sevir.5G326200	13.5148	8.39662	6.37372	11.077	10.8088	13.0381	13.6152	13.0854	12.6149	6.85104	3.88892	4.75789	5.32445	10.8273	7.20654	6.71101	9.31522	8.90589	8.31071	10.5142	11.4378	11.7243	5.51645	4.83918	5.42676	6.04009
blue	Sevir.5G326500	21.4509	21.4357	15.4747	6.68995	8.83308	7.11048	8.39313	30.4677	25.0671	45.3209	56.4372	62.2711	61.5246	20.3994	27.9136	20.5711	11.6402	10.6634	14.2916	11.6171	26.4072	34.9353	48.0443	58.321	59.3441	59.9503
blue	Sevir.5G326900	1.43291	6.74482	42.5	1.00035	0.769753	1.03251	1.21444	3.53353	2.25162	9.59882	29.6212	73.8479	97.9041	2.77357	6.27598	7.7856	3.39153	2.30236	4.49316	1.65807	2.81496	5.62084	13.7151	20.4532	37.3628	48.16
blue	Sevir.5G328300	3.08941	3.51338	2.46898	2.36081	2.10196	3.14985	4.53873	3.4997	3.6503	2.7917	2.3279	2.97002	3.13046	3.96624	6.3052	3.98197	3.72289	2.26116	3.32201	4.6318	3.88106	4.40791	4.79092	5.19006	6.12412	6.09568
blue	Sevir.5G328800	5.32757	10.7362	8.99188	5.86852	3.55802	2.44753	3.50652	5.8284	5.6492	6.91688	7.36726	12.1503	12.8932	5.18194	10.1058	6.05808	3.25499	4.22669	4.51326	4.17614	3.60276	4.66089	6.45155	9.74302	12.1512	12.5902
blue	Sevir.5G330500	0.281265	1.17837	2.12407	0.712873	0.674526	0.590761	0.489798	0.641784	0.444559	1.09936	1.12637	2.00861	2.81788	0.569415	1.72902	1.81197	1.05546	0.635784	1.16774	0.538876	0.624841	0.77464	1.28373	1.13139	2.26875	3.29482
blue	Sevir.5G330700	1.26504	3.21208	4.57706	1.68815	1.36092	0.960469	0.872205	1.94787	1.87544	2.85737	2.14533	2.73712	2.26398	0.553115	3.52532	4.91988	1.75569	0.796818	2.4908	0.951759	1.59994	1.79171	2.82111	2.66687	3.58462	4.39529
blue	Sevir.5G330800	6.24404	4.65521	5.20345	1.99149	3.13307	3.10015	3.81591	6.19298	6.04839	7.77318	11.5338	12.2257	11.5609	6.11026	3.8025	1.96099	1.87956	2.73875	2.1931	3.62123	6.76304	5.65279	8.14889	13.8868	12.1411	11.4334
blue	Sevir.5G331100	7.43854	5.43096	6.25374	8.19058	9.179	11.7856	10.3339	4.95665	4.87961	3.9343	2.07649	2.19267	2.62275	8.35362	9.79611	9.90097	12.3776	8.34343	10.2073	10.9895	7.05321	7.13549	3.95927	3.23281	1.63897	1.5958
blue	Sevir.5G335500	30.0391	24.4327	35.6886	17.9608	16.3467	18.4969	16.6651	29.6634	28.12	33.4821	39.9956	44.4621	50.5037	37.9749	24.9775	20.716	22.5009	18.4913	20.5694	17.433	35.5869	36.1392	41.2056	47.2953	57.3136	59.6932
blue	Sevir.5G337800	1.59718	1.3441	2.22943	1.03611	0.736699	1.1211	1.3557	1.01595	1.41789	1.14725	1.31617	2.10055	2.48907	1.31637	1.31088	2.01167	1.80507	1.18819	1.66831	2.65191	1.86147	1.7023	2.32553	2.73882	3.81043	5.51864
blue	Sevir.5G338100	13.5796	13.0379	11.0216	13.7946	13.0243	14.4807	15.0972	16.0297	14.7882	16.5082	10.5717	11.8123	9.99223	16.8257	13.9401	15.7754	12.5889	11.6961	13.3535	22.5216	15.1719	14.855	12.6832	10.5277	10.1189	7.79146
blue	Sevir.5G341600	0.680261	0.974259	0.45794	0.556703	0.67469	0.751394	0.713235	0.580091	0.612764	0.40823	0.110283	0.0831176	0.138173	0.582309	0.51645	0.359851	0.721432	0.945298	0.675527	1.20659	0.605333	0.762641	0.296768	0.174826	0.200635	0.109804
blue	Sevir.5G345100	8.28126	13.4625	12.8906	12.0071	9.58179	8.65049	7.43006	9.7195	9.52866	10.2674	14.0415	16.4549	14.0429	5.6796	13.5262	11.0203	10.67	9.72261	10.471	5.91827	8.40433	8.14259	9.17624	14.7632	15.5401	13.6412
blue	Sevir.5G345300	0.36805	0.340792	0.641901	0.465646	0.321692	0.343794	0.923076	0.538755	0.554735	0.507672	0.163723	0.239076	0.103623	0.239601	0.303855	0.340018	0.366518	0.421252	0.375929	0.302014	0.188843	0.190729	0.275988	0.105025	0.23661	0.135884
blue	Sevir.5G350900	0.813184	1.23445	3.25728	1.01644	0.711946	1.5817	1.4827	1.71559	1.53349	3.71332	3.78131	4.17835	5.346	1.13166	1.92695	1.7576	1.20203	1.28867	1.4161	1.75687	1.29081	2.11487	3.30616	5.14978	4.16533	6.51893
blue	Sevir.5G351100	0.727075	1.94472	2.70401	1.34171	1.59546	0.878966	0.808476	2.56786	2.25329	2.79209	5.59109	4.33045	4.99767	1.51466	1.33447	2.08804	1.62801	1.18718	1.63441	0.719793	1.92527	1.76336	2.83246	3.21799	3.44349	4.57474
blue	Sevir.5G352100	0.353078	1.00963	1.59312	0.175927	0.185933	0.168731	0.341906	0.602249	0.583398	0.978352	1.22102	1.96373	0.934656	0.107076	0.134422	0.604936	0.231948	0.247839	0.361574	0	0.684918	0.918573	0.886989	1.59017	1.13959	1.78002
blue	Sevir.5G352700	8.75242	34.3141	18.2986	12.4344	9.90214	9.73958	10.2249	57.4221	55.0554	94.4317	98.189	76.2889	66.3994	12.7155	33.7154	18.1497	16.7946	12.0094	15.6512	11.7646	49.9501	64.0023	115.584	110.675	85.6378	85.2986
blue	Sevir.5G352900	0.452303	2.49052	0.724769	0.690315	0.25099	0.427623	0.336336	2.16408	1.63794	2.13324	2.93168	2.48981	3.01908	0.584033	2.03755	0.860461	1.40723	0.383505	0.883734	0.570837	1.5352	2.43971	3.78081	3.99479	3.3267	3.74728
blue	Sevir.5G353700	25.4671	40.7247	50.64	41.6188	32.2005	31.5735	32.306	26.9475	23.6182	32.7475	46.4876	58.8891	60.0374	68.0416	76.5139	87.2343	52.8433	40.9307	60.3361	45.9389	57.8676	59.178	83.725	94.0986	125.038	143.59
blue	Sevir.5G363500	9.89486	11.1647	6.23103	14.6714	12.7852	9.81979	11.1808	10.0127	10.027	6.73359	6.468	2.8166	3.04549	11.7679	11.868	11.3723	16.1622	12.7973	13.4439	11.1777	9.26271	10.9304	8.71233	5.73789	4.00841	8.37015
blue	Sevir.5G364000	0.787439	0.478001	3.78364	0.392722	0.422122	0.811878	1.16755	0.873514	1.414	1.69042	1.28607	1.73176	1.7769	1.28896	1.12159	0.369674	0.455211	1.67356	0.832816	0.138846	1.85446	0.711358	2.40642	0.783673	1.46165	2.22746
blue	Sevir.5G364700	4.03561	5.58048	7.34891	3.52771	2.64093	1.84848	2.02401	4.90917	4.85262	6.00746	6.00765	9.44309	8.79826	4.05844	6.22775	6.40259	2.68226	3.47585	4.1869	1.69459	5.54803	6.30607	5.93385	8.82155	11.197	10.5957
blue	Sevir.5G365000	2.52496	3.27855	4.81839	2.83611	3.11461	3.6711	3.71557	4.80894	4.75165	8.26896	8.51697	10.7042	10.7725	3.58947	5.86523	4.3844	3.95705	3.04928	3.79691	3.36866	6.08174	7.11544	8.91876	13.0927	17.3236	16.4336
blue	Sevir.5G366200	1.11683	0.667485	1.45912	1.09205	1.1032	1.26591	1.26575	1.16035	1.07597	0.895399	2.00824	2.16283	2.29002	1.43762	0.752455	1.53174	1.13722	1.35619	1.34171	1.52108	2.01752	2.1819	2.28085	3.59247	3.73055	3.71348
blue	Sevir.5G366500	2.70144	7.13907	16.6653	5.70389	1.72281	0.621179	0.345768	3.76881	3.81928	6.3948	7.59703	13.0864	13.9526	2.06496	9.19089	19.9331	6.83562	1.51653	9.42842	0.439231	4.39685	6.08259	9.67742	10.2598	12.7271	10.6683
blue	Sevir.5G369000	98.2328	1250.13	1637.53	249.952	171.692	72.4389	52.0865	433.483	551.92	685.871	1121.68	1882.96	2065.53	37.4959	1250.81	1293.23	335.603	188.812	605.88	69.2388	384.092	484.911	779.439	1361.6	1837.51	1952.62
blue	Sevir.5G369100	0.18915	12.6769	34.9541	1.52631	0.672848	0.492034	0.227496	34.9925	30.0776	89.9306	152.922	206.927	194.872	0.128111	13.8597	6.34652	1.8781	1.48061	3.23508	0.522724	24.9294	51.6901	139.433	237.451	259.245	218.727
blue	Sevir.5G371000	0.802339	1.08771	1.95378	0.430293	0.763359	0.453712	0.704212	2.11592	1.62251	3.91203	8.48141	9.86999	7.09443	0.934346	0.846624	1.59826	0.462381	0.730908	0.930517	0.385469	2.48397	3.3088	7.13841	11.1282	8.65556	9.27808
blue	Sevir.5G371600	9.21076	6.69009	6.91246	9.72923	8.73229	8.34208	7.60425	7.59242	7.3984	6.98722	4.89745	3.73194	3.28581	9.43581	8.37826	11.2634	9.64574	8.27257	9.72725	8.24725	9.02403	9.56193	8.81424	6.12189	4.6197	4.46446
blue	Sevir.5G372300	1.49786	1.4318	1.31384	2.13356	1.96878	2.11912	2.01594	1.73812	1.20204	0.97663	0.787695	0.681625	0.501814	1.49324	2.02821	1.94042	2.12201	1.8991	1.98717	1.92611	1.81029	1.97099	1.66728	0.918249	0.74212	0.543897
blue	Sevir.5G376300	1.36188	1.74651	1.94351	2.35092	2.79804	2.57315	1.82984	3.44466	2.08983	4.72829	3.85892	4.24573	3.14181	2.43351	1.38098	1.3705	3.03471	1.70828	2.03783	2.83374	2.61263	3.73948	5.97362	7.74353	6.90873	7.99086
blue	Sevir.5G376800	12.6348	12.2485	16.2116	18.9326	22.7429	20.6367	19.6735	11.2854	11.8989	9.04398	8.55117	6.57598	6.19608	14.2569	16.1586	20.1928	19.8702	22.3389	20.8006	23.2148	13.4764	13.7347	11.2836	8.04352	5.73569	6.4372
blue	Sevir.5G377200	0.349868	3.31041	4.83573	1.25714	1.07995	0.974414	0.898762	1.3507	0.437508	1.4427	4.20376	7.27372	9.45663	0.455498	1.91411	3.167	1.95188	0.783752	1.96754	0.848509	1.72495	2.11103	3.94022	3.58071	7.50768	11.1266
blue	Sevir.5G378100	1.58236	1.78977	3.19701	1.22419	1.04469	1.2965	1.66619	1.52912	1.3011	1.3905	1.94679	2.89047	3.50133	1.53525	1.82505	1.88949	1.02491	1.26753	1.39398	1.71287	1.74118	1.48485	1.39127	2.74203	3.24414	2.66261
blue	Sevir.5G378266	3.82845	3.16671	2.00946	3.32294	3.82439	2.80991	4.05199	2.74775	2.44705	1.93423	1.12105	1.25792	1.12693	3.97499	3.43167	2.86906	3.09015	3.04174	3.00032	4.22731	2.76998	3.28805	1.76837	2.10181	0.775542	0.866303
blue	Sevir.5G378500	1.09427	0.567818	2.22126	0.330242	0.378586	0.416637	0.730572	1.14067	0.810917	1.13512	1.74254	1.92019	2.68759	1.90244	0.882964	0.871842	0.301798	0.797582	0.657074	1.11144	1.21182	1.44086	1.62634	2.11487	2.71914	2.89988
blue	Sevir.5G380300	0.302865	0.551638	0.560512	0.0786843	0.158897	1.0515	0.298562	0.276766	0.359909	0.332422	0.50433	1.19211	2.00024	0.299949	0.221636	0.109652	0.104101	0.217897	0.143883	0	0.199398	0.19284	0.474954	0.252107	0.815444	0.675863
blue	Sevir.5G380900	23.9157	22.8415	42.9957	32.5327	28.2951	21.5813	25.2275	23.28	27.4342	27.4892	33.9254	44.69	52.7642	28.8382	26.3057	31.4404	33.6164	29.6885	31.5818	26.7547	23.6544	27.7093	32.8651	36.755	52.8331	54.6527
blue	Sevir.5G382500	6.91805	15.4223	30.3234	6.43769	5.19944	4.98006	6.99916	9.68707	11.5017	14.9088	25.218	38.15	43.8286	6.75149	15.6849	16.9389	7.20014	7.32174	10.4869	6.78599	10.6175	11.877	20.3457	24.6653	37.2141	43.089
blue	Sevir.5G382700	10.4541	15.2077	28.2734	8.76478	8.52792	7.5934	7.37283	13.4179	11.9579	16.766	23.6495	34.6725	37.2023	10.041	13.134	12.6355	9.28978	7.66802	9.86442	8.70911	12.9611	14.4053	19.5635	28.5823	33.3537	39.5625
blue	Sevir.5G383600	7.11676	6.76424	10.5587	9.48338	6.25809	6.21538	7.51565	5.84997	6.80063	7.84011	8.05092	11.3476	11.7854	8.87587	11.2387	13.9383	13.5063	9.61961	12.3547	8.1902	8.3192	9.79609	11.9081	14.6013	16.3489	16.2233
blue	Sevir.5G384300	2.50732	2.56053	3.15256	2.19794	1.3537	1.61402	1.13097	3.63187	3.58302	5.52452	4.46549	5.16714	4.19365	2.33616	2.09045	2.62289	1.50737	1.55864	1.8963	1.40242	4.46946	5.15208	8.98766	8.21162	7.00034	5.91829
blue	Sevir.5G385100	15.1775	76.0743	61.2907	26.4239	8.91071	2.83989	1.80035	24.6177	27.7406	26.7149	33.7337	50.5389	47.2463	15.3037	79.714	67.3096	28.5245	9.46971	35.1013	1.97709	24.8697	29.8264	37.3885	44.2121	53.6911	54.2263
blue	Sevir.5G385400	109.776	242.153	325.663	54.3127	34.7741	23.7517	28.4005	158.335	178.976	234.917	287.714	421.248	442.485	79.2664	208.443	172.108	53.4174	37.1295	87.5515	27.9352	118.955	142.561	196.096	293.417	382.894	387.374
blue	Sevir.5G387600	6.48134	11.0316	23.905	9.94189	8.57051	6.8968	7.36682	7.19506	6.61546	9.51955	16.0237	28.2126	33.6837	8.36703	16.3555	23.25	16.2128	11.2652	16.9093	11.5486	10.1736	11.8398	16.0851	24.953	40.1606	49.3062
blue	Sevir.5G388400	16.4225	42.3686	66.4752	9.63215	5.51079	3.24878	4.21588	29.8256	33.7656	36.1835	40.3382	51.9185	62.7278	10.29	43.6151	34.0297	9.14056	6.87917	16.6832	4.02724	26.0968	26.1902	35.2431	40.5218	44.9583	52.3842
blue	Sevir.5G390800	8.38152	56.4675	38.7795	10.6292	11.6466	13.0138	8.16854	22.0004	16.076	37.8101	82.8137	137.93	132.048	21.9145	119.868	100.207	25.5679	21.3045	49.0266	15.1976	32.7162	43.0797	108.106	185.382	210.24	207.097
blue	Sevir.5G392600	12.2516	11.3104	5.94712	12.0028	11.7112	12.5934	11.8117	12.2303	13.6816	11.1295	8.13975	6.54859	6.53746	15.2021	11.4691	12.3484	12.5882	12.1733	12.37	11.8451	14.8695	15.5583	12.4745	9.11817	7.49861	5.08759
blue	Sevir.5G393800	0.687471	1.87058	4.77925	1.06573	1.16406	1.13673	1.40461	0.921347	0.644883	1.33192	1.16449	4.07507	4.644	1.12921	1.75767	4.42203	1.96528	1.08707	2.49146	1.86008	0.992212	0.917684	2.75051	3.8024	7.69552	13.3471
blue	Sevir.5G394100	2.83848	5.91657	6.51461	4.22864	3.34503	3.06701	2.41091	3.58811	4.19241	4.49794	5.23044	6.27044	5.43733	4.50688	8.20541	9.0179	5.35738	4.2013	6.1922	3.29153	6.88367	6.17506	7.84938	8.21729	8.0028	9.04528
blue	Sevir.5G395100	0.28075	0.518025	2.57463	0.551402	0.428687	0.588536	0.344762	0.563031	0.394141	1.16952	2.8016	5.80585	5.21998	0.56266	1.12006	0.781327	0.278085	0.562846	0.540753	0.0916687	0.919747	0.44796	1.9119	4.18259	5.1881	7.8992
blue	Sevir.5G396700	3.91691	2.89396	6.70956	5.90747	4.69413	1.29258	4.22555	2.4123	2.60707	3.21367	3.3704	5.57378	6.10933	6.32005	5.22249	3.36494	6.47	3.56611	4.46702	3.57489	3.60321	3.86909	4.01734	3.70476	6.65945	9.23786
blue	Sevir.5G399700	2.52442	1.62702	9.5452	0.373912	0.380612	0.463278	0.650951	3.3153	2.84321	3.42514	10.186	15.7294	16.2864	1.9384	0.836497	1.1481	1.46	0.575913	1.06134	0.922567	1.17912	2.0287	4.76048	10.6458	15.6037	17.6198
blue	Sevir.5G402700	26.7301	100.149	83.2211	19.9903	9.69993	5.9407	3.74765	54.0198	53.7435	66.5268	73.7181	100.698	103.864	12.2582	92.5762	58.8293	17.6938	7.91733	28.1468	2.24421	47.3683	47.771	76.4261	90.2947	95.3802	98.7466
blue	Sevir.5G404300	16.9482	15.9898	17.3495	18.6277	16.7718	14.63	17.1248	14.028	12.5819	10.4866	6.52817	7.78317	6.70801	18.4801	15.6686	21.6991	23.0731	17.9246	20.8989	19.1687	13.0209	15.2663	9.60721	6.25493	6.74135	7.68699
blue	Sevir.5G404400	21.3675	17.0471	13.8131	13.2734	17.9592	17.0797	18.2964	18.1949	16.9786	17.475	15.0402	10.8335	11.8349	24.469	22.1149	18.225	14.6218	18.2606	17.0358	23.6322	19.5905	20.9099	17.3827	15.1491	12.4535	9.36613
blue	Sevir.5G407700	84.7105	69.3993	155.926	62.6536	52.5115	40.4003	41.5417	80.5208	82.1291	100.443	115.429	181.078	196.503	74.1301	62.0056	68.6375	59.1412	44.2486	57.3424	39.256	76.1646	82.7883	103.503	149.911	201.179	234.155
blue	Sevir.5G409600	1.46513	0.917078	0.914021	0.576234	0.142175	0.546161	1.25999	1.32534	1.52202	2.48571	2.95346	4.50654	4.17007	0.577821	0.222128	0.610178	0.570092	0.817048	0.665773	1.22195	0.751162	1.69627	2.75378	2.84109	3.25161	2.43417
blue	Sevir.5G413950	7.09752	1.15955	1.15274	2.62035	4.49599	6.99193	6.75565	3.41507	2.81979	1.21086	0.949497	0.921974	1.16698	6.91776	1.66792	1.05024	2.341	4.61532	2.66885	5.73014	3.95989	3.2969	2.48507	1.05165	1.01126	1.11397
blue	Sevir.5G415900	1.22218	2.07754	4.02913	1.75595	1.92199	2.30382	2.09835	2.6672	2.07108	2.62079	4.17541	3.14223	3.11264	1.94536	2.03057	2.7203	1.49454	2.57028	2.26171	2.19472	1.96159	2.21754	2.75923	3.85594	5.48163	3.83962
blue	Sevir.5G416100	0.80112	1.07495	1.7809	0.917193	1.3458	0.745607	0.565063	1.40109	1.19312	0.77273	1.79375	2.39071	3.17266	1.23158	1.13282	1.12165	1.64013	1.59621	1.45266	0.902467	1.57239	1.2442	1.49245	2.34412	3.03495	3.41336
blue	Sevir.5G417300	12.3033	11.3784	24.0952	19.0477	18.9265	15.2247	18.6666	15.8924	13.4283	15.9235	20.0096	24.1944	26.0423	14.8787	16.1059	20.5005	19.3109	16.5221	18.7778	15.4585	12.5849	16.2613	17.8739	20.2761	26.5398	28.7842
blue	Sevir.5G418100	4.40809	3.68969	3.96305	4.79332	4.93709	5.14825	5.25874	4.37003	3.37197	3.80289	2.37679	2.35248	1.97796	5.61818	4.3504	4.99041	5.3872	5.48121	5.28627	5.18594	5.55858	4.87665	3.2092	4.11487	2.75065	2.46185
blue	Sevir.5G419400	16.3316	12.6697	8.4974	12.905	16.5084	15.2707	20.3735	13.4311	14.1911	15.1435	10.2271	7.91931	7.07072	16.4782	14.6248	9.79572	15.5345	15.3196	13.5499	21.2223	16.1048	16.1305	13.9962	9.73922	8.90708	7.98569
blue	Sevir.5G421600	0.0548473	0.566034	0.168543	0.0524107	0	0.103907	0.0559987	0.162613	0.312383	0.304507	0.628041	1.18033	0.97204	0	1.4427	1.30999	0.0670173	0.0790633	0.485356	0.0819797	0.595606	0.565856	1.09481	1.23379	1.4372	1.59913
blue	Sevir.5G423800	0.521499	0.249644	0.937277	0.334723	0.190413	0.186311	0.141676	0.721892	0.557411	1.05767	1.36451	1.38225	1.109	0.177582	0.250711	0.643067	0.170606	0.292429	0.368701	0.385909	0.40124	0.572632	0.567733	0.755683	1.49534	1.0635
blue	Sevir.5G424000	8.2024	6.10022	3.17466	4.03183	8.06004	9.30248	8.49371	7.54563	7.25109	6.36074	3.49648	3.51554	2.51748	8.81427	6.42617	3.88678	4.23771	7.49176	5.20542	9.39007	8.41381	9.19483	6.81363	3.70283	3.46325	3.72355
blue	Sevir.5G425200	22.1654	22.5016	22.3016	25.899	25.1513	24.131	22.716	23.9923	26.312	19.1044	9.47012	9.45025	8.68098	17.8782	27.3169	19.9801	28.0765	25.4077	24.4881	24.0557	22.5733	23.3214	16.1054	12.6453	12.4419	13.6632
blue	Sevir.5G426800	94.8202	39.4727	101.771	17.0012	28.2427	31.1432	32.7229	70.6727	69.5573	71.0067	102.728	202.711	234.501	61.6001	28.1675	15.9965	18.9297	23.8299	19.5854	27.9948	38.9219	40.399	54.4466	120.306	218.057	245.32
blue	Sevir.5G427300	15.9829	13.8701	31.2662	11.518	10.3192	10.9578	12.2715	15.785	16.4651	18.2408	24.9089	40.2425	42.4318	21.5734	17.8312	16.3697	16.7825	15.0079	16.0534	16.4173	19.7404	20.3823	26.6061	40.547	51.1459	57.9038
blue	Sevir.5G433000	3.17012	4.24469	10.1958	3.21398	2.38152	2.22531	1.94412	4.18116	4.72861	7.13955	12.2555	10.9528	11.6268	3.47886	3.69787	5.32176	4.05058	2.32832	3.90022	1.43731	4.98732	6.27888	9.66985	18.5505	17.6906	17.5303
blue	Sevir.5G435200	4.95542	5.7927	13.0876	4.09244	4.89439	4.36786	4.14655	5.79808	5.85419	8.00665	8.9344	11.9308	11.0752	4.39323	5.8296	6.63562	4.8217	5.7448	5.73404	4.77249	5.34782	5.79214	8.8895	10.2014	13.2033	14.6847
blue	Sevir.5G437600	10.8807	33.3034	12.7638	11.2701	8.50598	8.70999	8.21692	15.4081	16.9751	15.2678	20.3761	35.8924	38.0738	9.14209	35.0878	15.8086	14.2694	9.96791	13.3486	10.4604	20.9953	17.4171	20.2276	25.535	36.9324	38.4284
blue	Sevir.5G437933	6.50975	6.61097	4.27871	5.92198	6.52235	5.74814	6.90973	5.535	5.87914	2.44012	2.0801	1.39147	1.36769	3.9098	4.10923	2.23787	2.95446	4.00879	3.06704	5.03639	1.79804	1.71364	1.02701	0.78299	0.726121	0.478847
blue	Sevir.5G438400	2.77838	2.43536	3.63188	2.48446	2.1165	2.04888	2.28007	2.3289	2.4655	2.25739	3.23572	4.10304	5.49182	3.54919	4.13954	6.38147	5.19576	3.80879	5.12867	3.90326	3.27247	4.0057	4.07433	6.10741	9.20867	9.86334
blue	Sevir.5G441000	0.489979	0.857433	5.38106	1.53853	2.09678	4.48401	5.04563	1.20753	0.555079	1.30476	3.72728	5.40593	6.4008	0.449811	1.13909	1.35034	1.79198	2.92731	2.02321	4.51267	0.887156	1.29538	3.9823	5.66045	6.46293	6.87576
blue	Sevir.5G444000	1.29094	1.65588	2.51066	1.53724	1.87087	1.62452	1.94661	2.02751	1.87684	1.63952	2.68169	2.78518	3.53354	2.04375	2.4282	2.26662	1.94316	2.42537	2.21172	2.94416	2.22144	2.88521	2.89609	3.46351	3.54137	5.77318
blue	Sevir.5G444700	113.705	102.326	152.278	73.3957	70.0682	62.5451	62.291	101.986	96.3526	108.763	137.858	176.008	182.585	126.564	110.515	112.458	88.9429	87.0942	96.165	73.5583	112.157	121.803	138.272	180.933	220.044	233.623
blue	Sevir.5G446000	93.0324	148.871	242.169	59.381	61.221	56.2142	58.9241	133.138	144.955	175.354	231.162	296.465	307.035	103.761	135.621	104.072	73.5992	65.2165	80.9627	59.7407	148.923	158.772	203.519	274.319	300.195	333.625
blue	Sevir.5G446200	1.31637	0.96972	1.52361	1.02385	0.927467	1.83287	1.23441	1.31509	1.29227	1.78269	1.9495	2.57127	2.93821	2.13351	0.873879	1.58	0.97059	0.956224	1.16894	0.516044	2.55641	2.36039	1.40879	2.13687	2.47428	3.53592
blue	Sevir.5G448300	3.86079	14.5157	31.4981	6.26871	6.12207	4.81078	3.91407	10.0007	7.03555	15.2638	21.7787	30.1397	32.824	3.57784	13.8618	17.4447	7.69855	6.05154	10.3983	3.56678	8.16	9.15099	18.3001	25.6941	33.6152	36.3736
blue	Sevir.5G448600	43.3514	45.2895	455.217	90.0035	168.754	298.161	323.228	61.3922	50.4291	113.763	214.875	412.734	518.779	71.3463	80.2274	98.7674	140.823	233.301	157.631	380.194	79.5747	91.6932	226.058	385.115	698.517	874.147
blue	Sevir.5G448800	4.68117	14.842	46.0572	7.24093	3.87145	5.56189	4.37183	12.5775	10.808	24.5526	42.4653	63.628	70.3502	4.2766	13.2274	13.9963	6.73983	5.37592	8.70403	5.31938	12.8733	14.3209	37.3197	43.574	60.711	64.9286
blue	Sevir.5G449100	24.5076	81.7023	100.97	29.5495	18.9964	6.82224	4.22142	36.5636	41.0918	49.4376	56.9122	84.3636	85.6328	14.1351	85.772	81.2152	42.4348	17.5659	47.072	6.20085	26.8648	33.5395	53.9694	64.4089	85.7181	99.2346
blue	Sevir.5G451100	12.9192	14.8668	20.7629	10.921	13.5352	13.3586	10.7765	12.8569	12.5173	14.9215	15.8936	21.9606	23.0951	14.5629	17.9204	17.9212	14.587	14.0512	15.5198	13.8812	16.5692	17.0929	19.0076	24.4738	28.4576	27.9566
blue	Sevir.5G451400	53.6621	43.5227	40.4489	76.8246	56.5433	47.5977	58.3837	49.7676	57.7804	43.6097	42.4245	35.5351	27.9295	49.0935	45.9389	42.0483	70.201	57.2803	56.5099	59.7775	46.8121	50.6785	48.1016	39.2371	30.5117	29.5126
blue	Sevir.5G452300	4.72545	5.073	1.56353	2.22149	4.98786	5.67919	4.75414	3.87739	4.00969	3.98081	2.09026	2.02642	1.89586	5.27844	4.27666	1.67734	3.46537	5.09166	3.41145	4.33671	4.50748	5.40182	3.09486	2.4715	1.86623	1.9329
blue	Sevir.5G454100	0.822562	7.18754	14.0197	3.02456	2.84236	2.65087	2.57928	2.4015	2.29984	4.48356	10.6393	26.1653	25.7674	1.40701	5.52055	7.26595	2.97361	3.13191	4.45716	2.69566	1.29985	1.46057	3.5458	12.066	22.5558	25.9964
blue	Sevir.5G454200	37.8391	40.7367	64.2604	26.0206	29.1948	23.0578	24.1411	38.8303	41.1172	45.2672	49.3221	63.2717	72.7074	44.982	41.2092	41.8922	26.5515	27.7522	32.0653	24.1012	38.5379	46.1343	44.4353	44.6008	61.1854	73.851
blue	Sevir.5G454400	0.925257	1.08251	4.13703	3.24364	2.84143	2.00935	1.0359	3.64999	2.24392	3.63755	8.67699	8.71639	6.46415	8.77896	2.21367	2.19857	2.54333	3.82451	2.85547	1.56357	4.67278	3.35255	9.66861	10.073	4.89568	5.02888
blue	Sevir.5G455300	0.76855	2.28324	3.90371	1.58622	1.109	1.41093	1.58298	2.31968	2.16206	3.46854	6.39782	5.30662	5.63536	3.37185	3.12306	3.07987	1.78915	2.90467	2.59123	2.03068	1.86179	2.02315	3.54638	4.39838	4.9004	5.0895
blue	Sevir.5G456700	7.57839	9.6121	13.3962	7.24183	4.74666	4.27671	4.43271	9.09091	8.26428	9.85906	10.2797	12.4731	12.7054	7.39081	10.6183	16.5954	4.74534	5.31232	8.88437	4.02851	9.76751	9.99783	10.831	13.9566	13.6871	12.3646
blue	Sevir.5G457900	8.25663	10.9645	30.494	9.6127	10.5493	11.7976	14.6054	9.32511	9.69431	10.4973	21.7022	31.3671	34.6628	10.6356	14.7143	16.1909	14.3473	14.976	15.1714	17.2466	14.703	14.1326	22.4665	32.5	42.0556	41.9404
blue	Sevir.5G458601	0.813639	0.772706	0.418004	0.676711	0.911911	0.463112	0.688874	0.708608	0.484102	0.807889	0.366368	0.318104	0.278919	0.966547	1.01585	0.808169	0.635002	0.784439	0.742537	0.831443	0.494498	0.995726	0.532262	0.251435	0.328641	0.133222
blue	Sevir.5G459500	4.84702	6.22132	10.7055	1.67088	2.76996	1.65077	2.50355	6.88018	9.21159	7.62024	9.41659	9.85831	11.5019	4.30542	6.92692	4.12809	2.19203	2.62547	2.98186	2.02309	7.30465	6.52945	8.90617	8.09512	9.81525	11.2859
blue	Sevir.5G459800	0.842632	1.02121	0.307874	0.842133	0.831769	0.959732	1.02686	0.933437	0.442533	0.598382	0.309679	0.278613	0.397935	1.03125	0.857727	0.982794	0.671943	0.845714	0.833484	1.03596	0.560219	0.72222	0.954582	0.254551	0.32762	0.480052
blue	Sevir.5G462300	0.669189	0.772244	1.24118	0.0740377	0.311684	0.0701453	0.287106	1.14016	1.47046	2.85169	3.19099	3.08211	2.38041	0.552507	1.43448	0.632102	0.199293	0.308542	0.379979	0	2.02694	2.10639	3.73499	2.7639	3.91932	3.8477
blue	Sevir.5G462500	2.20379	2.41879	4.68667	2.92518	3.28113	3.55693	2.90075	1.99146	2.55141	1.71436	3.05685	4.95301	5.95063	1.87243	3.11474	4.87344	3.64947	3.32862	3.95051	3.39454	2.74012	2.7358	4.02445	6.64938	7.64079	6.28739
blue	Sevir.5G462800	6.56923	22.9012	53.4447	14.6056	6.89986	4.10233	3.76859	12.6319	15.1468	22.172	33.864	58.3785	68.4138	5.94258	23.8014	27.9552	15.5129	7.47372	16.9806	5.27116	11.2053	12.5298	25.4932	35.447	53.5907	63.8473
blue	Sevir.5G463500	0.307558	0.965812	2.15536	0.715982	0.19954	0.66069	0.0967897	1.34664	1.25507	2.70747	3.90269	4.07303	3.91466	0.66614	2.00238	0.579015	0.274108	0.130984	0.328035	0.143897	1.05481	1.58915	5.79073	2.27901	2.89198	2.42482
blue	Sevir.5G464700	5.66042	7.63004	12.3388	5.27957	5.92634	5.71686	5.92081	6.62841	7.47949	7.39131	8.67556	11.6752	12.6417	7.47644	9.95732	12.3732	7.0842	7.22492	8.89411	6.71329	8.0114	8.42279	10.2272	13.1903	15.266	15.6156
blue	Sevir.5G466800	0.228711	0.17812	0.331107	0.144015	0.309168	0.535653	0.663655	0.0780751	0.13431	0.115734	0.60976	1.03254	0.880428	0.294509	0.118099	0.156596	0.076299	0.372656	0.20185	0.804292	0.14279	0.146397	0.214059	0.793548	0.608208	1.34098
blue	Sevir.5G470000	0.796932	0.401826	11.7906	1.29793	1.62587	0.992284	1.39843	0.655989	0.622386	0.744359	2.75938	4.55431	6.19648	0.541621	0.51068	1.44873	1.74761	1.7018	1.63271	0.382811	1.02617	1.20312	1.31573	3.53957	9.9004	11.3718
blue	Sevir.5G470100	0.20255	1.28658	12.7394	0.835306	0.655366	0.947297	0.413603	0.81824	0.386433	2.03653	2.92396	7.14735	10.7358	0.275907	1.095	0.261109	0.5141	0.569719	0.448309	0.302749	1.03094	1.56972	1.51663	4.62792	17.1179	20.4263
blue	Sevir.5G471101	0.222506	0.268906	0.547278	0.252539	0.232037	0.345691	0.17585	0.375872	0.384575	0.42382	0.437602	0.552633	0.879709	0.334575	0.296135	0.393103	0.299529	0.265671	0.319434	0.252888	0.0459283	0.14377	0.230563	0.67881	1.3071	0.55654
blue	Sevir.6G002800	31.4876	21.3952	12.1084	46.1779	40.3811	39.9907	38.195	22.8307	25.6596	21.9819	15.6838	10.7086	7.82928	38.8822	31.6074	21.8748	49.508	42.1335	37.8388	44.8331	34.6136	33.5419	26.9228	16.7339	13.2442	11.2545
blue	Sevir.6G002850	15.183	17.4845	16.6735	37.3815	34.0763	32.3604	23.5637	14.1931	27.7722	16.8548	18.0499	10.1697	12.7157	26.3049	13.7929	22.0442	33.0519	29.8117	28.3026	31.8552	28.9993	25.14	16.9984	10.4197	4.39771	6.61923
blue	Sevir.6G004000	4.49626	4.3531	4.66373	4.79802	5.06466	5.43572	5.52488	5.97033	5.02603	4.46128	2.76907	2.22761	1.95863	4.56048	4.90385	6.61207	5.7725	7.2074	6.53066	5.36216	7.60072	6.65218	5.6987	3.11272	2.41763	2.66707
blue	Sevir.6G006800	2.1416	3.02211	4.1699	2.29155	2.89387	2.51545	2.60925	2.71832	2.74809	4.25277	5.54887	4.57212	5.86691	2.68166	3.31147	3.27838	2.88364	3.76112	3.30772	3.31949	2.90405	3.49128	5.68655	5.34916	4.72328	8.40189
blue	Sevir.6G008900	0.427402	0.257875	0.128918	0.517043	0.400339	0.43606	0.175829	0.634329	0.349381	0.458657	0.233494	0.454495	0.207754	0.234502	0.397809	0.417796	0.466487	0.568459	0.484247	0.389698	0.632136	0.745222	0.341235	0.31568	0.447599	0.273216
blue	Sevir.6G009100	6.05492	3.55278	6.75525	4.09243	3.74046	4.07992	3.91064	4.63567	5.42094	7.21932	6.39227	7.77486	8.02593	5.217	3.43046	4.39166	4.4076	3.74903	4.18277	4.2378	7.13196	7.43933	8.67823	8.20569	9.68822	12.3734
blue	Sevir.6G011800	1.74471	7.42639	11.8378	8.60566	5.84701	7.09256	4.82744	3.41851	3.17104	5.28321	11.8138	14.2969	16.6384	3.04612	9.38842	11.1844	10.2651	7.83138	9.76032	5.23772	4.58457	7.83628	11.4595	15.1541	18.5674	22.5002
blue	Sevir.6G012775	0.657056	1.03536	0.961309	0.404465	0.71825	0.414788	0.823054	0.904178	0.80191	1.1062	1.09386	1.32069	1.31543	0.919951	1.06829	0.966836	0.638516	0.85439	0.819914	0.969035	0.846303	1.14116	1.66035	1.72022	1.43651	1.31341
blue	Sevir.6G016200	1.87822	1.84437	1.33558	1.18669	1.57886	1.19894	1.4065	1.22219	1.36491	1.56841	0.526941	0.390371	0.878943	2.01702	1.17152	1.60209	1.20571	1.54151	1.44977	1.79054	1.21178	1.44451	0.640773	0.624584	0.427214	0.3257
blue	Sevir.6G020700	44.5489	47.7285	30.6735	29.9626	35.1215	41.0067	50.6765	41.3731	44.0716	38.5611	32.6148	32.457	25.3196	37.6818	40.1847	34.6923	32.7593	36.8877	34.7797	50.791	31.8115	36.275	29.0979	29.5202	23.4442	18.7701
blue	Sevir.6G022232	0.108959	0.190529	0.113853	0.174546	0.109666	0.168289	0.0700643	0.315988	0.101398	0.200939	0.37375	0.234808	0.505853	0.18417	0.187839	0.091608	0.188036	0.0512117	0.110285	0.306324	0.138079	0.138566	0.497857	0.653762	0.363814	0.589928
blue	Sevir.6G022500	0.284591	0.824517	0.991049	0.324713	0.276261	0.441803	0.592179	4.23303	3.56259	9.95942	5.91386	3.19218	2.87608	0.0640557	1.19377	0.391088	0.564129	0.256637	0.403951	0.791417	2.75931	5.07504	9.02673	3.58264	2.43112	2.33606
blue	Sevir.6G022600	6.71796	35.4536	23.0882	6.3778	5.26929	4.40996	4.00409	77.5282	104.86	160.452	89.4107	62.7083	52.3612	4.10159	28.8031	21.2727	10.7128	4.97084	12.3188	3.59412	62.6176	108.828	130.012	67.3905	49.6278	52.3803
blue	Sevir.6G022700	1.58478	11.6699	7.54471	0.988475	0.873534	0.554072	0.248543	17.0947	19.2719	28.9722	21.7497	24.4522	20.2263	2.52432	9.98311	5.11644	1.44073	0.913325	2.49016	0.336935	16.3218	22.7339	27.5815	19.092	21.4147	24.4322
blue	Sevir.6G024400	3.11111	5.06476	12.6497	2.99737	1.33876	0.94046	0.892434	4.15209	2.83703	5.84291	7.27868	16.3329	17.6588	1.40628	3.17401	6.78471	2.28929	0.832586	3.3022	0.52394	2.22789	2.85164	3.71106	4.76032	10.3837	10.9961
blue	Sevir.6G028700	1.2673	0.715147	0.51857	0.75162	0.61252	0.845176	1.15956	1.01431	0.81435	0.646683	0.500663	0.400233	0.371805	1.55099	0.818037	0.685911	0.67953	1.2544	0.873279	1.64035	1.06543	1.11872	1.08367	0.689471	0.350357	0.344
blue	Sevir.6G029800	1.77045	1.53975	1.41283	1.82869	2.54404	2.58666	2.46645	1.94771	1.86813	1.58199	1.29923	1.11837	1.0294	2.20623	2.0692	1.93701	1.70291	2.35725	1.99905	1.94098	1.54512	2.10808	1.56096	1.18317	0.876895	0.926473
blue	Sevir.6G033200	1.2754	1.17206	0.63299	0.979837	1.1519	0.963528	0.805911	0.839209	0.749602	0.764414	0.255189	0.332317	0.205767	1.24757	1.7004	1.12096	1.41118	1.61865	1.3836	1.26597	1.03713	1.25312	0.633467	0.717254	0.250726	0.176763
blue	Sevir.6G040300	32.5343	28.8914	77.3485	24.8118	20.2535	4.29911	1.84748	46.9393	51.181	65.0104	74.6487	106.984	118.693	42.7107	30.899	23.7651	30.5173	19.9222	24.7349	1.73451	37.8847	49.3504	61.8004	90.7881	122.415	135.551
blue	Sevir.6G041900	0.333614	0.279355	0.269222	0.295587	0.431416	0.229321	0.549362	0.406734	0.293591	0.275288	0.238624	0	0.0658519	0.51582	0.318314	0.326553	0.414639	0.563657	0.43495	0.61453	0.512717	0.386783	0.406783	0.228476	0.0665725	0.0615085
blue	Sevir.6G042000	3.55657	2.90288	1.39359	3.34772	3.36043	2.55865	3.38784	3.07818	3.82593	3.63843	2.36725	1.60906	1.44778	4.12332	3.01393	2.42122	3.77191	3.80521	3.33278	4.65988	3.35938	3.33082	2.91392	2.14903	1.34771	1.76342
blue	Sevir.6G043400	0.068492	0.214616	0.398203	0	0.0385603	0.0966417	0.097724	0.0647243	0.129299	0.14349	0.352218	0.474462	0.258638	0.272822	0.138715	0.134108	0.134091	0.29716	0.188453	0.144876	0.137943	0.267408	0.131634	0.197405	0.350101	0.643907
blue	Sevir.6G045000	10.6046	9.02706	9.03285	8.56753	11.4237	10.5105	10.5914	9.48179	8.66415	8.40147	6.20881	4.5362	4.51909	11.6911	11.0923	9.54525	9.54875	11.6903	10.2614	11.1864	10.0942	10.3548	10.7873	6.59606	4.89941	5.79527
blue	Sevir.6G046600	0.623137	0.46826	0.0386587	0.147531	0.42554	1.03578	0.569384	0.803425	0.4496	0.680256	0.230328	0.173688	0.249979	0.858173	0.748255	0.201725	0.190902	0.907898	0.433508	0.838975	0.341234	0.431201	0.315201	0.219516	0.0982617	0.0913793
blue	Sevir.6G047950	1.11467	0.321538	0.508392	0.152021	0.155333	0	0.162413	0.177237	0.303488	0.916308	1.70677	1.47532	0.764771	0.631298	0.644334	0	0.413475	0.229308	0.214261	0.224964	0.625897	1.02639	1.97459	1.47175	1.31607	1.00781
blue	Sevir.6G052800	18.6	21.2721	39.388	17.8817	18.9934	20.292	21.577	18.8318	17.8141	19.535	25.6746	35.6602	40.92	20.7253	21.3597	22.7506	17.2946	20.4358	20.1603	23.5923	22.4212	23.7927	29.7091	34.3467	45.6609	54.4414
blue	Sevir.6G057300	0.139984	0.108905	0.595554	0.105042	0.281001	0.249103	0.665763	0.036062	0.328229	0.202801	0.666252	1.41148	1.32255	0.407562	0.196057	0.227166	0.0871733	0.155359	0.156566	0.365156	0.0961163	0.127181	0.256844	0.744755	0.935239	0.626344
blue	Sevir.6G058300	7.62283	5.77143	5.34273	8.5115	7.66327	8.97439	10.4735	7.68078	7.27087	7.05786	5.9892	4.35807	4.24693	8.6841	6.81294	6.99994	8.83933	7.97077	7.93668	10.3217	8.30688	10.3545	6.38331	6.47438	4.30784	3.60405
blue	Sevir.6G063640	1.92637	1.71771	1.66305	1.23903	1.52091	1.43143	2.04658	1.66908	1.76924	1.39927	1.09261	0.901597	1.02208	2.12288	2.00022	2.16044	2.5278	1.73437	2.14087	2.50822	1.72887	1.67749	1.57064	1.09485	0.70845	0.721717
blue	Sevir.6G064200	0.243386	0.598359	4.18431	0.369416	0.296072	0.612647	0.949484	0.487339	0.307101	0.687474	2.13793	2.83957	2.9398	0.31446	0.435978	0.335001	0.578964	0.451885	0.455283	1.12477	0.4247	0.520744	1.32954	1.45424	2.76715	2.71329
blue	Sevir.6G064750	0.03513	0.10492	0.432945	0.0687723	0.145038	0.033228	0.199547	0.141517	0.0982072	0.097179	0.156996	0.416974	0.198841	0.095613	0.169997	0.364941	0.0893177	0.24237	0.232209	0.190791	0.134367	0.133763	0.343247	0.154647	0.494648	0.308294
blue	Sevir.6G066000	17.7384	26.2184	44.5596	21.2023	7.02077	4.30008	3.83172	20.4554	22.0177	23.664	30.238	34.1832	34.98	12.0686	23.2111	35.2279	19.128	8.55973	20.9719	4.10333	18.0672	19.9537	24.5578	28.6474	33.7962	35.4169
blue	Sevir.6G077900	0.909249	4.28033	6.04756	1.84769	0.885223	1.35731	1.79065	2.33637	2.3621	2.25835	4.14707	4.65769	5.82454	1.25996	2.44851	4.30006	1.59972	1.30865	2.40281	1.4762	1.64727	2.28337	2.2135	3.49493	3.91349	4.60362
blue	Sevir.6G078500	3.21499	5.38544	4.29596	2.87535	1.88763	1.36253	1.26502	6.15237	6.18796	7.08456	8.23689	7.07863	6.37772	8.33122	11.3227	8.28669	4.29809	3.96775	5.51751	3.16718	10.3322	12.5781	13.6281	16.1507	16.2658	12.5544
blue	Sevir.6G078675	11.6528	8.77465	4.16152	6.70801	8.18225	9.76403	10.0569	13.3813	13.8261	7.76653	9.84294	3.98379	3.96307	15.5526	8.95697	9.10927	5.54954	11.3637	8.67418	11.1456	9.32934	9.50012	6.02439	4.63954	7.43364	2.31418
blue	Sevir.6G078750	4.57584	3.37309	2.46222	2.49524	2.76217	4.20433	5.39959	4.9718	3.90267	3.52346	2.90773	2.42776	2.03725	4.55877	2.69856	4.12448	3.65915	3.24208	3.67524	4.9542	5.80968	5.07055	4.45302	3.57104	2.41371	2.47347
blue	Sevir.6G079000	16.18	21.3511	16.3297	9.41382	16.6927	18.3137	22.4565	19.5355	20.4414	22.3316	30.3933	26.7896	27.6639	29.0979	28.4589	21.8336	14.1444	27.6253	21.2011	30.3175	32.7147	31.4652	41.9886	50.6239	51.2485	48.6216
blue	Sevir.6G082500	8.34145	14.9652	38.4956	17.4867	15.8103	12.3091	12.4639	10.5219	10.8086	12.5628	21.0368	33.4555	37.3084	7.26463	16.1997	29.6658	21.1794	16.3477	22.3976	11.7592	9.12997	9.73243	16.5368	24.1202	38.0937	44.6352
blue	Sevir.6G083500	3.04269	3.05404	4.33775	3.55752	3.77779	3.08516	3.22741	2.32019	2.25936	2.87977	3.67625	4.96509	7.1254	4.78594	5.07771	4.26858	4.69547	2.36197	3.77534	2.83472	3.14519	3.71514	4.20557	3.9055	6.26002	7.27161
blue	Sevir.6G087300	1.22066	1.36391	1.26439	1.03125	1.25055	1.69577	1.18685	0.899991	0.530971	0.836627	1.0136	0.145264	0.529693	1.90072	1.5398	0.880504	0.708365	1.11464	0.90117	1.42254	1.07006	0.590369	0.935097	1.71594	0.505213	0.577376
blue	Sevir.6G092200	1.59747	2.82939	6.87971	7.55361	4.37193	4.53595	3.1127	7.24904	6.00982	11.7881	13.7467	7.86546	10.4557	11.6345	4.72219	6.60648	5.29822	9.82825	7.24432	3.00585	6.61891	7.65134	14.2589	5.84344	9.77041	9.03031
blue	Sevir.6G092450	10.5958	13.8746	26.8342	17.5761	19.7866	11.2427	23.3114	24.314	33.4806	41.5834	63.2895	51.2407	38.7455	52.6575	27.34	18.787	16.6541	56.5239	30.655	26.1717	51.8837	35.5248	69.1963	34.6054	32.7285	24.423
blue	Sevir.6G097100	34.6444	30.935	23.7398	41.5427	55.0638	50.6937	48.3892	35.4339	30.7377	29.5304	22.4076	19.0018	17.528	48.7889	43.7942	35.0302	45.1734	56.5889	45.5975	50.5616	39.3755	44.7426	32.9493	27.1682	22.9086	20.4696
blue	Sevir.6G099900	0.134909	1.7999	1.79752	0.373939	0.549698	0.514134	0.294428	0.403345	0.127621	0.750478	2.30946	3.0976	2.66589	0.357925	1.53942	1.47092	1.01915	0.822797	1.10429	0.531144	0.0883263	0.132527	0.466286	1.93815	1.52648	1.38106
blue	Sevir.6G101900	9.46105	10.4179	16.2399	9.95618	5.80267	3.78559	4.39919	8.875	9.98191	9.65301	10.3911	14.7517	14.822	10.2218	11.0229	16.8215	9.86257	6.40114	11.0284	4.40751	9.93562	10.3019	10.3819	14.3061	18.0007	19.6363
blue	Sevir.6G104014	73.3318	140.004	187.773	70.0052	46.4826	45.3542	32.3281	83.6156	85.7488	114.37	105.465	173.79	195.033	59.4302	109.316	127.833	79.658	45.6785	84.3898	46.5694	74.8215	79.2072	83.9994	97.3612	144.039	141.809
blue	Sevir.6G108532	0.770915	0.5517	1.10867	0.564623	0.541755	0.474744	0.389637	0.843064	1.01047	0.998505	1.7362	1.24412	2.07793	0.400377	0.803429	1.3924	0.995873	0.60526	0.997845	0.661407	0.81065	1.16144	1.14327	1.43932	1.13346	1.07443
blue	Sevir.6G108800	3.82123	3.62058	4.1478	3.5331	4.40781	4.41325	4.47474	3.91421	3.27389	3.93868	2.64339	2.75069	2.13122	4.72337	4.54433	5.32993	3.8637	4.78907	4.6609	5.45777	4.19549	4.90682	3.55009	3.28596	2.26855	1.86922
blue	Sevir.6G112800	1.24763	1.07427	1.90644	1.06103	1.1339	1.16658	1.79948	0.983018	1.67124	1.33397	0.551069	0.637055	0.195636	1.67823	1.37152	2.29474	0.970733	1.31504	1.52684	1.38979	1.28523	1.26382	0.787541	1.60566	0.219989	0.797546
blue	Sevir.6G119000	0.843754	1.60655	2.94151	1.6611	1.74633	1.4218	2.0663	1.10859	0.771001	1.38922	1.7036	3.20473	4.10493	1.17623	1.41791	2.91051	1.75027	1.74217	2.13432	1.68081	1.00914	0.891269	1.30765	2.44218	3.95277	3.47849
blue	Sevir.6G119150	0.357777	0.629084	1.79039	0.443409	0.360763	0.341732	0.515041	0.427546	0.168314	0.492939	0.804573	1.07841	1.62878	0.228843	0.495093	0.81411	0.3506	0.364031	0.50958	0.509353	0	0.227211	0.558711	0.273828	0.704716	1.01632
blue	Sevir.6G125400	1.59435	0.638246	0.465639	0.702907	0.626391	1.00925	1.20026	0.661845	0.823906	0.439377	0.366624	0.114607	0.221325	2.08799	1.21127	0.485435	0.772872	0.856272	0.70486	1.72593	1.21634	1.19178	1.03748	0.476674	0.323013	0
blue	Sevir.6G135300	49.5481	41.964	34.8819	59.3586	58.4705	50.8625	54.5598	43.1011	37.7188	46.2131	32.9283	35.8534	33.4704	50.0991	46.2803	42.5179	64.6818	54.2739	53.8245	48.2881	36.9018	46.4375	44.0939	27.7303	25.4435	23.9956
blue	Sevir.6G143700	0.336774	1.24455	0.786568	0.672865	0.0942657	0.23627	0.159777	0.423922	0.0788513	0.473561	0.291271	1.01809	1.10019	0.215798	1.16503	0.817783	0.545456	0.120692	0.494644	0	0.640992	0.112305	0.739273	1.31631	1.45887	1.16743
blue	Sevir.6G146000	12.3088	10.5412	11.0837	16.3272	16.0174	15.0894	14.6159	10.6476	10.4147	10.0258	6.51746	5.75762	5.30699	14.2614	14.8226	15.3331	18.0012	13.1017	15.4787	16.5191	13.3303	12.1347	9.20876	8.00859	6.56666	5.88311
blue	Sevir.6G146050	0.484288	0.380953	1.27623	0.719691	0.491484	0.453746	0.354328	0.468173	0.689937	0.696771	0.973459	1.35312	1.2575	0.788302	0.504325	0.830487	0.492435	0.826001	0.716308	0.340683	1.11707	0.782238	1.83025	1.09474	1.59019	2.78866
blue	Sevir.6G156300	0.548514	0.509894	2.18062	0.799753	0.498746	0.397435	0.202253	0.37775	0.277515	0.819929	0.385227	1.21222	1.20167	1.77949	2.5872	4.58481	2.1372	0.692381	2.47146	1.16207	2.35167	2.11663	2.57042	3.0177	3.70542	2.9831
blue	Sevir.6G161600	4.95514	0.477804	4.09865	4.64077	1.65382	5.02725	2.61928	0.559393	2.88311	1.49406	1.067	0.24082	0.114324	3.242	0.711491	4.9138	3.51496	1.76658	3.39845	5.89835	5.59481	5.2856	0.090604	0.171431	0.0651013	0.273799
blue	Sevir.6G165300	0.0513543	0.406144	0.395267	0.187224	0.199153	0.049122	0.19066	0.235752	0.237384	0.117352	0.460041	0.668337	1.03153	3.29001e-08	0.589057	0.701043	0.429191	0.268981	0.466405	4.24952e-09	0.225956	0.312802	0.118473	0.518754	0.729791	0.843337
blue	Sevir.6G165500	9.44671	10.6067	19.9735	9.88883	13.3598	13.114	8.53212	11.9612	11.5074	12.2358	11.6572	18.3798	19.4648	13.931	17.8256	15.9991	11.677	11.5508	13.0756	10.1562	14.8094	16.8251	16.7072	21.2324	33.5869	44.1481
blue	Sevir.6G167700	3.56019	11.3732	6.69887	4.05441	3.16571	3.38718	3.19843	4.21747	4.73221	5.2477	5.12288	7.26171	8.30155	4.30434	12.7109	7.89735	4.18073	2.98127	5.01978	3.2207	5.22808	6.2253	6.877	6.09323	10.2086	10.1474
blue	Sevir.6G168500	10.3956	12.0125	18.7547	11.3	10.2232	11.8239	11.7134	10.1413	8.84613	11.5242	14.7143	21.2407	20.5213	12.4295	13.6863	16.8876	12.957	10.9251	13.5899	9.61157	11.9886	13.7611	16.2464	17.5293	25.8521	24.6801
blue	Sevir.6G171500	0.293391	0.613576	4.96667	0.230252	0.122463	0.108051	0.229752	3.16801	2.26327	12.6412	22.9692	25.2947	24.3665	0.533132	0.701835	0.791429	0.147843	0.420649	0.453307	0.0870633	1.60265	3.95025	18.9067	25.0636	19.5016	15.0881
blue	Sevir.6G172400	0.924252	1.26777	1.69568	1.16397	1.17374	1.21114	1.0126	0.974675	0.659655	0.864259	1.4716	1.43118	1.17137	1.61095	1.84192	2.25015	1.58752	1.4265	1.75472	1.52683	1.1605	1.22558	1.81291	2.10019	2.36275	2.64668
blue	Sevir.6G173400	4.99752	4.69743	3.4741	4.70536	5.03138	5.17412	6.08222	4.25781	3.95591	3.77727	2.64083	1.94617	2.28072	5.7928	4.8525	6.35978	4.60894	4.87021	5.27964	6.31104	5.24925	6.11375	3.81699	3.30045	2.69402	1.92784
blue	Sevir.6G173700	0.271541	0.423325	0.56825	0.220917	0.138932	0.0852653	0.175197	0.700342	0.767216	0.697712	0.77946	1.58495	1.8719	0.293319	0.681932	0.743515	0.359453	0.129758	0.410909	0.318183	0.181291	0.815087	1.23653	1.49038	2.44564	2.45402
blue	Sevir.6G178500	0.457704	0.996669	1.87903	0.788398	1.10566	1.05989	0.612602	0.965667	0.628033	1.1846	3.03296	5.75135	5.74076	0.472606	1.81078	2.35635	1.77933	1.74691	1.96086	1.37971	1.40728	1.17101	2.76571	4.73992	8.16837	10.2399
blue	Sevir.6G182100	3.03028	4.2536	3.26401	6.43626	6.54839	3.8949	4.90437	3.68435	2.96259	3.13088	3.52464	3.26102	1.38336	5.63604	6.09259	3.93659	3.72244	4.35479	4.0046	5.51431	3.66196	6.3463	2.63201	5.01323	2.39492	2.19095
blue	Sevir.6G182200	1.99884	1.2064	2.51303	2.06153	1.6497	1.40906	1.42853	1.16675	0.838292	1.68564	2.12477	3.15223	2.90411	1.56718	2.05373	1.72329	1.8644	1.80388	1.79719	1.87316	1.75193	2.02241	3.64146	3.97556	4.42549	6.09323
blue	Sevir.6G182700	0.731216	1.29991	1.67314	1.64019	1.65709	1.06839	0.953751	1.24907	0.565436	0.739803	1.45403	1.91442	2.30915	0.707582	1.88828	1.80208	2.0676	0.751939	1.54054	0.838474	1.12419	1.02114	1.15357	1.99901	3.58209	5.52418
blue	Sevir.6G183100	7.83548	10.7789	28.4944	8.22077	10.7247	10.8211	4.04473	15.5413	15.4436	24.4493	23.3584	37.134	40.5965	4.13117	8.79454	10.2716	8.81369	11.5447	10.21	2.88226	11.716	11.7876	18.0606	25.1954	34.859	43.7798
blue	Sevir.6G184400	7.49855	6.99411	6.72813	10.1016	9.75743	10.721	9.24339	6.43757	7.69943	7.90033	5.30767	4.62849	4.60078	10.3889	9.32754	12.7214	10.4943	12.0839	11.7665	11.5544	8.40659	9.21885	7.5407	5.46901	5.92919	5.34212
blue	Sevir.6G186000	1.63286	1.41365	3.36096	1.98405	1.67598	1.62056	2.81277	2.93557	2.60019	5.07573	5.70769	4.70747	3.39112	4.01486	3.91723	2.86806	2.60362	4.86352	3.44507	1.60523	5.23685	3.00231	5.28873	6.08823	3.43161	5.09189
blue	Sevir.6G187901	0.728394	1.18197	1.66339	0.422185	0.284624	1.03802	0.357607	1.02085	0.788267	2.19678	1.80008	3.85278	2.62891	1.09259	1.80274	1.29926	0.596422	0.438804	0.778162	0.604105	0.467357	2.83722e-05	0.817826	1.34383	2.46329	1.65607
blue	Sevir.6G188100	2.394	3.47808	7.7387	4.18241	3.85576	3.58112	3.48589	3.26885	2.8548	4.55818	4.55235	6.72857	7.83344	3.73347	4.70469	6.63832	7.14411	2.82847	5.53697	3.22403	2.62145	3.3839	5.38568	6.38148	9.29084	10.635
blue	Sevir.6G188200	0.588195	5.82774	13.4503	1.01123	0.677015	0.615118	0.432248	1.34683	0.760577	3.21064	7.22375	19.9773	23.7679	0.203077	3.54611	5.00365	1.92945	0.936631	2.62324	1.20308	0.488269	1.31696	2.19849	8.04008	18.2627	17.0114
blue	Sevir.6G189900	0.374556	0.684421	3.03834	0.643847	0.718981	0.457818	0.505733	1.09539	1.25718	5.25884	14.9579	18.1383	15.111	2.04143	0.52281	1.18417	0.611245	1.22162	1.00568	0.531118	3.68039	2.39025	12.1788	20.5856	23.2168	24.6986
blue	Sevir.6G191300	11.2545	10.0567	15.489	9.43247	10.8199	9.88423	10.4073	11.3733	10.8018	11.701	12.5343	17.4742	19.5417	13.0303	12.1293	11.5333	9.77468	12.2259	11.178	10.2086	12.8161	14.4303	14.3173	18.6802	20.3335	23.8562
blue	Sevir.6G191700	7.60421	20.3145	121.889	20.1349	14.1117	13.5927	13.1806	13.6688	10.833	36.1323	75.1193	127.305	159.713	9.58682	21.1187	51.2698	22.4774	17.4239	30.3904	13.2548	10.0185	15.8992	49.9079	94.4182	151.998	197.766
blue	Sevir.6G192900	16.6279	17.2089	8.50858	15.0799	16.4537	16.3644	18.7293	16.4236	14.5225	15.9031	11.6788	10.556	8.69308	13.9465	16.3897	13.2315	14.8786	18.4464	15.5188	21.4596	13.4517	13.3874	11.2504	10.53	8.16805	9.11192
blue	Sevir.6G193400	2.98085	2.20587	1.37206	2.83104	3.29454	3.48377	2.8368	2.54612	2.96936	1.86167	1.05501	1.34345	1.14464	3.45204	2.13298	1.98413	2.70694	2.72191	2.471	3.10372	2.73843	2.96387	2.60413	1.07845	1.81784	1.25013
blue	Sevir.6G194100	3.42282	2.1169	2.54666	2.60786	2.33633	4.71817	4.15838	2.81329	2.33906	1.24575	1.39448	1.22895	1.30053	5.96137	1.83262	2.8153	2.46024	2.12155	2.4657	3.89004	3.66292	2.96746	1.57988	1.39112	0.823539	1.10269
blue	Sevir.6G197100	0.878203	1.17057	2.32112	1.56476	1.8832	0.837312	0.385186	1.56142	1.22217	1.83712	2.4098	3.81206	3.21705	1.62185	1.44475	1.67745	2.07642	0.598323	1.45073	1.80972	1.71473	1.60459	2.28679	2.51371	3.31214	3.64154
blue	Sevir.6G197200	2.3556	2.58496	1.34949	1.56789	2.3315	2.93571	2.8919	3.05488	1.70275	2.40898	2.31807	1.55133	1.27459	3.00639	2.88285	2.80791	2.04053	2.36668	2.40504	2.90419	2.6761	2.93146	2.59429	1.55466	1.33244	1.25815
blue	Sevir.6G199100	8.48343	9.70757	35.2594	6.76471	5.00333	5.10766	5.24424	7.73428	6.80147	10.9217	22.5162	44.2999	48.3304	13.4418	13.972	21.1219	9.94324	7.69136	12.9188	6.99292	9.99435	9.41463	18.1172	28.0284	51.2414	63.2501
blue	Sevir.6G206900	5.24542	6.02293	5.82816	2.55932	2.96909	2.28776	2.22313	6.76861	4.6749	5.93445	7.34265	9.52287	9.35162	5.48766	6.32142	4.47493	2.49749	2.84339	3.27194	2.91445	5.38612	5.48271	8.12504	8.72173	11.0447	10.6635
blue	Sevir.6G210500	1.06348	2.49676	3.65311	1.97352	1.32627	0.952481	1.28222	1.64119	1.71933	3.45664	5.13481	7.46393	7.95055	0.805966	2.8886	4.20201	1.70343	1.42137	2.44227	1.59659	1.85333	1.76841	3.85804	4.03858	6.65541	6.68347
blue	Sevir.6G211500	2.79399	3.82167	2.82721	3.36554	2.58069	3.77956	4.42717	3.0658	1.89982	2.80586	1.39826	1.34172	1.67023	3.44971	4.25151	4.28528	3.74006	3.63022	3.88519	4.04626	3.30422	2.68414	2.83878	2.13805	1.52606	1.43465
blue	Sevir.6G211900	0.179494	0.443723	0.562999	0.118717	0.290555	0.056238	0.226401	0.938846	0.73088	1.7645	2.11924	1.05631	1.10384	0.16505	0.484538	0.474157	0.078077	0	0.184078	0.246154	0.688885	0.928445	1.20303	1.9733	1.99894	1.65856
blue	Sevir.6G213400	6.08701	6.40748	4.91034	6.51245	5.13007	6.74075	5.93939	5.69139	5.96378	5.28481	3.51642	3.13717	2.82839	4.9873	7.12782	7.83683	7.03061	5.49753	6.78833	6.241	7.81593	6.92449	6.33013	2.49216	2.72607	3.09484
blue	Sevir.6G215500	32.9157	55.5693	55.2975	20.2739	19.0348	12.4697	10.8606	38.0927	40.3868	43.8811	49.5264	66.7557	65.7944	27.4656	51.058	44.8592	22.4937	23.2871	30.2133	13.0551	31.1606	34.2604	39.4705	49.5968	64.986	68.9713
blue	Sevir.6G216000	4.5173	3.18895	5.25647	4.48769	5.75071	7.58827	6.70092	5.6635	4.95464	8.35871	7.04655	5.88598	6.2851	8.836	6.10059	2.36084	4.97489	7.25244	4.86272	8.25418	8.4281	10.4727	15.9623	11.7193	10.5883	10.4703
blue	Sevir.6G216200	0.612047	0.626739	1.46927	0.671608	0.614859	0.520734	0.479234	0.558541	0.404058	0.720338	0.696839	1.13849	1.44482	0.861771	0.936936	1.44953	0.669049	0.45944	0.85934	0.941279	1.06294	1.26006	0.920538	0.763116	1.5496	2.04765
blue	Sevir.6G216900	18.8914	14.4173	8.13605	16.2268	17.1472	22.553	22.834	18.2665	16.4001	18.7292	9.63925	9.36666	8.2036	21.1035	14.5837	9.8596	14.6351	17.8781	14.1243	21.7787	16.7254	15.6807	15.487	8.97959	7.86453	6.7077
blue	Sevir.6G221300	0.384371	0.257316	0.735671	0.189781	0.372469	0.300037	0.431178	0.31561	0.961343	0.809075	0.84384	1.19617	1.58035	0.416319	0.234927	0.258174	0.0773657	0.345546	0.227028	0.184165	0.495184	0.809178	1.2792	1.53013	1.66471	1.9514
blue	Sevir.6G224000	14.808	18.5023	26.8951	10.434	11.1005	9.15749	9.73812	15.3835	14.8194	17.2627	19.2002	26.0843	27.0809	13.538	19.0793	19.9334	11.0154	9.98422	13.6443	8.87755	12.1367	14.557	15.4448	21.5597	25.0481	27.6194
blue	Sevir.6G224100	35.437	78.6639	85.3692	33.2279	33.8103	24.5117	20.2252	51.4637	52.7188	57.6546	69.8206	86.7512	94.6446	35.0464	82.1301	67.9429	38.5644	38.82	48.4424	20.1011	61.2876	68.0424	80.1965	96.8081	108.14	109.622
blue	Sevir.6G233200	25.4767	14.0889	9.58648	22.7805	37.0155	32.4575	27.9511	23.0237	22.8909	22.528	18.0676	15.4646	11.1575	26.6256	15.2998	11.0185	23.1558	45.0443	26.4062	29.8244	23.4975	22.872	19.8205	17.8129	12.3466	10.1397
blue	Sevir.6G234500	2.27753	1.97274	5.76082	1.63229	2.84132	3.72095	2.78187	3.4714	2.91705	2.93271	3.60263	5.79638	7.03022	2.44922	2.20418	2.22481	2.11673	2.69025	2.34393	2.37743	2.51991	2.49051	2.96535	4.16194	5.2004	5.84103
blue	Sevir.6G238600	0.0573376	0.17995	0.559209	0.0761202	0.116509	0.0285246	0.0925939	0.111887	0.162751	0.0419554	0.101724	0.266327	0.389177	0.117774	0.0756533	0.073792	0.147016	0.036837	0.0858818	0.0803077	0.0397707	0	0.191856	0.461542	0.240834	0.219928
blue	Sevir.6G241000	22.7039	20.8132	33.8576	16.8646	11.8425	10.9273	9.12429	21.1306	22.4414	26.4371	24.8916	35.6366	39.7649	23.2593	23.5845	21.8509	13.2492	9.75155	14.9505	10.0913	28.5298	27.4139	30.7376	31.3192	40.5886	43.9629
blue	Sevir.6G242075	0.0237695	0.0743377	0.327234	0.14113	0.219516	0.11223	0.182304	0.095674	0.134711	0.0645105	0.138969	0.287719	0.354901	0	0.101556	0.0660354	0.125354	0.376208	0.189199	0.163069	0.0602523	0.0923746	0.120132	0.462154	0.276312	0.609314
blue	Sevir.6G247100	0.415313	0.434023	24.9375	0.294592	0.303712	0.232481	0.0823281	2.26899	0.781835	8.81239	24.3693	38.9799	40.3058	0.264133	0.490327	0.720735	0.427332	0.227023	0.458363	0.236687	0.642723	1.60098	13.0456	27.3044	35.6409	38.6389
blue	Sevir.6G247800	1.26494	1.18979	1.97925	0.515792	1.08141	0.894154	1.01468	2.26946	1.87721	4.08995	7.35972	18.7456	18.353	0.681594	2.48295	3.73225	1.38615	0.760694	1.9597	1.04623	2.89671	1.64416	10.2766	13.7558	19.2817	21.711
blue	Sevir.6G248700	0.829836	1.33992	0.96336	0.705722	0.969545	0.440842	1.01266	2.27894	0.99841	2.31487	3.84061	8.23488	7.31968	1.09422	2.84213	1.60004	0.791016	1.31403	1.23503	1.45445	1.471	1.67344	3.69143	5.8997	10.8385	8.87261
blue	Sevir.6G249000	0.305967	0	0.316972	0.308276	0.454702	0.211854	0.663734	0.292526	0.358418	0.641223	0.339576	0.641229	0.71175	0.288848	0.745528	0.414186	0.307682	0.789942	0.503937	0.319737	0.382802	0.198367	0.46907	0.943625	0.598545	0.768419
blue	Sevir.6G249400	11.0874	11.5164	15.3247	9.40899	8.41836	9.8632	11.6652	10.7135	10.4289	13.5944	15.2842	19.0578	16.987	11.2429	12.2802	13.8425	9.72364	10.6576	11.4079	11.3856	11.5273	14.018	12.9918	21.6917	22.8818	22.2884
blue	Sevir.6G249800	9.08878	7.93156	11.9698	12.6413	10.8441	11.1635	10.4685	10.4581	9.27617	10.4033	9.67495	12.7865	11.6629	16.0369	15.5033	16.12	14.3989	14.1235	14.8808	13.2333	19.0058	18.4983	19.0818	19.7869	22.476	22.3044
blue	Sevir.6G250100	9.09386	14.0554	24.0678	6.97291	5.06749	5.27394	7.13203	11.8072	12.9594	13.9725	20.7826	21.9421	25.6324	15.1106	21.5618	20.9075	10.0657	9.53366	13.5023	11.0096	17.3654	18.6913	22.9218	27.3377	30.547	34.1955
blue	Sevir.6G255000	0.0976897	0.153035	1.76919	0.241519	0.198113	0.0462247	0.139422	0.494107	0.136412	0.433281	1.29832	2.33023	1.90788	0.252753	0.197483	0.135944	0.259734	0.289973	0.228551	0.319434	0.251523	0.132266	0.378834	1.23642	2.312	2.86747
blue	Sevir.6G256100	5.37762	13.1014	13.2428	5.59741	5.67164	4.79868	5.02769	7.05863	6.71641	8.06203	12.0067	17.8956	17.479	5.61891	17.7793	13.0169	7.70873	7.97376	9.56648	6.21542	8.63058	9.76504	12.9466	17.5989	20.6903	19.8959
blue	Sevir.6G259300	1.4997	1.32443	1.08476	0.654614	1.08044	0.789998	1.91053	1.50831	1.78583	1.51793	1.16705	0.797025	0.965661	1.85435	1.62621	2.36675	1.99835	1.61829	1.99446	1.37077	1.91435	1.25593	1.18799	0.888567	0.399754	0.522959
blue	Sevir.7G001200	3.98086	5.60398	13.7676	5.49332	4.12358	3.28496	4.21516	4.83461	5.98051	7.33874	11.5613	16.6835	16.1485	1.51372	4.05763	6.2074	5.95262	4.22	5.46001	5.19802	3.29826	3.95717	6.87121	12.0505	15.5437	19.4923
blue	Sevir.7G004300	2.20381	2.26574	1.67236	1.87158	1.81605	1.82386	2.21486	2.51459	2.86958	2.25197	1.55847	0.966459	1.15908	2.14282	2.454	2.32071	2.13102	2.70262	2.38478	2.98585	2.76801	3.04486	2.01192	1.1785	1.57169	0.810609
blue	Sevir.7G005700	12.1095	15.858	14.8893	10.478	10.9636	8.94882	8.58274	14.5394	12.2955	14.579	17.7589	23.7111	23.1999	16.6848	19.3406	17.7303	11.5765	13.5103	14.2724	10.1656	17.1538	18.7728	21.0747	27.5842	27.6368	26.8959
blue	Sevir.7G007420	2.3365	1.99012	0.762833	1.6091	1.20861	1.22093	2.70387	1.8632	1.62975	1.63421	0.675353	0.388836	0.517433	2.8306	2.30844	1.60494	1.90407	1.92047	1.80983	1.42795	2.18773	2.05184	0.760613	0.573448	0.416286	0.536901
blue	Sevir.7G017500	2.83327	2.25543	2.92313	2.16047	3.06435	3.48013	2.11953	2.5091	2.67123	1.49406	2.03616	0.604945	1.0389	5.2279	2.39889	3.89737	2.22035	3.32941	3.14904	3.31392	2.79482	4.18767	0.540597	1.5517	0.817518	0
blue	Sevir.7G020600	8.47542	6.06443	5.48405	6.32619	7.11042	7.35871	8.16713	7.03974	6.95397	7.36996	6.81753	5.01305	4.95502	8.2779	7.1114	5.77297	5.27515	6.62654	5.89156	7.48425	5.94101	7.2837	5.93381	6.40896	5.48002	4.05422
blue	Sevir.7G022400	0.599482	0.433426	1.09108	0.738496	1.24772	1.26827	1.0687	0.592435	0.613686	0.94258	1.27056	1.17644	1.27393	0.781418	1.16757	0.843579	0.70928	1.43	0.994286	1.08038	1.38052	1.27272	1.56579	1.18155	1.27157	1.7604
blue	Sevir.7G025400	1.34118	1.06545	10.2339	0.502049	0.93774	1.16509	1.87603	1.27662	1.94543	3.11284	4.31742	5.81967	9.34144	1.76557	1.70936	1.33938	0.791343	2.00996	1.38023	1.84205	2.13406	1.88372	3.03989	4.69412	9.10635	13.8204
blue	Sevir.7G030200	1.78695	0.760686	1.49177	1.2071	1.22553	0.991281	0.871265	2.02472	2.00447	1.19462	1.23889	2.67585	2.15097	2.54644	1.7856	2.33164	1.92207	1.11584	1.78985	1.6501	1.98639	1.61951	2.41203	1.48081	2.47307	2.77779
blue	Sevir.7G032400	7.79717	15.1836	15.8617	11.0387	12.2552	11.1078	11.7972	8.5827	10.0426	11.9685	10.6314	12.1058	12.0982	9.84865	18.4665	21.3028	17.2273	16.0192	18.1831	16.0708	14.5589	16.643	19.8091	21.4866	24.2348	23.192
blue	Sevir.7G032500	6.17448	4.60818	3.29733	4.76326	6.28328	6.02615	6.5836	5.56795	4.98904	4.25049	4.33092	3.44849	3.20665	5.84864	4.52407	4.51511	4.89388	5.75648	5.05516	6.04117	4.66511	5.1681	4.44941	3.40351	3.51532	3.3113
blue	Sevir.7G033600	3.25626	3.61319	4.4303	3.31177	2.7253	2.48188	2.38874	3.41952	3.44067	2.77059	4.16221	3.84599	4.12114	3.52663	4.74436	5.80832	4.09237	3.47179	4.45749	2.99531	3.83054	4.86383	5.4096	4.61415	6.4742	4.69363
blue	Sevir.7G040300	32.8911	64.8085	63.8467	44.9486	47.201	45.6098	36.8342	41.0413	46.0714	53.6371	59.5326	76.8735	80.8985	27.2466	69.0476	69.9261	42.446	48.7877	53.7199	34.4929	46.438	47.8368	61.1659	73.8323	84.9998	87.7538
blue	Sevir.7G044000	3.20636	3.21037	5.61563	2.87855	2.96025	2.43443	3.31528	3.09654	2.59204	3.37898	2.48188	4.3651	6.36008	3.28632	3.15772	3.02685	2.62108	2.55155	2.73316	2.7588	3.00366	3.69902	2.57079	3.50343	5.91097	5.41357
blue	Sevir.7G048200	4.08119	5.30727	8.4461	3.44829	2.48538	2.21691	2.15633	4.40285	3.90465	5.66702	6.19602	8.50255	8.96302	3.90008	4.58351	4.87116	3.7922	2.1679	3.61042	2.43723	4.26112	4.89093	5.97911	7.69355	9.89047	10.6726
blue	Sevir.7G054600	39.5286	43.2358	38.8353	29.0869	31.5529	28.7349	23.5777	43.3468	46.4304	46.5046	47.1461	54.4524	52.8807	35.5835	43.6823	33.8475	30.2075	34.1364	32.7305	31.3908	41.3603	42.4402	47.8215	53.6297	54.3616	55.3987
blue	Sevir.7G054700	1.0091	0.877783	1.32238	0.900184	0.689386	0.704545	1.01791	0.959113	0.643606	1.20534	1.37549	1.6579	1.15061	1.08748	1.25181	1.117	1.61734	1.18305	1.3058	0.756197	1.52375	1.66938	2.22267	1.80756	2.23652	2.30963
blue	Sevir.7G057100	7.27678	9.6603	15.904	9.82226	9.85508	6.14431	3.8399	7.80274	7.73858	10.3406	12.3154	16.8675	18.8436	7.45604	11.5123	14.8395	10.418	11.6182	12.2919	3.68044	9.31361	8.36399	11.7317	16.6706	20.1571	19.3745
blue	Sevir.7G058600	4.58638	2.32153	1.56468	2.66912	3.58885	3.73346	4.32228	2.7383	3.44581	1.69606	0.526441	1.27266	1.43901	6.17597	2.70307	2.44105	2.18014	1.43561	2.01893	5.54961	3.89301	3.72456	2.26873	0.443653	0.41019	1.54847
blue	Sevir.7G064700	3.92377	3.27736	2.45224	3.22655	4.00584	3.44966	3.40625	3.01201	2.66249	1.79861	1.60363	1.16695	0.789765	4.33902	3.11749	3.67404	3.57683	3.58334	3.6114	3.82501	2.86667	3.26969	1.70094	1.35668	1.28451	0.888653
blue	Sevir.7G065701	1.02213	0.930927	1.0566	0.906876	0.651724	0.555043	0.71855	1.22985	1.11152	1.80178	1.32057	0.945169	1.44261	1.69869	0.941383	1.29524	1.37302	1.26923	1.3125	0.886484	1.45902	1.72929	1.67571	1.51858	2.70847	3.11504
blue	Sevir.7G067590	0.248384	0.429181	0.762153	0.383324	0.455797	0.366297	0.353943	0.714775	0.442494	1.12898	1.1788	1.2569	1.02853	0.751816	0.585826	1.15719	0.492807	0.467932	0.705978	0.467205	0.680097	0.900288	1.14963	0.974482	1.2503	1.47544
blue	Sevir.7G068700	0.936537	0.677658	1.60325	0.978659	1.17705	0.975089	0.916387	2.37584	1.48037	2.31297	3.0627	1.9891	2.46878	2.75929	1.49225	2.37789	1.367	3.67254	2.47248	1.68557	1.88537	2.12329	2.72404	2.31983	2.46383	2.35719
blue	Sevir.7G070400	16.294	22.9949	42.5317	15.9385	15.1666	15.5847	14.9725	19.6234	19.5695	21.3941	23.3936	29.0933	31.1984	16.4334	25.7332	30.6893	21.2818	17.2884	23.0865	17.7784	19.0072	19.9379	25.9558	32.4183	35.3996	38.6702
blue	Sevir.7G076900	0.997929	2.30443	25.242	2.14943	4.14237	4.02911	4.48378	1.29236	1.7733	2.38898	8.84134	19.7442	27.2604	1.29244	2.57336	3.90532	3.17431	4.29727	3.7923	4.94492	1.41536	1.58969	3.02353	7.99491	10.8707	20.1413
blue	Sevir.7G077500	6.2067	7.02303	8.55708	5.54612	5.55984	3.46116	3.99177	7.05426	6.03514	6.82812	6.89089	11.1582	11.2594	9.93457	8.68465	10.7686	7.10544	5.20149	7.69184	5.01592	6.74659	8.48269	9.28558	10.1022	14.4776	14.9888
blue	Sevir.7G077800	2.29037	1.67066	4.2449	1.48287	1.35701	1.7132	1.41705	2.16779	2.64451	2.28493	3.46997	4.93728	4.61403	3.59998	2.40583	2.17022	1.70823	1.78887	1.88911	1.61601	2.35314	3.53242	4.15342	3.85055	5.27027	6.38721
blue	Sevir.7G078000	5.14347	9.03832	10.0002	6.45674	6.32581	7.23889	6.18164	4.98391	4.80373	4.15052	5.7768	8.90178	8.4501	5.23254	8.96329	7.95627	5.47681	5.24923	6.22744	4.45807	5.2466	4.56811	5.91774	7.16318	8.14916	7.29713
blue	Sevir.7G079100	0.052979	0.651728	2.81624	0.82849	1.30667	0.935808	0.917437	0.411954	1.17789	1.31358	2.03307	3.04782	3.79755	0.0629787	0.572609	2.07118	1.27443	1.51494	1.62018	0.520099	0.733665	0.33434	2.26802	3.01274	3.93415	4.20193
blue	Sevir.7G085151	8.5547	8.31648	7.36754	6.54225	9.99706	8.29449	10.3767	10.4612	10.4369	7.22575	6.28312	6.56612	4.13979	11.4654	10.067	10.1148	9.29576	8.46028	9.29027	11.7464	8.86256	9.37606	8.82891	7.85525	6.62222	5.07037
blue	Sevir.7G086700	71.3855	64.5529	47.0414	58.8575	71.7659	79.6144	87.6627	64.7035	66.6417	61.0947	47.9859	44.1985	37.165	77.3132	69.0771	56.1262	51.5055	70.5287	59.3868	83.896	69.9317	67.8306	59.4609	49.6223	41.2883	36.4466
blue	Sevir.7G089700	1.99802	2.38655	3.35077	1.65094	2.00852	2.2582	6.29263	2.93176	2.60892	2.64634	4.21326	6.41876	5.76036	3.13694	2.41885	2.03972	1.82676	2.39017	2.08555	6.77432	4.03871	3.05914	5.25527	6.54794	10.177	8.85774
blue	Sevir.7G091100	1.92364	2.63055	1.38325	2.4831	1.51788	1.99391	2.76988	2.70347	2.75231	1.6902	3.55661	3.23668	3.13763	2.58156	3.3453	2.40884	2.28795	2.19869	2.29849	3.4739	3.54002	2.97016	3.19713	4.34142	4.70332	4.64843
blue	Sevir.7G091200	9.05239	18.1264	13.7785	10.0763	8.42606	7.91408	6.03908	16.4407	17.1896	18.3925	23.5925	24.6659	24.4041	6.67621	15.584	15.1028	9.8695	10.4057	11.7927	5.39216	18.3212	15.224	21.3745	30.1765	32.321	33.3538
blue	Sevir.7G091300	8.48289	8.76251	9.99463	7.32864	6.31923	4.70427	4.61616	8.72939	7.69641	6.89443	6.95709	9.65976	12.3566	7.26682	8.1894	9.32047	6.55762	5.0682	6.9821	4.05479	9.80265	7.13488	8.75891	11.0255	13.8233	15.3421
blue	Sevir.7G092900	0.034062	0.147227	0.78891	0.0697107	0.203447	0.0963894	3.83557e-09	0.171261	0.12762	0.144129	0.311301	0.12652	0.436911	0.140269	0.0468423	0.135749	8.92856e-09	0.241521	0.125757	0.141801	0.0427687	0.129442	0.0411167	0.363095	0.436605	0.676939
blue	Sevir.7G094650	1.4465	1.19063	1.71286	1.4279	1.80385	1.89884	2.79542	1.00798	1.39426	1.61349	1.42381	2.45395	2.49647	1.62289	1.02214	1.09254	1.1673	1.63424	1.29803	3.38653	1.39301	1.80185	1.70487	1.75805	2.27993	3.67251
blue	Sevir.7G095100	3.48781	12.6918	54.5955	8.59597	6.91836	10.5552	8.59553	8.53364	7.9921	23.3124	40.3093	73.5726	85.072	4.91828	27.1636	53.72	16.7642	10.6344	27.0395	12.1874	7.96841	13.7204	50.3745	79.2166	100.379	118.225
blue	Sevir.7G098100	0.303229	24.6522	20.7659	8.8908	9.34222	6.46544	5.7809	9.05584	12.6451	18.033	18.7608	28.4703	34.679	0.490491	20.6642	9.37117	7.14641	7.46096	7.99285	4.645	4.59374	7.32081	13.6009	15.9811	25.3032	27.6223
blue	Sevir.7G103100	0	0.0213582	0.0221557	0.0845511	0.0676815	0.020222	0.0200178	0.0809411	0.0993318	0.0306597	0.0667944	0.0977536	0.251973	0.0290938	0.025864	0.141208	0.057608	0.0570647	0.0852935	0.0903909	0.110342	0	0.0523106	0.218885	0.158943	0.268511
blue	Sevir.7G103300	57.0864	45.626	43.4589	72.2231	79.7027	73.1248	73.3142	48.4867	45.6595	45.6463	26.9024	24.5305	31.4375	63.0654	58.9199	64.1344	74.2641	71.2451	69.8812	75.0478	49.8853	50.8897	46.6526	24.5227	28.242	32.4486
blue	Sevir.7G104200	23.0748	23.027	21.3352	25.4569	23.7124	23.9429	31.173	21.8136	24.6455	21.5191	17.7167	13.8958	13.0133	15.6559	19.8617	25.6718	26.5266	20.5112	24.2365	30.7566	14.798	16.3974	12.6797	13.3371	10.7589	8.44041
blue	Sevir.7G106400	6.8761	6.03844	12.5663	6.78507	4.9428	9.86182	12.8897	7.58746	7.2109	7.87173	8.96666	13.3483	16.3106	8.41618	8.17299	10.116	9.90401	5.46345	8.49448	14.3043	7.02015	9.03966	10.16	9.55961	15.2979	21.5273
blue	Sevir.7G107200	7.63453	7.97443	10.3382	6.371	4.61125	4.49281	4.22474	9.10691	10.1784	10.8963	13.1081	16.9397	17.0255	11.1699	10.3756	9.38452	7.00499	4.99731	7.12894	4.26848	16.4603	13.0166	18.3287	23.6605	24.7105	22.5576
blue	Sevir.7G107400	3.63229	4.69161	5.44219	4.56272	3.9998	3.88833	3.90495	3.0908	3.9082	2.44367	2.60407	1.88562	1.92299	3.05299	3.92219	5.90129	3.49563	3.28389	4.22694	2.53198	3.09961	1.47283	1.71303	1.49044	2.12529	2.3855
blue	Sevir.7G111200	1.52023	2.31397	1.77577	1.6637	1.98933	2.05369	1.64857	1.30777	1.88764	1.26493	1.47083	3.84287	4.09141	1.70037	1.86946	3.5303	1.26521	1.19223	1.99591	2.64232	1.81917	2.5686	1.79306	3.21236	4.43098	3.36571
blue	Sevir.7G115700	26.8337	25.356	50.8935	27.3352	27.248	29.0276	30.9285	26.7422	24.0548	28.7444	36.6034	51.0827	59.5017	35.0158	35.2797	38.5741	32.0863	33.5683	34.7429	35.0242	32.1485	37.6236	40.6129	57.2322	77.8081	82.3472
blue	Sevir.7G121350	1.97869	2.94495	4.65435	1.7895	1.91031	1.51576	1.74674	2.58203	1.93165	3.72457	6.41969	9.27403	6.96727	2.97847	3.98915	3.68451	2.53258	2.195	2.80403	1.63421	3.26218	2.89072	5.93088	8.10618	7.75223	7.62193
blue	Sevir.7G121700	3.98771	32.7199	41.2375	8.68279	3.3962	2.80685	3.08012	11.9563	12.1828	20.4858	28.5027	54.379	62.0188	2.19971	31.0367	27.1356	9.56779	3.31314	13.3388	3.97914	9.21616	11.4286	22.2854	38.8436	55.8361	60.5848
blue	Sevir.7G125700	10.6667	39.1562	89.9095	13.8938	7.70574	5.77111	7.6665	17.1317	17.9734	30.8505	53.8008	89.5863	88.7576	4.90689	43.4529	82.7696	22.4681	8.41127	37.883	7.64722	14.2887	13.1302	34.6975	72.2033	97.3708	106.986
blue	Sevir.7G126100	0.84509	1.47866	1.74856	0.825197	1.0007	0.548837	0.602679	1.13108	0.794805	0.968202	1.33455	2.72066	2.64936	1.29341	1.76625	0.948977	0.98266	0.621835	0.851157	1.00772	1.67929	1.31779	1.19226	2.51677	2.12793	3.4514
blue	Sevir.7G126300	1.81151	2.51746	3.47138	1.65706	1.10914	1.40353	1.05238	2.24492	1.844	2.34618	3.55128	4.11998	4.31552	3.2617	3.04159	3.08697	1.56288	1.51358	2.05448	1.28376	3.40916	3.32906	4.64962	4.69139	4.56224	5.37708
blue	Sevir.7G126800	0.418953	0.829664	1.30479	1.03706	0.783265	1.17867	0.885594	0.632083	0.723198	1.22695	1.27859	1.42377	1.8548	1.04397	2.15742	1.44045	1.61322	1.03298	1.36222	1.59454	1.3061	1.25676	2.00905	1.87162	2.23878	2.0772
blue	Sevir.7G128000	1.3765	0.99399	1.38221	0.665374	1.2089	0.879372	1.2797	1.35581	1.12577	1.55543	1.4461	1.656	2.02636	1.38957	1.28149	0.626718	1.00526	1.48893	1.0403	0.977782	0.937233	1.30205	0.812	1.35191	1.35963	1.54175
blue	Sevir.7G130300	0.318977	0.463226	4.30332	0.429953	0.124951	0.299438	0.548114	0.635203	0.662683	1.26961	2.7948	3.4072	5.67041	0.32716	0.439925	0.864282	0.50299	0.983205	0.783492	0.364075	0.879087	1.0652	1.13226	1.86411	2.98873	4.33236
blue	Sevir.7G130700	39.808	46.7821	54.028	33.964	29.7214	26.0339	22.2205	43.9763	42.0087	55.5395	64.0507	71.6799	73.3667	35.4509	48.6968	47.7379	32.7913	31.5815	37.3703	20.4437	43.2223	53.6007	63.9888	72.8393	83.6931	82.1072
blue	Sevir.7G134800	8.40076	4.21871	4.64932	8.2175	4.89718	6.24588	3.99319	6.40199	6.26469	7.26398	4.74585	3.30871	3.41796	7.1598	4.91468	7.51614	10.4146	3.77509	7.23526	4.22024	5.37527	8.34448	5.18488	4.2648	2.89542	2.84948
blue	Sevir.7G139400	9.66835	12.4527	34.9926	7.96976	8.84452	8.31938	8.3294	16.4901	19.2582	29.8484	35.647	24.7384	29.7497	13.5104	18.4463	16.1202	9.61647	19.3515	15.0294	11.5797	21.0041	27.1246	36.6982	34.9432	30.3567	35.6068
blue	Sevir.7G139500	0.550461	1.36962	2.98956	0.744769	1.37459	0.735405	0.651063	1.31157	1.66902	3.74218	2.89374	2.54385	3.31294	0.986811	1.59319	1.21548	0.440815	1.72155	1.12595	0.930149	1.98638	1.02497	3.31243	4.30231	2.8651	3.60258
blue	Sevir.7G140300	2.46645	2.54756	5.32592	2.37395	1.73759	2.06013	2.66821	3.31714	5.30588	6.52745	9.64107	4.71771	3.83406	2.67006	4.12954	2.8978	2.03847	3.7719	2.90272	4.23847	5.56908	8.08405	13.0556	8.94468	6.95384	5.71044
blue	Sevir.7G141600	15.2551	13.3536	18.7745	9.22246	8.81892	8.04714	9.45966	15.6126	13.9769	17.4475	24.0171	32.3845	33.2716	13.7675	14.9842	14.2494	8.7912	9.11515	10.7186	9.28628	15.5061	19.0742	22.2367	32.1886	36.6927	35.8052
blue	Sevir.7G144400	1.84118	2.92538	4.07839	2.47344	2.33784	2.05709	2.36378	2.64822	2.19704	2.92738	4.58125	5.07769	6.55928	2.32085	3.99966	4.87694	2.38393	1.45966	2.90684	1.92374	2.61025	2.83279	4.41906	7.46363	6.85503	7.94866
blue	Sevir.7G146900	20.3185	34.308	42.7191	21.3306	19.5445	18.1888	18.4917	24.7645	24.8443	31.1362	37.6346	53.1563	55.3913	20.8374	36.0463	35.9295	24.0604	21.3256	27.1052	18.6009	24.4495	27.0813	31.9257	43.9912	55.1118	52.749
blue	Sevir.7G148000	126.431	117.376	95.5817	108.227	129.74	149.129	140.348	106.477	127.538	95.2527	59.9483	68.1719	63.6205	78.8	92.2512	105.259	86.7273	81.8385	91.275	129.708	82.3696	72.5166	63.3078	52.477	51.6219	48.8907
blue	Sevir.7G153900	1.05479	2.51021	4.41137	1.77135	1.17865	1.33039	1.70933	2.12974	1.56459	2.93167	3.57555	6.20937	7.50787	1.72957	3.35232	3.58853	2.24745	1.13284	2.32294	1.53522	2.35866	2.55412	4.1408	6.09069	7.59754	9.1494
blue	Sevir.7G154700	3.9157	5.11271	5.56105	3.84366	2.55339	2.82401	3.07129	4.66364	4.50183	5.1242	5.7776	5.58053	6.17693	4.34332	7.84302	6.34271	4.0006	3.96655	4.76995	4.04088	4.43815	5.43317	5.04964	5.98033	6.17685	6.25622
blue	Sevir.7G156300	3.13536	3.14306	1.9677	2.22391	3.98008	4.55887	3.24553	2.6623	2.73022	2.2058	1.36091	0.975696	0.781121	3.4318	3.52773	2.49761	2.1984	4.26029	2.98543	3.7144	3.88809	3.42654	2.815	1.83321	1.06344	0.702263
blue	Sevir.7G157100	4.44414	6.34659	8.76396	4.99418	4.88175	4.62853	5.36161	4.72274	5.70001	6.95276	7.40978	9.73002	9.83071	7.46213	8.72946	10.3102	5.36744	6.44044	7.3727	6.59592	7.1707	6.74944	9.0843	12.8409	14.3627	13.2363
blue	Sevir.7G157600	0.530799	1.00692	0.490416	0.559117	0.256017	0.374074	0.700033	0.646906	0.605065	0.793743	0.943386	2.05627	1.98928	0.8383	1.5522	0.824526	0.33039	0.60616	0.587025	0.172439	0.388181	0.601213	0.32187	1.30257	1.47462	1.40702
blue	Sevir.7G157700	9.48438	9.92762	35.4529	9.17979	5.60016	5.48022	3.54746	10.1248	10.7934	14.6069	16.1109	34.3692	39.0003	12.3996	15.1146	14.2165	9.36791	6.68784	10.0907	5.63361	12.699	13.095	22.2778	33.6955	51.3242	57.0086
blue	Sevir.7G159100	0.293262	0.379095	0.299748	0.426969	0	0.206893	0.714033	0.413682	0.347907	0.322466	0.904099	0.274909	0.49699	0.380064	0.59017	0.212736	0.567218	0.335567	0.37184	0.322834	0.564762	0.281701	1.12198	0.433783	0.276044	0.183601
blue	Sevir.7G163500	0.576438	3.14373	14.831	1.64239	1.84079	2.94321	1.06884	1.50153	1.75607	3.56113	7.94172	19.4626	25.9781	0.928229	2.17901	3.7091	1.60304	1.74816	2.35343	0.729195	1.11451	1.86607	4.01024	9.38023	17.132	19.4897
blue	Sevir.7G169200	0.114191	0.231753	0.360498	0.261158	0.266151	0.107284	0.191424	0.251934	0.143222	0.163252	0.355335	0.252681	0.545095	0.556214	0.685557	0.822275	0.344169	0.381488	0.515977	0.110577	0.445081	0.783287	0.477175	0.909186	1.04502	0.882183
blue	Sevir.7G169800	33.3436	29.5102	38.1662	46.9006	53.4955	50.2493	47.1968	35.8462	35.7114	29.9899	23.3593	18.8278	18.3407	47.8123	40.4879	47.4189	48.0742	51.0251	48.8394	48.9799	40.2497	38.217	33.7981	30.5358	17.8967	23.1805
blue	Sevir.7G171200	13.2026	37.1546	53.4512	10.5516	8.30744	7.66592	10.5663	23.0188	22.0303	27.5026	46.3295	59.9853	60.5957	8.64298	35.7561	48.1369	10.0588	11.1732	23.1229	10.5015	20.6637	21.7166	36.3994	54.2401	70.825	68.7674
blue	Sevir.7G172400	5.60134	4.1055	5.79281	4.56707	3.28939	3.04224	3.42445	4.63444	5.28355	1.80576	1.32658	0.904511	0.661747	6.07887	2.33644	4.78319	4.35353	4.52115	4.55262	3.02255	5.79134	3.20994	2.29126	0.733465	0.404104	1.1022
blue	Sevir.7G173100	4.59019	3.2763	2.61918	3.73989	4.32936	4.44381	3.91964	3.16992	2.76338	2.61831	2.04866	1.5573	0.961432	5.13553	3.29923	3.2952	3.78029	4.71636	3.93062	4.7646	4.38223	2.80268	3.10793	2.38483	1.19926	0.78069
blue	Sevir.7G173900	0.13791	0	0.363683	0.114222	0.208394	0.218067	0.267595	0.174983	0.195187	0.196433	0.687013	0.485028	0.549988	0.421382	0.269832	0.253992	0.0881579	0.317838	0.219996	0.499811	0.70364	0.384687	0.665638	1.25585	0.772365	1.27838
blue	Sevir.7G176600	0.93172	0.950765	3.0305	0.656896	1.59165	1.12246	1.2362	1.42112	1.0418	1.11019	3.28749	5.0714	7.39838	0.933872	2.71001	2.10939	2.41223	2.32713	2.28292	1.55106	2.05432	1.76631	3.10869	4.35568	6.57656	9.16332
blue	Sevir.7G177300	5.01988	2.22722	2.35424	4.28735	3.5286	3.70378	7.3956	5.03456	5.86248	5.22592	5.21666	6.08221	5.99341	5.15595	4.28676	2.84288	5.16806	3.44303	3.81799	13.4474	6.79312	7.47719	9.07623	7.77495	8.65931	10.4665
blue	Sevir.7G177500	0.836976	0.77233	1.04553	1.07981	0.418282	0.310706	0.564308	0.740307	1.26019	0.564295	1.11221	1.16301	2.08679	0.645572	0.700835	1.10712	1.83266	0.446424	1.12873	0.35057	0.981893	0.75758	1.24305	1.3867	2.40043	1.99859
blue	Sevir.7G179200	0.519281	0.918791	1.55118	0.712544	0.689275	0.918632	0.807314	0.617269	0.513989	1.41227	1.19896	2.31024	2.85774	1.13156	1.41989	2.50915	1.82628	0.612074	1.64917	0.947353	1.36465	1.22605	1.90922	4.75878	5.25869	6.3126
blue	Sevir.7G181100	9.56074	8.66362	5.3113	6.80471	7.01549	10.0356	11.0903	10.0539	8.46996	6.39584	7.28098	6.3336	4.45847	11.0594	7.89975	5.08761	5.71712	8.30176	6.36883	11.9501	6.57287	6.42832	7.3953	5.57115	3.31776	3.46851
blue	Sevir.7G186300	11.3709	13.1414	16.5654	11.8056	8.59595	8.84921	7.98437	12.4071	11.96	13.5191	12.5451	15.9099	16.7337	13.2266	16.6844	15.8533	12.6831	10.5846	13.0403	8.8152	16.2185	15.9063	17.0587	19.4525	20.3943	22.4908
blue	Sevir.7G188100	0.889346	1.52373	2.08223	1.07647	1.26698	2.0295	1.7298	1.3377	1.12736	1.38661	1.54275	1.74307	2.04854	0.995203	1.19075	2.32783	1.77248	1.25115	1.78382	1.27676	1.48801	1.45213	1.66834	1.71619	2.41032	3.27132
blue	Sevir.7G188600	2.49869	2.31681	4.87813	6.95457	4.6733	5.25889	3.67257	2.47139	3.96831	3.33697	2.08929	3.19213	3.13191	5.93439	5.80628	6.66071	4.88083	3.49498	5.01217	2.91753	6.39573	6.76502	8.10755	8.24614	7.66141	8.02744
blue	Sevir.7G191900	7.3093	4.92686	4.12965	6.06438	7.56534	5.78094	9.10564	6.86848	5.77912	3.68426	2.46622	2.6342	2.02886	4.22736	3.22433	2.65969	5.49613	5.4278	4.52787	9.56718	8.10715	5.96834	4.60777	2.39073	2.94363	2.00259
blue	Sevir.7G194400	1.24916	9.46302	9.11427	5.36599	2.21798	1.82097	2.48933	2.72197	3.21472	6.46345	5.75487	11.855	10.6579	1.12195	11.017	9.07278	5.76668	2.77321	5.87089	3.31578	3.25166	3.51957	8.5073	9.365	10.0722	13.0617
blue	Sevir.7G201200	1.3981	4.07956	6.46893	2.54369	1.47342	1.69953	2.45068	3.38238	2.40197	4.95295	14.81	24.265	22.2855	2.08112	6.52735	5.80386	2.99802	2.5009	3.76759	3.57095	2.79825	2.87798	8.40448	15.4449	21.8502	24.4245
blue	Sevir.7G204100	4.57822	3.25924	1.08558	3.59142	4.01572	4.94177	4.58113	4.15318	5.29956	3.50213	1.22203	1.40996	1.08615	6.65982	1.60705	1.82432	3.9519	4.66866	3.48163	5.07545	3.61484	3.67447	2.96071	2.48059	1.7537	1.09223
blue	Sevir.7G205900	4.29616	3.25916	2.8035	3.43973	3.65169	3.92036	6.59503	3.69416	3.36589	2.98829	2.16248	1.50735	0.762886	3.01845	3.02873	3.0954	3.46386	3.17544	3.2449	6.09733	3.24655	3.35299	2.15527	1.74703	0.77649	0.761321
blue	Sevir.7G206300	3.00483	4.84897	9.69805	4.29138	3.11805	2.68375	3.14404	3.98916	4.13368	4.38685	4.14933	7.06103	8.52852	2.35855	3.20697	6.50179	3.96277	2.01554	4.16003	2.82178	2.82766	2.58204	4.35903	5.68274	6.87797	7.66119
blue	Sevir.7G215700	2.89766	3.46206	5.1829	3.34137	3.40756	2.81403	2.0248	2.69133	3.01974	3.25714	3.82638	3.70731	4.68981	5.08012	5.27703	7.06423	6.62859	5.68743	6.46008	3.29785	4.96895	6.17824	6.76328	7.71304	9.42609	10.0958
blue	Sevir.7G216000	29.8788	25.6678	56.15	33.7826	26.824	25.3663	24.5834	30.6347	26.3448	31.5743	34.2802	40.8477	46.4864	42.9267	37.4316	55.2315	40.4201	29.289	41.6469	30.6729	45.8508	45.5113	49.5894	49.6851	64.1657	77.5075
blue	Sevir.7G216900	1.66834	3.09352	5.47076	0.966	1.02447	0.523474	1.02094	7.7788	3.26283	18.8488	37.8369	23.7378	18.0331	2.11271	2.62472	4.27075	1.07932	0.994109	2.11472	0.7819	4.21588	3.92185	24.5105	25.8909	15.501	10.989
blue	Sevir.7G217200	0.377276	0.736802	0.844033	0.095403	0.182878	0.177119	0.273755	2.57995	1.41889	9.8227	8.47534	5.01664	4.10926	1.03059	0.955771	0.764351	0.114187	0.401514	0.426684	0.201445	3.20406	2.06576	9.7097	10.7548	5.98605	4.39793
blue	Sevir.7G217500	3.03498	3.83977	5.4721	1.8371	3.81922	2.28204	1.91624	2.1008	3.0655	3.44076	4.76161	8.61694	9.2044	3.2496	2.61795	2.71057	1.9391	2.53439	2.39468	2.43955	2.85651	2.12263	3.62782	4.56254	7.67769	6.44952
blue	Sevir.7G220500	16.4524	14.8908	28.3595	17.3885	11.5056	9.9883	9.24811	23.9014	22.1392	45.285	86.4327	93.0074	85.6133	12.6506	14.6976	13.726	16.0486	10.2795	13.3514	11.6026	19.923	25.8728	52.3706	85.8437	83.1612	66.0354
blue	Sevir.7G220800	50.8726	154.802	183.336	34.7834	19.5724	8.08505	4.55683	72.5479	82.3957	85.874	98.2007	153.503	163.509	32.2882	117.674	138.385	37.7489	16.6738	64.2692	4.81225	52.3193	51.7989	70.3408	82.4592	129.941	153.622
blue	Sevir.7G221400	8.49601	12.4574	14.471	9.15867	6.4576	5.04034	4.30947	10.5854	10.0896	11.8047	12.8393	16.6155	16.9285	9.58761	15.5451	15.4296	10.3001	6.7251	10.8183	5.41435	13.9156	13.5715	16.0396	16.8346	17.5059	18.235
blue	Sevir.7G222800	0.973293	1.1337	1.87641	0.78036	0.505173	0.877079	0.611453	0.906791	0.591471	0.880707	0.854255	1.33352	1.41009	0.974782	0.983166	1.56423	0.771867	0.768249	1.03478	0.437946	0.847209	1.07353	1.59075	0.95806	1.62049	1.74375
blue	Sevir.7G224400	246.774	197.105	172.84	248.485	297.239	272.635	279.091	227.551	211.285	237.344	175.664	163.201	172.483	278.709	232.079	210.308	288.304	281.592	260.068	246.747	183.301	252.144	241.671	148.494	153.382	141.254
blue	Sevir.7G224700	7.73624	2.14837	7.1823	0.0773717	0.236661	0.564755	9.00143	5.58925	4.6029	7.60989	10.6392	13.5418	14.2997	4.99507	2.17967	0.434339	0.322928	0.402116	0.386461	15.777	4.29696	5.6014	10.026	15.7522	16.8764	19.4008
blue	Sevir.7G225000	48.7819	41.3743	53.9494	35.8801	32.0947	35.0444	34.5868	48.2088	45.8726	54.9615	75.1233	96.7735	99.8719	63.6999	55.3849	56.5051	42.8347	47.0406	48.7934	47.1895	70.8383	70.0306	85.5077	119.41	143.376	146.058
blue	Sevir.7G225050	0.539188	1.82548	3.42203	0.818859	0.697753	0.885224	1.47731	2.49484	1.91198	3.4278	5.90662	5.74866	5.24393	2.30938	1.0841	1.67565	1.09652	1.08165	1.28461	1.74659	4.1183	5.57986	5.97915	7.84376	9.86025	9.99386
blue	Sevir.7G226600	4.23995	10.8503	8.4963	2.98801	2.56997	2.44834	2.02797	8.16464	9.35886	13.0805	15.6442	19.1166	20.9899	3.89898	7.9004	9.16104	5.33861	1.93611	5.47859	1.91182	4.63705	5.49207	9.1142	11.855	14.3321	16.8584
blue	Sevir.7G228400	5.48906	4.86399	5.8698	7.46743	7.9237	5.79757	5.28781	5.1756	4.12365	4.1562	4.63332	2.88137	2.67126	4.79421	4.74307	6.41233	5.84129	5.3286	5.86074	4.58071	4.2976	4.22781	3.25459	2.99234	2.33539	2.02825
blue	Sevir.7G228650	0.460283	0.34164	0.13487	0.253999	0.273817	0.48897	0.194548	0.326545	0.430126	0.462926	0.528007	1.81648	0.879879	0.427374	0.198324	0.167599	0.168946	0.16733	0.167958	0.549943	0.594095	0.415087	0.491734	0.637312	0.350066	0.739246
blue	Sevir.7G230500	27.7853	29.5164	39.4349	17.1276	28.4006	29.039	27.3885	24.3672	24.0658	37.5727	64.4647	109.52	119.509	28.209	31.4202	19.0758	21.5095	29.9149	23.5001	26.4481	24.1406	28.1421	41.2114	79.5044	114.704	114.928
blue	Sevir.7G231000	52.3155	49.3138	57.9939	44.9162	38.6886	29.9117	25.6194	50.7431	49.6549	57.6088	66.7309	72.2017	68.5606	48.788	43.6503	49.0372	36.9125	38.9685	41.6394	24.8609	47.9926	47.8993	53.8498	65.3915	71.0634	70.5632
blue	Sevir.7G231700	0.482172	0.38835	0.319738	0.451259	0.574871	0.76653	0.58944	0.374952	0.493364	0.355275	0.268641	0.115267	0.13872	0.688453	0.357226	0.45074	0.458261	0.298812	0.402604	0.577945	0.509797	0.402367	0.42332	0.0999232	0.161117	0.133218
blue	Sevir.7G238900	105.89	111.077	221.643	54.4839	38.0431	17.75	9.18302	148.746	154.213	309.038	497.396	639.97	605.305	65.8289	62.2123	52.973	50.5026	26.4132	43.2963	6.38618	93.279	109.752	307.168	496.906	501.212	394.225
blue	Sevir.7G240000	0.125666	0.648439	3.21299	0.130829	0	0	0.359327	0.723867	0.35609	2.11924	2.3787	2.34176	3.16059	0.97167	0.347142	0.72928	0.338497	0.191727	0.419835	0.1661	0.822982	0.987587	1.60662	2.14694	4.54879	4.79451
blue	Sevir.7G241300	3.64839	4.58891	4.96599	4.76916	4.8103	3.09768	5.07566	3.90169	3.84551	3.53004	6.47852	6.12317	6.75148	4.87843	7.3717	6.46864	4.81983	4.57104	5.2865	3.8356	4.01607	4.8795	7.82818	8.94876	9.68135	9.34316
blue	Sevir.7G243732	10.8975	97.3035	37.8958	10.5772	5.0397	3.44804	1.4234	149.474	169.026	313.609	265.099	216.769	185.392	8.61771	97.0358	24.9193	10.7314	7.05102	14.2339	2.45117	114.162	197.608	327.638	231.41	172.068	156.361
blue	Sevir.7G248200	1.44125	0.983198	3.11321	1.35594	1.50118	1.37468	1.42245	1.56363	1.38078	1.65875	2.16131	1.96941	3.06076	2.50761	2.157	3.87742	2.34329	3.16032	3.12701	2.13398	2.4192	3.47544	3.25306	2.48175	3.37083	5.39052
blue	Sevir.7G253800	5.22234	2.99891	4.58978	2.99567	3.46749	3.44117	5.44389	2.8248	1.84825	1.73845	1.46874	0.444777	0.360185	5.38456	4.48855	4.26975	2.4841	3.27461	3.34282	4.55053	3.05464	3.3687	1.75556	2.15392	0.426292	0.544395
blue	Sevir.7G257600	9.88952	9.49039	8.70063	9.8072	9.14236	7.50949	9.77822	9.00369	8.13369	9.62241	7.80589	6.06423	5.06757	9.2411	10.1884	12.4262	8.46007	10.3568	10.4144	10.0866	8.15169	12.0236	9.61825	11.164	6.17443	5.21631
blue	Sevir.7G260500	2.74537	2.14977	1.68809	3.86456	2.79157	3.61488	3.57021	2.72535	1.34347	1.50374	0.937993	0.205146	1.00105	3.45917	2.68343	1.47755	3.00781	2.08784	2.19107	3.53805	2.19542	1.99791	1.78756	0.648818	0.725391	0.414659
blue	Sevir.7G261300	19.0472	19.2208	12.5753	25.4963	29.8621	24.9724	20.1864	20.7266	22.4879	15.2555	13.6659	12.1015	10.0934	21.5245	23.2205	20.7379	25.0693	24.3243	23.3772	21.0725	24.5036	22.8466	19.6028	18.6108	14.7456	13.2738
blue	Sevir.7G261875	21.0421	20.7122	11.7443	17.9004	14.0188	13.2652	13.0656	18.5354	14.8545	15.0719	10.349	9.28038	8.37367	20.7869	22.473	16.2173	20.1015	15.805	17.3746	14.5999	18.9526	19.1405	15.9854	12.3715	9.27277	8.40073
blue	Sevir.7G262300	70.9672	56.869	69.3585	44.9077	49.6281	49.5204	47.391	69.3478	56.1973	72.2259	75.9065	98.7399	119.933	79.8005	71.1444	60.208	61.0171	52.2685	57.8312	62.7291	66.4126	70.7484	80.6725	69.3911	98.7192	116.398
blue	Sevir.7G267300	4.13343	2.61285	6.63751	5.34519	4.88543	3.23834	4.95676	6.20248	2.96071	5.65599	6.91762	8.32218	12.1978	4.61954	3.76907	6.87599	3.27253	4.58354	4.91069	3.96227	3.47636	5.21145	5.16398	5.60727	7.83267	10.4984
blue	Sevir.7G267500	2.26968	3.08665	4.12872	2.11017	1.1404	1.2232	1.8271	2.21372	2.15785	2.33595	2.26048	3.69533	4.61898	1.32698	3.53444	3.37076	1.98017	1.34623	2.23239	1.5793	1.77854	1.77538	2.86059	3.34572	2.87568	3.75845
blue	Sevir.7G268700	13.4004	123.127	139.665	43.0444	22.6639	13.3716	12.8328	43.6691	57.6792	78.3708	101.993	145.112	153.269	12.3208	130.895	124.226	34.8613	16.5458	58.5442	15.4266	48.0117	54.2348	83.3124	127.46	156.994	166.036
blue	Sevir.7G268900	13.3102	17.9853	15.6039	14.2313	12.2751	8.82569	7.92878	13.1215	14.2872	12.2977	9.31443	9.07134	6.23912	9.29615	14.3078	19.2226	14.3991	11.3163	14.9793	7.84451	8.88589	9.30164	7.3662	8.00064	5.35438	4.73615
blue	Sevir.7G274000	1.95043	1.77162	3.75975	1.88073	1.82375	1.58053	1.22759	1.76383	2.15046	2.08442	2.72871	3.53921	4.36635	1.83111	2.0626	2.70117	1.30709	1.6928	1.90035	1.63893	1.28996	1.79309	1.87037	1.7158	2.46168	3.95623
blue	Sevir.7G274100	22.1512	22.1812	28.6559	19.1732	15.3598	10.2298	11.455	20.6213	20.5356	20.179	22.933	25.4634	25.3633	23.8903	27.1717	32.9447	19.7826	17.5256	23.4176	13.8054	25.3026	25.6216	28.547	33.9904	34.049	34.0597
blue	Sevir.7G274400	7.66352	8.70108	17.1023	11.1342	6.33066	5.86609	7.33564	7.91251	8.1463	7.68244	9.89863	15.4336	16.1119	6.97188	11.4276	15.2209	11.2519	7.724	11.3989	8.20879	9.47017	10.038	11.4831	13.8796	22.4386	24.228
blue	Sevir.7G276700	87.1061	67.8315	48.8433	97.9152	72.5373	46.2862	35.8608	80.5343	79.3411	78.4198	66.3402	53.9671	48.0934	74.4448	55.6437	50.1067	100.566	79.2613	76.6446	44.4949	74.8433	70.8459	62.8924	61.8702	47.9625	35.1733
blue	Sevir.7G282250	3.0781	2.05514	7.2502	2.30436	5.78715	2.88977	2.98591	2.74374	3.22101	3.28452	4.27506	5.3808	6.73409	3.31149	1.5672	0.490965	1.90279	5.00743	2.46706	2.76447	3.75717	3.50874	2.93302	5.19935	8.26228	10.4482
blue	Sevir.7G284300	5.31543	5.41384	7.22778	4.49785	4.29345	3.63212	5.64997	5.68709	5.17144	5.77843	7.49015	8.81322	7.92815	7.46798	5.22426	5.78962	4.20212	5.66886	5.2202	6.5048	7.05348	8.18496	8.00594	11.9771	11.7599	12.1325
blue	Sevir.7G284700	3.9242	2.97271	2.35627	3.36627	3.41614	3.26115	3.23279	2.92983	3.1163	2.12399	2.55114	2.51256	1.77091	4.04983	2.62	2.76849	2.75905	3.10224	2.8766	3.19878	2.71377	2.60239	3.0466	2.72861	1.90958	2.18271
blue	Sevir.7G285400	5.87472	2.84096	1.88685	2.76595	4.69464	6.29645	5.94998	5.47531	5.39424	2.49474	1.58872	0.951234	0.696737	7.79648	4.1947	3.76778	3.70698	3.4602	3.64499	6.60478	6.55915	4.81281	2.81497	1.34773	1.25515	0.59816
blue	Sevir.7G287000	1.12642	1.0995	1.26745	2.21932	1.01503	1.47177	1.41465	0.359551	1.42816	0.694079	0.544713	0.573308	0.687821	0.662921	1.22957	1.33158	1.00997	1.21955	1.18703	1.17261	0.918122	1.02494	0.349427	0.332198	0.52035	0.282539
blue	Sevir.7G287600	10.9461	9.04287	7.20135	9.92527	11.7802	12.8502	12.6702	10.2306	10.3161	9.26302	6.63967	4.89223	5.05889	11.9452	9.87102	9.86221	10.6091	12.7681	11.0798	12.8419	11.4275	12.804	10.1006	6.684	6.13758	5.45652
blue	Sevir.7G288601	11.4787	15.7109	92.3915	22.7317	23.3091	7.1842	18.5666	32.8825	25.1468	43.2547	33.2545	66.6906	114.017	20.1862	16.4412	9.9398	10.4373	34.3645	18.2472	0	4.7302	20.0671	48.209	24.276	29.5306	48.212
blue	Sevir.7G289500	472.279	1467.26	2097.8	696.206	253.774	99.6712	60.9205	865.2	950.752	1181.12	1372.07	1877.23	1810.72	325.981	1539.11	2225.19	808.28	313.375	1115.62	64.846	863.276	1001.24	1376.55	1694.32	1925.88	1816.73
blue	Sevir.7G292000	11.0732	175.044	194.556	8.24086	3.87977	1.73786	1.67442	58.7219	62.9573	118.418	163.112	313.898	340.471	8.27528	183.741	142.536	14.9726	3.5366	53.6817	3.08431	49.7251	58.4741	136.804	191.607	300.627	340.865
blue	Sevir.7G293300	1.35508	3.80358	5.93806	1.44127	0.841079	1.04089	0.988297	3.26179	2.39712	6.23573	7.19848	7.11967	10.1277	2.09724	3.86528	6.3554	1.69638	1.64069	3.23082	1.05925	2.74904	3.91262	11.2236	11.757	16.6528	18.91
blue	Sevir.7G297115	0.401794	0.775052	1.04835	0.595681	0.356844	0.434032	0.467001	0.540243	0.605127	0.551099	0.633144	0.78336	1.1958	0.539476	1.11242	1.7976	0.722928	1.19028	1.23694	0.164927	0.750899	0.570035	1.28101	1.94764	1.42649	2.0924
blue	Sevir.7G305200	2.96559	2.54943	6.3428	1.95213	1.37459	1.43953	1.24679	2.5046	2.53726	3.21438	3.29078	4.06882	4.89108	4.42153	4.88032	5.49879	3.12789	2.86802	3.83156	1.3322	5.1231	4.8855	6.84844	6.72682	9.33632	12.4726
blue	Sevir.7G307300	0.912819	0.311892	2.16754	0.378071	0.533527	0.7166	0.278467	1.04947	0.993601	0.857258	1.22481	1.7756	1.73561	1.21927	0.763551	0.326666	0.500751	0.607261	0.478226	0.65359	1.73047	1.11934	1.62229	1.56829	2.04997	2.9096
blue	Sevir.7G308200	0.594882	0.919332	3.64154	0.20094	0.910554	0.557462	0.474904	1.33644	1.40229	3.80346	5.75495	7.00556	9.40614	1.03194	2.08002	3.23565	1.02649	1.97506	2.07907	1.77959	1.77601	1.80089	7.06484	8.8706	14.4059	15.5799
blue	Sevir.7G308300	5.78382	6.99465	12.5918	5.49099	9.43539	9.29228	10.6769	5.36739	6.37566	4.7541	8.62818	8.95938	8.57991	8.69536	11.4434	13.4056	11.9439	15.063	13.4708	12.8866	9.95542	14.7473	15.0968	16.7423	23.4882	22.3017
blue	Sevir.7G309900	1.6683	2.65477	6.56207	2.5199	2.30692	1.67786	2.14545	1.52854	1.67131	1.78312	4.05647	8.86988	11.2068	2.19054	5.33756	10.4907	6.78888	2.61368	6.63107	4.03084	1.58634	2.92664	5.58766	7.29807	17.0035	22.462
blue	Sevir.7G313900	0.229541	0.184438	0.973501	0.220501	0.2887	0.431073	0.054575	0.391957	0.432599	0.656846	1.71107	1.68579	2.49986	0.295567	0.39814	0.241692	0.671626	0.34315	0.418822	0.23595	0.300841	0.443896	0.785678	1.81009	1.71169	2.18931
blue	Sevir.7G315400	0.586339	0.147769	0.538041	0.0694917	0.0818773	0	0.143418	0.568646	0.20756	0.51036	0.922241	1.36577	1.50331	0.376985	0.414142	0.393781	0.0888577	0.0936067	0.192082	0.205654	0.477953	0.465514	0.721985	0.794131	0.865152	0.648976
blue	Sevir.7G315700	1.51976	1.58425	3.05614	2.81515	1.43079	1.24312	1.6019	1.72803	1.92574	0.37182	0.066667	0.181604	0.30257	1.62212	1.85823	2.81813	2.35966	1.74239	2.30672	1.77294	2.10758	2.12464	0.327774	0.189468	0.330791	0.595316
blue	Sevir.7G318300	2.43587	4.01293	3.3479	3.06591	3.50659	2.65943	3.26067	2.74058	3.30604	3.15431	2.62752	2.86217	3.43043	2.49294	4.90662	6.40688	3.35093	2.22747	3.99509	1.87683	3.81155	4.6641	4.74889	6.74319	5.11735	5.43097
blue	Sevir.7G318701	2.17013	1.87269	8.00849	1.15072	2.46906	1.76046	1.67692	1.74538	1.70082	2.93859	8.06842	15.7395	16.0744	2.05321	2.08558	2.20983	1.08355	1.4108	1.56806	1.61258	1.93535	1.22457	3.25642	9.13792	12.8865	12.8673
blue	Sevir.7G318751	1.2534	2.11156	5.73631	1.38652	1.71389	2.34691	1.69626	2.24238	1.47178	3.53464	4.19958	7.9213	10.7912	1.43959	1.72645	0.631207	1.63442	1.75262	1.33942	1.95046	1.59734	1.79343	2.54067	4.51551	8.00739	5.93847
blue	Sevir.7G318801	20.642	217.238	403.948	14.3215	4.2187	1.15661	0.893225	57.3776	59.4838	99.4501	171.464	356.207	410.968	6.74853	179.377	239.87	31.6087	7.52328	93.0006	1.91426	31.1215	43.6204	91.6338	175.039	294.533	333.274
blue	Sevir.7G326900	1.25211	1.50585	2.45784	0.877552	0.844343	0.889785	0.869266	1.6547	1.51256	1.84903	1.56977	2.2382	2.25227	2.3566	2.58892	1.61872	1.30427	1.754	1.559	1.45901	2.25318	2.40431	2.68894	2.12813	2.77691	3.31736
blue	Sevir.7G328200	0.202416	0.0903343	0.84971	0.142563	0.169077	0.166435	0.195819	0.674561	0.299945	1.48002	3.4746	1.63652	1.4945	0.224214	0.278996	0.390052	0.225377	0.37419	0.329873	0.230908	0.591841	1.6503	6.27628	3.49756	3.38443	3.09289
blue	Sevir.7G331300	0.202399	0.482519	1.43633	0.301373	0.401041	0.238146	0.246721	0.376104	0.238985	0.421289	1.39667	1.41604	1.84285	0.452755	0.634783	0.277929	0.64415	0.935764	0.619281	0.371655	0.399089	0.330956	0.567441	1.48958	1.84816	2.1179
blue	Sevir.7G333700	0.853331	0.982214	0.951893	0.04972	0.152979	0.188257	0.28446	0.821453	0.520005	1.17108	1.11579	2.56558	3.03309	0.197189	0.82272	2.1344	0.189857	0.13558	0.819945	0.131354	1.14464	0.384323	2.77499	1.85641	2.92386	2.85044
blue	Sevir.7G334701	3.71657	5.05034	3.48281	4.53049	5.47076	4.63391	3.67251	3.82463	3.23939	2.01159	1.6725	1.24802	1.43	4.65146	4.83854	5.201	3.76699	3.63989	4.20263	4.45262	3.8355	3.48307	1.91168	1.40498	0.549209	1.17249
blue	Sevir.7G335500	1.98391	1.7179	3.64261	1.43957	0.880137	0.951545	0.901163	1.2297	2.19965	1.74605	1.38362	2.05892	3.29503	1.04437	1.91116	2.87954	2.19096	0.753773	1.94142	1.09101	2.41187	1.18318	1.09363	1.85158	2.04146	2.95132
blue	Sevir.7G336200	2.35293	1.84269	2.42828	2.69241	2.3787	3.64781	3.13117	2.56744	2.11728	1.59589	1.27279	0.773905	0.84888	3.71265	2.46958	3.02667	3.10032	3.04515	3.05738	3.16935	2.46953	2.30831	1.18422	1.27841	0.599077	0.924929
blue	Sevir.7G337600	2.5879	2.08545	1.42845	1.94908	2.70405	2.00095	3.24338	1.93923	1.82648	1.75623	1.00859	0.999117	0.619435	3.03257	2.02221	1.58968	2.54457	2.63311	2.25579	2.49096	3.06702	2.5289	1.6598	1.39136	0.542721	0.654948
blue	Sevir.7G340436	0.704986	0.576328	0.423162	0.86262	0.786339	0.802159	0.884044	0.55914	0.551547	0.453023	0.345063	0.272791	0.190427	1.39778	1.00412	0.909487	0.961994	0.634095	0.835192	1.22769	0.366513	0.417316	0.437203	0.179057	0.303427	0.0726953
blue	Sevir.8G005600	0.507153	7.74983	19.48	1.35851	1.00767	0.198151	0.360005	2.48339	2.06144	3.47544	6.32055	15.5833	18.3382	0.47243	6.17604	11.8587	2.76445	0.771977	5.1317	0.647576	1.47141	2.70496	3.81928	7.36443	12.2601	14.973
blue	Sevir.8G006325	1.88608	0.32905	0.189232	1.28881	1.87691	1.30806	0.997981	0.321417	0.760711	0.373415	0.151641	0.206646	0.258459	1.35279	0.235607	0.124246	0.685534	1.54962	0.786467	1.04856	0.466053	0.347946	0.397683	0.394294	0.112112	0.566279
blue	Sevir.8G006400	2.67525	5.33501	7.33128	2.1635	2.59266	2.27955	1.45164	3.47613	3.99692	5.39795	5.26247	6.92735	6.7765	3.96377	7.41767	11.8759	4.13031	3.19808	6.40144	2.68655	5.07412	5.30682	7.42063	11.3125	12.3831	11.9151
blue	Sevir.8G012300	3.91963	3.34482	4.03251	2.57464	3.61933	3.31686	2.95543	4.88694	3.04666	6.23113	8.67116	6.96713	6.5848	4.79431	4.58077	3.59575	3.86841	4.28067	3.91494	2.86141	4.45585	5.6734	8.58332	12.5195	10.443	9.22231
blue	Sevir.8G012900	0.183463	0.372419	2.04476	0.547916	0.0899713	0.084773	0	0.459182	0.346184	0.526484	0.291932	1.36727	0.518557	0.487234	0.596299	0.60835	0.11168	0.131754	0.283928	0.136613	0.114108	0.116606	0.678019	1.09969	1.10354	1.84914
blue	Sevir.8G014200	1.83097	1.19593	1.40188	1.19426	1.54719	2.06445	1.40353	1.20408	1.72501	0.648515	0.552073	0.288997	0.477476	1.88546	1.31633	1.58547	1.47577	1.87292	1.64472	2.07727	1.93067	1.75171	0.878829	0.803676	0.753601	0.302963
blue	Sevir.8G027742	2.508	2.03441	3.82748	1.92626	2.12922	2.09934	1.76476	1.82037	1.95373	1.96433	1.98081	2.50892	3.32684	2.1981	2.21682	3.49224	2.67144	2.08576	2.74982	1.68089	2.50173	3.11515	2.79743	4.00385	5.29499	5.54821
blue	Sevir.8G027800	0.565938	0.582421	2.04963	0.774705	0.877191	0.799618	0.70882	1.77108	1.22581	2.06254	1.66387	1.82033	2.35297	1.53492	1.21949	1.27933	0.504015	1.22046	1.00127	1.09105	2.03434	1.52385	2.28549	1.80886	2.31854	2.78127
blue	Sevir.8G028000	3.77881	1.8724	2.30505	3.05509	1.96221	2.30362	2.58398	1.92759	2.02084	0.870672	0.65343	0.767546	0.795087	1.75334	0.690688	0.978707	1.85468	3.05894	1.96411	1.00113	0.766627	0.803358	0.122855	0.604849	0.274795	0
blue	Sevir.8G028300	6.15193	4.43563	3.75176	8.72201	7.01948	7.85391	8.13454	5.462	6.98775	4.69916	3.93324	2.99264	2.77576	7.64743	5.10504	3.11085	7.74287	5.69764	5.51712	8.40793	7.78417	7.74141	4.93463	5.00206	3.69682	3.96131
blue	Sevir.8G031700	12.0306	12.2616	15.7116	7.68722	6.30426	3.55172	4.3003	12.4672	14.2669	16.0023	19.4961	29.0185	28.5622	9.38597	15.8973	10.0373	11.5547	6.33273	9.30825	6.02332	9.10182	14.2115	18.4776	21.2046	27.2313	30.8511
blue	Sevir.8G032700	0.185153	4.75825	0.873826	0.0457263	0.179931	0.640277	0.130668	1.27287	0.650966	2.31181	4.96724	6.99587	8.27243	0.244922	5.88817	1.29248	0.579899	0	0.624126	0.193826	2.34436	1.49542	6.07477	4.9855	4.03287	6.95534
blue	Sevir.8G033100	34.7957	9.64149	35.1609	43.7795	7.54914	11.9136	38.5077	29.1027	20.6643	15.8481	9.7836	6.37491	5.63922	38.298	11.7255	37.5422	56.6177	11.0388	35.0662	40.6538	33.5089	26.1186	16.4701	11.8072	7.24321	4.34944
blue	Sevir.8G034000	2.7775	2.56036	3.38804	2.16443	2.6468	3.07029	3.1754	2.87461	2.77798	3.09389	3.71836	3.65289	3.73785	2.99522	3.03528	4.51524	2.4659	3.67444	3.55186	3.59904	2.83623	3.14831	3.09171	4.03457	4.15729	4.70491
blue	Sevir.8G037000	2.5775	1.55066	0.682298	1.26954	1.38975	0.933917	0.790542	2.19064	1.61256	1.55211	0.879205	0.390441	0.452397	2.11776	1.24855	1.27036	1.34884	1.32342	1.31421	1.1719	1.34504	1.51069	0.790707	0.269301	0.123611	0.338099
blue	Sevir.8G038200	15.3834	11.5991	7.73679	11.724	13.8643	13.2931	12.2453	11.062	11.9854	8.86036	6.35074	4.10276	2.55837	14.6203	15.312	15.9747	19.7801	14.3329	16.6959	13.5922	14.6683	14.1858	10.0206	7.83394	5.60582	4.87284
blue	Sevir.8G047800	3.71321	3.71178	2.59441	3.97631	4.49621	3.86259	4.59759	4.27073	4.08878	3.35926	2.88123	2.43076	1.89393	4.6462	4.71446	4.15223	4.39523	5.36984	4.6391	5.18038	5.01011	4.57217	4.95872	3.75713	2.41524	2.14308
blue	Sevir.8G051200	1.38002	0.885021	0.795757	0.971363	0.764021	0.910249	1.00541	1.25551	0.880162	0.424212	0.324712	0.423228	0.269661	1.11879	0.695268	0.8301	0.840197	0.735301	0.801866	1.0705	1.0824	0.96927	0.421185	0.457505	0.308688	0.281979
blue	Sevir.8G054200	1.83975	2.35683	4.01854	2.97989	3.01231	2.6116	2.48222	2.04508	1.5893	2.80648	4.14207	4.18368	4.33935	2.2559	2.70685	4.29583	2.89748	2.38475	3.19269	3.27384	2.58451	3.22883	3.73906	3.57701	5.5494	5.81473
blue	Sevir.8G060000	0	0.401031	1.73987	0.571122	0.299088	0.997486	0.276361	0.449041	0.550087	0.394885	0.392057	1.97732	1.00275	0.515215	0.642021	1.82087	0.118094	0.426095	0.788353	0.392163	0.498604	0.636238	1.30927	0.557112	1.63274	1.22924
blue	Sevir.8G060700	1.86854	2.03104	2.0608	1.28181	2.00782	2.70654	1.9526	2.0008	1.80292	0.97466	0.507834	0.5152	0.810201	1.39998	1.01136	1.03604	1.05298	2.17229	1.42043	1.52504	1.82297	0.77755	0.753436	0.240199	0.57742	0.576828
blue	Sevir.8G062500	1.11047	1.57235	8.13754	0.849955	1.48497	0.950725	1.61024	2.11489	1.33314	2.04985	6.27609	9.71627	12.2461	1.5028	2.67559	3.05394	2.61054	3.21425	2.95958	1.82225	2.69983	2.6914	5.65362	8.88746	13.9398	16.3085
blue	Sevir.8G066800	4.54336	3.43158	6.29517	5.15718	7.08499	6.96878	7.27691	5.17449	5.42123	2.68677	1.19191	1.06146	1.73953	5.16594	3.55134	7.33601	8.57989	7.85185	7.92258	8.60946	5.60392	5.02327	3.21481	1.40365	2.04879	2.10601
blue	Sevir.8G071300	0.74045	2.30107	3.48488	1.52031	0.977005	0.791516	0.946308	2.24192	2.08791	1.92328	2.39994	3.60934	2.97118	1.34444	3.14149	4.40102	1.58431	1.34088	2.44207	1.33335	1.73008	1.65062	1.47192	2.12379	4.44016	2.9998
blue	Sevir.8G071400	3.36096	3.52301	4.22232	3.3687	2.83348	3.39114	3.3413	3.69137	3.02118	3.38921	2.32317	2.63276	2.4022	2.2178	2.14697	4.95062	2.73764	2.55056	3.41294	3.29506	2.47761	1.69405	1.7728	1.52977	2.19467	1.67742
blue	Sevir.8G075000	0.14261	0.447217	0.698247	0.286259	0.289194	0.236216	0.283485	0.869996	0.338818	0.791037	1.17802	0.76228	1.5847	0.321828	0.845184	1.12581	0.182995	0.409281	0.572696	0.150689	1.00857	0.465124	1.15623	0.985144	1.53888	2.10743
blue	Sevir.8G079650	4.67462	0.381019	4.32102	0.810274	1.06179	1.52034	1.50245	4.19167	3.37307	4.56577	6.84458	6.54495	6.5802	6.12935	0.493361	0.777298	0.81327	1.10397	0.89818	0.989699	6.39148	6.20395	7.49891	11.2348	10.7119	10.2226
blue	Sevir.8G080400	5.02937	6.56763	9.8929	5.62253	3.41967	2.29388	2.64402	4.61183	5.26447	5.12423	6.09533	9.36906	7.88293	2.38979	8.13916	12.5194	6.80176	4.53729	7.95283	2.90792	4.26157	4.92675	6.02854	8.31185	11.3719	12.3305
blue	Sevir.8G080866	5.10592	2.0168	0.765453	1.55317	2.12942	3.83796	3.87731	3.53068	2.91088	1.90267	0.271241	0.996591	0.227093	4.86517	2.79886	1.44108	1.26558	3.45229	2.05298	4.97868	4.52582	4.16941	1.67519	1.01481	0.967801	0.312359
blue	Sevir.8G083000	0.199902	0.831037	0.13204	0.832397	0.617599	0.375292	0.249898	0.178175	0.807715	0.089313	0.389769	0.305629	0.86733	0.862378	1.51616	0.992472	0.768137	0.536832	0.765814	0.83228	1.44898	1.2736	2.07818	2.88768	2.16857	1.84753
blue	Sevir.8G090600	3.63638	2.96464	2.03	3.37407	4.30314	3.58454	3.74446	3.24235	2.50861	2.98393	2.31674	1.47905	1.73021	3.62089	2.46838	2.28243	2.0731	3.76513	2.70689	3.19726	2.82836	3.27454	2.32217	2.16183	1.1879	1.32112
blue	Sevir.8G091000	2.20539	2.57219	3.09289	1.8603	2.3323	2.98509	2.43617	4.25562	3.00102	3.28656	4.10153	3.58696	3.87631	3.93401	4.47644	5.50435	2.48279	4.2513	4.07948	3.80757	4.656	3.41721	4.49773	5.55094	7.8509	7.35856
blue	Sevir.8G092300	3.75666	5.15541	7.1523	3.72159	4.67567	4.26476	3.28972	5.76389	5.90333	6.34909	9.24059	8.74647	7.61265	8.79939	5.12573	3.54817	3.86649	6.94243	4.78569	4.32179	6.96241	5.03447	9.52889	10.2692	9.61793	9.32549
blue	Sevir.8G095800	11.8635	6.80543	5.82725	10.5313	8.05146	7.09409	8.20416	7.03999	7.62332	5.07106	2.2264	1.64965	2.28352	8.41323	7.02883	6.26175	10.9782	8.30995	8.51665	8.17505	8.4385	6.56219	3.11607	1.63069	2.08387	1.73055
blue	Sevir.8G098125	3.48906	3.84683	4.91177	2.13625	3.61396	3.39304	2.27842	2.99011	3.1382	2.9725	3.55036	4.08677	4.83289	3.78543	3.72929	3.20612	2.57435	2.26645	2.68231	2.48722	2.96655	2.97936	2.88266	3.31917	2.82048	3.96813
blue	Sevir.8G102400	0.519677	0.343057	3.96081	0.107569	0.420638	0.789154	0.407536	0.280729	0.78183	0.887374	2.48862	2.78218	3.00669	0.266308	0.600689	0	0.278315	0.62186	0.300058	0.409713	0.795949	1.61954	2.092	0.888261	2.24716	2.07788
blue	Sevir.8G104500	0.419033	0.88416	1.14722	0.625111	0.55169	0.686904	0.839088	0.626756	0.423056	0.548931	0.313153	1.08151	0.915766	0.564072	1.00519	0.562026	0.666265	0.87392	0.700737	0.803627	0.87448	0.610199	0.803525	0.77437	0.888516	1.36661
blue	Sevir.8G104750	14.7497	14.4026	12.3539	12.6546	13.9122	14.4058	11.1494	11.8081	10.5152	10.6568	8.42578	8.10568	7.09968	17.6896	14.7492	17.8688	15.0135	16.1375	16.34	11.608	13.3386	13.0633	11.2008	11.477	8.27824	8.34449
blue	Sevir.8G106700	3.36865	2.79349	3.59383	2.23688	3.21444	2.20209	2.52879	2.68293	2.50561	1.97775	3.05945	4.26192	5.07963	4.09463	3.8949	5.63941	2.71645	3.9708	4.10889	3.308	3.55398	3.45075	4.13357	4.7868	5.29802	5.69019
blue	Sevir.8G107800	36.7572	29.8922	74.8577	27.7534	31.6861	31.1716	28.1053	33.7664	36.5697	29.5435	20.9151	35.285	44.9977	40.9502	35.9041	36.8885	31.4481	29.8881	32.7416	29.9662	36.541	32.2272	29.3141	30.9968	53.4607	69.0322
blue	Sevir.8G109500	4.68454	4.11119	3.11409	3.54814	4.51221	4.89598	4.61083	5.79039	5.06649	5.67676	3.132	1.79065	2.69006	6.71663	4.91873	4.42084	4.62581	5.05832	4.70166	5.03845	4.84773	4.59407	5.03246	3.1666	2.95729	2.53491
blue	Sevir.8G111700	2.62133	4.22952	5.18065	3.07441	2.00491	2.27294	2.49084	3.31586	2.75301	3.52147	2.96008	4.40636	3.57598	3.92152	5.2666	7.40622	3.06408	1.83382	4.10137	2.77101	5.1834	4.4911	6.1753	5.73067	5.09209	6.01438
blue	Sevir.8G112000	0.629676	0.530476	0.735547	0.600011	0.192429	0.25214	0.450341	0.327836	0.320367	0.44335	0.705604	0.918941	1.06752	0.675903	0.657032	0.719041	0.533357	0.297516	0.516638	0.375446	0.491175	0.593136	0.640167	0.480306	0.610362	0.713624
blue	Sevir.8G116500	0.737807	0.772051	0.439343	0.601053	0.48737	0.629414	0.547886	0.886384	0.864898	0.536375	0.32305	0.169996	0.167344	0.489389	0.619077	0.564969	0.40299	0.352439	0.440132	0.440227	0.321733	1.04509	0.314035	0.351477	0	0.319677
blue	Sevir.8G116900	1.88076	1.09221	1.00798	1.79403	1.82687	1.99064	1.74575	2.01928	2.02349	1.53279	0.698943	0.752898	0.622647	3.26767	1.68619	1.57049	1.78045	3.05647	2.1358	2.2295	2.15544	2.38992	1.96253	1.81831	0.651032	0.756434
blue	Sevir.8G121700	48.0178	25.029	14.6684	29.6304	48.5778	55.9936	47.7395	44.7951	48.1689	37.5256	24.7677	20.2613	15.2894	49.7621	26.4073	17.1159	29.8482	48.1591	31.7077	57.4857	41.3241	39.5102	30.7531	27.0386	18.0183	14.3922
blue	Sevir.8G127100	4.17811	4.62374	7.53186	2.73673	1.94016	2.01787	2.03504	3.44757	3.88787	5.19642	4.74536	9.8424	9.7737	2.59328	6.22927	4.28734	2.41649	1.54376	2.74919	1.85697	3.17628	2.75335	6.10783	10.2621	12.011	12.3685
blue	Sevir.8G130000	12.5022	12.1841	9.78303	13.7482	13.2564	13.2805	17.3254	11.3905	11.3147	12.0289	8.99248	6.61767	5.56902	12.3707	13.4737	11.4149	13.4981	12.9802	12.6311	17.2861	10.4041	11.9459	10.0008	8.10872	5.28878	4.70453
blue	Sevir.8G130100	0.785314	0.458988	0.545978	0.249328	0.268457	0.738072	0.438433	1.4276	1.15238	1.47575	3.22408	1.61566	1.08299	1.04826	0.950674	0.116317	0.345853	1.10392	0.52203	0.620906	1.33786	1.12487	3.62709	1.55637	1.7644	1.10936
blue	Sevir.8G131500	13.4115	18.7626	23.0988	16.4724	11.0112	8.09785	7.92251	13.8344	15.6221	16.2516	18.3175	21.8725	20.7571	12.0921	17.6695	24.8626	16.0192	12.0928	17.6582	8.77553	15.7185	17.395	18.7587	21.0134	22.8476	21.7403
blue	Sevir.8G137400	0.211587	1.20622	1.20894	0.521612	0.382529	0.248508	0.257139	0.541819	0.646393	1.05493	1.3576	2.10708	2.23736	0.414878	1.0412	1.00192	0.479874	0.694592	0.725461	0.231001	0.937963	1.0965	1.39684	0.665592	1.86028	1.66381
blue	Sevir.8G141900	7.97909	7.94076	5.9983	5.96338	5.48115	4.66733	3.80095	6.72073	7.45786	5.56797	4.39761	3.45673	3.33489	7.80373	6.79601	7.13932	5.39501	7.64389	6.72607	3.60656	7.1654	6.33108	5.73457	4.2884	2.65844	1.98155
blue	Sevir.8G147050	3.50117	2.80836	2.30959	3.63205	4.16978	4.14633	4.32347	3.53808	3.51833	3.48561	2.36112	1.34733	1.26578	4.42529	4.09467	2.02624	3.3152	5.58028	3.64057	5.509	4.68748	4.85727	3.09738	2.27233	2.20417	1.58441
blue	Sevir.8G150000	5.63087	12.8676	76.6139	5.91381	3.07876	4.23334	6.217	17.4379	10.7301	38.7218	75.058	120.651	138.042	1.49316	12.8629	30.4054	8.63963	3.85574	14.3003	11.808	9.87093	13.8055	41.9446	99.5671	130.334	117.35
blue	Sevir.8G151200	1.42898	2.69634	2.11238	1.41158	1.60111	1.34278	1.31287	1.5779	1.06528	2.62021	4.01093	7.71891	9.47491	1.58344	3.39533	3.53452	1.26987	1.72537	2.17659	1.75708	2.0827	2.42578	4.39459	4.43576	8.09716	9.88005
blue	Sevir.8G151700	7.58398	15.7797	12.3271	12.2949	10.8591	14.3699	11.6673	12.0844	10.454	14.7492	16.4238	21.5446	18.1659	9.0603	13.8575	11.0075	13.7264	11.4118	12.0486	14.2157	15.995	13.4249	19.5608	20.5253	22.9112	21.1551
blue	Sevir.8G153000	0.686145	0.516784	0.517836	0.553363	0.507377	0.35222	0.541251	0.67546	0.352433	1.61271	0.907883	0.94988	1.03068	0.532916	1.05159	0.917325	0.753468	0.484171	0.718321	0.73285	0.531639	0.639261	2.06763	1.52236	1.76486	2.03659
blue	Sevir.8G153100	1.13226	1.18015	1.27339	1.35178	0.775056	0.973322	0.881913	0.502654	1.06638	1.17116	1.58743	1.08534	1.84654	1.49211	2.03667	2.1418	0.791382	0.833991	1.25573	1.18793	1.34767	1.15443	2.85028	2.95868	2.54858	2.68595
blue	Sevir.8G160700	6.60773	6.19748	2.66478	3.50231	5.69636	5.15761	5.46353	6.07694	4.4324	3.51825	3.28173	2.68391	2.49307	7.59003	6.57781	3.33861	3.73431	5.86939	4.3141	6.22759	6.13928	5.78592	5.64196	3.1772	3.37369	2.48495
blue	Sevir.8G163300	3.39563	23.0543	6.80003	2.45422	1.38004	2.01669	2.32337	10.5579	12.8082	22.2751	24.5356	43.881	45.5503	5.6527	27.2217	5.20552	3.04563	2.28563	3.51226	2.70156	14.2708	14.5949	31.4376	39.4629	55.4173	52.6261
blue	Sevir.8G167700	1.22029	0.560701	0.426011	0.286369	0.658607	0.743491	0.789582	0.698057	0.749372	0.641411	0.633433	0.250984	0.256862	1.01424	0.800663	0.567823	0.321103	1.3562	0.748374	0.989211	0.667497	0.504897	0.402421	0.401232	0.299917	0.106605
blue	Sevir.8G168950	2.44113	0.735713	4.00081	0.816746	0.931745	0.935393	0.695185	0.815389	1.1062	2.14857	3.76637	5.00976	5.92719	1.68177	0.599634	0.365241	0.824844	0.740807	0.643631	0.884557	0.485314	0.813702	2.03454	4.13466	6.16166	7.0699
blue	Sevir.8G178100	2.99006	3.25964	10.0479	3.19239	3.08088	3.20686	2.40798	3.55614	2.52643	4.4265	7.03068	16.494	19.6764	6.51712	5.36535	6.52929	4.85371	4.07355	5.15218	3.38653	4.91479	4.85852	7.15461	10.3133	19.2661	24.157
blue	Sevir.8G178800	5.23977	4.2124	3.20751	4.11194	5.16245	4.44313	4.91301	5.2985	4.69498	5.56055	4.82204	3.49285	3.64444	5.51153	5.5082	4.92446	4.67199	5.69244	5.0963	5.9124	5.9972	6.52609	6.08502	5.42188	4.20757	3.87295
blue	Sevir.8G182000	3.53181	4.56471	7.22618	0.980142	1.09446	1.82588	1.93876	4.14825	3.56457	8.22359	10.586	10.493	11.7114	7.17407	2.91015	0.944273	0.889155	1.80315	1.21219	1.03217	5.65102	5.39641	10.0194	11.1531	11.9003	10.1214
blue	Sevir.8G185400	17.1652	110.621	68.0706	4.00336	1.56277	1.07961	1.66929	39.3542	45.7798	66.3591	71.0125	98.1466	98.8394	8.95	99.4582	60.6411	5.58739	2.5741	22.9342	2.41539	22.8387	32.4125	59.1091	77.5197	97.461	95.1476
blue	Sevir.8G186700	1.2854	0.552904	0.235305	0.83464	1.60157	1.17487	1.5841	1.03486	2.17133	0.844745	0.368463	0.309433	0.409999	0.915483	0.423054	0.407275	0.546769	0.844115	0.599386	1.17603	1.08825	1.16565	0.575761	0.429669	0.197619	0.256432
blue	Sevir.8G195600	0.478751	0.24192	0.641233	0.399546	0.599818	0.238667	0.290427	0.502071	0.413404	0.0530865	0.329236	0.525229	0.914496	0.468733	0.436689	0.330761	0.544856	0.321844	0.399154	0.368255	0.153857	0.418476	0.226721	0.506793	0.482836	0.713848
blue	Sevir.8G196300	2.72627	3.85224	1.8717	3.2678	2.35582	2.09086	2.18968	3.08815	3.48464	4.14408	2.0758	1.15249	0.915827	1.40552	1.92271	0.894131	2.49648	1.82655	1.73905	1.66834	2.05038	2.71412	2.20036	1.20936	0.653684	0.427928
blue	Sevir.8G198400	4.78909	6.70486	9.29214	5.15786	5.15348	6.0864	5.84288	6.78352	7.05904	8.07674	6.77394	11.5613	11.1793	7.76364	7.78893	8.31623	6.96594	7.56417	7.61544	7.65231	8.74168	8.5762	9.4031	10.7412	11.3083	13.1572
blue	Sevir.8G199500	3.33502	2.51523	1.09219	2.8305	3.01684	2.70005	2.73617	2.20519	2.29009	2.34844	2.17229	1.27112	0.426862	2.1352	3.96836	2.59237	2.5407	2.84948	2.66085	2.33548	1.74416	2.34662	1.30911	0.471547	0.593205	0.187028
blue	Sevir.8G202766	0.817404	0.772121	0.409714	1.12706	0.511209	0.557271	0.787318	1.32445	0.81054	0.824076	0.469201	0.207966	0.348451	0.978388	0.577614	0.308667	0.768797	0.614015	0.563826	1.07344	1.02196	1.05176	0.612514	0.204558	0	0.173075
blue	Sevir.8G203100	5.87541	2.7672	2.97414	3.81804	4.93336	5.58183	5.97644	5.3287	4.84278	3.79594	2.16461	1.5325	1.33265	9.68871	6.01708	5.13058	5.99782	8.34599	6.49146	7.47318	8.4767	7.75368	4.07478	2.39057	2.22973	2.40666
blue	Sevir.8G206900	7.04968	6.32547	4.94853	5.92626	7.42497	7.14076	8.52435	6.82939	7.21214	5.6216	4.80841	3.40692	3.34155	8.60012	6.93045	6.70991	5.78969	7.66908	6.72289	9.02249	7.92865	9.34768	5.55946	6.28996	3.9161	3.6191
blue	Sevir.8G209800	4.55293	5.07485	15.1053	4.72502	9.52529	15.6275	15.3196	5.2635	4.30508	7.8523	14.7517	23.246	28.5609	5.56523	5.87904	5.28858	5.151	10.8342	7.09125	14.6032	5.99241	6.69778	15.1215	24.2871	31.853	32.6764
blue	Sevir.8G214600	45.6051	41.4366	33.2912	42.3942	46.5635	45.3025	47.6041	39.1052	38.4989	31.3464	22.9738	15.9633	15.094	47.2967	49.1888	48.6145	43.0966	48.9684	46.8932	49.1365	44.1931	44.7533	30.2461	22.4101	17.2954	16.1249
blue	Sevir.8G218100	15.4115	15.4096	23.6405	15.6713	14.6656	19.5306	19.3906	22.0188	21.7364	32.0052	37.797	52.1678	54.2681	40.4998	20.1645	14.7853	19.3773	17.5711	17.2446	19.948	26.7009	34.5315	49.7264	58.0052	72.8236	76.6246
blue	Sevir.8G225300	5.30094	19.0021	28.4217	9.73446	8.14118	8.51893	4.17716	7.92819	8.60956	10.7314	17.4059	31.4154	35.0063	4.942	17.6563	16.0275	8.0272	7.50944	10.5214	3.41163	8.32241	8.2358	13.5337	21.4272	31.9324	38.5511
[truncated: 7,689 more rows]

## Sheet: Sheet2
Sevir.1G012600	0.853714	blue
[truncated: 9,027 more rows]
