# Supplementary material for: Transcriptomic Analysis Reveals the Correlation between End-of-Day Far Red Light and Chilling Stress in Setaria viridis
Source: Genes (Basel). 2022 Aug 31;13(9):1565. doi: 10.3390/genes13091565 (PMC9498584; doi:10.3390/genes13091565)
Supplement: Supplementary file 1 [file genes-13-01565-s001.zip › genes-1881213-Table S7.xlsx]

## Sheet: mapman enrich
sup. Table 7 Functional category enrichment of coexpression modules
category	black	blue	brown	cyan	green	greenyellow	megenta	pink	purple	red	salmon	tan	turquoise	yellow
major CHO metabolism.synthesis.starch.starch synthase...	9.01376e-05	NA	NA	NA	NA	NA	NA	NA	NA	NA	NA	NA	0.720662	0.162067
secondary metabolism.flavonoids.chalcones	0.000157241	NA	0.570198	NA	NA	NA	0.187144	NA	NA	NA	NA	NA	0.0649819	NA
lipid metabolism.lipid degradation.	0.000170957	NA	NA	NA	NA	NA	NA	NA	NA	NA	NA	NA	NA	NA
lipid metabolism.lipid degradation.....	0.000170957	NA	NA	NA	NA	NA	NA	NA	NA	NA	NA	NA	NA	NA
amino acid metabolism.degradation.branched chain group	0.000224343	NA	NA	NA	NA	NA	NA	0.0987308	NA	0.00731661	0.000293815	NA	0.817416	0.00151109
secondary metabolism.flavonoids.chalcones....	0.000224343	NA	NA	NA	NA	NA	NA	NA	NA	NA	NA	NA	0.0700374	NA
amino acid metabolism.synthesis.central amino acid metabolism	0.00051808	NA	NA	NA	NA	NA	NA	0.127546	NA	NA	NA	NA	0.356439	NA
RNA.regulation of transcription.bHLH,Basic Helix-Loop-Helix family	0.00099832	0.0957935	0.674091	NA	NA	0.128654	0.210717	0.0729361	NA	0.121637	NA	NA	0.986336	NA
RNA.regulation of transcription.bHLH,Basic Helix-Loop-Helix family....	0.00099832	0.0957935	0.674091	NA	NA	0.128654	0.210717	0.0729361	NA	0.121637	NA	NA	0.986336	NA
amino acid metabolism.degradation.branched chain group.shared...	0.0011729	NA	NA	NA	NA	NA	NA	NA	NA	NA	0.0110796	NA	0.524737	0.0979957
major CHO metabolism.synthesis.starch	0.00122709	0.384101	0.481443	NA	NA	NA	NA	NA	NA	NA	NA	NA	0.0186081	0.338118
redox.ascorbate and glutathione.	0.00276786	0.833364	0.211295	NA	NA	NA	0.191811	0.0239549	NA	NA	NA	NA	0.0285651	NA
redox.ascorbate and glutathione.....	0.00276786	0.833364	0.211295	NA	NA	NA	0.191811	0.0239549	NA	NA	NA	NA	0.0285651	NA
misc.plastocyanin-like.	0.00371374	0.862726	0.00247917	NA	NA	0.157688	NA	NA	0.167485	NA	NA	NA	0.987212	NA
misc.gluco-, galacto- and mannosidases.	0.00371374	0.583255	0.0147002	NA	0.340867	0.157688	0.210216	NA	NA	0.284328	NA	NA	0.398406	0.453585
misc.plastocyanin-like.....	0.00371374	0.862726	0.00247917	NA	NA	0.157688	NA	NA	0.167485	NA	NA	NA	0.987212	NA
misc.gluco-, galacto- and mannosidases.....	0.00371374	0.583255	0.0147002	NA	0.340867	0.157688	0.210216	NA	NA	0.284328	NA	NA	0.398406	0.453585
misc.myrosinases-lectin-jacalin.	0.00640725	0.539138	NA	NA	NA	0.0647522	NA	0.0987308	NA	NA	NA	NA	0.817416	0.00151109
secondary metabolism.flavonoids.anthocyanins.anthocyanin 5-aromatic acyltransferase...	0.00640725	0.539138	0.312845	NA	NA	NA	0.0879523	0.0987308	NA	NA	NA	0.0357428	NA	0.210037
misc.myrosinases-lectin-jacalin.....	0.00640725	0.539138	NA	NA	NA	0.0647522	NA	0.0987308	NA	NA	NA	NA	0.817416	0.00151109
secondary metabolism.isoprenoids.carotenoids.lycopene epsilon cyclase...	0.007582	NA	NA	NA	NA	NA	NA	NA	NA	NA	NA	NA	NA	NA
secondary metabolism.sulfur-containing.glucosinolates.synthesis.shared.CYP83B1 phenylacetaldoxime monooxygenase.	0.007582	NA	NA	NA	NA	NA	NA	NA	NA	NA	NA	NA	NA	NA
secondary metabolism.flavonoids.anthocyanins	0.00763543	0.104348	0.0342655	NA	NA	NA	0.0372646	0.29144	NA	NA	NA	0.113638	0.996434	0.542236
secondary metabolism.phenylpropanoids.lignin biosynthesis	0.00877564	0.00433542	0.916998	NA	NA	NA	NA	0.000648935	0.0119989	0.579241	NA	NA	0.753077	0.7907
RNA.regulation of transcription.HSF,Heat-shock transcription factor family	0.011971	0.083125	NA	NA	NA	NA	NA	NA	NA	NA	NA	NA	0.175441	0.276902
RNA.regulation of transcription.HSF,Heat-shock transcription factor family....	0.011971	0.083125	NA	NA	NA	NA	NA	NA	NA	NA	NA	NA	0.175441	0.276902
lipid metabolism.lipid degradation.lysophospholipases.carboxylesterase...	0.0130461	0.296857	0.4169	NA	NA	NA	NA	NA	NA	NA	NA	NA	0.689425	0.287484
secondary metabolism.flavonoids.dihydroflavonols.flavonoid 3-monooxygenase...	0.0130461	NA	NA	NA	NA	NA	NA	0.00965462	NA	NA	NA	0.0509808	0.689425	NA
protein.targeting.	0.0151067	NA	NA	NA	NA	NA	NA	NA	NA	NA	NA	NA	NA	NA
PS.calvin cycle.GAP	0.0151067	NA	NA	NA	NA	NA	NA	NA	NA	NA	NA	NA	NA	NA
fermentation.ADH.	0.0151067	NA	NA	NA	NA	NA	NA	NA	0.0088969	NA	NA	NA	NA	NA
protein.synthesis.ribosomal protein.prokaryotic.chloroplast.30S subunit.S5	0.0151067	NA	NA	NA	NA	NA	NA	NA	NA	NA	NA	NA	NA	NA
amino acid metabolism.synthesis.central amino acid metabolism.alanine.alanine-glyoxylate aminotransferase..	0.0151067	NA	NA	NA	NA	NA	NA	NA	NA	NA	NA	NA	0.191459	NA
secondary metabolism.flavonoids.chalcones.chalcone isomerase...	0.0151067	NA	NA	NA	NA	NA	NA	NA	NA	NA	NA	NA	NA	NA
hormone metabolism.abscisic acid.synthesis-degradation.synthesis.zeaxanthin epoxidase..	0.0151067	NA	NA	NA	NA	NA	NA	NA	NA	NA	NA	NA	NA	NA
protein.targeting.....	0.0151067	NA	NA	NA	NA	NA	NA	NA	NA	NA	NA	NA	NA	NA
PS.calvin cycle.GAP....	0.0151067	NA	NA	NA	NA	NA	NA	NA	NA	NA	NA	NA	NA	NA
fermentation.ADH.....	0.0151067	NA	NA	NA	NA	NA	NA	NA	0.0088969	NA	NA	NA	NA	NA
cell wall.cell wall proteins.AGPs	0.0153169	0.701969	0.00245655	NA	NA	NA	NA	NA	NA	NA	NA	NA	NA	NA
cell wall.cell wall proteins.AGPs.AGP...	0.0153169	0.701969	0.00245655	NA	NA	NA	NA	NA	NA	NA	NA	NA	NA	NA
secondary metabolism.phenylpropanoids.lignin biosynthesis.HCT...	0.0190145	0.00169437	NA	NA	NA	NA	NA	NA	NA	NA	NA	NA	0.949028	NA
protein.aa activation.threonine-tRNA ligase	0.0225746	NA	NA	NA	NA	NA	NA	NA	NA	NA	NA	NA	NA	NA
mitochondrial electron transport / ATP synthesis.electron transfer flavoprotein.	0.0225746	NA	NA	NA	NA	NA	NA	NA	NA	NA	NA	NA	NA	NA
amino acid metabolism.synthesis.aspartate family.methionine.S-adenosylmethionine synthetase..	0.0225746	NA	NA	NA	NA	NA	NA	NA	NA	NA	NA	NA	NA	NA
amino acid metabolism.synthesis.aspartate family.methionine.methionine S-methyltransferase..	0.0225746	NA	NA	NA	NA	NA	NA	NA	NA	NA	NA	NA	NA	NA
nucleotide metabolism.salvage.nucleoside kinases.uridine kinase...	0.0225746	NA	NA	NA	NA	NA	NA	NA	NA	NA	NA	NA	0.272972	NA
protein.aa activation.threonine-tRNA ligase....	0.0225746	NA	NA	NA	NA	NA	NA	NA	NA	NA	NA	NA	NA	NA
mitochondrial electron transport / ATP synthesis.electron transfer flavoprotein.....	0.0225746	NA	NA	NA	NA	NA	NA	NA	NA	NA	NA	NA	NA	NA
cell.organisation.cytoskeleton	0.0286562	0.921445	0.143422	NA	0.587316	NA	NA	NA	NA	0.508518	NA	NA	0.51939	0.722879
stress..	0.0299861	0.176038	0.0895193	NA	NA	NA	NA	NA	NA	NA	NA	NA	NA	NA
mitochondrial electron transport / ATP synthesis.alternative oxidase.	0.0299861	NA	NA	NA	NA	NA	NA	NA	NA	NA	NA	NA	NA	NA
cell wall.precursor synthesis.UGE	0.0299861	NA	NA	NA	0.0398299	NA	NA	NA	NA	NA	NA	NA	0.346269	0.0572294
protein.aa activation.asparagine-tRNA ligase	0.0299861	NA	NA	NA	NA	NA	NA	NA	NA	NA	NA	NA	NA	NA
amino acid metabolism.synthesis.aromatic aa.chorismate.3-deoxy-D-arabino-heptulosonate 7-phosphate synthase..	0.0299861	NA	NA	NA	NA	NA	NA	0.0256487	NA	NA	NA	NA	NA	NA
hormone metabolism.brassinosteroid.synthesis-degradation.sterols.CYP51..	0.0299861	NA	NA	NA	NA	NA	NA	NA	NA	NA	NA	NA	NA	NA
stress......	0.0299861	0.176038	0.0895193	NA	NA	NA	NA	NA	NA	NA	NA	NA	NA	NA
mitochondrial electron transport / ATP synthesis.alternative oxidase.....	0.0299861	NA	NA	NA	NA	NA	NA	NA	NA	NA	NA	NA	NA	NA
cell wall.precursor synthesis.UGE....	0.0299861	NA	NA	NA	0.0398299	NA	NA	NA	NA	NA	NA	NA	0.346269	0.0572294
protein.aa activation.asparagine-tRNA ligase....	0.0299861	NA	NA	NA	NA	NA	NA	NA	NA	NA	NA	NA	NA	NA
transport.peptides and oligopeptides.	0.0312454	0.133366	0.620288	NA	0.230901	0.00642281	NA	NA	0.331458	0.520425	NA	0.185312	0.0351833	0.145247
transport.peptides and oligopeptides.....	0.0312454	0.133366	0.620288	NA	0.230901	0.00642281	NA	NA	0.331458	0.520425	NA	0.185312	0.0351833	0.145247
secondary metabolism.wax.	0.0369818	NA	0.608712	NA	NA	0.0121683	NA	NA	0.0137876	0.278461	NA	NA	0.583615	NA
secondary metabolism.wax.....	0.0369818	NA	0.608712	NA	NA	0.0121683	NA	NA	0.0137876	0.278461	NA	NA	0.583615	NA
N-metabolism.ammonia metabolism.glutamine synthetase	0.0373415	NA	NA	NA	NA	NA	NA	NA	NA	NA	NA	NA	NA	0.0710185
cell wall.precursor synthesis.UDP-Glc dehydrogenase (UGD)	0.0373415	NA	0.110619	NA	NA	NA	NA	0.0319579	NA	NA	NA	NA	NA	NA
PS.calvin cycle.aldolase	0.0373415	NA	NA	NA	NA	NA	NA	NA	NA	NA	NA	NA	0.412179	NA
amino acid metabolism.synthesis.central amino acid metabolism.alanine.alanine aminotransferase..	0.0373415	NA	NA	NA	NA	NA	NA	NA	NA	NA	NA	NA	NA	NA
secondary metabolism.isoprenoids.tocopherol biosynthesis....	0.0373415	NA	NA	NA	NA	NA	NA	NA	NA	NA	NA	NA	0.412179	NA
N-metabolism.ammonia metabolism.glutamine synthetase....	0.0373415	NA	NA	NA	NA	NA	NA	NA	NA	NA	NA	NA	NA	0.0710185
cell wall.precursor synthesis.UDP-Glc dehydrogenase (UGD)....	0.0373415	NA	0.110619	NA	NA	NA	NA	0.0319579	NA	NA	NA	NA	NA	NA
PS.calvin cycle.aldolase....	0.0373415	NA	NA	NA	NA	NA	NA	NA	NA	NA	NA	NA	0.412179	NA
nucleotide metabolism.salvage.nucleoside kinases	0.0446415	NA	NA	NA	NA	NA	NA	NA	NA	NA	NA	NA	0.115848	NA
amino acid metabolism.synthesis.central amino acid metabolism.aspartate.aspartate aminotransferase..	0.0446415	NA	NA	NA	NA	NA	NA	NA	NA	NA	NA	NA	NA	NA
RNA.regulation of transcription.AP2/EREBP, APETALA2/Ethylene-responsive element binding protein family	0.183955	6.3353e-11	0.910931	NA	0.649392	0.350456	NA	0.4883	NA	0.0518372	NA	0.209111	0.826955	0.191629
RNA.regulation of transcription.AP2/EREBP, APETALA2/Ethylene-responsive element binding protein family....	0.183955	6.3353e-11	0.910931	NA	0.649392	0.350456	NA	0.4883	NA	0.0518372	NA	0.209111	0.826955	0.191629
DNA.synthesis/chromatin structure.histone	NA	9.9889e-09	0.00022283	NA	NA	NA	NA	NA	NA	NA	NA	NA	0.907357	NA
protein.degradation.ubiquitin.E3.RING..	0.945408	1.28939e-07	0.175007	0.418913	0.188782	0.0754802	0.0687171	0.707118	0.818623	1.62242e-05	NA	0.580604	0.912759	0.0544495
protein.degradation.ubiquitin	0.992805	1.86914e-07	0.117888	0.372803	0.215483	0.0884094	0.0809591	0.844515	0.983899	5.43744e-07	NA	0.877731	0.998405	0.0287276
RNA.regulation of transcription.WRKY domain transcription factor family	0.46054	1.05012e-06	0.562898	NA	0.197584	NA	NA	NA	0.303958	0.483812	0.121077	NA	0.838036	0.697204
RNA.regulation of transcription.WRKY domain transcription factor family....	0.46054	1.05012e-06	0.562898	NA	0.197584	NA	NA	NA	0.303958	0.483812	0.121077	NA	0.838036	0.697204
signalling.calcium.	0.786009	3.69959e-06	0.849705	0.250116	0.149135	0.571477	NA	0.731761	NA	0.0831488	NA	0.36918	0.659534	0.342375
signalling.calcium.....	0.786009	3.69959e-06	0.849705	0.250116	0.149135	0.571477	NA	0.731761	NA	0.0831488	NA	0.36918	0.659534	0.342375
protein.postranslational modification.kinase.receptor like cytoplasmatic kinase VII...	0.361998	1.68829e-05	NA	NA	0.451179	0.0253542	NA	0.318566	0.231909	0.38216	NA	NA	0.985638	NA
RNA.regulation of transcription.Aux/IAA family	NA	1.77782e-05	0.456529	NA	NA	0.000172681	NA	NA	0.109718	0.191114	NA	NA	0.936948	NA
RNA.regulation of transcription.Aux/IAA family....	NA	1.77782e-05	0.456529	NA	NA	0.000172681	NA	NA	0.109718	0.191114	NA	NA	0.936948	NA
protein.degradation.ubiquitin.E3.SCF.FBOX.	NA	1.84233e-05	0.907022	NA	0.24712	0.0346049	0.0748119	NA	NA	0.050409	NA	NA	0.822593	0.00369724
hormone metabolism.ethylene.signal transduction	NA	2.47722e-05	0.635317	NA	0.354142	NA	NA	NA	NA	NA	NA	NA	0.989663	NA
hormone metabolism.ethylene.signal transduction....	NA	2.47722e-05	0.635317	NA	0.354142	NA	NA	NA	NA	NA	NA	NA	0.989663	NA
protein.postranslational modification.	0.802104	6.71171e-05	0.432063	0.553538	0.0618019	0.683616	0.835707	0.159989	0.920816	0.0175213	0.594748	0.724948	0.294113	0.581708
protein.postranslational modification.....	0.802104	6.71171e-05	0.432063	0.553538	0.0618019	0.683616	0.835707	0.159989	0.920816	0.0175213	0.594748	0.724948	0.294113	0.581708
RNA.regulation of transcription.PHOR1	NA	8.69867e-05	NA	NA	NA	NA	NA	NA	NA	NA	NA	NA	0.522783	NA
RNA.regulation of transcription.PHOR1....	NA	8.69867e-05	NA	NA	NA	NA	NA	NA	NA	NA	NA	NA	0.522783	NA
DNA.synthesis/chromatin structure.histone.core.H4..	NA	0.000154978	0.151365	NA	NA	NA	NA	NA	NA	NA	NA	NA	NA	NA
protein.postranslational modification.kinase	0.726643	0.000165171	0.907022	NA	0.24712	0.1587	NA	0.669422	0.17576	0.402325	0.0300927	0.321296	0.962056	0.453847
signalling.light.	NA	0.000230485	0.00827454	NA	0.018248	0.00834534	0.110842	0.474792	0.35788	0.192263	NA	NA	0.792642	0.000642206
signalling.light.....	NA	0.000230485	0.00827454	NA	0.018248	0.00834534	0.110842	0.474792	0.35788	0.192263	NA	NA	0.792642	0.000642206
RNA.regulation of transcription.MYB domain transcription factor family	0.68631	0.000316092	0.687095	NA	0.455634	NA	NA	0.0764066	NA	0.350314	NA	0.292802	0.998521	0.000422691
RNA.regulation of transcription.MYB domain transcription factor family....	0.68631	0.000316092	0.687095	NA	0.455634	NA	NA	0.0764066	NA	0.350314	NA	0.292802	0.998521	0.000422691
hormone metabolism.brassinosteroid.synthesis-degradation.BRs.metabolic regulation..	NA	0.000406394	NA	NA	NA	NA	NA	NA	NA	NA	NA	NA	NA	NA
major CHO metabolism.degradation.starch.starch cleavage.beta amylase..	NA	0.000516861	0.190247	NA	NA	NA	NA	NA	NA	NA	NA	NA	0.0540389	NA
RNA.regulation of transcription.ARF, Auxin Response Factor family	0.167	0.000711642	0.430421	NA	NA	0.095549	NA	NA	NA	NA	NA	NA	0.922006	NA
RNA.regulation of transcription.ARF, Auxin Response Factor family....	0.167	0.000711642	0.430421	NA	NA	0.095549	NA	NA	NA	NA	NA	NA	0.922006	NA
DNA.synthesis/chromatin structure.histone.core.H3..	NA	0.000829212	0.209015	NA	NA	NA	NA	NA	NA	NA	NA	NA	0.654494	NA
signalling.MAP kinases.	NA	0.00116852	0.73124	NA	0.434164	NA	NA	NA	NA	0.0760494	NA	NA	0.677984	0.562057
signalling.MAP kinases.....	NA	0.00116852	0.73124	NA	0.434164	NA	NA	NA	NA	0.0760494	NA	NA	0.677984	0.562057
protein.degradation.AAA type	NA	0.0015096	0.151162	NA	0.445565	NA	NA	NA	0.228464	NA	0.0882429	NA	0.536975	NA
protein.degradation.AAA type....	NA	0.0015096	0.151162	NA	0.445565	NA	NA	NA	0.228464	NA	0.0882429	NA	0.536975	NA
redox.glutaredoxins.	0.256945	0.00211293	0.228415	NA	NA	NA	0.021109	0.223892	NA	NA	NA	NA	0.563018	0.437226
redox.glutaredoxins.....	0.256945	0.00211293	0.228415	NA	NA	NA	0.021109	0.223892	NA	NA	NA	NA	0.563018	0.437226
hormone metabolism.gibberelin.synthesis-degradation.GA2 oxidase...	NA	0.00319344	NA	NA	NA	NA	NA	NA	NA	NA	NA	NA	NA	NA
secondary metabolism.isoprenoids.carotenoids	0.160631	0.00386125	NA	NA	NA	NA	NA	0.138814	NA	NA	NA	0.00125008	0.413286	0.287484
hormone metabolism.auxin.induced-regulated-responsive-activated	0.503966	0.00406961	0.359399	NA	0.23836	0.0068243	0.411357	NA	0.0637269	0.171871	NA	NA	0.961424	0.390234
hormone metabolism.auxin.induced-regulated-responsive-activated....	0.503966	0.00406961	0.359399	NA	0.23836	0.0068243	0.411357	NA	0.0637269	0.171871	NA	NA	0.961424	0.390234
stress.abiotic.	0.222191	0.00407305	NA	NA	0.28499	NA	NA	0.193016	NA	NA	NA	NA	0.109162	0.38516
stress.abiotic.....	0.222191	0.00407305	NA	NA	0.28499	NA	NA	0.193016	NA	NA	NA	NA	0.109162	0.38516
development.storage proteins.	NA	0.00550906	0.559992	NA	NA	NA	NA	0.203442	NA	NA	NA	NA	0.880692	NA
development.storage proteins.....	NA	0.00550906	0.559992	NA	NA	NA	NA	0.203442	NA	NA	NA	NA	0.880692	NA
DNA.synthesis/chromatin structure.histone.core.H2A..	NA	0.00572509	0.00554102	NA	NA	NA	NA	NA	NA	NA	NA	NA	0.817416	NA
RNA.regulation of transcription.MYB-related transcription factor family	0.300889	0.00622836	0.297357	NA	NA	NA	NA	NA	NA	NA	NA	NA	0.335473	0.0006066
RNA.regulation of transcription.MYB-related transcription factor family....	0.300889	0.00622836	0.297357	NA	NA	NA	NA	NA	NA	NA	NA	NA	0.335473	0.0006066
secondary metabolism.phenylpropanoids.lignin biosynthesis.C4H...	NA	0.00648394	NA	NA	NA	NA	NA	NA	NA	NA	NA	NA	NA	NA
secondary metabolism.isoprenoids.carotenoids.phytoene synthase...	NA	0.00648394	NA	NA	NA	NA	NA	NA	NA	NA	NA	NA	NA	NA
RNA.regulation of transcription.JUMONJI family	NA	0.0108925	NA	NA	NA	NA	0.00525042	NA	NA	NA	NA	NA	0.298904	NA
RNA.regulation of transcription.JUMONJI family....	NA	0.0108925	NA	NA	NA	NA	0.00525042	NA	NA	NA	NA	NA	0.298904	NA
development.unspecified.	0.818911	0.0117877	0.132321	NA	0.535708	0.0113037	0.42769	0.520457	0.00469582	0.696563	0.236013	0.145979	0.0038386	0.0124503
development.unspecified.....	0.818911	0.0117877	0.132321	NA	0.535708	0.0113037	0.42769	0.520457	0.00469582	0.696563	0.236013	0.145979	0.0038386	0.0124503
transport.metabolite transporters at the mitochondrial membrane.	NA	0.0123194	0.787496	0.00399903	NA	NA	NA	0.348908	NA	NA	NA	0.139503	0.124447	0.0724818
transport.metabolite transporters at the mitochondrial membrane.....	NA	0.0123194	0.787496	0.00399903	NA	NA	NA	0.348908	NA	NA	NA	0.139503	0.124447	0.0724818
not assigned.no ontology.ABC1 family protein	NA	0.0130607	0.227349	NA	NA	NA	NA	0.0689678	NA	0.0858078	NA	NA	NA	0.149627
not assigned.no ontology.ABC1 family protein....	NA	0.0130607	0.227349	NA	NA	NA	NA	0.0689678	NA	0.0858078	NA	NA	NA	0.149627
misc.beta 1,3 glucan hydrolases.glucan endo-1,3-beta-glucosidase	NA	0.0185623	0.280132	NA	NA	0.171681	0.027579	NA	NA	NA	NA	NA	0.677603	0.0280384
misc.beta 1,3 glucan hydrolases.glucan endo-1,3-beta-glucosidase....	NA	0.0185623	0.280132	NA	NA	0.171681	0.027579	NA	NA	NA	NA	NA	0.677603	0.0280384
glycolysis.cytosolic branch.phospho-enol-pyruvate carboxylase kinase (PPCK)	NA	0.0202824	NA	NA	NA	NA	NA	NA	NA	NA	NA	NA	0.412179	NA
minor CHO metabolism.myo-inositol.poly-phosphatases	NA	0.0202824	NA	NA	NA	NA	NA	NA	NA	NA	NA	NA	NA	NA
hormone metabolism.ethylene.synthesis-degradation.1-aminocyclopropane-1-carboxylate synthase...	NA	0.0202824	NA	NA	NA	NA	NA	NA	NA	0.0399557	NA	NA	NA	NA
amino acid metabolism.synthesis.aromatic aa.phenylalanine.arogenate dehydratase / prephenate dehydratase..	NA	0.0202824	NA	NA	NA	NA	NA	NA	NA	NA	NA	NA	0.412179	NA
glycolysis.cytosolic branch.phospho-enol-pyruvate carboxylase kinase (PPCK)....	NA	0.0202824	NA	NA	NA	NA	NA	NA	NA	NA	NA	NA	0.412179	NA
minor CHO metabolism.myo-inositol.poly-phosphatases....	NA	0.0202824	NA	NA	NA	NA	NA	NA	NA	NA	NA	NA	NA	NA
RNA.regulation of transcription.C2C2(Zn) DOF zinc finger family	NA	0.026117	0.570198	NA	NA	NA	NA	0.208604	NA	0.034544	NA	0.0786517	0.498082	NA
RNA.regulation of transcription.C2C2(Zn) DOF zinc finger family....	NA	0.026117	0.570198	NA	NA	NA	NA	0.208604	NA	0.034544	NA	0.0786517	0.498082	NA
RNA.regulation of transcription.sigma like plant	NA	0.029478	NA	NA	NA	NA	NA	NA	NA	NA	NA	NA	0.115848	NA
RNA.regulation of transcription.sigma like plant....	NA	0.029478	NA	NA	NA	NA	NA	NA	NA	NA	NA	NA	0.115848	NA
misc.cytochrome P450.	0.171718	0.0303228	0.792129	0.0620322	0.785155	0.33406	NA	0.0385708	NA	0.903049	0.365817	0.478382	0.733237	0.601129
misc.cytochrome P450.....	0.171718	0.0303228	0.792129	0.0620322	0.785155	0.33406	NA	0.0385708	NA	0.903049	0.365817	0.478382	0.733237	0.601129
not assigned.no ontology.C2 domain-containing protein	NA	0.0355516	0.228415	NA	NA	NA	NA	NA	NA	NA	NA	NA	0.767284	NA
not assigned.no ontology.C2 domain-containing protein....	NA	0.0355516	0.228415	NA	NA	NA	NA	NA	NA	NA	NA	NA	0.767284	NA
hormone metabolism.cytokinin.signal transduction	NA	0.0399918	NA	NA	NA	NA	NA	NA	NA	0.0554888	NA	NA	NA	NA
nucleotide metabolism.phosphotransfer and pyrophosphatases.adenylate kinase	NA	0.0399918	NA	NA	NA	NA	NA	NA	NA	NA	NA	NA	0.0262387	NA
hormone metabolism.cytokinin.signal transduction....	NA	0.0399918	NA	NA	NA	NA	NA	NA	NA	0.0554888	NA	NA	NA	NA
nucleotide metabolism.phosphotransfer and pyrophosphatases.adenylate kinase....	NA	0.0399918	NA	NA	NA	NA	NA	NA	NA	NA	NA	NA	0.0262387	NA
TCA / org transformation.TCA.fumarase	NA	0.0472526	NA	NA	NA	NA	NA	NA	NA	NA	NA	NA	NA	NA
hormone metabolism.abscisic acid.synthesis-degradation.degradation.8-hydroxylase..	NA	0.0472526	NA	NA	NA	NA	NA	NA	NA	NA	NA	NA	NA	NA
secondary metabolism.isoprenoids.carotenoids.lycopene beta cyclase...	NA	0.0472526	NA	NA	NA	NA	NA	NA	NA	NA	NA	NA	NA	NA
amino acid metabolism.degradation.aspartate family.methionine.methionine gamma-lyase..	NA	0.0472526	NA	NA	NA	NA	NA	NA	NA	NA	NA	NA	NA	NA
secondary metabolism.sulfur-containing.glucosinolates.synthesis.aliphatic.benzoate-CoA ligase.	NA	0.0472526	NA	NA	NA	NA	NA	NA	NA	NA	NA	NA	NA	NA
TCA / org transformation.TCA.fumarase....	NA	0.0472526	NA	NA	NA	NA	NA	NA	NA	NA	NA	NA	NA	NA
cell wall.modification.	0.194896	0.886298	7.32748e-06	NA	NA	0.361266	NA	NA	0.000121796	NA	NA	NA	0.995841	0.00101817
cell wall.modification.....	0.194896	0.886298	7.32748e-06	NA	NA	0.361266	NA	NA	0.000121796	NA	NA	NA	0.995841	0.00101817
signalling.receptor kinases.leucine rich repeat VIII.VIII-2...	NA	0.601459	5.85721e-05	NA	NA	NA	NA	NA	NA	0.0102605	NA	NA	0.5844	NA
stress.biotic.	0.638059	0.130737	0.000135017	NA	0.00263385	0.33406	0.225005	0.281205	0.721584	0.408509	0.365817	NA	0.994989	0.601129
stress.biotic.....	0.638059	0.130737	0.000135017	NA	0.00263385	0.33406	0.225005	0.281205	0.721584	0.408509	0.365817	NA	0.994989	0.601129
signalling.receptor kinases.leucine rich repeat VIII	NA	0.754469	0.000493788	NA	NA	NA	NA	NA	NA	0.0231004	NA	NA	0.0224501	NA
Co-factor and vitamine metabolism.pantothenate.pantothenate kinase (PANK)	NA	NA	0.00158409	NA	NA	NA	NA	NA	NA	NA	NA	NA	NA	NA
nucleotide metabolism.phosphotransfer and pyrophosphatases.thymidylate kinase	NA	NA	0.00158409	NA	NA	NA	NA	NA	NA	NA	NA	NA	NA	NA
Co-factor and vitamine metabolism.pantothenate.pantothenate kinase (PANK)....	NA	NA	0.00158409	NA	NA	NA	NA	NA	NA	NA	NA	NA	NA	NA
nucleotide metabolism.phosphotransfer and pyrophosphatases.thymidylate kinase....	NA	NA	0.00158409	NA	NA	NA	NA	NA	NA	NA	NA	NA	NA	NA
RNA.processing.splicing	0.39975	0.831502	0.00457396	NA	0.147283	NA	NA	NA	NA	NA	NA	NA	0.0343863	NA
RNA.processing.splicing....	0.39975	0.831502	0.00457396	NA	0.147283	NA	NA	NA	NA	NA	NA	NA	0.0343863	NA
RNA.regulation of transcription.GeBP like	NA	NA	0.00511928	NA	NA	NA	NA	NA	NA	NA	NA	NA	0.412179	NA
RNA.regulation of transcription.GeBP like....	NA	NA	0.00511928	NA	NA	NA	NA	NA	NA	NA	NA	NA	0.412179	NA
protein.degradation.aspartate protease	0.417783	0.854831	0.0060752	NA	0.514287	0.035653	NA	0.369754	NA	0.439856	NA	0.149252	0.855189	NA
protein.degradation.aspartate protease....	0.417783	0.854831	0.0060752	NA	0.514287	0.035653	NA	0.369754	NA	0.439856	NA	0.149252	0.855189	NA
signalling.phosphinositides.phosphatidylinositol-4-phosphate 5-kinase	NA	0.243456	0.0105314	NA	NA	0.0802786	0.10871	NA	NA	0.01134	NA	NA	0.327684	0.255267
signalling.phosphinositides.phosphatidylinositol-4-phosphate 5-kinase....	NA	0.243456	0.0105314	NA	NA	0.0802786	0.10871	NA	NA	0.01134	NA	NA	0.327684	0.255267
metal handling..	0.0590762	NA	0.0136865	NA	NA	NA	0.0449831	NA	NA	NA	NA	NA	NA	NA
metal handling......	0.0590762	NA	0.0136865	NA	NA	NA	0.0449831	NA	NA	NA	NA	NA	NA	NA
RNA.regulation of transcription.G2-like transcription factor family, GARP	NA	0.609365	0.0172791	0.0593023	NA	NA	0.0253433	0.243821	NA	0.295919	NA	NA	0.822174	0.0249089
RNA.regulation of transcription.G2-like transcription factor family, GARP....	NA	0.609365	0.0172791	0.0593023	NA	NA	0.0253433	0.243821	NA	0.295919	NA	NA	0.822174	0.0249089
cell.organisation.cytoskeleton.mikrotubuli...	0.167	NA	0.0174631	NA	NA	NA	NA	NA	NA	NA	NA	NA	0.441126	NA
RNA.regulation of transcription.Trihelix, Triple-Helix transcription factor family	NA	0.701969	0.0195095	NA	NA	NA	0.133997	NA	NA	NA	NA	NA	0.929874	NA
RNA.regulation of transcription.ARR	NA	0.701969	0.0195095	NA	NA	NA	NA	NA	NA	0.184486	NA	NA	0.468435	0.0513188
RNA.regulation of transcription.Trihelix, Triple-Helix transcription factor family....	NA	0.701969	0.0195095	NA	NA	NA	0.133997	NA	NA	NA	NA	NA	0.929874	NA
RNA.regulation of transcription.ARR....	NA	0.701969	0.0195095	NA	NA	NA	NA	NA	NA	0.184486	NA	NA	0.468435	0.0513188
transport.sulphate.	0.0732937	0.38376	0.0213318	NA	0.096628	NA	NA	NA	NA	NA	NA	0.0224896	0.654494	NA
transport.sulphate.....	0.0732937	0.38376	0.0213318	NA	0.096628	NA	NA	NA	NA	NA	NA	0.0224896	0.654494	NA
glycolysis.plastid branch.glucose-6-phosphate isomerase	NA	NA	0.0231719	NA	NA	NA	NA	NA	NA	NA	NA	NA	NA	NA
minor CHO metabolism.trehalose.TPS	NA	NA	0.0231719	NA	NA	NA	NA	NA	NA	NA	NA	NA	NA	NA
glycolysis.cytosolic branch.phosphoglucomutase (PGM)	NA	NA	0.0231719	NA	NA	NA	NA	NA	NA	NA	NA	NA	NA	NA
nucleotide metabolism.deoxynucleotide metabolism.dUTP diphosphatase	NA	NA	0.0231719	NA	NA	NA	NA	NA	NA	NA	NA	NA	NA	NA
protein.synthesis.ribosomal protein.prokaryotic.unknown organellar.50S subunit.L7/L12	NA	NA	0.0231719	NA	NA	NA	NA	NA	NA	NA	NA	NA	NA	NA
secondary metabolism.flavonoids.dihydroflavonols.flavanone 3-hydroxylase...	NA	NA	0.0231719	NA	NA	NA	NA	NA	NA	NA	NA	NA	NA	NA
secondary metabolism.flavonoids.anthocyanins.leucocyanidin dioxygenase...	NA	NA	0.0231719	NA	NA	NA	NA	NA	NA	NA	NA	NA	NA	NA
hormone metabolism.salicylic acid.synthesis-degradation.synthesis.SA glucosyltransferase ether bond making SAG..	NA	NA	0.0231719	NA	NA	NA	NA	NA	NA	NA	NA	NA	NA	NA
PS.photorespiration.glycine cleavage.T subunit...	NA	NA	0.0231719	NA	NA	NA	NA	NA	NA	NA	NA	NA	NA	NA
glycolysis.plastid branch.glucose-6-phosphate isomerase....	NA	NA	0.0231719	NA	NA	NA	NA	NA	NA	NA	NA	NA	NA	NA
minor CHO metabolism.trehalose.TPS....	NA	NA	0.0231719	NA	NA	NA	NA	NA	NA	NA	NA	NA	NA	NA
glycolysis.cytosolic branch.phosphoglucomutase (PGM)....	NA	NA	0.0231719	NA	NA	NA	NA	NA	NA	NA	NA	NA	NA	NA
nucleotide metabolism.deoxynucleotide metabolism.dUTP diphosphatase....	NA	NA	0.0231719	NA	NA	NA	NA	NA	NA	NA	NA	NA	NA	NA
RNA.RNA binding.	0.407342	0.771207	0.0282771	NA	0.846566	NA	NA	0.698296	NA	0.188881	NA	NA	3.53463e-12	0.933986
RNA.RNA binding.....	0.407342	0.771207	0.0282771	NA	0.846566	NA	NA	0.698296	NA	0.188881	NA	NA	3.53463e-12	0.933986
misc.gluco-, galacto- and mannosidases.endoglucanase	0.0942196	NA	0.0353211	NA	NA	NA	NA	NA	NA	NA	NA	NA	NA	NA
misc.gluco-, galacto- and mannosidases.endoglucanase....	0.0942196	NA	0.0353211	NA	NA	NA	NA	NA	NA	NA	NA	NA	NA	NA
stress.biotic.PR-proteins.NPR...	NA	0.0922737	0.0458076	NA	NA	NA	NA	NA	NA	NA	NA	NA	NA	NA
Co-factor and vitamine metabolism.isochorismatase.	NA	NA	0.0458076	NA	NA	NA	NA	NA	NA	NA	NA	NA	NA	NA
glycolysis.cytosolic branch.aldolase	NA	NA	0.0458076	NA	NA	NA	NA	NA	NA	NA	NA	NA	NA	NA
protein.aa activation.cysteine-tRNA ligase	NA	NA	0.0458076	NA	NA	NA	NA	NA	NA	NA	NA	NA	NA	NA
RNA.regulation of transcription.Silencing Group	NA	NA	0.0458076	NA	NA	NA	NA	NA	NA	NA	NA	NA	0.191459	NA
lipid metabolism.FA desaturation.a hydroxylase	NA	NA	0.0458076	NA	NA	NA	NA	NA	NA	NA	NA	NA	0.191459	NA
lipid metabolism.lipid degradation.palmitoyl[protein] hydrolase	NA	NA	0.0458076	NA	NA	NA	NA	NA	NA	NA	NA	NA	NA	NA
secondary metabolism.sulfur-containing.glucosinolates.synthesis.aliphatic.sulfotransferase.	NA	NA	0.0458076	NA	NA	0.00833141	NA	NA	NA	NA	NA	NA	NA	NA
Co-factor and vitamine metabolism.isochorismatase.....	NA	NA	0.0458076	NA	NA	NA	NA	NA	NA	NA	NA	NA	NA	NA
glycolysis.cytosolic branch.aldolase....	NA	NA	0.0458076	NA	NA	NA	NA	NA	NA	NA	NA	NA	NA	NA
protein.aa activation.cysteine-tRNA ligase....	NA	NA	0.0458076	NA	NA	NA	NA	NA	NA	NA	NA	NA	NA	NA
RNA.regulation of transcription.Silencing Group....	NA	NA	0.0458076	NA	NA	NA	NA	NA	NA	NA	NA	NA	0.191459	NA
lipid metabolism.FA desaturation.a hydroxylase....	NA	NA	0.0458076	NA	NA	NA	NA	NA	NA	NA	NA	NA	0.191459	NA
lipid metabolism.lipid degradation.palmitoyl[protein] hydrolase....	NA	NA	0.0458076	NA	NA	NA	NA	NA	NA	NA	NA	NA	NA	NA
cell wall.pectin*esterases.acetyl esterase	NA	0.156254	0.0461261	NA	0.141391	NA	NA	0.00414547	NA	NA	NA	NA	NA	NA
cell wall.pectin*esterases.acetyl esterase....	NA	0.156254	0.0461261	NA	0.141391	NA	NA	0.00414547	NA	NA	NA	NA	NA	NA
cell.cycle.	NA	0.778494	0.0496806	NA	0.216033	NA	NA	NA	NA	NA	NA	NA	0.776094	0.718756
cell.cycle.....	NA	0.778494	0.0496806	NA	0.216033	NA	NA	NA	NA	NA	NA	NA	0.776094	0.718756
stress.abiotic.heat	0.734879	0.918046	0.0505017	1.77096e-07	0.257936	NA	0.633386	0.677942	0.541321	0.413623	NA	0.327472	0.0157238	0.92345
stress.abiotic.heat....	0.734879	0.918046	0.0505017	1.77096e-07	0.257936	NA	0.633386	0.677942	0.541321	0.413623	NA	0.327472	0.0157238	0.92345
misc.UDP glucosyl and glucoronyl transferases.	0.542481	0.062053	0.192454	0.00478333	0.697641	NA	0.0026648	0.202367	NA	0.858523	NA	NA	0.927331	0.463484
misc.UDP glucosyl and glucoronyl transferases.....	0.542481	0.062053	0.192454	0.00478333	0.697641	NA	0.0026648	0.202367	NA	0.858523	NA	NA	0.927331	0.463484
lipid metabolism.lipid degradation.lysophospholipases.phospholipase D...	NA	0.123354	NA	0.0183047	NA	NA	NA	NA	NA	NA	NA	NA	0.382628	NA
hormone metabolism.ethylene.induced-regulated-responsive-activated	NA	NA	NA	0.0210915	NA	NA	0.0826882	NA	0.0648401	0.00643634	NA	NA	0.4553	NA
hormone metabolism.ethylene.induced-regulated-responsive-activated....	NA	NA	NA	0.0210915	NA	NA	0.0826882	NA	0.0648401	0.00643634	NA	NA	0.4553	NA
RNA.regulation of transcription.Global transcription factor group	NA	NA	0.0579654	0.0238706	NA	NA	NA	NA	NA	NA	NA	NA	NA	NA
RNA.regulation of transcription.Global transcription factor group....	NA	NA	0.0579654	0.0238706	NA	NA	NA	NA	NA	NA	NA	NA	NA	NA
signalling.G-proteins.	NA	0.997106	0.520958	0.0347167	0.345816	NA	0.695331	NA	NA	0.499811	0.280218	0.374926	0.0948807	0.805791
signalling.G-proteins.....	NA	0.997106	0.520958	0.0347167	0.345816	NA	0.695331	NA	NA	0.499811	0.280218	0.374926	0.0948807	0.805791
hormone metabolism.abscisic acid.induced-regulated-responsive-activated	NA	0.701969	0.113446	0.0349097	NA	NA	NA	NA	NA	NA	NA	NA	0.468435	0.00562994
hormone metabolism.abscisic acid.induced-regulated-responsive-activated....	NA	0.701969	0.113446	0.0349097	NA	NA	NA	NA	NA	NA	NA	NA	0.468435	0.00562994
RNA.regulation of transcription.C2C2(Zn) GATA transcription factor family	NA	0.729489	0.469132	0.0376503	NA	NA	NA	0.0131692	NA	NA	NA	NA	0.771565	0.328287
RNA.regulation of transcription.C2C2(Zn) GATA transcription factor family....	NA	0.729489	0.469132	0.0376503	NA	NA	NA	0.0131692	NA	NA	NA	NA	0.771565	0.328287
transport.metabolite transporters at the envelope membrane.	0.185817	NA	0.469132	0.0376503	NA	NA	0.010458	NA	0.11369	NA	NA	0.0595812	0.52113	NA
transport.metabolite transporters at the envelope membrane.....	0.185817	NA	0.469132	0.0376503	NA	NA	0.010458	NA	0.11369	NA	NA	0.0595812	0.52113	NA
cell.cycle.peptidylprolyl isomerase	0.228094	NA	0.549544	0.0471825	NA	NA	NA	NA	NA	NA	NA	NA	0.254849	0.0881557
cell.cycle.peptidylprolyl isomerase....	0.228094	NA	0.549544	0.0471825	NA	NA	NA	NA	NA	NA	NA	NA	0.254849	0.0881557
stress.biotic.PR-proteins....	NA	0.658853	0.238097	NA	5.88364e-08	0.0221518	0.428681	NA	0.105142	0.340456	NA	NA	0.960593	0.510519
stress.biotic.PR-proteins	NA	0.569254	0.149716	NA	7.59445e-08	0.0235848	0.438435	NA	0.109784	0.160686	NA	NA	0.947887	0.525783
not assigned.no ontology.agenet domain-containing protein	NA	0.0516788	0.171034	NA	0.00274099	NA	NA	NA	NA	NA	NA	NA	0.572658	NA
not assigned.no ontology.agenet domain-containing protein....	NA	0.0516788	0.171034	NA	0.00274099	NA	NA	NA	NA	NA	NA	NA	0.572658	NA
RNA.regulation of transcription.Polycomb Group (PcG)	NA	NA	NA	NA	0.00434662	NA	NA	NA	NA	NA	NA	NA	NA	NA
RNA.regulation of transcription.Polycomb Group (PcG)....	NA	NA	NA	NA	0.00434662	NA	NA	NA	NA	NA	NA	NA	NA	NA
RNA.regulation of transcription.bZIP transcription factor family	NA	0.825163	0.197016	NA	0.00452198	NA	NA	NA	NA	NA	NA	NA	0.502961	0.0159732
RNA.regulation of transcription.bZIP transcription factor family....	NA	0.825163	0.197016	NA	0.00452198	NA	NA	NA	NA	NA	NA	NA	0.502961	0.0159732
lipid metabolism.FA synthesis and FA elongation.fatty acid elongase	NA	NA	NA	NA	0.0101093	NA	NA	NA	NA	NA	NA	NA	NA	NA
lipid metabolism.FA synthesis and FA elongation.fatty acid elongase....	NA	NA	NA	NA	0.0101093	NA	NA	NA	NA	NA	NA	NA	NA	NA
transport.metal.	0.14914	0.133366	0.346727	NA	0.0132851	NA	NA	NA	0.331458	0.520425	NA	0.0179393	0.0665895	NA
transport.metal.....	0.14914	0.133366	0.346727	NA	0.0132851	NA	NA	NA	0.331458	0.520425	NA	0.0179393	0.0665895	NA
protein.degradation.autophagy	NA	0.601459	NA	NA	0.0155566	NA	NA	NA	NA	NA	NA	NA	NA	NA
protein.degradation.autophagy....	NA	0.601459	NA	NA	0.0155566	NA	NA	NA	NA	NA	NA	NA	NA	NA
gluconeogenesis / glyoxylate cycle.pyruvate dikinase.	NA	NA	NA	NA	0.0201167	NA	NA	NA	NA	NA	NA	NA	0.191459	NA
protein.glycosylation.mannosyl-oligosaccharide alpha-1,2-mannosidase	NA	NA	NA	NA	0.0201167	NA	NA	NA	NA	NA	NA	NA	NA	NA
signalling.receptor kinases.	NA	NA	NA	NA	0.0201167	NA	NA	NA	NA	NA	NA	NA	NA	NA
gluconeogenesis / glyoxylate cycle.pyruvate dikinase.....	NA	NA	NA	NA	0.0201167	NA	NA	NA	NA	NA	NA	NA	0.191459	NA
protein.glycosylation.mannosyl-oligosaccharide alpha-1,2-mannosidase....	NA	NA	NA	NA	0.0201167	NA	NA	NA	NA	NA	NA	NA	NA	NA
signalling.receptor kinases.....	NA	NA	NA	NA	0.0201167	NA	NA	NA	NA	NA	NA	NA	NA	NA
not assigned.no ontology.	0.0856085	0.677755	0.0894233	0.25263	0.0256488	0.890036	0.169222	0.0572028	0.467595	0.0235727	0.585511	0.304337	7.11364e-10	0.136157
not assigned.no ontology.....	0.0856085	0.677755	0.0894233	0.25263	0.0256488	0.890036	0.169222	0.0572028	0.467595	0.0235727	0.585511	0.304337	7.11364e-10	0.136157
protein.postranslational modification.kinase.receptor like cytoplasmatic kinase IX...	NA	0.701969	NA	NA	0.0262302	NA	NA	NA	NA	NA	NA	NA	0.468435	NA
RNA.regulation of transcription.putative transcription regulator	NA	0.959614	0.195958	NA	0.0284273	NA	0.250805	0.665078	NA	0.396638	NA	NA	0.0807024	0.706732
RNA.regulation of transcription.putative transcription regulator....	NA	0.959614	0.195958	NA	0.0284273	NA	0.250805	0.665078	NA	0.396638	NA	NA	0.0807024	0.706732
RNA.regulation of transcription.LUG	NA	NA	NA	NA	0.0300233	NA	NA	NA	NA	NA	NA	NA	NA	NA
protein.degradation.ubiquitin.E3.unspecified..	NA	NA	NA	NA	0.0300233	NA	NA	NA	NA	NA	NA	NA	NA	NA
RNA.regulation of transcription.LUG....	NA	NA	NA	NA	0.0300233	NA	NA	NA	NA	NA	NA	NA	NA	NA
signalling.receptor kinases.S-locus glycoprotein like	0.40431	0.962924	0.469556	NA	0.0316879	NA	0.323997	NA	NA	0.425956	NA	NA	0.693784	0.262175
signalling.receptor kinases.S-locus glycoprotein like....	0.40431	0.962924	0.469556	NA	0.0316879	NA	0.323997	NA	NA	0.425956	NA	NA	0.693784	0.262175
hormone metabolism.gibberelin.synthesis-degradation.GA20 oxidase...	NA	NA	0.0895193	NA	0.0398299	NA	NA	NA	NA	NA	NA	NA	0.346269	NA
secondary metabolism.isoprenoids.	NA	NA	NA	NA	0.0398299	NA	NA	NA	NA	NA	NA	NA	NA	NA
RNA.regulation of transcription.Bromodomain proteins	NA	NA	NA	NA	0.0398299	NA	NA	NA	NA	NA	NA	NA	NA	NA
secondary metabolism.isoprenoids.....	NA	NA	NA	NA	0.0398299	NA	NA	NA	NA	NA	NA	NA	NA	NA
RNA.regulation of transcription.Bromodomain proteins....	NA	NA	NA	NA	0.0398299	NA	NA	NA	NA	NA	NA	NA	NA	NA
not assigned.no ontology.hydroxyproline rich proteins	NA	0.466349	NA	NA	0.0437996	NA	NA	NA	0.137156	NA	NA	NA	0.429315	NA
not assigned.no ontology.hydroxyproline rich proteins....	NA	0.466349	NA	NA	0.0437996	NA	NA	NA	0.137156	NA	NA	NA	0.429315	NA
signalling.lipids.	NA	0.214976	NA	NA	0.0495377	NA	NA	NA	NA	NA	NA	NA	NA	NA
signalling.lipids.....	NA	0.214976	NA	NA	0.0495377	NA	NA	NA	NA	NA	NA	NA	NA	NA
hormone metabolism.ethylene.synthesis-degradation.1-aminocyclopropane-1-carboxylate oxidase...	NA	0.0516788	NA	NA	NA	3.93018e-06	NA	NA	NA	NA	NA	NA	NA	NA
cell.division.	NA	0.826946	0.174249	NA	NA	4.81979e-05	NA	NA	NA	NA	NA	0.192709	0.000133095	NA
cell.division.....	NA	0.826946	0.174249	NA	NA	4.81979e-05	NA	NA	NA	NA	NA	0.192709	0.000133095	NA
hormone metabolism.ethylene.synthesis-degradation	NA	0.0624686	NA	NA	0.277681	0.000323434	NA	NA	0.133288	0.22977	NA	NA	0.847073	NA
hormone metabolism.abscisic acid.synthesis-degradation	0.21025	0.434198	0.51669	NA	0.270298	0.00743388	NA	NA	0.129403	NA	NA	NA	0.834072	0.366757
not assigned.no ontology.armadillo/beta-catenin repeat family protein	NA	0.434198	0.51669	NA	0.270298	0.00743388	NA	0.182454	NA	0.0261788	NA	NA	0.382095	NA
not assigned.no ontology.armadillo/beta-catenin repeat family protein....	NA	0.434198	0.51669	NA	0.270298	0.00743388	NA	0.182454	NA	0.0261788	NA	NA	0.382095	NA
tetrapyrrole synthesis.protochlorophyllide reductase.	NA	NA	NA	NA	NA	0.00833141	NA	NA	NA	NA	NA	NA	0.191459	NA
tetrapyrrole synthesis.protochlorophyllide reductase.....	NA	NA	NA	NA	NA	0.00833141	NA	NA	NA	NA	NA	NA	0.191459	NA
C1-metabolism.formate dehydrogenase.	NA	NA	NA	NA	NA	0.0124712	NA	NA	NA	NA	NA	NA	NA	NA
not assigned.no ontology.formerly annotated based on articles which have been retracted	NA	NA	NA	NA	NA	0.0124712	NA	0.0192986	NA	0.024168	NA	NA	NA	NA
C1-metabolism.formate dehydrogenase.....	NA	NA	NA	NA	NA	0.0124712	NA	NA	NA	NA	NA	NA	NA	NA
not assigned.no ontology.formerly annotated based on articles which have been retracted....	NA	NA	NA	NA	NA	0.0124712	NA	0.0192986	NA	0.024168	NA	NA	NA	NA
hormone metabolism.abscisic acid.synthesis-degradation.synthesis.9-cis-epoxycarotenoid dioxygenase..	NA	0.176038	NA	NA	NA	0.0165939	NA	NA	NA	NA	NA	NA	NA	NA
secondary metabolism.sulfur-containing.glucosinolates	0.0518862	0.287423	0.151365	NA	NA	0.0288595	NA	NA	NA	NA	NA	NA	NA	NA
secondary metabolism.sulfur-containing.misc	NA	NA	NA	NA	NA	0.0288595	NA	NA	NA	NA	NA	NA	NA	NA
secondary metabolism.sulfur-containing.misc.alliinase...	NA	NA	NA	NA	NA	0.0288595	NA	NA	NA	NA	NA	NA	NA	NA
protein.degradation.subtilases	0.39975	0.831502	0.0699728	NA	0.494099	0.0320648	0.320089	NA	NA	NA	NA	NA	0.230694	NA
protein.degradation.subtilases....	0.39975	0.831502	0.0699728	NA	0.494099	0.0320648	0.320089	NA	NA	NA	NA	NA	0.230694	NA
signalling.receptor kinases.lysine motif	NA	NA	NA	NA	NA	0.0369521	NA	NA	NA	NA	0.014223	NA	0.227939	NA
signalling.receptor kinases.lysine motif....	NA	NA	NA	NA	NA	0.0369521	NA	NA	NA	NA	0.014223	NA	0.227939	NA
RNA.regulation of transcription.HB,Homeobox transcription factor family	0.113461	0.879832	0.528424	NA	NA	0.0403446	NA	NA	1.90208e-09	0.462282	NA	NA	0.955255	0.305498
RNA.regulation of transcription.HB,Homeobox transcription factor family....	0.113461	0.879832	0.528424	NA	NA	0.0403446	NA	NA	1.90208e-09	0.462282	NA	NA	0.955255	0.305498
signalling.receptor kinases.DUF 26	NA	0.757639	0.85747	NA	0.0520962	0.047278	NA	NA	0.0531525	NA	NA	NA	0.930337	NA
signalling.receptor kinases.DUF 26....	NA	0.757639	0.85747	NA	0.0520962	0.047278	NA	NA	0.0531525	NA	NA	NA	0.930337	NA
lipid metabolism.FA synthesis and FA elongation.beta ketoacyl CoA synthase	NA	0.107623	NA	NA	0.114806	0.0489655	NA	0.00263926	NA	NA	NA	NA	0.720662	NA
lipid metabolism.FA synthesis and FA elongation.beta ketoacyl CoA synthase....	NA	0.107623	NA	NA	0.114806	0.0489655	NA	0.00263926	NA	NA	NA	NA	0.720662	NA
RNA.regulation of transcription.C2C2(Zn) CO-like, Constans-like zinc finger family	NA	0.243456	0.374385	NA	0.183943	0.0802786	0.000197261	NA	NA	0.150526	0.031337	NA	0.0444303	8.4836e-06
RNA.regulation of transcription.C2C2(Zn) CO-like, Constans-like zinc finger family....	NA	0.243456	0.374385	NA	0.183943	0.0802786	0.000197261	NA	NA	0.150526	0.031337	NA	0.0444303	8.4836e-06
transport.cyclic nucleotide or calcium regulated channels.	NA	0.173263	0.312845	NA	NA	NA	0.00372639	NA	NA	0.122346	NA	NA	NA	NA
transport.cyclic nucleotide or calcium regulated channels.....	NA	0.173263	0.312845	NA	NA	NA	0.00372639	NA	NA	0.122346	NA	NA	NA	NA
signalling.receptor kinases.leucine rich repeat II	NA	NA	0.312845	NA	NA	NA	0.00372639	NA	NA	NA	NA	NA	0.817416	NA
signalling.receptor kinases.leucine rich repeat II....	NA	NA	0.312845	NA	NA	NA	0.00372639	NA	NA	NA	NA	NA	0.817416	NA
minor CHO metabolism.others.	0.352196	0.936794	0.381935	NA	NA	NA	0.00433307	NA	NA	NA	0.0867883	NA	0.0103001	0.568472
minor CHO metabolism.others.....	0.352196	0.936794	0.381935	NA	NA	NA	0.00433307	NA	NA	NA	0.0867883	NA	0.0103001	0.568472
secondary metabolism.isoprenoids.non-mevalonate pathway.DXR...	NA	NA	NA	NA	NA	NA	0.00573619	NA	NA	NA	NA	NA	NA	NA
C1-metabolism.dihydroneopterin aldolase.	NA	NA	NA	NA	NA	NA	0.0114396	NA	NA	NA	NA	NA	0.191459	NA
C1-metabolism.dihydroneopterin aldolase.....	NA	NA	NA	NA	NA	NA	0.0114396	NA	NA	NA	NA	NA	0.191459	NA
Co-factor and vitamine metabolism.riboflavin.GTP cyclohydrolase II	NA	0.135169	NA	NA	NA	NA	0.0171105	NA	NA	NA	NA	NA	0.272972	NA
Co-factor and vitamine metabolism.riboflavin.GTP cyclohydrolase II....	NA	0.135169	NA	NA	NA	NA	0.0171105	NA	NA	NA	NA	NA	0.272972	NA
PS.calvin cycle.phosphoglycerate kinase	NA	NA	NA	NA	NA	NA	0.0171105	NA	NA	NA	NA	NA	NA	NA
PS.calvin cycle.phosphoglycerate kinase....	NA	NA	NA	NA	NA	NA	0.0171105	NA	NA	NA	NA	NA	NA	NA
hormone metabolism.gibberelin.synthesis-degradation	NA	0.11885	0.608712	NA	0.334128	NA	0.0221372	0.228923	NA	NA	0.061709	NA	0.583615	NA
cell wall.cell wall proteins.	NA	NA	NA	NA	NA	NA	0.0283554	NA	NA	NA	NA	NA	NA	NA
hormone metabolism.gibberelin.synthesis-degradation.ent-kaurene synthase...	NA	NA	NA	NA	NA	NA	0.0283554	NA	NA	NA	NA	NA	NA	NA
cell wall.cell wall proteins.....	NA	NA	NA	NA	NA	NA	0.0283554	NA	NA	NA	NA	NA	NA	NA
transport.unspecified cations.	NA	0.422847	0.109429	NA	0.398539	NA	0.0334976	NA	NA	NA	NA	NA	0.0256988	0.521519
transport.unspecified cations.....	NA	0.422847	0.109429	NA	0.398539	NA	0.0334976	NA	NA	NA	NA	NA	0.0256988	0.521519
TCA / org transformation.other organic acid transformatons.cyt MDH	NA	NA	NA	NA	NA	NA	0.0394722	NA	NA	NA	NA	NA	0.151691	0.0979957
TCA / org transformation.other organic acid transformatons.cyt MDH....	NA	NA	NA	NA	NA	NA	0.0394722	NA	NA	NA	NA	NA	0.151691	0.0979957
signalling.phosphinositides.inositol-1,3,4-trisphosphate 5/6-kinase	NA	NA	NA	NA	NA	NA	0.0449831	NA	NA	NA	NA	NA	0.572658	NA
signalling.phosphinositides.inositol-1,3,4-trisphosphate 5/6-kinase....	NA	NA	NA	NA	NA	NA	0.0449831	NA	NA	NA	NA	NA	0.572658	NA
lipid metabolism.lipid degradation.lipases	NA	0.314905	0.755337	NA	0.456736	NA	0.046642	NA	NA	0.085612	NA	NA	0.998307	0.00184924
hormone metabolism.jasmonate.synthesis-degradation.allene oxidase synthase...	NA	NA	NA	NA	NA	NA	NA	0.000412035	NA	NA	NA	NA	NA	NA
stress.biotic.signalling....	NA	NA	NA	NA	NA	NA	NA	0.000412035	NA	NA	NA	NA	0.412179	NA
metal handling.binding, chelation and storage.	0.273738	0.869221	0.254247	NA	NA	NA	NA	0.00255251	NA	NA	NA	NA	0.2453	0.461585
metal handling.binding, chelation and storage.....	0.273738	0.869221	0.254247	NA	NA	NA	NA	0.00255251	NA	NA	NA	NA	0.2453	0.461585
transport.ABC transporters and multidrug resistance systems.	0.317674	0.178224	0.682804	0.193465	0.785097	0.469003	0.214911	0.00310041	0.491432	NA	NA	NA	0.669197	0.0715378
transport.ABC transporters and multidrug resistance systems.....	0.317674	0.178224	0.682804	0.193465	0.785097	0.469003	0.214911	0.00310041	0.491432	NA	NA	NA	0.669197	0.0715378
secondary metabolism.phenylpropanoids.lignin biosynthesis.4CL...	0.114675	0.539138	0.312845	NA	NA	NA	NA	0.00471754	NA	NA	NA	NA	0.489745	0.210037
secondary metabolism.simple phenols.	NA	NA	0.348519	NA	NA	NA	NA	0.00494408	0.00172947	NA	NA	NA	0.996434	0.542236
secondary metabolism.simple phenols.....	NA	NA	0.348519	NA	NA	NA	NA	0.00494408	0.00172947	NA	NA	NA	0.996434	0.542236
amino acid metabolism.synthesis.aromatic aa	0.337211	0.472847	NA	NA	NA	NA	NA	0.0052102	NA	NA	NA	NA	0.465471	0.18689
stress.biotic.signalling	NA	NA	NA	NA	0.16718	NA	NA	0.00596389	NA	NA	NA	NA	0.270268	NA
protein.degradation.serine protease	0.208682	0.436468	0.261768	NA	0.104958	NA	NA	0.00616308	NA	NA	NA	NA	0.0081181	0.80846
protein.degradation.serine protease....	0.208682	0.436468	0.261768	NA	0.104958	NA	NA	0.00616308	NA	NA	NA	NA	0.0081181	0.80846
secondary metabolism.flavonoids.flavonols.flavonol synthase (FLS)...	NA	NA	NA	NA	NA	NA	NA	0.00647451	NA	NA	NA	NA	NA	NA
hormone metabolism.brassinosteroid.synthesis-degradation.sterols.other..	NA	NA	NA	NA	NA	NA	NA	0.00647451	NA	NA	NA	NA	NA	NA
cell wall.degradation.cellulases and beta -1,4-glucanases	NA	0.601459	NA	NA	0.175604	NA	NA	0.00663724	0.0814136	NA	NA	NA	0.5844	NA
cell wall.degradation.cellulases and beta -1,4-glucanases....	NA	0.601459	NA	NA	0.175604	NA	NA	0.00663724	0.0814136	NA	NA	NA	0.5844	NA
secondary metabolism.flavonoids.dihydroflavonols	0.089604	NA	0.454163	NA	NA	0.241445	NA	0.00908283	NA	0.416499	NA	0.139503	0.665449	0.251328
protein.degradation.ubiquitin.ubiquitin...	NA	0.0923788	0.4169	NA	0.208457	NA	NA	0.00965462	NA	0.171068	NA	NA	NA	0.287484
secondary metabolism.isoprenoids.mevalonate pathway	NA	0.701969	NA	NA	NA	NA	NA	0.0113515	NA	NA	0.0390193	NA	0.929874	NA
transport.Major Intrinsic Proteins.unspecified	NA	NA	NA	NA	NA	NA	NA	0.0129073	NA	NA	NA	NA	NA	NA
secondary metabolism.isoprenoids.mevalonate pathway.isopentenyl pyrophosphate:dimethyllallyl pyrophosphate isomerase...	NA	NA	NA	NA	NA	NA	NA	0.0129073	NA	NA	NA	NA	NA	NA
amino acid metabolism.synthesis.aromatic aa.tyrosine.prephenate dehydrogenase..	NA	NA	NA	NA	NA	NA	NA	0.0129073	NA	NA	NA	NA	NA	NA
transport.Major Intrinsic Proteins.unspecified....	NA	NA	NA	NA	NA	NA	NA	0.0129073	NA	NA	NA	NA	NA	NA
transport.misc.	0.292567	0.806136	0.418412	0.183042	0.764429	0.448545	0.196109	0.0138768	NA	0.686608	0.202638	NA	0.263239	0.616976
transport.misc.....	0.292567	0.806136	0.418412	0.183042	0.764429	0.448545	0.196109	0.0138768	NA	0.686608	0.202638	NA	0.263239	0.616976
protein.targeting.secretory pathway.unspecified...	NA	0.888669	0.8397	NA	NA	NA	NA	0.0142719	NA	NA	NA	NA	0.810728	0.683489
secondary metabolism.flavonoids.flavonols	NA	NA	NA	NA	0.255305	NA	0.153712	0.0151044	0.00740974	NA	NA	NA	0.570834	NA
cell wall.cellulose synthesis.cellulose synthase	0.216243	0.0624686	NA	NA	NA	NA	0.168204	0.0182203	NA	NA	NA	NA	0.96669	0.376026
cell wall.cellulose synthesis.cellulose synthase....	0.216243	0.0624686	NA	NA	NA	NA	0.168204	0.0182203	NA	NA	NA	NA	0.96669	0.376026
secondary metabolism.flavonoids.flavonols.flavonol-3-O-rhamnosyltransferase...	NA	NA	NA	NA	NA	NA	NA	0.0192986	NA	NA	NA	NA	NA	NA
hormone metabolism.jasmonate.synthesis-degradation	0.251262	0.266765	NA	NA	NA	NA	NA	0.0251795	NA	NA	NA	NA	0.751571	0.428865
lipid metabolism.exotics (steroids, squalene etc).methylsterol monooxygenase	NA	NA	0.0895193	NA	NA	NA	NA	0.0256487	NA	NA	NA	NA	0.346269	NA
lipid metabolism.exotics (steroids, squalene etc).methylsterol monooxygenase....	NA	NA	0.0895193	NA	NA	NA	NA	0.0256487	NA	NA	NA	NA	0.346269	NA
lipid metabolism.Phospholipid synthesis.choline kinase	NA	0.176038	NA	NA	NA	NA	NA	0.0256487	NA	NA	NA	NA	0.346269	NA
lipid metabolism.Phospholipid synthesis.choline kinase....	NA	0.176038	NA	NA	NA	NA	NA	0.0256487	NA	NA	NA	NA	0.346269	NA
secondary metabolism.isoprenoids.carotenoids....	NA	0.176038	NA	NA	NA	NA	NA	0.0256487	NA	NA	NA	0.0090565	0.346269	NA
transport..	NA	NA	NA	NA	NA	NA	NA	0.0319579	NA	NA	NA	NA	0.412179	NA
amino acid metabolism.synthesis.central amino acid metabolism.GABA.Glutamate decarboxylase..	NA	NA	NA	NA	NA	NA	NA	0.0319579	NA	NA	NA	NA	0.412179	NA
transport......	NA	NA	NA	NA	NA	NA	NA	0.0319579	NA	NA	NA	NA	0.412179	NA
C1-metabolism.glycine hydroxymethyltransferase.	NA	NA	NA	NA	NA	NA	NA	0.0382264	NA	NA	NA	NA	NA	0.0030796
C1-metabolism.glycine hydroxymethyltransferase.....	NA	NA	NA	NA	NA	NA	NA	0.0382264	NA	NA	NA	NA	NA	0.0030796
secondary metabolism.isoprenoids.mevalonate pathway.geranyl diphosphate synthase...	NA	0.287423	NA	NA	NA	NA	NA	0.0444544	NA	NA	NA	NA	NA	NA
amino acid metabolism.degradation.branched chain group.leucine...	0.0518862	NA	NA	NA	NA	NA	NA	0.0444544	NA	0.00134368	NA	NA	NA	0.00426977
nucleotide metabolism.phosphotransfer and pyrophosphatases.uridylate kinase	NA	NA	NA	NA	NA	NA	NA	0.0444544	NA	0.0554888	NA	NA	0.524737	NA
redox.misc.	NA	NA	NA	NA	NA	NA	NA	0.0444544	NA	NA	NA	NA	0.524737	NA
TCA / org transformation.other organic acid transformatons.malic	NA	NA	NA	NA	NA	NA	NA	0.0444544	NA	NA	NA	NA	0.524737	NA
amino acid metabolism.synthesis.aromatic aa.tryptophan.tryptophan synthase..	NA	NA	NA	NA	NA	NA	NA	0.0444544	NA	NA	NA	NA	NA	NA
nucleotide metabolism.phosphotransfer and pyrophosphatases.uridylate kinase....	NA	NA	NA	NA	NA	NA	NA	0.0444544	NA	0.0554888	NA	NA	0.524737	NA
redox.misc.....	NA	NA	NA	NA	NA	NA	NA	0.0444544	NA	NA	NA	NA	0.524737	NA
TCA / org transformation.other organic acid transformatons.malic....	NA	NA	NA	NA	NA	NA	NA	0.0444544	NA	NA	NA	NA	0.524737	NA
stress.abiotic.cold	0.17332	0.332176	NA	NA	NA	NA	NA	NA	4.47106e-06	NA	NA	NA	0.733177	NA
stress.abiotic.cold....	0.17332	0.332176	NA	NA	NA	NA	NA	NA	4.47106e-06	NA	NA	NA	0.733177	NA
cell wall.cell wall proteins.LRR	NA	NA	0.344336	NA	NA	NA	NA	0.110369	6.75346e-05	NA	NA	NA	0.554348	NA
cell wall.cell wall proteins.LRR....	NA	NA	0.344336	NA	NA	NA	NA	0.110369	6.75346e-05	NA	NA	NA	0.554348	NA
misc.peroxidases.	NA	0.920853	0.0557344	NA	0.186733	0.125868	NA	NA	0.000530464	0.69918	NA	NA	0.730547	0.635743
misc.peroxidases.....	NA	0.920853	0.0557344	NA	0.186733	0.125868	NA	NA	0.000530464	0.69918	NA	NA	0.730547	0.635743
secondary metabolism.isoprenoids.non-mevalonate pathway	NA	0.601459	NA	NA	NA	NA	0.103565	NA	0.00321322	NA	NA	NA	0.117541	NA
misc.GDSL-motif lipase.	0.0865015	0.89257	0.829375	0.177194	0.752101	NA	0.545997	NA	0.0033735	0.673513	NA	0.268157	0.942028	NA
misc.GDSL-motif lipase.....	0.0865015	0.89257	0.829375	0.177194	0.752101	NA	0.545997	NA	0.0033735	0.673513	NA	0.268157	0.942028	NA
redox.peroxiredoxin.BAS1	NA	NA	NA	NA	NA	NA	NA	NA	0.00445833	NA	NA	NA	NA	NA
protein.glycosylation.beta-1,2-xylosyltransferase(beta-1,2-XylT)	NA	NA	NA	NA	NA	NA	NA	NA	0.00445833	NA	NA	NA	NA	NA
Co-factor and vitamine metabolism.folate & vitamine K.vitamine K.2-phytyl-1,4-naphthoquinone methyltransferase...	NA	NA	NA	NA	NA	NA	NA	NA	0.00445833	NA	NA	NA	NA	NA
redox.peroxiredoxin.BAS1....	NA	NA	NA	NA	NA	NA	NA	NA	0.00445833	NA	NA	NA	NA	NA
protein.glycosylation.beta-1,2-xylosyltransferase(beta-1,2-XylT)....	NA	NA	NA	NA	NA	NA	NA	NA	0.00445833	NA	NA	NA	NA	NA
secondary metabolism.flavonoids.flavonols....	NA	NA	NA	NA	0.208457	NA	0.123969	NA	0.00469886	NA	NA	NA	0.413286	NA
misc.protease inhibitor/seed storage/lipid transfer protein (LTP) family protein.	NA	0.76608	0.505215	NA	NA	NA	NA	NA	0.00791593	NA	NA	NA	0.958795	NA
misc.protease inhibitor/seed storage/lipid transfer protein (LTP) family protein.....	NA	0.76608	0.505215	NA	NA	NA	NA	NA	0.00791593	NA	NA	NA	0.958795	NA
lipid metabolism.exotics (steroids, squalene etc).sphingolipids.serine C-palmitoyltransferase...	NA	NA	NA	NA	NA	NA	NA	NA	0.0088969	NA	NA	NA	NA	NA
hormone metabolism.brassinosteroid.synthesis-degradation.BRs.other..	NA	0.135169	NA	NA	NA	NA	NA	NA	0.0133158	NA	NA	NA	0.272972	NA
secondary metabolism.isoprenoids.non-mevalonate pathway.DXS...	NA	0.135169	NA	NA	NA	NA	NA	NA	0.0133158	NA	NA	NA	NA	NA
protein.postranslational modification.kinase.receptor like cytoplasmatic kinase II...	NA	0.135169	NA	NA	NA	NA	NA	NA	0.0133158	NA	NA	NA	NA	NA
tetrapyrrole synthesis.magnesium chelatase.	NA	NA	NA	NA	NA	NA	NA	NA	0.0133158	NA	NA	NA	NA	NA
polyamine metabolism.degradation.polyamin oxidase	NA	NA	NA	NA	NA	NA	NA	NA	0.0133158	NA	NA	NA	0.272972	NA
secondary metabolism.isoprenoids.non-mevalonate pathway.geranylgeranyl pyrophosphate synthase...	NA	NA	NA	NA	NA	NA	NA	NA	0.0133158	NA	NA	NA	0.0284324	NA
tetrapyrrole synthesis.magnesium chelatase.....	NA	NA	NA	NA	NA	NA	NA	NA	0.0133158	NA	NA	NA	NA	NA
polyamine metabolism.degradation.polyamin oxidase....	NA	NA	NA	NA	NA	NA	NA	NA	0.0133158	NA	NA	NA	0.272972	NA
signalling.phosphorelay.	NA	NA	NA	NA	NA	NA	NA	NA	0.0177152	NA	0.00634604	NA	NA	NA
PS.lightreaction.state transition	NA	NA	NA	NA	NA	NA	NA	NA	0.0177152	0.0320939	NA	NA	NA	NA
signalling.phosphorelay.....	NA	NA	NA	NA	NA	NA	NA	NA	0.0177152	NA	0.00634604	NA	NA	NA
PS.lightreaction.state transition....	NA	NA	NA	NA	NA	NA	NA	NA	0.0177152	0.0320939	NA	NA	NA	NA
fermentation.PDC.	NA	NA	NA	NA	NA	NA	NA	NA	0.022095	NA	NA	NA	NA	NA
fermentation.PDC.....	NA	NA	NA	NA	NA	NA	NA	NA	0.022095	NA	NA	NA	NA	NA
Co-factor and vitamine metabolism.folate & vitamine K.vitamine K	NA	NA	NA	NA	NA	NA	NA	NA	0.0264554	NA	NA	NA	0.471445	NA
secondary metabolism.phenylpropanoids.lignin biosynthesis.CCoAOMT...	NA	NA	NA	NA	NA	NA	NA	NA	0.0264554	NA	NA	NA	NA	NA
metal handling.regulation.	NA	0.287423	NA	NA	NA	NA	NA	NA	0.0307966	NA	NA	NA	0.524737	NA
metal handling.regulation.....	NA	0.287423	NA	NA	NA	NA	NA	NA	0.0307966	NA	NA	NA	0.524737	NA
secondary metabolism.phenylpropanoids.lignin biosynthesis.PAL...	NA	0.064405	NA	NA	NA	NA	NA	0.0567904	0.0394212	NA	NA	NA	NA	NA
cell wall.cellulose synthesis.COBRA	NA	0.078046	NA	NA	NA	NA	NA	NA	0.0437048	NA	NA	NA	NA	NA
cell wall.cellulose synthesis.COBRA....	NA	0.078046	NA	NA	NA	NA	NA	NA	0.0437048	NA	NA	NA	NA	NA
secondary metabolism.phenylpropanoids.lignin biosynthesis.COMT...	NA	NA	NA	NA	NA	NA	NA	NA	0.0437048	NA	NA	NA	0.0715643	NA
minor CHO metabolism.galactose.alpha-galactosidases	NA	NA	NA	NA	NA	NA	NA	NA	NA	0.000964945	NA	NA	0.471445	NA
minor CHO metabolism.galactose.alpha-galactosidases....	NA	NA	NA	NA	NA	NA	NA	NA	NA	0.000964945	NA	NA	0.471445	NA
lipid metabolism.lipid degradation.lipases....	NA	NA	0.245259	NA	0.114806	NA	0.0667137	NA	NA	0.00411118	NA	NA	NA	0.0127855
lipid metabolism.Phospholipid synthesis.choline monooxygenase	NA	NA	NA	NA	NA	NA	NA	NA	NA	0.00812154	NA	NA	NA	NA
gluconeogenesis / glyoxylate cycle.malate synthase.	NA	NA	NA	NA	NA	NA	NA	NA	NA	0.00812154	NA	NA	NA	NA
minor CHO metabolism.raffinose family.stachyose synthases	NA	NA	NA	NA	NA	NA	NA	NA	NA	0.00812154	NA	NA	NA	NA
protein.degradation.ubiquitin.E3.BTB/POZ Cullin3..	NA	NA	NA	NA	NA	NA	NA	NA	NA	0.00812154	NA	NA	NA	NA
lipid metabolism.lipid degradation.beta-oxidation.hydroxybutyryl CoA DH...	NA	NA	NA	NA	NA	NA	NA	NA	NA	0.00812154	NA	NA	NA	NA
stress.biotic.PR-proteins.NPR.NPR1..	NA	NA	NA	NA	NA	NA	NA	NA	NA	0.00812154	NA	NA	NA	NA
lipid metabolism.Phospholipid synthesis.choline monooxygenase....	NA	NA	NA	NA	NA	NA	NA	NA	NA	0.00812154	NA	NA	NA	NA
gluconeogenesis / glyoxylate cycle.malate synthase.....	NA	NA	NA	NA	NA	NA	NA	NA	NA	0.00812154	NA	NA	NA	NA
minor CHO metabolism.raffinose family.stachyose synthases....	NA	NA	NA	NA	NA	NA	NA	NA	NA	0.00812154	NA	NA	NA	NA
protein.degradation.ubiquitin....	NA	0.485041	NA	NA	NA	NA	NA	NA	NA	0.0101881	NA	NA	0.662242	NA
transport.Major Intrinsic Proteins.SIP	NA	NA	NA	NA	NA	NA	NA	NA	NA	0.024168	NA	NA	0.272972	NA
minor CHO metabolism.raffinose family.galactinol synthases.known...	NA	NA	NA	NA	NA	NA	NA	NA	NA	0.024168	NA	NA	NA	0.0432361
transport.Major Intrinsic Proteins.SIP....	NA	NA	NA	NA	NA	NA	NA	NA	NA	0.024168	NA	NA	0.272972	NA
DNA.repair.	NA	0.764761	0.308622	NA	0.574512	0.296576	0.383563	NA	NA	0.0311965	NA	0.174091	0.0039129	NA
DNA.repair.....	NA	0.764761	0.308622	NA	0.574512	0.296576	0.383563	NA	NA	0.0311965	NA	0.174091	0.0039129	NA
PS.lightreaction.other electron carrier (ox/red).ferredoxin oxireductase...	NA	NA	NA	NA	NA	NA	NA	NA	NA	0.0320939	NA	NA	NA	NA
protein.degradation.	NA	0.85391	0.872416	NA	0.458992	0.473446	0.0583155	NA	NA	0.0365704	0.0247788	NA	5.08827e-05	0.895543
protein.degradation.....	NA	0.85391	0.872416	NA	0.458992	0.473446	0.0583155	NA	NA	0.0365704	0.0247788	NA	5.08827e-05	0.895543
minor CHO metabolism.raffinose family.galactinol synthases	NA	0.214976	NA	NA	NA	NA	NA	NA	NA	0.0399557	NA	NA	NA	0.0710185
hormone metabolism.brassinosteroid.signal transduction.BZR...	NA	NA	NA	NA	NA	NA	NA	NA	NA	0.0399557	NA	NA	NA	NA
cell wall.degradation.mannan-xylose-arabinose-fucose	0.262585	0.85591	0.608712	NA	0.334128	NA	0.205654	NA	NA	0.0418778	0.061709	0.0870044	0.985777	NA
cell wall.degradation.mannan-xylose-arabinose-fucose....	0.262585	0.85591	0.608712	NA	0.334128	NA	0.205654	NA	NA	0.0418778	0.061709	0.0870044	0.985777	NA
protein.degradation.ubiquitin.E2…	0.273738	0.596469	0.0731577	0.0579631	NA	NA	NA	NA	NA	0.0457437	NA	NA	0.809595	NA
amino acid metabolism.degradation.glutamate family.arginine...	NA	NA	NA	NA	NA	NA	NA	NA	NA	0.0477538	NA	NA	0.115848	NA
protein.postranslational modification.kinase.receptor like cytoplasmatic kinase X...	NA	NA	NA	NA	NA	NA	NA	NA	NA	0.0477538	NA	NA	NA	NA
protein.postranslational modification.kinase.receptor like cytoplasmatic kinase IV...	NA	0.252076	NA	NA	NA	NA	NA	NA	NA	NA	3.71041e-05	NA	0.471445	NA
amino acid metabolism.degradation.aspartate family.lysine...	NA	NA	NA	NA	NA	NA	NA	NA	NA	NA	0.00159023	NA	NA	NA
ell wall.precursor synthesis.sugar kinases	NA	NA	NA	NA	NA	NA	NA	NA	NA	NA	0.00317798	NA	NA	NA
minor CHO metabolism.sugar alcohols.	NA	NA	NA	NA	NA	NA	NA	NA	NA	NA	0.00317798	NA	0.191459	NA
misc.gluco-, galacto- and mannosidases.alpha-mannosidase	NA	NA	NA	NA	NA	NA	NA	NA	NA	NA	0.00317798	NA	NA	NA
ell wall.precursor synthesis.sugar kinases.arabinose-1-kinase...	NA	NA	NA	NA	NA	NA	NA	NA	NA	NA	0.00317798	NA	NA	NA
major CHO metabolism.degradation.sucrose.invertases.vacuolar..	NA	NA	NA	NA	NA	NA	NA	NA	NA	NA	0.00317798	NA	0.191459	NA
amino acid metabolism.degradation.branched chain group.valine...	NA	NA	NA	NA	NA	NA	NA	NA	NA	NA	0.00317798	NA	NA	NA
minor CHO metabolism.sugar alcohols.....	NA	NA	NA	NA	NA	NA	NA	NA	NA	NA	0.00317798	NA	0.191459	NA
misc.gluco-, galacto- and mannosidases.alpha-mannosidase....	NA	NA	NA	NA	NA	NA	NA	NA	NA	NA	0.00317798	NA	NA	NA
secondary metabolism.isoprenoids.mevalonate pathway.acetyl-CoA C-acyltransferase...	NA	NA	NA	NA	NA	NA	NA	NA	NA	NA	0.00476325	NA	NA	NA
hormone metabolism.gibberelin.synthesis-degradation.ent-kaurene oxidase...	NA	NA	NA	NA	NA	NA	NA	NA	NA	NA	0.00476325	NA	0.272972	NA
lipid metabolism.Phospholipid synthesis.phosphatidate cytidylyltransferase	NA	NA	NA	NA	NA	NA	NA	NA	NA	NA	0.00950421	NA	0.115848	NA
lipid metabolism.Phospholipid synthesis.phosphatidate cytidylyltransferase....	NA	NA	NA	NA	NA	NA	NA	NA	NA	NA	0.00950421	NA	0.115848	NA
amino acid metabolism.degradation.aromatic aa.tyrosine...	NA	0.353188	NA	NA	NA	NA	NA	NA	NA	NA	0.014223	NA	0.615748	NA
amino acid metabolism.synthesis.aspartate family.methionine.homocysteine S-methyltransferase..	NA	NA	NA	NA	NA	NA	NA	NA	NA	NA	0.014223	NA	0.227939	NA
amino acid metabolism.degradation.aspartate family	NA	0.412887	NA	NA	0.105763	NA	NA	NA	NA	NA	0.0173566	NA	NA	0.149627
fermentation.aldehyde dehydrogenase.	0.080322	NA	0.227349	NA	NA	NA	NA	NA	NA	NA	0.0173566	NA	0.0912638	NA
fermentation.aldehyde dehydrogenase.....	0.080322	NA	0.227349	NA	NA	NA	NA	NA	NA	NA	0.0173566	NA	0.0912638	NA
transport.Major Intrinsic Proteins.PIP	0.0872972	0.440638	NA	NA	0.114806	NA	NA	NA	NA	0.0932348	0.0189197	NA	0.720662	NA
transport.Major Intrinsic Proteins.PIP....	0.0872972	0.440638	NA	NA	0.114806	NA	NA	NA	NA	0.0932348	0.0189197	NA	0.720662	NA
misc.dynamin.	NA	NA	NA	NA	NA	NA	NA	NA	NA	NA	0.0189197	NA	0.720662	NA
misc.dynamin.....	NA	NA	NA	NA	NA	NA	NA	NA	NA	NA	0.0189197	NA	0.720662	NA
signalling.receptor kinases.leucine rich repeat VI	NA	NA	NA	NA	NA	0.0529369	0.0720691	0.0809886	NA	NA	0.0204804	NA	NA	NA
signalling.receptor kinases.leucine rich repeat VI....	NA	NA	NA	NA	NA	0.0529369	0.0720691	0.0809886	NA	NA	0.0204804	NA	NA	NA
amino acid metabolism.degradation.aromatic aa	NA	0.467078	NA	NA	NA	NA	NA	NA	NA	NA	0.0204804	NA	0.748831	NA
signalling.receptor kinases.leucine rich repeat I	NA	NA	NA	NA	NA	NA	NA	NA	NA	NA	0.0204804	NA	0.748831	0.174325
signalling.receptor kinases.leucine rich repeat I....	NA	NA	NA	NA	NA	NA	NA	NA	NA	NA	0.0204804	NA	0.748831	0.174325
transport.phosphate.	0.179592	0.716062	NA	NA	NA	NA	NA	NA	NA	NA	NA	0.00159876	0.753014	0.31831
transport.phosphate.....	0.179592	0.716062	NA	NA	NA	NA	NA	NA	NA	NA	NA	0.00159876	0.753014	0.31831
glycolysis.cytosolic branch.non-phosphorylating glyceraldehyde 3-phosphate dehydrogenase (NPGAP-DH)	NA	NA	NA	NA	NA	NA	NA	NA	NA	NA	NA	0.00227176	NA	NA
PS.photorespiration.glycine cleavage.P subunit...	NA	NA	NA	NA	NA	NA	NA	NA	NA	NA	NA	0.00227176	NA	NA
glycolysis.cytosolic branch.non-phosphorylating glyceraldehyde 3-phosphate dehydrogenase (NPGAP-DH)....	NA	NA	NA	NA	NA	NA	NA	NA	NA	NA	NA	0.00227176	NA	NA
hormone metabolism.cytokinin.synthesis-degradation	NA	0.512469	0.570198	NA	NA	NA	0.187144	0.208604	NA	0.254512	NA	0.00305388	0.978233	NA
hormone metabolism.cytokinin.synthesis-degradation....	NA	0.512469	0.570198	NA	NA	NA	0.187144	0.208604	NA	0.254512	NA	0.00305388	0.978233	NA
secondary metabolism.isoprenoids.carotenoids.carotenoid cleavage dioxygenase...	NA	NA	NA	NA	NA	NA	NA	NA	NA	NA	NA	0.0068	NA	0.0432361
RNA.processing.3 end processing.CFIm25...	NA	NA	NA	NA	NA	NA	NA	NA	NA	NA	NA	0.0068	NA	NA
hormone metabolism.brassinosteroid.induced-regulated-responsive-activated	NA	0.176038	NA	NA	NA	NA	NA	NA	NA	NA	NA	0.0090565	0.346269	NA
hormone metabolism.brassinosteroid.induced-regulated-responsive-activated....	NA	0.176038	NA	NA	NA	NA	NA	NA	NA	NA	NA	0.0090565	0.346269	NA
cell wall.precursor synthesis.RHM	NA	0.214976	NA	NA	NA	NA	NA	NA	NA	NA	NA	0.0113079	0.0826307	NA
cell wall.precursor synthesis.RHM....	NA	0.214976	NA	NA	NA	NA	NA	NA	NA	NA	NA	0.0113079	0.0826307	NA
misc.short chain dehydrogenase/reductase (SDR).	0.106141	0.676608	0.819718	NA	NA	0.263377	0.343202	NA	NA	NA	NA	0.0120669	0.612727	0.65924
misc.short chain dehydrogenase/reductase (SDR).....	0.106141	0.676608	0.819718	NA	NA	0.263377	0.343202	NA	NA	NA	NA	0.0120669	0.612727	0.65924
hormone metabolism.brassinosteroid.synthesis-degradation.BRs.DET2..	NA	NA	NA	NA	0.0591476	NA	NA	NA	NA	NA	NA	0.0135543	0.115848	NA
PS.photorespiration.glycine cleavage	NA	NA	0.131231	NA	NA	NA	NA	NA	NA	NA	NA	0.0135543	NA	NA
tetrapyrrole synthesis.unspecified.	NA	0.252076	NA	NA	NA	NA	NA	NA	NA	NA	NA	0.0135543	0.471445	NA
tetrapyrrole synthesis.unspecified.....	NA	0.252076	NA	NA	NA	NA	NA	NA	NA	NA	NA	0.0135543	0.471445	NA
misc. other Ferredoxins and Rieske domain.	NA	NA	NA	NA	NA	NA	NA	NA	NA	NA	NA	0.0157957	NA	NA
PS.lightreaction.photosystem I.LHC-I...	NA	NA	NA	NA	NA	NA	NA	NA	NA	NA	NA	0.0157957	0.524737	NA
misc. other Ferredoxins and Rieske domain.....	NA	NA	NA	NA	NA	NA	NA	NA	NA	NA	NA	0.0157957	NA	NA
RNA.regulation of transcription.CCAAT box binding factor family, HAP2	NA	0.321101	0.171034	NA	NA	NA	NA	NA	NA	NA	NA	0.018032	NA	NA
RNA.regulation of transcription.CCAAT box binding factor family, HAP2....	NA	0.321101	0.171034	NA	NA	NA	NA	NA	NA	NA	NA	0.018032	NA	NA
amino acid metabolism.misc.	NA	0.078046	0.209015	NA	NA	NA	0.0559106	NA	NA	NA	NA	0.0224896	0.654494	0.137002
amino acid metabolism.misc.....	NA	0.078046	0.209015	NA	NA	NA	0.0559106	NA	NA	NA	NA	0.0224896	0.654494	0.137002
nucleotide metabolism.phosphotransfer and pyrophosphatases.misc	NA	NA	NA	NA	NA	NA	NA	NA	NA	NA	NA	0.0247109	0.689334	NA
nucleotide metabolism.phosphotransfer and pyrophosphatases.misc....	NA	NA	NA	NA	NA	NA	NA	NA	NA	NA	NA	0.0247109	0.689334	NA
hormone metabolism.auxin.synthesis-degradation	NA	0.139592	NA	NA	NA	NA	0.0773938	NA	NA	NA	NA	0.0313449	NA	NA
hormone metabolism.auxin.synthesis-degradation....	NA	0.139592	NA	NA	NA	NA	0.0773938	NA	NA	NA	NA	0.0313449	NA	NA
TCA / org transformation.carbonic anhydrases.	NA	0.139592	NA	NA	NA	NA	NA	NA	NA	NA	NA	0.0313449	0.419548	0.186405
TCA / org transformation.carbonic anhydrases.....	NA	0.139592	NA	NA	NA	NA	NA	NA	NA	NA	NA	0.0313449	0.419548	0.186405
signalling.receptor kinases.proline extensin like	NA	0.225701	NA	NA	NA	NA	NA	NA	NA	NA	NA	0.0423028	NA	NA
signalling.receptor kinases.proline extensin like....	NA	0.225701	NA	NA	NA	NA	NA	NA	NA	NA	NA	0.0423028	NA	NA
PS.lightreaction.photosystem I	NA	NA	NA	NA	NA	NA	NA	NA	NA	NA	NA	0.0423028	0.867277	0.244208
protein.synthesis.ribosomal protein	0.92688	1	0.997088	NA	NA	NA	NA	NA	NA	NA	NA	NA	8.35138e-94	0.961251
not assigned.no ontology.pentatricopeptide (PPR) repeat-containing protein	0.866351	0.985538	0.186451	NA	0.991041	NA	0.0506665	NA	NA	0.977273	NA	NA	6.4912e-43	0.806009
not assigned.no ontology.pentatricopeptide (PPR) repeat-containing protein....	0.866351	0.985538	0.186451	NA	0.991041	NA	0.0506665	NA	NA	0.977273	NA	NA	6.4912e-43	0.806009
protein.synthesis.ribosome biogenesis	NA	0.977174	0.8397	NA	NA	NA	NA	NA	NA	NA	NA	NA	4.57122e-32	0.683489
protein.folding.	NA	NA	NA	NA	NA	NA	NA	NA	NA	0.416499	NA	NA	8.23828e-12	NA
protein.folding.....	NA	NA	NA	NA	NA	NA	NA	NA	NA	0.416499	NA	NA	8.23828e-12	NA
RNA.processing.	NA	0.966081	0.458546	NA	NA	NA	0.46326	NA	NA	0.2189	NA	0.21808	4.28043e-11	0.796796
RNA.processing.....	NA	0.966081	0.458546	NA	NA	NA	0.46326	NA	NA	0.2189	NA	0.21808	4.28043e-11	0.796796
protein.targeting.nucleus	NA	NA	0.608712	NA	NA	NA	NA	NA	NA	0.278461	0.061709	NA	2.0816e-10	NA
protein.targeting.nucleus....	NA	NA	0.608712	NA	NA	NA	NA	NA	NA	0.278461	0.061709	NA	2.0816e-10	NA
protein.targeting.mitochondria	NA	0.833364	0.580168	NA	NA	NA	NA	NA	NA	NA	NA	NA	3.2639e-10	NA
protein.targeting.mitochondria....	NA	0.833364	0.580168	NA	NA	NA	NA	NA	NA	NA	NA	NA	3.2639e-10	NA
protein.synthesis.ribosome biogenesis.Pre-rRNA processing and modifications.snoRNPs..	NA	NA	NA	NA	NA	NA	NA	NA	NA	NA	NA	NA	1.06547e-09	NA
nucleotide metabolism.synthesis.purine	NA	0.620301	NA	NA	NA	NA	NA	NA	NA	NA	NA	NA	4.25653e-09	NA
protein.synthesis.elongation	NA	NA	NA	NA	NA	NA	NA	NA	NA	0.278461	NA	NA	1.41007e-08	NA
protein.synthesis.elongation....	NA	NA	NA	NA	NA	NA	NA	NA	NA	0.278461	NA	NA	1.41007e-08	NA
amino acid metabolism.synthesis.glutamate family	NA	NA	NA	NA	NA	NA	NA	NA	NA	NA	NA	NA	4.84766e-08	NA
protein.synthesis.ribosome biogenesis.Pre-rRNA processing and modifications.methylotransferases..	NA	0.49227	NA	NA	NA	NA	NA	NA	NA	NA	NA	NA	7.31421e-08	NA
protein.synthesis.initiation....	NA	0.837633	0.469556	NA	0.499223	NA	NA	NA	NA	0.425956	NA	0.143416	9.80937e-08	NA
protein.synthesis.ribosome biogenesis.BRIX...	NA	NA	NA	NA	NA	NA	NA	NA	NA	NA	NA	NA	1.05243e-07	NA
protein.synthesis.initiation	NA	0.843562	0.477155	NA	0.504295	NA	NA	NA	NA	0.430627	NA	0.145366	1.33133e-07	NA
not assigned.no ontology.tetratricopeptide repeat (TPR)	NA	0.671652	NA	NA	NA	NA	NA	0.138814	NA	NA	NA	NA	5.0362e-07	NA
not assigned.no ontology.tetratricopeptide repeat (TPR)....	NA	0.671652	NA	NA	NA	NA	NA	0.138814	NA	NA	NA	NA	5.0362e-07	NA
protein.synthesis.ribosome biogenesis.Pre-rRNA processing and modifications.WD-repeat proteins..	NA	NA	NA	NA	NA	NA	NA	NA	NA	NA	NA	NA	7.67809e-07	NA
amino acid metabolism.synthesis.aspartate family	0.0553052	NA	NA	NA	NA	NA	NA	NA	NA	NA	0.0765423	NA	8.33896e-07	NA
protein.synthesis.ribosome biogenesis.Pre-rRNA processing and modifications.DExD-box helicases..	NA	NA	NA	NA	NA	NA	NA	NA	NA	NA	NA	NA	1.32861e-06	NA
RNA.processing.RNA helicase	NA	NA	0.527899	NA	NA	NA	NA	NA	NA	NA	NA	NA	5.93799e-06	NA
RNA.processing.RNA helicase....	NA	NA	0.527899	NA	NA	NA	NA	NA	NA	NA	NA	NA	5.93799e-06	NA
protein.synthesis.ribosomal protein.eukaryotic.40S subunit.S15A.	NA	NA	NA	NA	NA	NA	NA	NA	NA	NA	NA	NA	6.68753e-06	NA
RNA.processing.ribonucleases	0.32703	0.230341	0.119402	NA	NA	NA	NA	NA	NA	NA	NA	NA	7.6045e-06	NA
RNA.processing.ribonucleases....	0.32703	0.230341	0.119402	NA	NA	NA	NA	NA	NA	NA	NA	NA	7.6045e-06	NA
DNA.synthesis/chromatin structure.	0.514841	0.749945	0.0833033	NA	0.901132	0.244856	0.730203	0.433011	NA	0.280759	NA	0.404254	7.67352e-06	0.424757
DNA.synthesis/chromatin structure.....	0.514841	0.749945	0.0833033	NA	0.901132	0.244856	0.730203	0.433011	NA	0.280759	NA	0.404254	7.67352e-06	0.424757
protein.synthesis.ribosomal protein.eukaryotic.60S subunit.L7A.	NA	NA	NA	NA	NA	NA	NA	NA	NA	NA	NA	NA	1.03849e-05	NA
protein.synthesis.ribosomal protein.eukaryotic.60S subunit.L17.	NA	NA	NA	NA	NA	NA	NA	NA	NA	NA	NA	NA	1.03849e-05	NA
transport.amino acids.	NA	0.339483	0.769712	NA	0.705174	0.395179	0.151263	0.182543	NA	0.624774	0.174118	NA	0.000135298	0.0998086
transport.amino acids.....	NA	0.339483	0.769712	NA	0.705174	0.395179	0.151263	0.182543	NA	0.624774	0.174118	NA	0.000135298	0.0998086
protein.synthesis.release	0.0732937	NA	NA	NA	NA	NA	NA	NA	NA	NA	NA	NA	0.00015322	NA
protein.synthesis.release....	0.0732937	NA	NA	NA	NA	NA	NA	NA	NA	NA	NA	NA	0.00015322	NA
protein.aa activation.pseudouridylate synthase	NA	0.49227	NA	NA	NA	NA	0.0773938	NA	NA	NA	NA	NA	0.000190062	NA
protein.aa activation.pseudouridylate synthase....	NA	0.49227	NA	NA	NA	NA	0.0773938	NA	NA	NA	NA	NA	0.000190062	NA
amino acid metabolism.synthesis.serine-glycine-cysteine group	NA	0.384101	0.481443	NA	NA	NA	NA	NA	NA	NA	NA	NA	0.00025384	NA
protein.targeting.chloroplast	NA	0.555879	0.599419	NA	NA	NA	NA	NA	NA	NA	NA	NA	0.000312978	0.111125
protein.targeting.chloroplast....	NA	0.555879	0.599419	NA	NA	NA	NA	NA	NA	NA	NA	NA	0.000312978	0.111125
PS.lightreaction.photosystem II	0.233952	0.816406	NA	NA	NA	NA	NA	0.203442	0.144839	NA	NA	NA	0.000451204	NA
RNA.regulation of transcription.Psudo ARR transcription factor family	NA	0.214976	NA	NA	NA	NA	NA	NA	NA	NA	NA	NA	0.00047406	NA
RNA.regulation of transcription.Psudo ARR transcription factor family....	NA	0.214976	NA	NA	NA	NA	NA	NA	NA	NA	NA	NA	0.00047406	NA
protein.synthesis.ribosomal protein.eukaryotic.60S subunit.L38.	NA	NA	NA	NA	NA	NA	NA	NA	NA	NA	NA	NA	0.00047406	NA
major CHO metabolism.degradation.starch	NA	0.0884799	0.570198	NA	NA	NA	0.187144	NA	NA	NA	NA	NA	0.000591017	NA
RNA.regulation of transcription.unclassified	0.908632	0.312504	0.0624803	NA	0.0994093	NA	0.537538	NA	NA	0.250591	NA	NA	0.000742124	0.673666
RNA.regulation of transcription.unclassified....	0.908632	0.312504	0.0624803	NA	0.0994093	NA	0.537538	NA	NA	0.250591	NA	NA	0.000742124	0.673666
protein.synthesis.ribosomal protein.eukaryotic.40S subunit.S12.	NA	NA	NA	NA	NA	NA	NA	NA	NA	NA	NA	NA	0.0010237	NA
protein.synthesis.ribosomal protein.eukaryotic.40S subunit.S13.	NA	NA	NA	NA	NA	NA	NA	NA	NA	NA	NA	NA	0.0010237	NA
protein.synthesis.ribosomal protein.eukaryotic.40S subunit.SA.	NA	NA	NA	NA	NA	NA	NA	NA	NA	NA	NA	NA	0.0010237	NA
protein.synthesis.ribosomal protein.eukaryotic.60S subunit.L18A.	NA	NA	NA	NA	NA	NA	NA	NA	NA	NA	NA	NA	0.0010237	NA
amino acid metabolism.synthesis.aspartate family.lysine.dihydrodipicolinate reductase..	NA	NA	NA	NA	NA	NA	NA	NA	NA	NA	NA	NA	0.0010237	NA
amino acid metabolism.synthesis.aspartate family.lysine.LL-diaminopimelic acid aminotransferase..	NA	NA	NA	NA	NA	NA	NA	NA	NA	NA	NA	NA	0.0010237	NA
amino acid metabolism.synthesis.serine-glycine-cysteine group.serine.phosphoglycerate dehydrogenase..	NA	NA	NA	NA	NA	NA	NA	NA	NA	NA	NA	NA	0.0010237	NA
PS.lightreaction.cyclic electron flow-chlororespiration	NA	NA	NA	NA	NA	NA	NA	NA	NA	NA	NA	NA	0.00130802	NA
PS.lightreaction.cyclic electron flow-chlororespiration....	NA	NA	NA	NA	NA	NA	NA	NA	NA	NA	NA	NA	0.00130802	NA
redox.thioredoxin.	NA	0.371321	NA	NA	0.373556	NA	NA	0.258431	NA	NA	NA	NA	0.00159941	0.145464
redox.thioredoxin.....	NA	0.371321	NA	NA	0.373556	NA	NA	0.258431	NA	NA	NA	NA	0.00159941	0.145464
signalling.light.COP9 signalosome	NA	NA	0.209015	NA	NA	NA	NA	NA	NA	NA	NA	NA	0.00169264	NA
signalling.light.COP9 signalosome....	NA	NA	0.209015	NA	NA	NA	NA	NA	NA	NA	NA	NA	0.00169264	NA
PS.lightreaction.photosystem II.LHC-II...	NA	NA	NA	NA	NA	NA	NA	NA	NA	NA	NA	NA	0.00169264	NA
signalling.receptor kinases.leucine rich repeat VIII.VIII-1...	NA	NA	NA	NA	NA	NA	NA	NA	NA	NA	NA	NA	0.00169264	NA
protein.degradation.metalloprotease	NA	0.178999	0.51669	NA	NA	NA	NA	NA	NA	NA	NA	NA	0.00273092	0.366757
protein.degradation.metalloprotease....	NA	0.178999	0.51669	NA	NA	NA	NA	NA	NA	NA	NA	NA	0.00273092	0.366757
misc.O-methyl transferases.	NA	0.539138	0.312845	NA	NA	NA	NA	NA	NA	NA	NA	NA	0.00342593	NA
misc.O-methyl transferases.....	NA	0.539138	0.312845	NA	NA	NA	NA	NA	NA	NA	NA	NA	0.00342593	NA
protein.aa activation.methionine-tRNA ligase	NA	NA	NA	NA	NA	NA	NA	NA	NA	NA	NA	NA	0.00378543	NA
nucleotide metabolism.salvage.	NA	NA	NA	NA	NA	NA	NA	NA	NA	NA	NA	NA	0.00378543	NA
protein.synthesis.ribosomal protein.eukaryotic.40S subunit.S14.	NA	NA	NA	NA	NA	NA	NA	NA	NA	NA	NA	NA	0.00378543	NA
protein.synthesis.ribosomal protein.eukaryotic.60S subunit.L7.	NA	NA	NA	NA	NA	NA	NA	NA	NA	NA	NA	NA	0.00378543	NA
protein.synthesis.ribosomal protein.eukaryotic.60S subunit.unknown.	NA	NA	NA	NA	NA	NA	NA	NA	NA	NA	NA	NA	0.00378543	NA
protein.synthesis.ribosomal protein.eukaryotic.60S subunit.L24.	NA	NA	NA	NA	NA	NA	NA	NA	NA	NA	NA	NA	0.00378543	NA
protein.synthesis.ribosomal protein.eukaryotic.60S subunit.L19.	NA	NA	NA	NA	NA	NA	NA	NA	NA	NA	NA	NA	0.00378543	NA
protein.synthesis.ribosomal protein.eukaryotic.60S subunit.L32.	NA	NA	NA	NA	NA	NA	NA	NA	NA	NA	NA	NA	0.00378543	NA
major CHO metabolism.synthesis.starch.starch branching...	NA	NA	NA	NA	NA	NA	NA	NA	NA	NA	NA	NA	0.00378543	NA
protein.aa activation.methionine-tRNA ligase....	NA	NA	NA	NA	NA	NA	NA	NA	NA	NA	NA	NA	0.00378543	NA
nucleotide metabolism.salvage.....	NA	NA	NA	NA	NA	NA	NA	NA	NA	NA	NA	NA	0.00378543	NA
protein.synthesis.ribosomal protein.eukaryotic.60S subunit.L40.	NA	NA	NA	NA	NA	NA	NA	NA	NA	NA	NA	NA	0.00516846	NA
RNA.transcription.	NA	0.99493	0.922652	0.14368	0.301912	0.366604	NA	NA	NA	NA	NA	NA	0.00598468	0.799777
RNA.transcription.....	NA	0.99493	0.922652	0.14368	0.301912	0.366604	NA	NA	NA	NA	NA	NA	0.00598468	0.799777
misc.misc2.	0.273738	NA	NA	NA	NA	NA	NA	NA	NA	NA	NA	NA	0.00769081	NA
misc.misc2.....	0.273738	NA	NA	NA	NA	NA	NA	NA	NA	NA	NA	NA	0.00769081	NA
PS.calvin cycle.rubisco interacting	NA	NA	NA	NA	NA	NA	NA	NA	NA	NA	NA	NA	0.00856489	0.124191
PS.calvin cycle.rubisco interacting....	NA	NA	NA	NA	NA	NA	NA	NA	NA	NA	NA	NA	0.00856489	0.124191
major CHO metabolism.degradation.sucrose.fructokinase...	NA	0.214976	NA	NA	NA	NA	NA	NA	NA	NA	NA	NA	0.00875249	NA
amino acid metabolism.synthesis.aspartate family.asparagine.asparagine synthetase..	NA	NA	NA	NA	NA	NA	NA	NA	NA	NA	NA	NA	0.00875249	NA
RNA.processing.siRNA methyltransferase	NA	NA	NA	NA	NA	NA	NA	NA	NA	NA	NA	NA	0.0101599	NA
protein.aa activation.glutamine-tRNA ligase	NA	NA	NA	NA	NA	NA	NA	NA	NA	NA	NA	NA	0.0101599	NA
Co-factor and vitamine metabolism.ubiquinone.hexaprenyldihydroxybenzoate methyltransferase	NA	NA	NA	NA	NA	NA	NA	NA	NA	NA	NA	NA	0.0101599	NA
protein.synthesis.ribosomal protein.prokaryotic.unknown organellar.50S subunit.L20	NA	NA	NA	NA	NA	NA	NA	NA	NA	NA	NA	NA	0.0101599	NA
protein.synthesis.ribosomal protein.prokaryotic.unknown organellar.30S subunit.S16	NA	NA	NA	NA	NA	NA	NA	NA	NA	NA	NA	NA	0.0101599	NA
hormone metabolism.brassinosteroid.synthesis-degradation.BRs.CPD..	NA	NA	NA	NA	NA	NA	NA	NA	NA	NA	NA	NA	0.0101599	NA
nucleotide metabolism.synthesis.pyrimidine.carbamoyl phosphate synthetase...	NA	NA	NA	NA	NA	NA	NA	NA	NA	NA	NA	NA	0.0101599	NA
major CHO metabolism.synthesis.starch.debranching...	NA	NA	NA	NA	NA	NA	NA	NA	NA	NA	NA	NA	0.0101599	NA
protein.synthesis.ribosomal protein.eukaryotic.60S subunit.L7/L30/S12.	NA	NA	NA	NA	NA	NA	NA	NA	NA	NA	NA	NA	0.0101599	NA
protein.synthesis.ribosomal protein.eukaryotic.60S subunit.L15.	NA	NA	NA	NA	NA	NA	NA	NA	NA	NA	NA	NA	0.0101599	NA
protein.synthesis.ribosomal protein.eukaryotic.40S subunit.S25.	NA	NA	NA	NA	NA	NA	NA	NA	NA	NA	NA	NA	0.0101599	NA
protein.synthesis.ribosomal protein.eukaryotic.40S subunit.S3.	NA	NA	NA	NA	NA	NA	NA	NA	NA	NA	NA	NA	0.0101599	NA
protein.synthesis.ribosomal protein.eukaryotic.60S subunit.L22.	NA	NA	NA	NA	NA	NA	NA	NA	NA	NA	NA	NA	0.0101599	NA
protein.synthesis.ribosomal protein.eukaryotic.40S subunit.S4.	NA	NA	NA	NA	NA	NA	NA	NA	NA	NA	NA	NA	0.0101599	NA
protein.synthesis.ribosomal protein.eukaryotic.60S subunit.L28.	NA	NA	NA	NA	NA	NA	NA	NA	NA	NA	NA	NA	0.0101599	NA
protein.synthesis.ribosomal protein.eukaryotic.40S subunit.S26.	NA	NA	NA	NA	NA	NA	NA	NA	NA	NA	NA	NA	0.0101599	NA
protein.synthesis.ribosomal protein.eukaryotic.40S subunit.S5.	NA	NA	NA	NA	NA	NA	NA	NA	NA	NA	NA	NA	0.0101599	NA
protein.synthesis.ribosomal protein.eukaryotic.60S subunit.L3.	NA	NA	NA	NA	NA	NA	NA	NA	NA	NA	NA	NA	0.0101599	NA
protein.synthesis.ribosomal protein.eukaryotic.40S subunit.S16.	NA	NA	NA	NA	NA	NA	NA	NA	NA	NA	NA	NA	0.0101599	NA
amino acid metabolism.synthesis.aspartate family.misc.homoserine.bifunctional aspartate kinase/homoserine dehydrogenase.	NA	NA	NA	NA	NA	NA	NA	NA	NA	NA	NA	NA	0.0101599	NA
amino acid metabolism.synthesis.glutamate family.proline.delta 1-pyrroline-5-carboxylate synthetase..	NA	NA	NA	NA	NA	NA	NA	NA	NA	NA	NA	NA	0.0101599	NA
RNA.processing.siRNA methyltransferase....	NA	NA	NA	NA	NA	NA	NA	NA	NA	NA	NA	NA	0.0101599	NA
protein.aa activation.glutamine-tRNA ligase....	NA	NA	NA	NA	NA	NA	NA	NA	NA	NA	NA	NA	0.0101599	NA
Co-factor and vitamine metabolism.ubiquinone.hexaprenyldihydroxybenzoate methyltransferase....	NA	NA	NA	NA	NA	NA	NA	NA	NA	NA	NA	NA	0.0101599	NA
protein.aa activation.	NA	NA	NA	NA	NA	NA	NA	NA	NA	NA	NA	NA	0.0116658	NA
protein.aa activation.....	NA	NA	NA	NA	NA	NA	NA	NA	NA	NA	NA	NA	0.0116658	NA
nucleotide metabolism.synthesis.pyrimidine	NA	0.516271	NA	NA	NA	NA	NA	NA	NA	NA	NA	NA	0.0131295	0.198308
amino acid metabolism.synthesis.branched chain group	NA	NA	NA	NA	NA	NA	NA	NA	NA	NA	NA	NA	0.0131464	NA
not assigned.no ontology.pumilio/Puf RNA-binding domain-containing protein	NA	NA	NA	NA	NA	NA	NA	NA	NA	NA	NA	NA	0.0131464	NA
not assigned.no ontology.pumilio/Puf RNA-binding domain-containing protein....	NA	NA	NA	NA	NA	NA	NA	NA	NA	NA	NA	NA	0.0131464	NA
C1-metabolism..	NA	NA	0.131231	NA	NA	NA	NA	NA	NA	NA	NA	NA	0.016197	NA
C1-metabolism......	NA	NA	0.131231	NA	NA	NA	NA	NA	NA	NA	NA	NA	0.016197	NA
OPP.oxidative PP.6-phosphogluconate dehydrogenase	NA	NA	NA	NA	NA	NA	NA	NA	NA	NA	NA	NA	0.016197	NA
transport.sugars.sucrose	NA	NA	NA	NA	NA	NA	NA	NA	NA	NA	NA	NA	0.016197	NA
protein.synthesis.ribosomal protein.eukaryotic.60S subunit.L13.	NA	NA	NA	NA	NA	NA	NA	NA	NA	NA	NA	NA	0.016197	NA
OPP.oxidative PP.6-phosphogluconate dehydrogenase....	NA	NA	NA	NA	NA	NA	NA	NA	NA	NA	NA	NA	0.016197	NA
transport.sugars.sucrose....	NA	NA	NA	NA	NA	NA	NA	NA	NA	NA	NA	NA	0.016197	NA
stress.abiotic.drought/salt	0.371652	0.325721	0.414596	NA	0.462238	0.225383	NA	NA	NA	0.392172	NA	0.129644	0.01745	NA
stress.abiotic.drought/salt....	0.371652	0.325721	0.414596	NA	0.462238	0.225383	NA	NA	NA	0.392172	NA	0.129644	0.01745	NA
RNA.regulation of transcription.	NA	NA	0.312845	NA	NA	NA	NA	NA	NA	NA	NA	NA	0.0175402	NA
RNA.regulation of transcription.....	NA	NA	0.312845	NA	NA	NA	NA	NA	NA	NA	NA	NA	0.0175402	NA
protein.synthesis.ribosome biogenesis....	NA	NA	0.227349	NA	NA	NA	NA	NA	NA	NA	NA	NA	0.0190321	0.149627
protein.synthesis.ribosome biogenesis.Pre-rRNA processing and modifications.misc..	NA	NA	NA	NA	NA	NA	NA	NA	NA	NA	NA	NA	0.0190321	NA
RNA.processing.plastidial RNA	NA	NA	NA	NA	NA	NA	NA	NA	NA	NA	NA	NA	0.0284324	NA
C1-metabolism.Methylenetetrahydrofolate dehydrogenase & Methenyltetrahydrofolate cyclohydrolase.	NA	NA	NA	NA	NA	NA	NA	NA	NA	NA	NA	NA	0.0284324	NA
Biodegradation of Xenobiotics.hydroxyacylglutathione hydrolase.	NA	NA	NA	NA	NA	NA	NA	NA	NA	NA	NA	NA	0.0284324	NA
C1-metabolism.dihydropteridine diphosphokinase.	NA	NA	NA	NA	NA	NA	NA	NA	NA	NA	NA	NA	0.0284324	NA
protein.aa activation.glycine-tRNA ligase	NA	NA	NA	NA	NA	NA	NA	NA	NA	NA	NA	NA	0.0284324	NA
protein.synthesis.ribosomal protein.prokaryotic.unknown organellar.50S subunit.L18	NA	NA	NA	NA	NA	NA	NA	NA	NA	NA	NA	NA	0.0284324	NA
protein.synthesis.ribosomal protein.prokaryotic.chloroplast.50S subunit.L24	NA	NA	NA	NA	NA	NA	NA	NA	NA	NA	NA	NA	0.0284324	NA
protein.synthesis.ribosomal protein.prokaryotic.unknown organellar.30S subunit.S1	NA	NA	NA	NA	NA	NA	NA	NA	NA	NA	NA	NA	0.0284324	NA
nucleotide metabolism.synthesis.purine.AICAR transformylase...	NA	NA	NA	NA	NA	NA	NA	NA	NA	NA	NA	NA	0.0284324	NA
amino acid metabolism.synthesis.glutamate family.arginine.argininosuccinate lyase..	NA	NA	NA	NA	NA	NA	NA	NA	NA	NA	NA	NA	0.0284324	NA
amino acid metabolism.synthesis.branched chain group.common.acetolactate synthase..	NA	NA	NA	NA	NA	NA	NA	NA	NA	NA	NA	NA	0.0284324	NA
protein.synthesis.ribosomal protein.eukaryotic.40S subunit.S24.	NA	NA	NA	NA	NA	NA	NA	NA	NA	NA	NA	NA	0.0284324	NA
protein.synthesis.ribosomal protein.eukaryotic.60S subunit.L12.	NA	NA	NA	NA	NA	NA	NA	NA	NA	NA	NA	NA	0.0284324	NA
protein.synthesis.ribosomal protein.eukaryotic.60S subunit.L31.	NA	NA	NA	NA	NA	NA	NA	NA	NA	NA	NA	NA	0.0284324	NA
protein.synthesis.ribosomal protein.eukaryotic.60S subunit.L35A.	NA	NA	NA	NA	NA	NA	NA	NA	NA	NA	NA	NA	0.0284324	NA
protein.synthesis.ribosomal protein.eukaryotic.60S subunit.L23.	NA	NA	NA	NA	NA	NA	NA	NA	NA	NA	NA	NA	0.0284324	NA
protein.synthesis.ribosomal protein.eukaryotic.40S subunit.S15.	NA	NA	NA	NA	NA	NA	NA	NA	NA	NA	NA	NA	0.0284324	NA
protein.synthesis.ribosomal protein.eukaryotic.40S subunit.S9.	NA	NA	NA	NA	NA	NA	NA	NA	NA	NA	NA	NA	0.0284324	NA
protein.synthesis.ribosomal protein.eukaryotic.60S subunit.L18.	NA	NA	NA	NA	NA	NA	NA	NA	NA	NA	NA	NA	0.0284324	NA
protein.synthesis.ribosomal protein.eukaryotic.40S subunit.S23.	NA	NA	NA	NA	NA	NA	NA	NA	NA	NA	NA	NA	0.0284324	NA
protein.synthesis.ribosomal protein.eukaryotic.60S subunit.L36.	NA	NA	NA	NA	NA	NA	NA	NA	NA	NA	NA	NA	0.0284324	NA
protein.synthesis.ribosomal protein.eukaryotic.40S subunit.S7.	NA	NA	NA	NA	NA	NA	NA	NA	NA	NA	NA	NA	0.0284324	0.0432361
protein.synthesis.ribosomal protein.eukaryotic.60S subunit.L16.	NA	NA	NA	NA	NA	NA	NA	NA	NA	NA	NA	NA	0.0284324	NA
protein.synthesis.ribosomal protein.eukaryotic.40S subunit.S17.	NA	NA	NA	NA	NA	NA	NA	NA	NA	NA	NA	NA	0.0284324	NA
nucleotide metabolism.synthesis.purine.FGAR amidotransferase...	NA	NA	NA	NA	NA	NA	NA	NA	NA	NA	NA	NA	0.0284324	NA
amino acid metabolism.synthesis.aspartate family.lysine.dihydrodipicolinate synthase..	NA	NA	NA	NA	NA	NA	NA	NA	NA	NA	NA	NA	0.0284324	NA
major CHO metabolism.degradation.starch.starch phosphorylase...	NA	NA	NA	NA	NA	NA	NA	NA	NA	NA	NA	NA	0.0284324	NA
C1-metabolism.Methylenetetrahydrofolate dehydrogenase & Methenyltetrahydrofolate cyclohydrolase.....	NA	NA	NA	NA	NA	NA	NA	NA	NA	NA	NA	NA	0.0284324	NA
Biodegradation of Xenobiotics.hydroxyacylglutathione hydrolase.....	NA	NA	NA	NA	NA	NA	NA	NA	NA	NA	NA	NA	0.0284324	NA
C1-metabolism.dihydropteridine diphosphokinase.....	NA	NA	NA	NA	NA	NA	NA	NA	NA	NA	NA	NA	0.0284324	NA
protein.aa activation.glycine-tRNA ligase....	NA	NA	NA	NA	NA	NA	NA	NA	NA	NA	NA	NA	0.0284324	NA
PS.lightreaction.photosystem II.PSII polypeptide subunits...	0.167	0.687178	NA	NA	NA	NA	NA	0.144393	0.101721	NA	NA	NA	0.0286039	NA
RNA.regulation of transcription.HDA	NA	NA	NA	NA	NA	NA	NA	NA	NA	NA	NA	NA	0.0290482	NA
RNA.regulation of transcription.HDA....	NA	NA	NA	NA	NA	NA	NA	NA	NA	NA	NA	NA	0.0290482	NA
redox.thioredoxin.PDIL	NA	NA	0.262753	NA	NA	NA	NA	NA	NA	NA	NA	NA	0.0350361	NA
redox.thioredoxin.PDIL....	NA	NA	0.262753	NA	NA	NA	NA	NA	NA	NA	NA	NA	0.0350361	NA
transport.nitrate.	NA	0.601459	NA	NA	NA	NA	NA	0.116132	NA	NA	NA	NA	0.0362392	0.244208
transport.nitrate.....	NA	0.601459	NA	NA	NA	NA	NA	0.116132	NA	NA	NA	NA	0.0362392	0.244208
major CHO metabolism.degradation.sucrose	NA	0.0685391	NA	NA	NA	NA	NA	NA	NA	0.236031	0.0511868	NA	0.0432093	0.38516
minor CHO metabolism.trehalose.potential TPS/TPP	NA	NA	NA	NA	0.0873998	NA	0.0504625	NA	NA	0.0707715	NA	NA	NA	5.37473e-06
minor CHO metabolism.trehalose.potential TPS/TPP....	NA	NA	NA	NA	0.0873998	NA	0.0504625	NA	NA	0.0707715	NA	NA	NA	5.37473e-06
minor CHO metabolism.raffinose family.raffinose synthases.putative...	NA	0.321101	NA	NA	NA	NA	NA	NA	NA	NA	NA	NA	0.572658	0.000164874
minor CHO metabolism.raffinose family.raffinose synthases	NA	0.353188	NA	NA	NA	NA	NA	NA	NA	NA	NA	NA	0.227939	0.000244624
major CHO metabolism.synthesis.sucrose	NA	NA	NA	NA	NA	NA	NA	NA	NA	NA	NA	NA	0.267033	0.000345668
lipid metabolism.glycolipid synthesis.DGDG synthase	NA	NA	NA	NA	NA	NA	NA	NA	NA	NA	NA	NA	0.412179	0.00207313
major CHO metabolism.synthesis.sucrose.SPS...	NA	NA	NA	NA	NA	NA	NA	NA	NA	NA	NA	NA	0.412179	0.00207313
lipid metabolism.glycolipid synthesis.DGDG synthase....	NA	NA	NA	NA	NA	NA	NA	NA	NA	NA	NA	NA	0.412179	0.00207313
transport.unspecified anions.	0.128055	NA	NA	NA	NA	NA	NA	NA	NA	0.136551	NA	NA	0.270268	0.00215458
transport.unspecified anions.....	0.128055	NA	NA	NA	NA	NA	NA	NA	NA	0.136551	NA	NA	0.270268	0.00215458
amino acid metabolism.synthesis.aromatic aa.chorismate.shikimate kinase..	NA	NA	NA	NA	NA	NA	NA	NA	NA	NA	NA	NA	0.471445	0.0030796
minor CHO metabolism.myo-inositol.myo inositol oxygenases	NA	NA	NA	NA	NA	NA	NA	NA	NA	NA	NA	NA	NA	0.0146244
tetrapyrrole synthesis.magnesium-protoporphyrin IX monomethyl ester (oxidative) cyclase.	NA	NA	NA	NA	NA	NA	NA	NA	NA	NA	NA	NA	NA	0.0146244
tetrapyrrole synthesis.chlorophyll b synthase.	NA	NA	NA	NA	NA	NA	NA	NA	NA	NA	NA	NA	NA	0.0146244
hormone metabolism.jasmonate.synthesis-degradation.allene oxidase cyclase...	NA	NA	NA	NA	NA	NA	NA	NA	NA	NA	NA	NA	NA	0.0146244
N-metabolism.ammonia metabolism.glutamate synthase.ferredoxin dependent...	NA	NA	NA	NA	NA	NA	NA	NA	NA	NA	NA	NA	NA	0.0146244
cell wall.precursor synthesis.sugar kinases.galacturonic acid kinase...	NA	NA	NA	NA	NA	NA	NA	NA	NA	NA	NA	NA	NA	0.0146244
amino acid metabolism.synthesis.histidine.histidinol-phosphate aminotransferase...	NA	NA	NA	NA	NA	NA	NA	NA	NA	NA	NA	NA	NA	0.0146244
minor CHO metabolism.myo-inositol.myo inositol oxygenases....	NA	NA	NA	NA	NA	NA	NA	NA	NA	NA	NA	NA	NA	0.0146244
tetrapyrrole synthesis.magnesium-protoporphyrin IX monomethyl ester (oxidative) cyclase.....	NA	NA	NA	NA	NA	NA	NA	NA	NA	NA	NA	NA	NA	0.0146244
tetrapyrrole synthesis.chlorophyll b synthase.....	NA	NA	NA	NA	NA	NA	NA	NA	NA	NA	NA	NA	NA	0.0146244
lipid metabolism.lipid degradation.beta-oxidation.acyl-CoA thioesterase...	NA	NA	NA	NA	NA	NA	NA	NA	NA	NA	NA	NA	0.382628	0.0149651
protein.postranslational modification.kinase....	NA	0.512469	0.570198	NA	NA	NA	NA	NA	NA	NA	NA	0.0786517	0.890286	0.0155288
S-assimilation.ATPS.	NA	NA	NA	NA	NA	NA	NA	NA	NA	NA	NA	NA	0.191459	0.0290354
protein.synthesis.ribosomal protein.prokaryotic.unknown organellar.50S subunit.L19	NA	NA	NA	NA	NA	NA	NA	NA	NA	NA	NA	NA	0.191459	0.0290354
major CHO metabolism.synthesis.sucrose.FBPase...	NA	NA	NA	NA	NA	NA	NA	NA	NA	NA	NA	NA	0.191459	0.0290354
S-assimilation.ATPS.....	NA	NA	NA	NA	NA	NA	NA	NA	NA	NA	NA	NA	0.191459	0.0290354
cell wall.precursor synthesis.phosphomannose isomerase	NA	0.0922737	NA	NA	NA	NA	NA	NA	NA	NA	NA	NA	NA	0.0290354
cell wall.precursor synthesis.phosphomannose isomerase....	NA	0.0922737	NA	NA	NA	NA	NA	NA	NA	NA	NA	NA	NA	0.0290354
cell wall.precursor synthesis.sugar kinases	NA	NA	NA	NA	NA	NA	NA	NA	NA	NA	NA	NA	NA	0.0290354
Co-factor and vitamine metabolism.biotin.	NA	NA	NA	NA	NA	NA	NA	NA	NA	NA	NA	NA	NA	0.0290354
amino acid metabolism.degradation.glutamate family.proline...	NA	NA	NA	NA	NA	NA	NA	NA	NA	NA	NA	NA	NA	0.0290354
Co-factor and vitamine metabolism.biotin.....	NA	NA	NA	NA	NA	NA	NA	NA	NA	NA	NA	NA	NA	0.0290354
lipid metabolism.lipid degradation.lipases.triacylglycerol lipase...	NA	0.171388	NA	NA	NA	NA	0.232636	NA	NA	NA	NA	NA	0.992488	0.0296778
lipid metabolism.lipid degradation.beta-oxidation	0.300889	0.384309	0.668002	NA	0.379897	NA	NA	NA	NA	0.318543	NA	NA	0.335473	0.0313667
RNA.regulation of transcription.TCP transcription factor family	NA	0.638253	0.38889	NA	0.192197	NA	NA	NA	NA	0.157429	NA	NA	NA	0.0373164
RNA.regulation of transcription.TCP transcription factor family....	NA	0.638253	0.38889	NA	0.192197	NA	NA	NA	NA	0.157429	NA	NA	NA	0.0373164
N-metabolism.ammonia metabolism.glutamate synthase	NA	NA	NA	NA	NA	NA	NA	NA	NA	NA	NA	NA	0.272972	0.0432361
RNA.regulation of transcription.AT-rich interaction domain containing transcription factor family	NA	NA	NA	NA	NA	NA	NA	NA	NA	NA	NA	NA	NA	0.0432361
N-metabolism.N-degradation.glutamate dehydrogenase	NA	NA	NA	NA	NA	NA	NA	NA	NA	NA	NA	NA	NA	0.0432361
redox.ascorbate and glutathione.ascorbate.GME...	NA	NA	NA	NA	NA	NA	NA	NA	NA	NA	NA	NA	NA	0.0432361
amino acid metabolism.degradation.aspartate family.methionine...	NA	NA	NA	NA	NA	NA	NA	NA	NA	NA	NA	NA	NA	0.0432361
hormone metabolism.abscisic acid.synthesis-degradation.synthesis.short chain alcohol dehydrogenmase (ABA2)..	NA	NA	NA	NA	NA	NA	NA	NA	NA	NA	NA	NA	NA	0.0432361
RNA.regulation of transcription.AT-rich interaction domain containing transcription factor family....	NA	NA	NA	NA	NA	NA	NA	NA	NA	NA	NA	NA	NA	0.0432361
N-metabolism.N-degradation.glutamate dehydrogenase....	NA	NA	NA	NA	NA	NA	NA	NA	NA	NA	NA	NA	NA	0.0432361
redox.ascorbate and glutathione.ascorbate	0.198126	0.401029	0.493468	NA	NA	NA	NA	NA	NA	0.210678	NA	NA	0.334459	0.0668716
nucleotide metabolism.deoxynucleotide metabolism.ribonucleoside-diphosphate reductase	NA	NA	NA	NA	NA	NA	NA	NA	NA	NA	NA	NA	0.0826307	0.0710185
nucleotide metabolism.deoxynucleotide metabolism.ribonucleoside-diphosphate reductase....	NA	NA	NA	NA	NA	NA	NA	NA	NA	NA	NA	NA	0.0826307	0.0710185
transport.membrane system unknown.	NA	NA	NA	NA	NA	NA	NA	NA	NA	NA	NA	NA	0.412179	0.0710185
transport.membrane system unknown.....	NA	NA	NA	NA	NA	NA	NA	NA	NA	NA	NA	NA	0.412179	0.0710185
Co-factor and vitamine metabolism.pantothenate.branched-chain amino acid aminotransferase	NA	NA	NA	NA	NA	NA	NA	NA	NA	NA	NA	NA	NA	0.0710185
hormone metabolism.brassinosteroid.synthesis-degradation.sterols.SMT2..	NA	NA	NA	NA	NA	NA	NA	NA	NA	NA	NA	NA	NA	0.0710185
Co-factor and vitamine metabolism.pantothenate.branched-chain amino acid aminotransferase....	NA	NA	NA	NA	NA	NA	NA	NA	NA	NA	NA	NA	NA	0.0710185
nucleotide metabolism.degradation.	NA	0.434198	NA	NA	NA	NA	NA	NA	NA	NA	NA	NA	0.834072	0.075159
nucleotide metabolism.degradation.....	NA	0.434198	NA	NA	NA	NA	NA	NA	NA	NA	NA	NA	0.834072	0.075159
secondary metabolism.flavonoids.dihydroflavonols....	NA	NA	NA	NA	NA	0.125338	NA	0.187752	NA	0.22977	NA	NA	0.847073	0.079419
stress.abiotic.light	NA	NA	NA	NA	NA	NA	NA	NA	NA	NA	NA	NA	0.471445	0.0846062
stress.abiotic.light....	NA	NA	NA	NA	NA	NA	NA	NA	NA	NA	NA	NA	0.471445	0.0846062
nucleotide metabolism.synthesis.pyrimidine.CTP synthetase...	NA	NA	NA	NA	NA	NA	NA	NA	NA	NA	NA	NA	NA	0.0846062
misc.oxidases - copper, flavone etc.	0.217002	0.461657	0.748989	NA	0.689755	0.382353	0.48451	0.526785	NA	0.609106	NA	NA	0.494962	0.0887298
misc.oxidases - copper, flavone etc.....	0.217002	0.461657	0.748989	NA	0.689755	0.382353	0.48451	0.526785	NA	0.609106	NA	NA	0.494962	0.0887298
misc.GCN5-related N-acetyltransferase.	NA	0.497389	NA	NA	NA	NA	NA	NA	NA	NA	NA	NA	0.135271	0.0926265
misc.GCN5-related N-acetyltransferase.....	NA	0.497389	NA	NA	NA	NA	NA	NA	NA	NA	NA	NA	0.135271	0.0926265
amino acid metabolism.synthesis.histidine	NA	NA	NA	NA	NA	NA	NA	NA	NA	NA	NA	NA	0.189295	0.11119
not assigned.no ontology.BTB/POZ domain-containing protein	NA	NA	NA	NA	NA	NA	NA	NA	NA	NA	NA	NA	0.189295	0.11119
not assigned.no ontology.BTB/POZ domain-containing protein....	NA	NA	NA	NA	NA	NA	NA	NA	NA	NA	NA	NA	0.189295	0.11119
major CHO metabolism.degradation.sucrose.invertases.neutral..	NA	0.321101	NA	NA	NA	NA	NA	NA	NA	0.0631612	NA	NA	0.572658	0.11119
transport.H+ transporting pyrophosphatase.	NA	NA	NA	NA	NA	NA	NA	NA	NA	NA	NA	NA	0.572658	0.11119
transport.H+ transporting pyrophosphatase.....	NA	NA	NA	NA	NA	NA	NA	NA	NA	NA	NA	NA	0.572658	0.11119
amino acid metabolism.degradation.glutamate family	NA	NA	NA	NA	NA	NA	NA	NA	NA	0.0707715	NA	NA	0.227939	0.124191
lipid metabolism.lipid degradation.beta-oxidation.acyl CoA DH...	0.0732937	NA	0.209015	NA	NA	NA	NA	NA	NA	NA	NA	NA	0.654494	0.137002
cell.organisation.cytoskeleton.actin.actin depolymerizing factors..	0.0732937	0.38376	NA	NA	NA	NA	NA	NA	NA	NA	NA	NA	NA	0.137002
protein.glycosylation.	NA	0.371321	0.288751	NA	NA	NA	0.232636	0.258431	0.185901	NA	NA	NA	0.855724	0.145464
protein.glycosylation.....	NA	0.371321	0.288751	NA	NA	NA	0.232636	0.258431	0.185901	NA	NA	NA	0.855724	0.145464
PS.lightreaction.photosystem I.PSI polypeptide subunits...	NA	NA	NA	NA	NA	NA	NA	NA	NA	NA	NA	NA	NA	0.149627
RNA.regulation of transcription.zf-HD	NA	0.467078	NA	NA	NA	NA	0.0720691	NA	NA	0.100602	NA	NA	0.136279	0.174325
RNA.regulation of transcription.zf-HD....	NA	0.467078	NA	NA	NA	NA	0.0720691	NA	NA	0.100602	NA	NA	0.136279	0.174325
hormone metabolism.abscisic acid.signal transduction	NA	NA	NA	NA	0.123758	NA	NA	NA	NA	NA	NA	NA	0.136279	0.174325
hormone metabolism.abscisic acid.signal transduction....	NA	NA	NA	NA	0.123758	NA	NA	NA	NA	NA	NA	NA	0.136279	0.174325
RNA.regulation of transcription.PHD finger transcription factor	NA	NA	0.262753	NA	NA	NA	NA	NA	NA	NA	NA	NA	0.748831	0.174325
RNA.regulation of transcription.PHD finger transcription factor....	NA	NA	0.262753	NA	NA	NA	NA	NA	NA	NA	NA	NA	0.748831	0.174325
RNA.regulation of transcription.SNF7	NA	NA	NA	NA	NA	NA	NA	NA	NA	NA	NA	NA	0.748831	0.174325
RNA.regulation of transcription.SNF7....	NA	NA	NA	NA	NA	NA	NA	NA	NA	NA	NA	NA	0.748831	0.174325
not assigned.no ontology.glycine rich proteins	NA	0.49227	0.279843	NA	NA	NA	NA	NA	NA	NA	NA	NA	0.161108	0.186405
not assigned.no ontology.glycine rich proteins....	NA	0.49227	0.279843	NA	NA	NA	NA	NA	NA	NA	NA	NA	0.161108	0.186405
lipid metabolism.lipid degradation.lysophospholipases.glycerophosphodiester phosphodiesterase...	NA	0.49227	NA	NA	NA	NA	NA	NA	NA	NA	NA	NA	0.774161	0.186405
not assigned.no ontology.DC1 domain containing protein	NA	NA	NA	NA	NA	NA	NA	NA	NA	NA	NA	NA	NA	0.186405
not assigned.no ontology.DC1 domain containing protein....	NA	NA	NA	NA	NA	NA	NA	NA	NA	NA	NA	NA	NA	0.186405
transport.potassium.	NA	0.730811	0.718318	NA	NA	NA	NA	NA	NA	0.0714055	NA	NA	0.919504	0.18689
transport.potassium.....	NA	0.730811	0.718318	NA	NA	NA	NA	NA	NA	0.0714055	NA	NA	0.919504	0.18689
signalling.phosphinositides.	NA	0.516271	NA	NA	0.141391	NA	NA	NA	NA	0.115157	NA	NA	NA	0.198308
signalling.phosphinositides.....	NA	0.516271	NA	NA	0.141391	NA	NA	NA	NA	0.115157	NA	NA	NA	0.198308
hormone metabolism.salicylic acid.synthesis-degradation....	NA	0.539138	NA	NA	NA	NA	NA	NA	NA	NA	NA	NA	0.817416	0.210037
nucleotide metabolism.salvage.NUDIX hydrolases	0.13467	0.0579922	NA	NA	NA	NA	0.103565	NA	NA	0.143567	NA	NA	0.117541	0.244208
nucleotide metabolism.salvage.NUDIX hydrolases....	0.13467	0.0579922	NA	NA	NA	NA	0.103565	NA	NA	0.143567	NA	NA	0.117541	0.244208
cell wall.cellulose synthesis.	0.13467	0.601459	0.359537	NA	NA	NA	NA	0.116132	NA	NA	NA	NA	NA	0.244208
cell wall.cellulose synthesis.....	0.13467	0.601459	0.359537	NA	NA	NA	NA	0.116132	NA	NA	NA	NA	NA	0.244208
redox.ascorbate and glutathione.ascorbate....	0.141234	0.620301	0.374385	NA	NA	NA	NA	NA	NA	0.150526	NA	NA	0.612924	0.255267
lipid metabolism.lipid degradation.lysophospholipases	0.0965927	0.226774	0.801955	0.0934727	NA	NA	NA	0.361497	NA	NA	NA	NA	0.551483	0.2676
hormone metabolism.salicylic acid.synthesis-degradation	NA	0.671652	0.0985591	NA	NA	NA	NA	NA	NA	NA	NA	NA	0.413286	0.287484
RNA.regulation of transcription.C3H zinc finger family	NA	0.0923788	NA	NA	NA	NA	NA	NA	NA	0.171068	NA	NA	0.689425	0.287484
RNA.regulation of transcription.C3H zinc finger family....	NA	0.0923788	NA	NA	NA	NA	NA	NA	NA	0.171068	NA	NA	0.689425	0.287484
secondary metabolism.phenylpropanoids.	0.128471	0.346024	0.854081	NA	NA	NA	0.376413	NA	0.05202	NA	NA	0.170317	0.4465	0.33769
secondary metabolism.phenylpropanoids.....	0.128471	0.346024	0.854081	NA	NA	NA	0.376413	NA	0.05202	NA	NA	0.170317	0.4465	0.33769
transport.p- and v-ATPases.	NA	0.742281	NA	NA	NA	NA	NA	NA	NA	NA	NA	NA	0.949028	0.338118
transport.p- and v-ATPases.....	NA	0.742281	NA	NA	NA	NA	NA	NA	NA	NA	NA	NA	0.949028	0.338118
protein.degradation.ubiquitin.ubiquitin protease...	NA	NA	0.144727	NA	NA	NA	NA	NA	NA	NA	NA	NA	0.570834	0.347805
hormone metabolism.auxin.signal transduction	0.204211	NA	NA	NA	NA	0.117984	NA	NA	NA	NA	NA	NA	0.59445	0.357351
hormone metabolism.auxin.signal transduction....	0.204211	NA	NA	NA	NA	0.117984	NA	NA	NA	NA	NA	NA	0.59445	0.357351
hormone metabolism.brassinosteroid.synthesis-degradation	0.233952	0.0815507	NA	NA	0.299387	NA	NA	0.203442	0.144839	NA	NA	0.0765518	0.0571078	0.403029
DNA.unspecified.	NA	0.999614	0.977782	NA	0.807919	0.492987	0.0668126	NA	0.515931	NA	NA	NA	0.0919361	0.423142
DNA.unspecified.....	NA	0.999614	0.977782	NA	0.807919	0.492987	0.0668126	NA	0.515931	NA	NA	NA	0.0919361	0.423142
RNA.regulation of transcription.C2H2 zinc finger family	NA	0.187745	0.67169	NA	NA	0.339465	NA	0.474792	0.0723967	0.192263	NA	NA	0.54632	0.425892
RNA.regulation of transcription.C2H2 zinc finger family....	NA	0.187745	0.67169	NA	NA	0.339465	NA	0.474792	0.0723967	0.192263	NA	NA	0.54632	0.425892
signalling.receptor kinases.leucine rich repeat III	0.262585	0.292802	0.0650935	NA	NA	NA	NA	NA	NA	NA	NA	NA	0.985777	0.445466
signalling.receptor kinases.leucine rich repeat III....	0.262585	0.292802	0.0650935	NA	NA	NA	NA	NA	NA	NA	NA	NA	0.985777	0.445466
secondary metabolism.N misc.alkaloid-like	NA	0.210121	0.109429	0.0686242	NA	NA	NA	NA	0.200342	NA	NA	NA	0.891761	0.521519
secondary metabolism.N misc.alkaloid-like....	NA	0.210121	0.109429	0.0686242	NA	NA	NA	NA	0.200342	NA	NA	NA	0.891761	0.521519
misc.nitrilases, *nitrile lyases, berberine bridge enzymes, reticuline oxidases, troponine reductases.	0.352196	0.757814	0.381935	NA	NA	NA	0.279757	NA	NA	NA	0.0867883	NA	0.693227	0.568472
misc.nitrilases, *nitrile lyases, berberine bridge enzymes, reticuline oxidases, troponine reductases.....	0.352196	0.757814	0.381935	NA	NA	NA	0.279757	NA	NA	NA	0.0867883	NA	0.693227	0.568472
protein.degradation.cysteine protease	NA	0.904561	0.569572	NA	NA	NA	NA	NA	NA	NA	0.122478	NA	0.201152	0.701642
protein.degradation.cysteine protease....	NA	0.904561	0.569572	NA	NA	NA	NA	NA	NA	NA	0.122478	NA	0.201152	0.701642
transport.sugars.	NA	0.138979	0.353067	NA	0.603794	NA	0.0963235	0.4467	NA	0.168988	NA	0.187168	0.125231	0.738777
transport.sugars.....	NA	0.138979	0.353067	NA	0.603794	NA	0.0963235	0.4467	NA	0.168988	NA	0.187168	0.125231	0.738777
protein.degradation.ubiquitin.E3.BTB/POZ Cullin3.BTB/POZ.	NA	0.992152	0.904421	NA	0.638508	NA	NA	NA	NA	NA	NA	NA	NA	0.771298
signalling.receptor kinases.wall associated kinase	NA	0.969991	0.926206	NA	0.309356	0.0787241	NA	NA	0.3915	0.062075	0.162164	NA	0.939076	0.805608
signalling.receptor kinases.wall associated kinase....	NA	0.969991	0.926206	NA	0.309356	0.0787241	NA	NA	0.3915	0.062075	0.162164	NA	0.939076	0.805608
protein.targeting.secretory pathway	NA	0.989824	0.618141	NA	NA	NA	NA	0.0597957	NA	NA	NA	NA	0.825993	0.867647
cell.organisation.	0.562486	0.903783	0.828929	0.297855	0.716807	0.277268	0.171072	0.801426	NA	0.868601	NA	NA	0.766808	0.879674
cell.organisation.....	0.562486	0.903783	0.828929	0.297855	0.716807	0.277268	0.171072	0.801426	NA	0.868601	NA	NA	0.766808	0.879674
cell.vesicle transport.	0.726643	0.819027	0.359103	NA	0.24712	0.509751	NA	0.669422	NA	0.402325	0.237541	0.321296	0.931198	0.91878
cell.vesicle transport.....	0.726643	0.819027	0.359103	NA	0.24712	0.509751	NA	0.669422	NA	0.402325	0.237541	0.321296	0.931198	0.91878
not assigned.unknown.	1	1	1	0.998866	0.999951	1	1	1	0.999997	1	0.99999	0.999996	1	1
not assigned.unknown.....	1	1	1	0.998866	0.999951	1	1	1	0.999997	1	0.99999	0.999996	1	1
protein.synthesis.ribosomal protein.eukaryotic.40S subunit.S19.	NA	NA	0.0895193	NA	NA	NA	NA	NA	NA	NA	NA	NA	0.0530794	NA
mitochondrial electron transport / ATP synthesis.unspecified.	NA	0.176038	NA	NA	NA	NA	NA	NA	NA	NA	NA	NA	0.0530794	NA
mitochondrial electron transport / ATP synthesis.unspecified.....	NA	0.176038	NA	NA	NA	NA	NA	NA	NA	NA	NA	NA	0.0530794	NA
polyamine metabolism.synthesis.spermine synthase	NA	NA	NA	NA	NA	NA	NA	NA	NA	NA	NA	NA	0.0530794	NA
protein.aa activation.phenylalanine-tRNA ligase	NA	NA	NA	NA	NA	NA	NA	NA	NA	NA	NA	NA	0.0530794	NA
Co-factor and vitamine metabolism.thiamine.	NA	NA	NA	NA	NA	NA	NA	NA	NA	NA	NA	NA	0.0530794	NA
protein.synthesis.ribosomal protein.eukaryotic.60S subunit.L10.	NA	NA	NA	NA	NA	NA	NA	NA	NA	NA	NA	NA	0.0530794	NA
protein.synthesis.ribosomal protein.eukaryotic.60S subunit.L6.	NA	NA	NA	NA	NA	NA	NA	NA	NA	NA	NA	NA	0.0530794	NA
protein.synthesis.ribosomal protein.eukaryotic.60S subunit.P0.	NA	NA	NA	NA	NA	NA	NA	NA	NA	NA	NA	NA	0.0530794	NA
major CHO metabolism.degradation.starch.glucan water dikinase...	NA	NA	NA	NA	NA	NA	NA	NA	NA	NA	NA	NA	0.0530794	NA
amino acid metabolism.synthesis.serine-glycine-cysteine group.glycine.sarcosine oxidase..	NA	NA	NA	NA	NA	NA	NA	NA	NA	NA	NA	NA	0.0530794	NA
polyamine metabolism.synthesis.spermine synthase....	NA	NA	NA	NA	NA	NA	NA	NA	NA	NA	NA	NA	0.0530794	NA
protein.aa activation.phenylalanine-tRNA ligase....	NA	NA	NA	NA	NA	NA	NA	NA	NA	NA	NA	NA	0.0530794	NA
Co-factor and vitamine metabolism.thiamine.....	NA	NA	NA	NA	NA	NA	NA	NA	NA	NA	NA	NA	0.0530794	NA
Co-factor and vitamine metabolism..	NA	0.539138	NA	NA	NA	NA	0.0879523	NA	NA	NA	NA	NA	0.0700374	NA
Co-factor and vitamine metabolism......	NA	0.539138	NA	NA	NA	NA	0.0879523	NA	NA	NA	NA	NA	0.0700374	NA
amino acid metabolism.synthesis.serine-glycine-cysteine group.cysteine.OASTL..	NA	0.38376	0.209015	NA	NA	NA	NA	NA	NA	NA	NA	NA	0.0715643	NA
N-metabolism.misc.	NA	NA	NA	NA	NA	NA	NA	NA	NA	NA	NA	NA	0.0826307	NA
nucleotide metabolism.synthesis.PRS-PP	NA	NA	NA	NA	NA	NA	NA	NA	NA	NA	NA	NA	0.0826307	NA
TCA / org transformation.TCA.IDH	NA	NA	NA	NA	NA	NA	NA	NA	NA	NA	NA	NA	0.0826307	NA
OPP.oxidative PP.G6PD	NA	NA	NA	NA	NA	NA	NA	NA	NA	NA	NA	NA	0.0826307	NA
signalling.misc.	NA	NA	NA	NA	NA	NA	NA	NA	NA	NA	NA	NA	0.0826307	NA
protein.synthesis.ribosomal protein.prokaryotic.chloroplast.50S subunit.L12	NA	NA	NA	NA	NA	NA	NA	NA	NA	NA	NA	NA	0.0826307	NA
major CHO metabolism.degradation.starch.D enzyme...	NA	NA	NA	NA	NA	NA	NA	NA	NA	NA	NA	NA	0.0826307	NA
major CHO metabolism.degradation.sucrose.Susy...	NA	NA	NA	NA	NA	NA	NA	NA	NA	NA	NA	NA	0.0826307	NA
amino acid metabolism.synthesis.aromatic aa.tryptophan.anthranilate synthase..	NA	NA	NA	NA	NA	NA	NA	NA	NA	NA	NA	NA	0.0826307	NA
N-metabolism.misc.....	NA	NA	NA	NA	NA	NA	NA	NA	NA	NA	NA	NA	0.0826307	NA
nucleotide metabolism.synthesis.PRS-PP....	NA	NA	NA	NA	NA	NA	NA	NA	NA	NA	NA	NA	0.0826307	NA
TCA / org transformation.TCA.IDH....	NA	NA	NA	NA	NA	NA	NA	NA	NA	NA	NA	NA	0.0826307	NA
OPP.oxidative PP.G6PD....	NA	NA	NA	NA	NA	NA	NA	NA	NA	NA	NA	NA	0.0826307	NA
signalling.misc.....	NA	NA	NA	NA	NA	NA	NA	NA	NA	NA	NA	NA	0.0826307	NA
RNA.regulation of transcription.SET-domain transcriptional regulator family	NA	NA	0.0905288	NA	0.373556	NA	NA	NA	NA	NA	NA	NA	0.0869607	NA
RNA.regulation of transcription.SET-domain transcriptional regulator family....	NA	NA	0.0905288	NA	0.373556	NA	NA	NA	NA	NA	NA	NA	0.0869607	NA
protein.assembly and cofactor ligation.	NA	NA	NA	NA	NA	NA	NA	NA	NA	NA	NA	NA	0.100424	NA
protein.assembly and cofactor ligation.....	NA	NA	NA	NA	NA	NA	NA	NA	NA	NA	NA	NA	0.100424	NA
amino acid metabolism.degradation.central amino acid metabolism	NA	NA	NA	NA	NA	NA	NA	NA	NA	NA	NA	NA	0.100809	NA
secondary metabolism.N misc.cyanogenic glycosides	NA	NA	NA	NA	NA	NA	NA	NA	NA	NA	NA	NA	0.100809	NA
tetrapyrrole synthesis.sirohydrochlorin ferrochelatase.	NA	NA	NA	NA	NA	NA	NA	NA	NA	NA	NA	NA	0.100809	NA
amino acid metabolism.degradation.histidine	NA	NA	NA	NA	NA	NA	NA	NA	NA	NA	NA	NA	0.100809	NA
N-metabolism.nitrate metabolism.nitrite reductase	NA	NA	NA	NA	NA	NA	NA	NA	NA	NA	NA	NA	0.100809	NA
C1-metabolism.formate-tetrahydrofolate ligase.	NA	NA	NA	NA	NA	NA	NA	NA	NA	NA	NA	NA	0.100809	NA
S-assimilation.APR.	NA	NA	NA	NA	NA	NA	NA	NA	NA	NA	NA	NA	0.100809	NA
nucleotide metabolism.deoxynucleotide metabolism.pseudouridine synthase	NA	NA	NA	NA	NA	NA	NA	NA	NA	NA	NA	NA	0.100809	NA
OPP.non-reductive PP.ribose 5-phosphate isomerase	NA	NA	NA	NA	NA	NA	NA	NA	NA	NA	NA	NA	0.100809	NA
lipid metabolism.glycolipid synthesis.UDP-sulfoquinovose synthase	NA	NA	NA	NA	NA	NA	NA	NA	NA	NA	NA	NA	0.100809	NA
RNA.regulation of transcription.plant TF (pbf2)	NA	NA	NA	NA	NA	NA	NA	NA	NA	NA	NA	NA	0.100809	NA
secondary metabolism.sulfur-containing.	NA	NA	NA	NA	NA	NA	NA	NA	NA	NA	NA	NA	0.100809	NA
protein.glycosylation.mannosyl-oligosaccharide-1,3-1,6-alpha-mannosidase(GMII)	NA	NA	NA	NA	NA	NA	NA	NA	NA	NA	NA	NA	0.100809	NA
lipid metabolism.Phospholipid synthesis.(S)-coclaurine-N-methyltransferase	NA	NA	NA	NA	NA	NA	NA	NA	NA	NA	NA	NA	0.100809	NA
Co-factor and vitamine metabolism.pantothenate.3-methyl-2-oxobutanoate hydroxymethyltransferase (KPHMT,PANB)	NA	NA	NA	NA	NA	NA	NA	NA	NA	NA	NA	NA	0.100809	NA
Co-factor and vitamine metabolism.pantothenate.dephospho-CoA kinase (DPCK)	NA	NA	NA	NA	NA	NA	NA	NA	NA	NA	NA	NA	0.100809	NA
tetrapyrrole synthesis.uroporphyrin-III C-methyltransferase.	NA	NA	NA	NA	NA	NA	NA	NA	NA	NA	NA	NA	0.100809	NA
RNA.regulation of transcription.High mobility group (HMG) family	NA	NA	NA	NA	NA	NA	NA	NA	NA	NA	NA	NA	0.100809	NA
RNA.regulation of transcription.Transcriptional Adaptor Zinc Bundle (TAZ) domain family	NA	NA	NA	NA	NA	NA	NA	NA	NA	NA	NA	NA	0.100809	NA
Co-factor and vitamine metabolism.biotin.Diaminopelargonic acid aminotransferase and dethiobiotin synthetase	NA	NA	NA	NA	NA	NA	NA	NA	NA	NA	NA	NA	0.100809	NA
minor CHO metabolism.misc.	NA	NA	NA	NA	NA	NA	NA	NA	NA	NA	NA	NA	0.100809	NA
Co-factor and vitamine metabolism.thiamine.hydroxymethylpyrimidine kinase	NA	NA	NA	NA	NA	NA	NA	NA	NA	NA	NA	NA	0.100809	NA
protein.synthesis.	NA	NA	NA	NA	NA	NA	NA	NA	NA	NA	NA	NA	0.100809	NA
minor CHO metabolism.trehalose.trehalase	NA	NA	NA	NA	NA	NA	NA	NA	NA	NA	NA	NA	0.100809	NA
tetrapyrrole synthesis.divinyl chlorophyllide-a 8-vinyl-reductase.	NA	NA	NA	NA	NA	NA	NA	NA	NA	NA	NA	NA	0.100809	NA
protein.synthesis.ribosomal protein.prokaryotic.unknown organellar.50S subunit.L1	NA	NA	NA	NA	NA	NA	NA	NA	NA	NA	NA	NA	0.100809	NA
protein.synthesis.ribosomal protein.prokaryotic.unknown organellar.50S subunit.L15	NA	NA	NA	NA	NA	NA	NA	NA	NA	NA	NA	NA	0.100809	NA
protein.synthesis.ribosomal protein.prokaryotic.unknown organellar.50S subunit.L17	NA	NA	NA	NA	NA	NA	NA	NA	NA	NA	NA	NA	0.100809	NA
protein.synthesis.ribosomal protein.prokaryotic.unknown organellar.50S subunit.L25	NA	NA	NA	NA	NA	NA	NA	NA	NA	NA	NA	NA	0.100809	NA
protein.synthesis.ribosomal protein.prokaryotic.unknown organellar.50S subunit.L28	NA	NA	NA	NA	NA	NA	NA	NA	NA	NA	NA	NA	0.100809	NA
protein.synthesis.ribosomal protein.prokaryotic.mitochondrion.50S subunit.L29	NA	NA	NA	NA	NA	NA	NA	NA	NA	NA	NA	NA	0.100809	NA
protein.synthesis.ribosomal protein.prokaryotic.unknown organellar.50S subunit.L34	NA	NA	NA	NA	NA	NA	NA	NA	NA	NA	NA	NA	0.100809	NA
protein.synthesis.ribosomal protein.prokaryotic.mitochondrion.50S subunit.L37	NA	NA	NA	NA	NA	NA	NA	NA	NA	NA	NA	NA	0.100809	NA
protein.synthesis.ribosomal protein.prokaryotic.chloroplast.50S subunit.L5	NA	NA	NA	NA	NA	NA	NA	NA	NA	NA	NA	NA	0.100809	NA
protein.synthesis.ribosomal protein.prokaryotic.unknown organellar.50S subunit.L9	NA	NA	NA	NA	NA	NA	NA	NA	NA	NA	NA	NA	0.100809	NA
protein.synthesis.ribosomal protein.prokaryotic.unknown organellar.30S subunit.S15	NA	NA	NA	NA	NA	NA	NA	NA	NA	NA	NA	NA	0.100809	NA
protein.synthesis.ribosomal protein.prokaryotic.unknown organellar.30S subunit.S18	NA	NA	NA	NA	NA	NA	NA	NA	NA	NA	NA	NA	0.100809	NA
protein.synthesis.ribosomal protein.prokaryotic.mitochondrion.30S subunit.S29	NA	NA	NA	NA	NA	NA	NA	NA	NA	NA	NA	NA	0.100809	NA
protein.synthesis.ribosomal protein.prokaryotic.chloroplast.30S subunit.S30A	NA	NA	NA	NA	NA	NA	NA	NA	NA	NA	NA	NA	0.100809	NA
protein.synthesis.ribosomal protein.prokaryotic.unknown organellar.30S subunit.S5	NA	NA	NA	NA	NA	NA	NA	NA	NA	NA	NA	NA	0.100809	NA
Co-factor and vitamine metabolism.folate & vitamine K.vitamine K.2-phytyl-1,4-naphthoquinone methyltransferase.PHYLLO..	NA	NA	NA	NA	NA	NA	NA	NA	NA	NA	NA	NA	0.100809	NA
nucleotide metabolism.synthesis.purine.AIR synthase...	NA	NA	NA	NA	NA	NA	NA	NA	NA	NA	NA	NA	0.100809	NA
amino acid metabolism.synthesis.glutamate family.arginine.acetylornithine aminotransferase..	NA	NA	NA	NA	NA	NA	NA	NA	NA	NA	NA	NA	0.100809	NA
amino acid metabolism.synthesis.glutamate family.arginine.arginosuccinate synthase..	NA	NA	NA	NA	NA	NA	NA	NA	NA	NA	NA	NA	0.100809	NA
amino acid metabolism.synthesis.glutamate family.arginine.aspartate racemase..	NA	NA	NA	NA	NA	NA	NA	NA	NA	NA	NA	NA	0.100809	NA
amino acid metabolism.synthesis.glutamate family.arginine.N-Acetylglutamate-5-P reductase..	NA	NA	NA	NA	NA	NA	NA	NA	NA	NA	NA	NA	0.100809	NA
amino acid metabolism.synthesis.glutamate family.arginine.acetylglutamate kinase..	NA	NA	NA	NA	NA	NA	NA	NA	NA	NA	NA	NA	0.100809	NA
amino acid metabolism.degradation.central amino acid metabolism.aspartate...	NA	NA	NA	NA	NA	NA	NA	NA	NA	NA	NA	NA	0.100809	NA
nucleotide metabolism.synthesis.pyrimidine.aspartate transcarbamoylase...	NA	NA	NA	NA	NA	NA	NA	NA	NA	NA	NA	NA	0.100809	NA
protein.synthesis.ribosome biogenesis.Assembly factors.DExD-box helicases..	NA	NA	NA	NA	NA	NA	NA	NA	NA	NA	NA	NA	0.100809	NA
amino acid metabolism.synthesis.histidine.bifunctional phosphoribosyl-ATP diphosphatase and phosphoribosyl-AMP cyclohydrolase...	NA	NA	NA	NA	NA	NA	NA	NA	NA	NA	NA	NA	0.100809	NA
secondary metabolism.isoprenoids.carotenoids.carotenoid isomerase...	NA	NA	NA	NA	NA	NA	NA	NA	NA	NA	NA	NA	0.100809	NA
secondary metabolism.isoprenoids.non-mevalonate pathway.CMK...	NA	NA	NA	NA	NA	NA	NA	NA	NA	NA	NA	NA	0.100809	NA
RNA.processing.3 end processing.CPSF73a...	NA	NA	NA	NA	NA	NA	NA	NA	NA	NA	NA	NA	0.100809	NA
secondary metabolism.N misc.cyanogenic glycosides.cyanase...	NA	NA	NA	NA	NA	NA	NA	NA	NA	NA	NA	NA	0.100809	NA
nucleotide metabolism.synthesis.pyrimidine.dihydroorotate dehydrogenase...	NA	NA	NA	NA	NA	NA	NA	NA	NA	NA	NA	NA	0.100809	NA
protein.synthesis.ribosomal protein.eukaryotic.60S subunit.L10A.	NA	NA	NA	NA	NA	NA	NA	NA	NA	NA	NA	NA	0.100809	NA
protein.synthesis.ribosomal protein.eukaryotic.60S subunit.L26.	NA	NA	NA	NA	NA	NA	NA	NA	NA	NA	NA	NA	0.100809	NA
protein.synthesis.ribosomal protein.eukaryotic.60S subunit.P1.	NA	NA	NA	NA	NA	NA	NA	NA	NA	NA	NA	NA	0.100809	NA
nucleotide metabolism.synthesis.purine.GAR Synthetase...	NA	NA	NA	NA	NA	NA	NA	NA	NA	NA	NA	NA	0.100809	NA
nucleotide metabolism.synthesis.purine.GMP synthetase...	NA	NA	NA	NA	NA	NA	NA	NA	NA	NA	NA	NA	0.100809	NA
amino acid metabolism.synthesis.histidine.imidazoleglycerol-phosphate dehydratase...	NA	NA	NA	NA	NA	NA	NA	NA	NA	NA	NA	NA	0.100809	NA
amino acid metabolism.synthesis.branched chain group.isoleucine specific...	NA	NA	NA	NA	NA	NA	NA	NA	NA	NA	NA	NA	0.100809	NA
minor CHO metabolism.raffinose family.raffinose synthases.known...	NA	NA	NA	NA	NA	NA	NA	NA	NA	NA	NA	NA	0.100809	NA
major CHO metabolism.degradation.starch.laforin like phosphoglucan phosphatase (SEX4)...	NA	NA	NA	NA	NA	NA	NA	NA	NA	NA	NA	NA	0.100809	NA
amino acid metabolism.synthesis.aspartate family.lysine.diaminopimelate decarboxylase..	NA	NA	NA	NA	NA	NA	NA	NA	NA	NA	NA	NA	0.100809	NA
amino acid metabolism.synthesis.aspartate family.misc.homoserine.aspartate semialdehyde dehydrogenase.	NA	NA	NA	NA	NA	NA	NA	NA	NA	NA	NA	NA	0.100809	NA
protein.synthesis.ribosomal protein.prokaryotic.mitochondrion.L51/S25/CI-B8.	NA	NA	NA	NA	NA	NA	NA	NA	NA	NA	NA	NA	0.100809	NA
RNA.processing.plastidial RNA.RNE Complex.RNE..	NA	NA	NA	NA	NA	NA	NA	NA	NA	NA	NA	NA	0.100809	NA
nucleotide metabolism.synthesis.purine.SAICAR lyase...	NA	NA	NA	NA	NA	NA	NA	NA	NA	NA	NA	NA	0.100809	NA
nucleotide metabolism.synthesis.purine.SAICAR synthetase...	NA	NA	NA	NA	NA	NA	NA	NA	NA	NA	NA	NA	0.100809	NA
amino acid metabolism.synthesis.serine-glycine-cysteine group.serine.phosphoserine aminotransferase..	NA	NA	NA	NA	NA	NA	NA	NA	NA	NA	NA	NA	0.100809	NA
RNA.processing.plastidial RNA.splicing.CAF2..	NA	NA	NA	NA	NA	NA	NA	NA	NA	NA	NA	NA	0.100809	NA
hormone metabolism.brassinosteroid.synthesis-degradation.sterols.DWF5..	NA	NA	NA	NA	NA	NA	NA	NA	NA	NA	NA	NA	0.100809	NA
nucleotide metabolism.salvage.nucleoside kinases.thymidine kinase...	NA	NA	NA	NA	NA	NA	NA	NA	NA	NA	NA	NA	0.100809	NA
protein.synthesis.ribosomal protein.unknown.small subunit.S9.	NA	NA	NA	NA	NA	NA	NA	NA	NA	NA	NA	NA	0.100809	NA
protein.synthesis.ribosomal protein.unknown.large subunit.L23.	NA	NA	NA	NA	NA	NA	NA	NA	NA	NA	NA	NA	0.100809	NA
protein.synthesis.ribosomal protein.unknown.large subunit.L18.	NA	NA	NA	NA	NA	NA	NA	NA	NA	NA	NA	NA	0.100809	NA
tetrapyrrole synthesis.sirohydrochlorin ferrochelatase.....	NA	NA	NA	NA	NA	NA	NA	NA	NA	NA	NA	NA	0.100809	NA
amino acid metabolism.degradation.histidine....	NA	NA	NA	NA	NA	NA	NA	NA	NA	NA	NA	NA	0.100809	NA
N-metabolism.nitrate metabolism.nitrite reductase....	NA	NA	NA	NA	NA	NA	NA	NA	NA	NA	NA	NA	0.100809	NA
C1-metabolism.formate-tetrahydrofolate ligase.....	NA	NA	NA	NA	NA	NA	NA	NA	NA	NA	NA	NA	0.100809	NA
S-assimilation.APR.....	NA	NA	NA	NA	NA	NA	NA	NA	NA	NA	NA	NA	0.100809	NA
nucleotide metabolism.deoxynucleotide metabolism.pseudouridine synthase....	NA	NA	NA	NA	NA	NA	NA	NA	NA	NA	NA	NA	0.100809	NA
OPP.non-reductive PP.ribose 5-phosphate isomerase....	NA	NA	NA	NA	NA	NA	NA	NA	NA	NA	NA	NA	0.100809	NA
lipid metabolism.glycolipid synthesis.UDP-sulfoquinovose synthase....	NA	NA	NA	NA	NA	NA	NA	NA	NA	NA	NA	NA	0.100809	NA
RNA.regulation of transcription.plant TF (pbf2)....	NA	NA	NA	NA	NA	NA	NA	NA	NA	NA	NA	NA	0.100809	NA
secondary metabolism.sulfur-containing.....	NA	NA	NA	NA	NA	NA	NA	NA	NA	NA	NA	NA	0.100809	NA
protein.glycosylation.mannosyl-oligosaccharide-1,3-1,6-alpha-mannosidase(GMII)....	NA	NA	NA	NA	NA	NA	NA	NA	NA	NA	NA	NA	0.100809	NA
lipid metabolism.Phospholipid synthesis.(S)-coclaurine-N-methyltransferase....	NA	NA	NA	NA	NA	NA	NA	NA	NA	NA	NA	NA	0.100809	NA
Co-factor and vitamine metabolism.pantothenate.3-methyl-2-oxobutanoate hydroxymethyltransferase (KPHMT,PANB)....	NA	NA	NA	NA	NA	NA	NA	NA	NA	NA	NA	NA	0.100809	NA
Co-factor and vitamine metabolism.pantothenate.dephospho-CoA kinase (DPCK)....	NA	NA	NA	NA	NA	NA	NA	NA	NA	NA	NA	NA	0.100809	NA
tetrapyrrole synthesis.uroporphyrin-III C-methyltransferase.....	NA	NA	NA	NA	NA	NA	NA	NA	NA	NA	NA	NA	0.100809	NA
RNA.regulation of transcription.High mobility group (HMG) family....	NA	NA	NA	NA	NA	NA	NA	NA	NA	NA	NA	NA	0.100809	NA
PS.lightreaction.ATP synthase....	NA	NA	NA	NA	NA	NA	NA	NA	NA	NA	NA	NA	0.100809	NA
RNA.regulation of transcription.Transcriptional Adaptor Zinc Bundle (TAZ) domain family....	NA	NA	NA	NA	NA	NA	NA	NA	NA	NA	NA	NA	0.100809	NA
Co-factor and vitamine metabolism.biotin.Diaminopelargonic acid aminotransferase and dethiobiotin synthetase....	NA	NA	NA	NA	NA	NA	NA	NA	NA	NA	NA	NA	0.100809	NA
minor CHO metabolism.misc.....	NA	NA	NA	NA	NA	NA	NA	NA	NA	NA	NA	NA	0.100809	NA
Co-factor and vitamine metabolism.thiamine.hydroxymethylpyrimidine kinase....	NA	NA	NA	NA	NA	NA	NA	NA	NA	NA	NA	NA	0.100809	NA
protein.synthesis.....	NA	NA	NA	NA	NA	NA	NA	NA	NA	NA	NA	NA	0.100809	NA
minor CHO metabolism.trehalose.trehalase....	NA	NA	NA	NA	NA	NA	NA	NA	NA	NA	NA	NA	0.100809	NA
tetrapyrrole synthesis.divinyl chlorophyllide-a 8-vinyl-reductase.....	NA	NA	NA	NA	NA	NA	NA	NA	NA	NA	NA	NA	0.100809	NA
secondary metabolism.isoprenoids.terpenoids	NA	NA	NA	NA	NA	NA	NA	NA	NA	NA	0.0511868	NA	0.109162	NA
secondary metabolism.isoprenoids.terpenoids....	NA	NA	NA	NA	NA	NA	NA	NA	NA	NA	0.0511868	NA	0.109162	NA
redox.dismutases and catalases.	NA	NA	NA	NA	NA	NA	NA	NA	NA	NA	NA	NA	0.112915	NA
redox.dismutases and catalases.....	NA	NA	NA	NA	NA	NA	NA	NA	NA	NA	NA	NA	0.112915	NA
PS.lightreaction.NADH DH	NA	NA	0.131231	NA	NA	NA	NA	NA	NA	NA	NA	NA	0.115848	NA
PS.lightreaction.NADH DH....	NA	NA	0.131231	NA	NA	NA	NA	NA	NA	NA	NA	NA	0.115848	NA
transport.porins.	NA	NA	NA	NA	NA	NA	NA	NA	NA	NA	NA	NA	0.115848	NA
cell.cell death.plants	NA	NA	NA	NA	NA	NA	NA	NA	NA	NA	NA	NA	0.115848	NA
lipid metabolism.lipid degradation.lysophospholipases.phosphoinositide phospholipase C...	NA	NA	NA	NA	NA	NA	NA	NA	NA	NA	NA	NA	0.115848	NA
transport.porins.....	NA	NA	NA	NA	NA	NA	NA	NA	NA	NA	NA	NA	0.115848	NA
cell.cell death.plants....	NA	NA	NA	NA	NA	NA	NA	NA	NA	NA	NA	NA	0.115848	NA
RNA.regulation of transcription.General Transcription	NA	0.729489	0.469132	NA	NA	NA	NA	0.160917	NA	NA	NA	NA	0.129716	NA
RNA.regulation of transcription.General Transcription....	NA	0.729489	0.469132	NA	NA	NA	NA	0.160917	NA	NA	NA	NA	0.129716	NA
Biodegradation of Xenobiotics..	0.141234	0.620301	0.374385	NA	NA	NA	NA	NA	NA	NA	NA	NA	0.135818	NA
Biodegradation of Xenobiotics......	0.141234	0.620301	0.374385	NA	NA	NA	NA	NA	NA	NA	NA	NA	0.135818	NA
secondary metabolism.isoprenoids.tocopherol biosynthesis	0.0942196	NA	NA	NA	NA	NA	NA	NA	NA	NA	NA	NA	0.136279	NA
PS.lightreaction.other electron carrier (ox/red).ferredoxin...	0.0518862	NA	NA	NA	NA	NA	NA	NA	NA	NA	NA	NA	0.151691	NA
protein.aa activation.valine-tRNA ligase	NA	NA	NA	NA	NA	NA	NA	NA	NA	NA	NA	NA	0.151691	NA
cell.organisation.cytoskeleton.Myosin...	NA	NA	NA	NA	NA	NA	NA	NA	NA	NA	NA	NA	0.151691	NA
protein.aa activation.valine-tRNA ligase....	NA	NA	NA	NA	NA	NA	NA	NA	NA	NA	NA	NA	0.151691	NA
RNA.regulation of transcription.Histone acetyltransferases	NA	0.49227	0.279843	NA	NA	NA	NA	NA	NA	NA	NA	NA	0.161108	NA
RNA.regulation of transcription.Histone acetyltransferases....	NA	0.49227	0.279843	NA	NA	NA	NA	NA	NA	NA	NA	NA	0.161108	NA
signalling.receptor kinases.thaumatin like	NA	0.516271	NA	NA	NA	NA	NA	NA	NA	NA	NA	NA	0.187157	NA
signalling.receptor kinases.thaumatin like....	NA	0.516271	NA	NA	NA	NA	NA	NA	NA	NA	NA	NA	0.187157	NA
protein.degradation.ubiquitin.E1...	NA	NA	0.171034	NA	NA	NA	NA	NA	NA	NA	NA	NA	0.189295	NA
cell.division.plastid	NA	NA	NA	NA	NA	NA	NA	NA	NA	NA	NA	NA	0.189295	NA
lipid metabolism.FA synthesis and FA elongation.ketoacyl ACP synthase	NA	NA	NA	NA	NA	NA	NA	NA	NA	NA	NA	NA	0.189295	NA
cell.division.plastid....	NA	NA	NA	NA	NA	NA	NA	NA	NA	NA	NA	NA	0.189295	NA
lipid metabolism.FA synthesis and FA elongation.ketoacyl ACP synthase....	NA	NA	NA	NA	NA	NA	NA	NA	NA	NA	NA	NA	0.189295	NA
mino acid metabolism.degradation.aspartate family	NA	0.0922737	NA	NA	NA	NA	NA	NA	NA	NA	NA	NA	0.191459	NA
polyamine metabolism.synthesis.arginine decarboxylase	NA	0.0922737	NA	NA	NA	NA	NA	NA	NA	NA	NA	NA	0.191459	NA
nucleotide metabolism.synthesis.purine.amidophosphoribosyltransferase...	NA	0.0922737	NA	NA	NA	NA	NA	NA	NA	NA	NA	NA	0.191459	NA
secondary metabolism.isoprenoids.carotenoids.carotenoid beta ring hydroxylase...	NA	0.0922737	NA	NA	NA	NA	NA	NA	NA	NA	NA	NA	0.191459	NA
mino acid metabolism.degradation.aspartate family.lysine.lysine decarboxylase..	NA	0.0922737	NA	NA	NA	NA	NA	NA	NA	NA	NA	NA	0.191459	NA
polyamine metabolism.synthesis.arginine decarboxylase....	NA	0.0922737	NA	NA	NA	NA	NA	NA	NA	NA	NA	NA	0.191459	NA
lipid metabolism.FA synthesis and FA elongation.Acetyl CoA Carboxylation	NA	NA	NA	NA	NA	NA	NA	NA	NA	NA	NA	NA	0.191459	NA
glycolysis.plastid branch.glyceraldehyde 3-phosphate dehydrogenase (GAP-DH)	NA	NA	NA	NA	NA	NA	NA	NA	NA	NA	NA	NA	0.191459	NA
tetrapyrrole synthesis.ferrochelatase.	NA	NA	NA	NA	NA	NA	NA	NA	NA	NA	NA	NA	0.191459	NA
PS.calvin cycle.PRK	NA	NA	NA	NA	NA	NA	NA	NA	NA	NA	NA	NA	0.191459	NA
protein.aa activation.isoleucine-tRNA ligase	NA	NA	NA	NA	NA	NA	NA	NA	NA	NA	NA	NA	0.191459	NA
not assigned.no ontology.S RNA-binding domain-containing protein	NA	NA	NA	NA	NA	NA	NA	NA	NA	NA	NA	NA	0.191459	NA
protein.aa activation.histidine-tRNA ligase	NA	NA	NA	NA	NA	NA	NA	NA	NA	NA	NA	NA	0.191459	NA
RNA.regulation of transcription.CCAAT box binding factor family, DR1	NA	NA	NA	NA	NA	NA	NA	NA	NA	NA	NA	NA	0.191459	NA
signalling.in sugar and nutrient physiology.pyruvate dehydrogenase kinase	NA	NA	NA	NA	NA	NA	NA	NA	NA	NA	NA	NA	0.191459	NA
protein.synthesis.ribosomal RNA	NA	NA	NA	NA	NA	NA	NA	NA	NA	NA	NA	NA	0.191459	NA
lipid metabolism.FA synthesis and FA elongation.beta hydroxyacyl ACP dehydratase	NA	NA	NA	NA	NA	NA	NA	NA	NA	NA	NA	NA	0.191459	NA
nucleotide metabolism.phosphotransfer and pyrophosphatases.guanylate kinase	NA	NA	NA	NA	NA	NA	NA	NA	NA	NA	NA	NA	0.191459	NA
cell wall.precursor synthesis.GER	NA	NA	NA	NA	NA	NA	NA	NA	NA	NA	NA	NA	0.191459	NA
PS.photorespiration.glycerate kinase	NA	NA	NA	NA	NA	NA	NA	NA	NA	NA	NA	NA	0.191459	NA
PS.calvin cycle.	NA	NA	NA	NA	NA	NA	NA	NA	NA	NA	NA	NA	0.191459	NA
metal handling.acquisition.	NA	NA	NA	NA	NA	NA	NA	NA	NA	NA	NA	NA	0.191459	NA
OPP.non-reductive PP.transaldolase	NA	NA	NA	NA	NA	NA	NA	NA	NA	NA	NA	NA	0.191459	NA
lipid metabolism.Phospholipid synthesis.phosphatidylserine decarboxylase	NA	NA	NA	NA	NA	NA	NA	NA	NA	NA	NA	NA	0.191459	NA
TCA / org transformation.TCA.aconitase	NA	NA	NA	NA	NA	NA	NA	NA	NA	NA	NA	NA	0.191459	NA
glycolysis.cytosolic branch.fructose-2,6-bisphosphatase (Fru2,6BisPase)	NA	NA	NA	NA	NA	NA	NA	NA	NA	NA	NA	NA	0.191459	NA
protein.aa activation.lysine-tRNA ligase	NA	NA	NA	NA	NA	NA	NA	NA	NA	NA	NA	NA	0.191459	NA
tetrapyrrole synthesis.glu-tRNA reductase.	NA	NA	NA	NA	NA	NA	NA	NA	NA	NA	NA	NA	0.191459	NA
minor CHO metabolism.myo-inositol.InsP Synthases	NA	NA	NA	NA	NA	NA	NA	NA	NA	NA	NA	NA	0.191459	NA
protein.synthesis.ribosomal protein.prokaryotic.chloroplast.50S subunit.L10	NA	NA	NA	NA	NA	NA	NA	NA	NA	NA	NA	NA	0.191459	NA
protein.synthesis.ribosomal protein.prokaryotic.unknown organellar.50S subunit.L10A	NA	NA	NA	NA	NA	NA	NA	NA	NA	NA	NA	NA	0.191459	NA
protein.synthesis.ribosomal protein.prokaryotic.mitochondrion.50S subunit.L2	NA	NA	NA	NA	NA	NA	NA	NA	NA	NA	NA	NA	0.191459	NA
protein.synthesis.ribosomal protein.prokaryotic.chloroplast.50S subunit.L21	NA	NA	NA	NA	NA	NA	NA	NA	NA	NA	NA	NA	0.191459	NA
protein.synthesis.ribosomal protein.prokaryotic.chloroplast.50S subunit.L3	NA	NA	NA	NA	NA	NA	NA	NA	NA	NA	NA	NA	0.191459	NA
protein.synthesis.ribosomal protein.prokaryotic.unknown organellar.50S subunit.L30	NA	NA	NA	NA	NA	NA	NA	NA	NA	NA	NA	NA	0.191459	NA
protein.synthesis.ribosomal protein.prokaryotic.unknown organellar.50S subunit.L32	NA	NA	NA	NA	NA	NA	NA	NA	NA	NA	NA	NA	0.191459	NA
protein.synthesis.ribosomal protein.prokaryotic.unknown organellar.50S subunit.L4	NA	NA	NA	NA	NA	NA	NA	NA	NA	NA	NA	NA	0.191459	NA
protein.synthesis.ribosomal protein.prokaryotic.unknown organellar.30S subunit.S6	NA	NA	NA	NA	NA	NA	NA	NA	NA	NA	NA	NA	0.191459	NA
nucleotide metabolism.synthesis.purine.adenylosuccinate synthase...	NA	NA	NA	NA	NA	NA	NA	NA	NA	NA	NA	NA	0.191459	NA
nucleotide metabolism.synthesis.purine.AIR carboxylase...	NA	NA	NA	NA	NA	NA	NA	NA	NA	NA	NA	NA	0.191459	NA
lipid metabolism.exotics (steroids, squalene etc).sphingolipids.ceramidase...	NA	NA	NA	NA	NA	NA	NA	NA	NA	NA	NA	NA	0.191459	NA
amino acid metabolism.degradation.serine-glycine-cysteine group.cysteine...	NA	NA	NA	NA	NA	NA	NA	NA	NA	NA	NA	NA	0.191459	NA
protein.synthesis.ribosomal protein.eukaryotic.60S subunit.L9.	NA	NA	NA	NA	NA	NA	NA	NA	NA	NA	NA	NA	0.191459	NA
protein.synthesis.ribosomal protein.eukaryotic.60S subunit.L27A.	NA	NA	NA	NA	NA	NA	NA	NA	NA	NA	NA	NA	0.191459	NA
protein.synthesis.ribosomal protein.eukaryotic.60S subunit.L37.	NA	NA	NA	NA	NA	NA	NA	NA	NA	NA	NA	NA	0.191459	NA
protein.synthesis.ribosomal protein.eukaryotic.60S subunit.L35.	NA	NA	NA	NA	NA	NA	NA	NA	NA	NA	NA	NA	0.191459	NA
protein.synthesis.ribosomal protein.eukaryotic.60S subunit.L14.	NA	NA	NA	NA	NA	NA	NA	NA	NA	NA	NA	NA	0.191459	NA
protein.synthesis.ribosomal protein.eukaryotic.60S subunit.L13A.	NA	NA	NA	NA	NA	NA	NA	NA	NA	NA	NA	NA	0.191459	NA
protein.synthesis.ribosomal protein.eukaryotic.60S subunit.L4/L1.	NA	NA	NA	NA	NA	NA	NA	NA	NA	NA	NA	NA	0.191459	NA
protein.synthesis.ribosomal protein.eukaryotic.40S subunit.S2.	NA	NA	NA	NA	NA	NA	NA	NA	NA	NA	NA	NA	0.191459	NA
protein.synthesis.ribosomal protein.eukaryotic.60S subunit.L36A.	NA	NA	NA	NA	NA	NA	NA	NA	NA	NA	NA	NA	0.191459	NA
protein.synthesis.ribosomal protein.eukaryotic.40S subunit.S3A.	NA	NA	NA	NA	NA	NA	NA	NA	NA	NA	NA	NA	0.191459	NA
protein.synthesis.ribosomal protein.eukaryotic.40S subunit.S6.	NA	NA	NA	NA	NA	NA	NA	NA	NA	NA	NA	NA	0.191459	NA
protein.synthesis.ribosomal protein.eukaryotic.60S subunit.L30.	NA	NA	NA	NA	NA	NA	NA	NA	NA	NA	NA	NA	0.191459	NA
protein.synthesis.ribosomal protein.eukaryotic.40S subunit.S20.	NA	NA	NA	NA	NA	NA	NA	NA	NA	NA	NA	NA	0.191459	NA
protein.synthesis.ribosomal protein.eukaryotic.60S subunit.L37A.	NA	NA	NA	NA	NA	NA	NA	NA	NA	NA	NA	NA	0.191459	NA
protein.synthesis.ribosomal protein.eukaryotic.40S subunit.S10.	NA	NA	NA	NA	NA	NA	NA	NA	NA	NA	NA	NA	0.191459	NA
protein.synthesis.ribosomal protein.eukaryotic.60S subunit.L21.	NA	NA	NA	NA	NA	NA	NA	NA	NA	NA	NA	NA	0.191459	NA
amino acid metabolism.synthesis.central amino acid metabolism.GABA.GABA transaminase..	NA	NA	NA	NA	NA	NA	NA	NA	NA	NA	NA	NA	0.191459	NA
secondary metabolism.isoprenoids.tocopherol biosynthesis.homogentisate phytyltransferase...	NA	NA	NA	NA	NA	NA	NA	NA	NA	NA	NA	NA	0.191459	NA
lipid metabolism.FA synthesis and FA elongation.Acetyl CoA Carboxylation.homomeric Enzyme...	NA	NA	NA	NA	NA	NA	NA	NA	NA	NA	NA	NA	0.191459	NA
nucleotide metabolism.synthesis.purine.IMP dehydrogenase...	NA	NA	NA	NA	NA	NA	NA	NA	NA	NA	NA	NA	0.191459	NA
amino acid metabolism.synthesis.branched chain group.leucine specific.2-isopropylmalate synthase..	NA	NA	NA	NA	NA	NA	NA	NA	NA	NA	NA	NA	0.191459	NA
redox.ascorbate and glutathione.ascorbate.L-Galactono-1,4-lactone dehydrogenase...	NA	NA	NA	NA	NA	NA	NA	NA	NA	NA	NA	NA	0.191459	NA
cell.organisation.cytoskeleton.Myosin.Class VII..	NA	NA	NA	NA	NA	NA	NA	NA	NA	NA	NA	NA	0.191459	NA
N-metabolism.ammonia metabolism.glutamate synthase.NADH dependent...	NA	NA	NA	NA	NA	NA	NA	NA	NA	NA	NA	NA	0.191459	NA
nucleotide metabolism.synthesis.pyrimidine.orotate phosphoribosyltransferase...	NA	NA	NA	NA	NA	NA	NA	NA	NA	NA	NA	NA	0.191459	NA
stress.biotic.PR-proteins.proteinase inhibitors.trypsin inhibitor..	NA	NA	NA	NA	NA	NA	NA	NA	NA	NA	NA	NA	0.191459	NA
hormone metabolism.brassinosteroid.synthesis-degradation.sterols.DWF1..	NA	NA	NA	NA	NA	NA	NA	NA	NA	NA	NA	NA	0.191459	NA
hormone metabolism.salicylic acid.synthesis-degradation.synthesis.methyl-SA methylesterase..	NA	NA	NA	NA	NA	NA	NA	NA	NA	NA	NA	NA	0.191459	NA
amino acid metabolism.synthesis.aspartate family.threonine.threonine synthase..	NA	NA	NA	NA	NA	NA	NA	NA	NA	NA	NA	NA	0.191459	NA
amino acid metabolism.synthesis.aromatic aa.tryptophan.phosphoribosyanthranilate isomerase..	NA	NA	NA	NA	NA	NA	NA	NA	NA	NA	NA	NA	0.191459	NA
amino acid metabolism.synthesis.aromatic aa.tryptophan.anthranilate phosphoribosyltransferase..	NA	NA	NA	NA	NA	NA	NA	NA	NA	NA	NA	NA	0.191459	NA
glycolysis.plastid branch.glyceraldehyde 3-phosphate dehydrogenase (GAP-DH)....	NA	NA	NA	NA	NA	NA	NA	NA	NA	NA	NA	NA	0.191459	NA
tetrapyrrole synthesis.ferrochelatase.....	NA	NA	NA	NA	NA	NA	NA	NA	NA	NA	NA	NA	0.191459	NA
PS.calvin cycle.PRK....	NA	NA	NA	NA	NA	NA	NA	NA	NA	NA	NA	NA	0.191459	NA
protein.aa activation.isoleucine-tRNA ligase....	NA	NA	NA	NA	NA	NA	NA	NA	NA	NA	NA	NA	0.191459	NA
not assigned.no ontology.S RNA-binding domain-containing protein....	NA	NA	NA	NA	NA	NA	NA	NA	NA	NA	NA	NA	0.191459	NA
protein.aa activation.histidine-tRNA ligase....	NA	NA	NA	NA	NA	NA	NA	NA	NA	NA	NA	NA	0.191459	NA
RNA.regulation of transcription.CCAAT box binding factor family, DR1....	NA	NA	NA	NA	NA	NA	NA	NA	NA	NA	NA	NA	0.191459	NA
signalling.in sugar and nutrient physiology.pyruvate dehydrogenase kinase....	NA	NA	NA	NA	NA	NA	NA	NA	NA	NA	NA	NA	0.191459	NA
protein.synthesis.ribosomal RNA....	NA	NA	NA	NA	NA	NA	NA	NA	NA	NA	NA	NA	0.191459	NA
lipid metabolism.FA synthesis and FA elongation.beta hydroxyacyl ACP dehydratase....	NA	NA	NA	NA	NA	NA	NA	NA	NA	NA	NA	NA	0.191459	NA
nucleotide metabolism.phosphotransfer and pyrophosphatases.guanylate kinase....	NA	NA	NA	NA	NA	NA	NA	NA	NA	NA	NA	NA	0.191459	NA
cell wall.precursor synthesis.GER....	NA	NA	NA	NA	NA	NA	NA	NA	NA	NA	NA	NA	0.191459	NA
PS.photorespiration.glycerate kinase....	NA	NA	NA	NA	NA	NA	NA	NA	NA	NA	NA	NA	0.191459	NA
PS.calvin cycle.....	NA	NA	NA	NA	NA	NA	NA	NA	NA	NA	NA	NA	0.191459	NA
metal handling.acquisition.....	NA	NA	NA	NA	NA	NA	NA	NA	NA	NA	NA	NA	0.191459	NA
OPP.non-reductive PP.transaldolase....	NA	NA	NA	NA	NA	NA	NA	NA	NA	NA	NA	NA	0.191459	NA
lipid metabolism.Phospholipid synthesis.phosphatidylserine decarboxylase....	NA	NA	NA	NA	NA	NA	NA	NA	NA	NA	NA	NA	0.191459	NA
TCA / org transformation.TCA.aconitase....	NA	NA	NA	NA	NA	NA	NA	NA	NA	NA	NA	NA	0.191459	NA
glycolysis.cytosolic branch.fructose-2,6-bisphosphatase (Fru2,6BisPase)....	NA	NA	NA	NA	NA	NA	NA	NA	NA	NA	NA	NA	0.191459	NA
protein.aa activation.lysine-tRNA ligase....	NA	NA	NA	NA	NA	NA	NA	NA	NA	NA	NA	NA	0.191459	NA
tetrapyrrole synthesis.glu-tRNA reductase.....	NA	NA	NA	NA	NA	NA	NA	NA	NA	NA	NA	NA	0.191459	NA
minor CHO metabolism.myo-inositol.InsP Synthases....	NA	NA	NA	NA	NA	NA	NA	NA	NA	NA	NA	NA	0.191459	NA
lipid metabolism.FA synthesis and FA elongation.acyl coa ligase	0.114675	0.539138	0.312845	NA	NA	NA	NA	NA	NA	0.122346	NA	NA	0.214185	NA
lipid metabolism.FA synthesis and FA elongation.acyl coa ligase....	0.114675	0.539138	0.312845	NA	NA	NA	NA	NA	NA	0.122346	NA	NA	0.214185	NA
mitochondrial electron transport / ATP synthesis.cytochrome c.	NA	NA	NA	NA	NA	NA	0.0504625	0.0567904	NA	NA	NA	NA	0.227939	NA
mitochondrial electron transport / ATP synthesis.cytochrome c.....	NA	NA	NA	NA	NA	NA	0.0504625	0.0567904	NA	NA	NA	NA	0.227939	NA
secondary metabolism.flavonoids.isoflavones	NA	NA	0.190247	NA	NA	NA	NA	NA	NA	NA	NA	NA	0.227939	NA
secondary metabolism.flavonoids.isoflavones.isoflavone reductase...	NA	NA	0.190247	NA	NA	NA	NA	NA	NA	NA	NA	NA	0.227939	NA
stress.abiotic.touch/wounding	0.0662119	NA	NA	NA	NA	NA	NA	NA	NA	NA	NA	NA	0.227939	NA
stress.abiotic.touch/wounding....	0.0662119	NA	NA	NA	NA	NA	NA	NA	NA	NA	NA	NA	0.227939	NA
signalling.14-3-3 proteins.	NA	NA	NA	NA	NA	NA	NA	NA	NA	NA	NA	NA	0.227939	NA
misc.acyl transferases.	NA	NA	NA	NA	NA	NA	NA	NA	NA	NA	NA	NA	0.227939	NA
lipid metabolism.FA synthesis and FA elongation.ACP protein	NA	NA	NA	NA	NA	NA	NA	NA	NA	NA	NA	NA	0.227939	NA
signalling.14-3-3 proteins.....	NA	NA	NA	NA	NA	NA	NA	NA	NA	NA	NA	NA	0.227939	NA
misc.acyl transferases.....	NA	NA	NA	NA	NA	NA	NA	NA	NA	NA	NA	NA	0.227939	NA
lipid metabolism.FA synthesis and FA elongation.ACP protein....	NA	NA	NA	NA	NA	NA	NA	NA	NA	NA	NA	NA	0.227939	NA
PS.lightreaction.other electron carrier (ox/red)	0.12139	NA	NA	NA	NA	NA	NA	NA	NA	0.129477	NA	NA	0.241961	NA
lipid metabolism.exotics (steroids, squalene etc).sphingolipids	NA	0.349651	0.121093	NA	NA	NA	NA	NA	0.109718	NA	NA	NA	0.263795	NA
protein.targeting.unknown	NA	NA	0.209015	NA	NA	NA	NA	0.0628988	NA	NA	NA	NA	0.267033	NA
protein.targeting.unknown....	NA	NA	0.209015	NA	NA	NA	NA	0.0628988	NA	NA	NA	NA	0.267033	NA
secondary metabolism.flavonoids.dihydroflavonols.dihydroflavonol 4-reductase...	NA	NA	0.209015	NA	NA	NA	NA	NA	NA	NA	NA	NA	0.267033	NA
secondary metabolism.flavonoids.chalcones.naringenin-chalcone synthase...	NA	NA	0.344336	NA	NA	NA	0.0983905	NA	NA	NA	NA	NA	0.270268	NA
N-metabolism.nitrate metabolism.NR	NA	0.135169	0.0679193	NA	NA	NA	NA	NA	NA	NA	NA	NA	0.272972	NA
N-metabolism.nitrate metabolism.NR....	NA	0.135169	0.0679193	NA	NA	NA	NA	NA	NA	NA	NA	NA	0.272972	NA
cell wall.precursor synthesis.	NA	NA	0.0679193	NA	NA	NA	NA	NA	NA	NA	NA	NA	0.272972	NA
cell wall.precursor synthesis.....	NA	NA	0.0679193	NA	NA	NA	NA	NA	NA	NA	NA	NA	0.272972	NA
cell wall.degradation.	NA	0.135169	NA	NA	NA	NA	NA	NA	NA	NA	NA	NA	0.272972	NA
amino acid metabolism.synthesis.serine-glycine-cysteine group.cysteine.SAT..	NA	0.135169	NA	NA	NA	NA	NA	NA	NA	NA	NA	NA	0.272972	NA
redox.ascorbate and glutathione.ascorbate.GDP-L-galactose-hexose-1-phosphate guanyltransferase...	NA	0.135169	NA	NA	NA	NA	NA	NA	NA	NA	NA	NA	0.272972	NA
cell wall.degradation.....	NA	0.135169	NA	NA	NA	NA	NA	NA	NA	NA	NA	NA	0.272972	NA
secondary metabolism.N misc.betaine	NA	NA	NA	NA	NA	NA	NA	NA	NA	NA	NA	NA	0.272972	NA
PS.lightreaction.ATP synthase	NA	NA	NA	NA	NA	NA	NA	NA	NA	NA	NA	NA	0.272972	NA
nucleotide metabolism.synthesis.unspecified	NA	NA	NA	NA	NA	NA	NA	NA	NA	NA	NA	NA	0.272972	NA
glycolysis.cytosolic branch.glyceraldehyde 3-phosphate dehydrogenase (GAP-DH)	NA	NA	NA	NA	NA	NA	NA	NA	NA	NA	NA	NA	0.272972	NA
protein.aa activation.proline-tRNA ligase	NA	NA	NA	NA	NA	NA	NA	NA	NA	NA	NA	NA	0.272972	NA
signalling.receptor kinases.leucine rich repeat XIV	NA	NA	NA	NA	NA	NA	NA	NA	NA	NA	NA	NA	0.272972	NA
C1-metabolism.tetrahydrofolate synthase.	NA	NA	NA	NA	NA	NA	NA	NA	NA	NA	NA	NA	0.272972	NA
RNA.regulation of transcription.General Transcription, TBP-binding protein	NA	NA	NA	NA	NA	NA	NA	NA	NA	NA	NA	NA	0.272972	NA
Co-factor and vitamine metabolism.lipoic acid.	NA	NA	NA	NA	NA	NA	NA	NA	NA	NA	NA	NA	0.272972	NA
Co-factor and vitamine metabolism.thiamine.thiamine diphosphokinase	NA	NA	NA	NA	NA	NA	NA	NA	NA	NA	NA	NA	0.272972	NA
tetrapyrrole synthesis.coproporphyrinogen III oxidase.	NA	NA	NA	NA	NA	NA	NA	NA	NA	NA	NA	NA	0.272972	NA
PS.calvin cycle.transketolase	NA	NA	NA	NA	NA	NA	NA	NA	NA	NA	NA	NA	0.272972	NA
tetrapyrrole synthesis.heme oxygenase.	NA	NA	NA	NA	NA	NA	NA	NA	NA	NA	NA	NA	0.272972	NA
lipid metabolism.FA desaturation.omega 3 desaturase	NA	NA	NA	NA	NA	NA	NA	NA	NA	NA	NA	NA	0.272972	NA
protein.synthesis.ribosomal protein.prokaryotic.unknown organellar.50S subunit.L35	NA	NA	NA	NA	NA	NA	NA	NA	NA	NA	NA	NA	0.272972	NA
nucleotide metabolism.salvage.phosphoribosyltransferases.aprt...	NA	NA	NA	NA	NA	NA	NA	NA	NA	NA	NA	NA	0.272972	NA
secondary metabolism.N misc.betaine.betaine-aldehyde dehydrogenase...	NA	NA	NA	NA	NA	NA	NA	NA	NA	NA	NA	NA	0.272972	NA
protein.degradation.ubiquitin.E3.APC..	NA	NA	NA	NA	NA	NA	NA	NA	NA	NA	NA	NA	0.272972	NA
protein.synthesis.ribosomal protein.eukaryotic.40S subunit.S11.	NA	NA	NA	NA	NA	NA	NA	NA	NA	NA	NA	NA	0.272972	NA
protein.synthesis.ribosomal protein.eukaryotic.40S subunit.S18.	NA	NA	NA	NA	NA	NA	NA	NA	NA	NA	NA	NA	0.272972	NA
protein.synthesis.ribosomal protein.eukaryotic.60S subunit.L8.	NA	NA	NA	NA	NA	NA	NA	NA	NA	NA	NA	NA	0.272972	NA
protein.synthesis.ribosomal protein.eukaryotic.40S subunit.S21.	NA	NA	NA	NA	NA	NA	NA	NA	NA	NA	NA	NA	0.272972	NA
protein.synthesis.ribosomal protein.eukaryotic.40S subunit.S29.	NA	NA	NA	NA	NA	NA	NA	NA	NA	NA	NA	NA	0.272972	NA
secondary metabolism.isoprenoids.mevalonate pathway.HMG-CoA synthase...	NA	NA	NA	NA	NA	NA	NA	NA	NA	NA	NA	NA	0.272972	NA
secondary metabolism.isoprenoids.tocopherol biosynthesis.hydroxyphenylpyruvate dioxygenase...	NA	NA	NA	NA	NA	NA	NA	NA	NA	NA	NA	NA	0.272972	NA
protein.synthesis.ribosomal protein.unknown.large subunit.L18/L5.	NA	NA	NA	NA	NA	NA	NA	NA	NA	NA	NA	NA	0.272972	NA
protein.synthesis.ribosomal protein.unknown.small subunit.S4.	NA	NA	NA	NA	NA	NA	NA	NA	NA	NA	NA	NA	0.272972	NA
nucleotide metabolism.degradation.pyrimidine.uridine nucleosidase...	NA	NA	NA	NA	NA	NA	NA	NA	NA	NA	NA	NA	0.272972	NA
nucleotide metabolism.synthesis.unspecified....	NA	NA	NA	NA	NA	NA	NA	NA	NA	NA	NA	NA	0.272972	NA
glycolysis.cytosolic branch.glyceraldehyde 3-phosphate dehydrogenase (GAP-DH)....	NA	NA	NA	NA	NA	NA	NA	NA	NA	NA	NA	NA	0.272972	NA
protein.aa activation.proline-tRNA ligase....	NA	NA	NA	NA	NA	NA	NA	NA	NA	NA	NA	NA	0.272972	NA
signalling.receptor kinases.leucine rich repeat XIV....	NA	NA	NA	NA	NA	NA	NA	NA	NA	NA	NA	NA	0.272972	NA
C1-metabolism.tetrahydrofolate synthase.....	NA	NA	NA	NA	NA	NA	NA	NA	NA	NA	NA	NA	0.272972	NA
RNA.regulation of transcription.General Transcription, TBP-binding protein....	NA	NA	NA	NA	NA	NA	NA	NA	NA	NA	NA	NA	0.272972	NA
Co-factor and vitamine metabolism.lipoic acid.....	NA	NA	NA	NA	NA	NA	NA	NA	NA	NA	NA	NA	0.272972	NA
Co-factor and vitamine metabolism.thiamine.thiamine diphosphokinase....	NA	NA	NA	NA	NA	NA	NA	NA	NA	NA	NA	NA	0.272972	NA
tetrapyrrole synthesis.coproporphyrinogen III oxidase.....	NA	NA	NA	NA	NA	NA	NA	NA	NA	NA	NA	NA	0.272972	NA
PS.calvin cycle.transketolase....	NA	NA	NA	NA	NA	NA	NA	NA	NA	NA	NA	NA	0.272972	NA
tetrapyrrole synthesis.heme oxygenase.....	NA	NA	NA	NA	NA	NA	NA	NA	NA	NA	NA	NA	0.272972	NA
lipid metabolism.FA desaturation.omega 3 desaturase....	NA	NA	NA	NA	NA	NA	NA	NA	NA	NA	NA	NA	0.272972	NA
signalling.receptor kinases.crinkly like	NA	0.0924872	NA	NA	NA	NA	NA	NA	NA	NA	NA	NA	0.306093	NA
signalling.receptor kinases.crinkly like....	NA	0.0924872	NA	NA	NA	NA	NA	NA	NA	NA	NA	NA	0.306093	NA
glycolysis.unclear/dually targeted.phosphoglycerate mutase	NA	NA	NA	NA	NA	NA	NA	NA	NA	NA	NA	NA	0.306093	NA
glycolysis.unclear/dually targeted.phosphoglycerate mutase....	NA	NA	NA	NA	NA	NA	NA	NA	NA	NA	NA	NA	0.306093	NA
lipid metabolism.Phospholipid synthesis.	0.191995	NA	NA	NA	0.247693	0.110568	NA	NA	NA	NA	NA	0.0617193	0.310702	NA
lipid metabolism.Phospholipid synthesis.....	0.191995	NA	NA	NA	0.247693	0.110568	NA	NA	NA	NA	NA	0.0617193	0.310702	NA
misc.glutathione S transferases.	NA	0.815765	0.632224	0.122684	0.607809	NA	NA	0.450292	NA	0.528203	NA	NA	0.321932	NA
misc.glutathione S transferases.....	NA	0.815765	0.632224	0.122684	0.607809	NA	NA	0.450292	NA	0.528203	NA	NA	0.321932	NA
protein.targeting.secretory pathway.vacuole...	NA	NA	0.144727	NA	NA	NA	NA	NA	NA	NA	NA	NA	0.334459	NA
not assigned.no ontology.proline rich family	NA	NA	NA	NA	NA	NA	0.0667137	0.0749976	NA	NA	NA	NA	0.344728	NA
not assigned.no ontology.proline rich family....	NA	NA	NA	NA	NA	NA	0.0667137	0.0749976	NA	NA	NA	NA	0.344728	NA
cell.organisation.cytoskeleton.Myosin.Class XI..	NA	NA	NA	NA	NA	NA	NA	NA	NA	NA	NA	NA	0.344728	NA
misc.invertase/pectin methylesterase inhibitor family protein.	NA	NA	0.0895193	NA	NA	NA	NA	NA	NA	NA	NA	NA	0.346269	NA
hormone metabolism.salicylic acid.synthesis-degradation.synthesis.SA glucosyltransferase ester and ether bond making SGE, SAG..	NA	NA	0.0895193	NA	NA	NA	NA	NA	NA	NA	NA	NA	0.346269	NA
misc.invertase/pectin methylesterase inhibitor family protein.....	NA	NA	0.0895193	NA	NA	NA	NA	NA	NA	NA	NA	NA	0.346269	NA
nucleotide metabolism.deoxynucleotide metabolism.cytosine deaminase	NA	0.176038	NA	NA	NA	NA	NA	NA	NA	NA	NA	NA	0.346269	NA
polyamine metabolism.synthesis.SAM decarboxylase	NA	0.176038	NA	NA	NA	NA	NA	NA	NA	NA	NA	NA	0.346269	NA
nucleotide metabolism.deoxynucleotide metabolism.cytosine deaminase....	NA	0.176038	NA	NA	NA	NA	NA	NA	NA	NA	NA	NA	0.346269	NA
polyamine metabolism.synthesis.SAM decarboxylase....	NA	0.176038	NA	NA	NA	NA	NA	NA	NA	NA	NA	NA	0.346269	NA
development.organ development.shoot development	NA	NA	NA	NA	NA	NA	NA	NA	NA	NA	NA	NA	0.346269	NA
misc.aminotransferases.aminotransferase class IV family protein	NA	NA	NA	NA	NA	NA	NA	NA	NA	NA	NA	NA	0.346269	NA
lipid metabolism.FA synthesis and FA elongation.ACP oxoacyl reductase	NA	NA	NA	NA	NA	NA	NA	NA	NA	NA	NA	NA	0.346269	NA
TCA / org transformation.TCA.2-oxoglutarate dehydrogenase	NA	NA	NA	NA	NA	NA	NA	NA	NA	NA	NA	NA	0.346269	NA
protein.synthesis.misc	NA	NA	NA	NA	NA	NA	NA	NA	NA	NA	NA	NA	0.346269	NA
protein.aa activation.tyrosine-tRNA ligase	NA	NA	NA	NA	NA	NA	NA	NA	NA	NA	NA	NA	0.346269	NA
glycolysis.cytosolic branch.enolase	NA	NA	NA	NA	NA	NA	NA	NA	NA	NA	NA	NA	0.346269	NA
protein.aa activation.serine-tRNA ligase	NA	NA	NA	NA	NA	NA	NA	NA	NA	NA	NA	NA	0.346269	NA
hormone metabolism.gibberelin.synthesis-degradation.copalyl diphosphate synthase...	NA	NA	NA	NA	NA	NA	NA	NA	NA	NA	NA	NA	0.346269	NA
TCA / org transformation.TCA.pyruvate DH.E3...	NA	NA	NA	NA	NA	NA	NA	NA	NA	NA	NA	NA	0.346269	NA
protein.synthesis.ribosomal protein.eukaryotic.40S subunit.S27.	NA	NA	NA	NA	NA	NA	NA	NA	NA	NA	NA	NA	0.346269	NA
protein.synthesis.ribosomal protein.eukaryotic.40S subunit.S8.	NA	NA	NA	NA	NA	NA	NA	NA	NA	NA	NA	NA	0.346269	NA
PS.lightreaction.other electron carrier (ox/red).ferredoxin reductase...	NA	NA	NA	NA	NA	NA	NA	NA	NA	NA	NA	NA	0.346269	NA
development.organ development.shoot development.shoot development...	NA	NA	NA	NA	NA	NA	NA	NA	NA	NA	NA	NA	0.346269	NA
misc.aminotransferases.aminotransferase class IV family protein....	NA	NA	NA	NA	NA	NA	NA	NA	NA	NA	NA	NA	0.346269	NA
lipid metabolism.FA synthesis and FA elongation.ACP oxoacyl reductase....	NA	NA	NA	NA	NA	NA	NA	NA	NA	NA	NA	NA	0.346269	NA
TCA / org transformation.TCA.2-oxoglutarate dehydrogenase....	NA	NA	NA	NA	NA	NA	NA	NA	NA	NA	NA	NA	0.346269	NA
protein.synthesis.misc....	NA	NA	NA	NA	NA	NA	NA	NA	NA	NA	NA	NA	0.346269	NA
protein.aa activation.tyrosine-tRNA ligase....	NA	NA	NA	NA	NA	NA	NA	NA	NA	NA	NA	NA	0.346269	NA
glycolysis.cytosolic branch.enolase....	NA	NA	NA	NA	NA	NA	NA	NA	NA	NA	NA	NA	0.346269	NA
protein.aa activation.serine-tRNA ligase....	NA	NA	NA	NA	NA	NA	NA	NA	NA	NA	NA	NA	0.346269	NA
lipid metabolism.exotics (steroids, squalene etc).sphingolipids....	NA	0.261262	0.0842865	NA	NA	NA	NA	NA	NA	NA	NA	NA	0.356439	NA
RNA.regulation of transcription.NAC domain transcription factor family	NA	NA	0.38889	NA	NA	NA	NA	NA	NA	NA	NA	NA	0.356439	NA
RNA.regulation of transcription.NAC domain transcription factor family....	NA	NA	0.38889	NA	NA	NA	NA	NA	NA	NA	NA	NA	0.356439	NA
secondary metabolism.phenylpropanoids.lignin biosynthesis.CAD...	NA	0.467078	NA	NA	NA	NA	NA	0.0809886	NA	NA	NA	NA	0.382628	NA
Biodegradation of Xenobiotics.lactoylglutathione lyase.	NA	NA	NA	NA	NA	NA	0.0720691	NA	NA	NA	NA	NA	0.382628	NA
Biodegradation of Xenobiotics.lactoylglutathione lyase.....	NA	NA	NA	NA	NA	NA	0.0720691	NA	NA	NA	NA	NA	0.382628	NA
stress.biotic.signalling.MLO-like...	NA	NA	NA	NA	0.123758	NA	NA	NA	NA	NA	NA	NA	0.382628	NA
protein.postranslational modification.kinase.receptor like cytoplasmatic kinase VIII...	NA	0.467078	NA	NA	NA	NA	NA	NA	NA	NA	NA	NA	0.382628	NA
signalling.in sugar and nutrient physiology.	NA	0.127065	0.617789	NA	0.340867	0.157688	NA	NA	NA	NA	NA	NA	0.398406	NA
signalling.in sugar and nutrient physiology.....	NA	0.127065	0.617789	NA	0.340867	0.157688	NA	NA	NA	NA	NA	NA	0.398406	NA
glycolysis.cytosolic branch.phosphoglycerate mutase	NA	0.214976	NA	NA	NA	NA	NA	NA	NA	NA	NA	NA	0.412179	NA
protein.synthesis.ribosomal protein.prokaryotic.chloroplast.50S subunit.L11	NA	0.214976	NA	NA	NA	NA	NA	NA	NA	NA	NA	NA	0.412179	NA
glycolysis.cytosolic branch.phosphoglycerate mutase....	NA	0.214976	NA	NA	NA	NA	NA	NA	NA	NA	NA	NA	0.412179	NA
redox.peroxiredoxin.	NA	NA	NA	NA	NA	NA	NA	NA	NA	NA	NA	NA	0.412179	NA
redox.heme.	NA	NA	NA	NA	NA	NA	NA	NA	NA	NA	NA	NA	0.412179	NA
not assigned.no ontology.BSD domain-containing protein	NA	NA	NA	NA	NA	NA	NA	NA	NA	NA	NA	NA	0.412179	NA
cell wall.cell wall proteins.HRGP	NA	NA	NA	NA	NA	NA	NA	NA	NA	NA	NA	NA	0.412179	NA
signalling.phosphinositides.phosphoinositide phospholipase C	NA	NA	NA	NA	NA	NA	NA	NA	NA	NA	NA	NA	0.412179	NA
PS.calvin cycle.rubisco small subunit	NA	NA	NA	NA	NA	NA	NA	NA	NA	NA	NA	NA	0.412179	NA
protein.synthesis.ribosomal protein.eukaryotic.60S subunit.L5.	NA	NA	NA	NA	NA	NA	NA	NA	NA	NA	NA	NA	0.412179	NA
lipid metabolism.lipid degradation.beta-oxidation.multifunctional...	NA	NA	NA	NA	NA	NA	NA	NA	NA	NA	NA	NA	0.412179	NA
redox.peroxiredoxin.....	NA	NA	NA	NA	NA	NA	NA	NA	NA	NA	NA	NA	0.412179	NA
redox.heme.....	NA	NA	NA	NA	NA	NA	NA	NA	NA	NA	NA	NA	0.412179	NA
not assigned.no ontology.BSD domain-containing protein....	NA	NA	NA	NA	NA	NA	NA	NA	NA	NA	NA	NA	0.412179	NA
cell wall.cell wall proteins.HRGP....	NA	NA	NA	NA	NA	NA	NA	NA	NA	NA	NA	NA	0.412179	NA
signalling.phosphinositides.phosphoinositide phospholipase C....	NA	NA	NA	NA	NA	NA	NA	NA	NA	NA	NA	NA	0.412179	NA
PS.calvin cycle.rubisco small subunit....	NA	NA	NA	NA	NA	NA	NA	NA	NA	NA	NA	NA	0.412179	NA
transport.Major Intrinsic Proteins.TIP	NA	NA	NA	NA	NA	0.0568917	NA	NA	NA	0.107909	NA	NA	0.419548	NA
transport.Major Intrinsic Proteins.TIP....	NA	NA	NA	NA	NA	0.0568917	NA	NA	NA	0.107909	NA	NA	0.419548	NA
TCA / org transformation.TCA.pyruvate DH	NA	NA	0.279843	NA	NA	NA	NA	NA	NA	NA	NA	NA	0.419548	NA
lipid metabolism.exotics (steroids, squalene etc).phosphatidylcholinesterol O-acyltransferase	NA	0.139592	NA	NA	NA	NA	NA	NA	NA	NA	NA	NA	0.419548	NA
hormone metabolism.jasmonate.synthesis-degradation.lipoxygenase...	NA	0.139592	NA	NA	NA	NA	NA	NA	NA	NA	NA	NA	0.419548	NA
lipid metabolism.exotics (steroids, squalene etc).phosphatidylcholinesterol O-acyltransferase....	NA	0.139592	NA	NA	NA	NA	NA	NA	NA	NA	NA	NA	0.419548	NA
redox.ascorbate and glutathione.glutathione	NA	0.49227	NA	NA	NA	NA	NA	NA	NA	NA	NA	NA	0.419548	NA
redox.ascorbate and glutathione.glutathione....	NA	0.49227	NA	NA	NA	NA	NA	NA	NA	NA	NA	NA	0.419548	NA
protein.degradation.ubiquitin.E3.SCF.cullin.	NA	NA	0.131231	NA	NA	NA	NA	NA	NA	NA	NA	NA	0.471445	NA
protein.aa activation.aspartate-tRNA ligase	NA	0.252076	NA	NA	NA	NA	NA	NA	NA	NA	NA	NA	0.471445	NA
RNA.regulation of transcription.EIN3-like(EIL) transcription factor family	NA	0.252076	NA	NA	NA	NA	NA	NA	NA	NA	NA	NA	0.471445	NA
signalling.unspecified.	NA	0.252076	NA	NA	NA	NA	NA	NA	NA	NA	NA	NA	0.471445	NA
protein.aa activation.aspartate-tRNA ligase....	NA	0.252076	NA	NA	NA	NA	NA	NA	NA	NA	NA	NA	0.471445	NA
RNA.regulation of transcription.EIN3-like(EIL) transcription factor family....	NA	0.252076	NA	NA	NA	NA	NA	NA	NA	NA	NA	NA	0.471445	NA
signalling.unspecified.....	NA	0.252076	NA	NA	NA	NA	NA	NA	NA	NA	NA	NA	0.471445	NA
nucleotide metabolism.degradation.pyrimidine	NA	NA	NA	NA	NA	NA	NA	NA	NA	NA	NA	NA	0.471445	NA
glycolysis.cytosolic branch.phosphofructokinase (PFK)	NA	NA	NA	NA	NA	NA	NA	NA	NA	NA	NA	NA	0.471445	NA
RNA.processing.3 end processing.PAP...	NA	NA	NA	NA	NA	NA	NA	NA	NA	NA	NA	NA	0.471445	NA
secondary metabolism.isoprenoids.non-mevalonate pathway....	NA	NA	NA	NA	NA	NA	NA	NA	NA	NA	NA	NA	0.471445	NA
glycolysis.cytosolic branch.phosphofructokinase (PFK)....	NA	NA	NA	NA	NA	NA	NA	NA	NA	NA	NA	NA	0.471445	NA
protein.degradation.ubiquitin.E3.SCF.SKP.	NA	0.539138	0.312845	NA	NA	NA	NA	NA	NA	NA	NA	NA	0.489745	NA
hormone metabolism.ethylene.synthesis-degradation....	NA	NA	NA	NA	0.158671	NA	NA	NA	0.0731637	NA	NA	NA	0.522783	NA
protein.glycosylation.alpha-1,6-mannosyl-glycoprotein-beta-1,2-N-acetylglucosaminyltransferase(GnTII)	NA	0.287423	NA	NA	0.0686606	NA	NA	NA	NA	NA	NA	NA	0.524737	NA
protein.glycosylation.alpha-1,6-mannosyl-glycoprotein-beta-1,2-N-acetylglucosaminyltransferase(GnTII)....	NA	0.287423	NA	NA	0.0686606	NA	NA	NA	NA	NA	NA	NA	0.524737	NA
stress.biotic.regulation of transcription	NA	NA	0.151365	NA	NA	NA	NA	NA	NA	NA	NA	NA	0.524737	NA
TCA / org transformation.TCA.pyruvate DH.E1...	NA	NA	0.151365	NA	NA	NA	NA	NA	NA	NA	NA	NA	0.524737	NA
stress.biotic.regulation of transcription....	NA	NA	0.151365	NA	NA	NA	NA	NA	NA	NA	NA	NA	0.524737	NA
glycolysis.plastid branch.pyruvate kinase (PK)	0.0518862	NA	NA	NA	NA	NA	NA	NA	NA	NA	NA	NA	0.524737	NA
glycolysis.plastid branch.pyruvate kinase (PK)....	0.0518862	NA	NA	NA	NA	NA	NA	NA	NA	NA	NA	NA	0.524737	NA
amino acid metabolism.degradation.serine-glycine-cysteine group	NA	NA	NA	NA	NA	NA	NA	NA	NA	NA	NA	NA	0.524737	NA
RNA.regulation of transcription.FHA transcription factor	NA	NA	NA	NA	NA	NA	NA	NA	NA	NA	NA	NA	0.524737	NA
RNA.regulation of transcription.FHA transcription factor....	NA	NA	NA	NA	NA	NA	NA	NA	NA	NA	NA	NA	0.524737	NA
signalling.receptor kinases.wheat LRK10 like	NA	0.581682	0.344336	NA	0.16718	NA	NA	NA	NA	NA	NA	NA	0.554348	NA
signalling.receptor kinases.wheat LRK10 like....	NA	0.581682	0.344336	NA	0.16718	NA	NA	NA	NA	NA	NA	NA	0.554348	NA
major CHO metabolism.synthesis.starch.AGPase...	NA	0.0516788	0.171034	NA	NA	NA	NA	NA	NA	NA	NA	NA	0.572658	NA
Co-factor and vitamine metabolism.iron-sulphur clusters.	NA	NA	0.171034	NA	NA	NA	NA	NA	NA	NA	NA	NA	0.572658	NA
Co-factor and vitamine metabolism.iron-sulphur clusters.....	NA	NA	0.171034	NA	NA	NA	NA	NA	NA	NA	NA	NA	0.572658	NA
cell.organisation.cytoskeleton.actin.Actin..	NA	0.321101	NA	NA	NA	NA	NA	NA	NA	NA	NA	NA	0.572658	NA
lipid metabolism.lipid degradation.beta-oxidation.enoyl CoA hydratase...	NA	0.321101	NA	NA	NA	NA	NA	NA	NA	NA	NA	NA	0.572658	NA
mitochondrial electron transport / ATP synthesis.cytochrome c oxidase.	NA	NA	NA	NA	NA	NA	NA	NA	NA	NA	NA	NA	0.5844	NA
mitochondrial electron transport / ATP synthesis.cytochrome c oxidase.....	NA	NA	NA	NA	NA	NA	NA	NA	NA	NA	NA	NA	0.5844	NA
transport.nucleotides.	0.141234	NA	0.374385	NA	NA	NA	NA	NA	NA	NA	NA	NA	0.612924	NA
transport.nucleotides.....	0.141234	NA	0.374385	NA	NA	NA	NA	NA	NA	NA	NA	NA	0.612924	NA
signalling.receptor kinases.leucine rich repeat VII	NA	NA	NA	NA	NA	NA	NA	0.0567904	NA	NA	NA	NA	0.615748	NA
signalling.receptor kinases.leucine rich repeat VII....	NA	NA	NA	NA	NA	NA	NA	0.0567904	NA	NA	NA	NA	0.615748	NA
RNA.regulation of transcription.E2F/DP transcription factor family	NA	0.353188	NA	NA	NA	NA	0.0504625	NA	NA	NA	NA	NA	0.615748	NA
RNA.regulation of transcription.E2F/DP transcription factor family....	NA	0.353188	NA	NA	NA	NA	0.0504625	NA	NA	NA	NA	NA	0.615748	NA
lipid metabolism.lipid degradation.beta-oxidation.acyl CoA reductase...	NA	0.064405	NA	NA	0.0873998	NA	NA	NA	NA	NA	NA	NA	0.615748	NA
lipid metabolism.FA synthesis and FA elongation.ACP desaturase	0.0662119	0.353188	NA	NA	NA	NA	NA	NA	NA	NA	NA	NA	0.615748	NA
lipid metabolism.FA synthesis and FA elongation.ACP desaturase....	0.0662119	0.353188	NA	NA	NA	NA	NA	NA	NA	NA	NA	NA	0.615748	NA
RNA.regulation of transcription.Nucleosome/chromatin assembly factor group	NA	0.353188	NA	NA	NA	NA	NA	NA	NA	NA	NA	NA	0.615748	NA
RNA.regulation of transcription.Nucleosome/chromatin assembly factor group....	NA	0.353188	NA	NA	NA	NA	NA	NA	NA	NA	NA	NA	0.615748	NA
misc.rhodanese.	NA	NA	NA	NA	NA	NA	NA	NA	NA	NA	NA	NA	0.615748	NA
protein.synthesis.ribosomal protein.eukaryotic.60S subunit.L34.	NA	NA	NA	NA	NA	NA	NA	NA	NA	NA	NA	NA	0.615748	NA
misc.rhodanese.....	NA	NA	NA	NA	NA	NA	NA	NA	NA	NA	NA	NA	0.615748	NA
hormone metabolism.abscisic acid.synthesis-degradation....	NA	NA	0.38889	NA	0.192197	0.0841201	NA	NA	0.0895906	NA	NA	NA	0.639922	NA
lipid metabolism.Phospholipid synthesis.diacylglycerol kinase	NA	0.38376	NA	NA	NA	NA	NA	0.0628988	NA	NA	NA	NA	0.654494	NA
lipid metabolism.Phospholipid synthesis.diacylglycerol kinase....	NA	0.38376	NA	NA	NA	NA	NA	0.0628988	NA	NA	NA	NA	0.654494	NA
RNA.regulation of transcription.PWWP domain protein	NA	NA	NA	NA	0.096628	NA	NA	NA	NA	NA	NA	NA	0.654494	NA
RNA.regulation of transcription.PWWP domain protein....	NA	NA	NA	NA	0.096628	NA	NA	NA	NA	NA	NA	NA	0.654494	NA
transport.ammonium.	NA	0.38376	0.209015	NA	NA	NA	NA	NA	NA	NA	NA	NA	0.654494	NA
transport.ammonium.....	NA	0.38376	0.209015	NA	NA	NA	NA	NA	NA	NA	NA	NA	0.654494	NA
RNA.regulation of transcription.CPP(Zn),CPP1-related transcription factor family	NA	NA	NA	NA	NA	NA	NA	NA	NA	NA	NA	NA	0.654494	NA
misc.alcohol dehydrogenases.	NA	NA	NA	NA	NA	NA	NA	NA	NA	NA	NA	NA	0.654494	NA
lipid metabolism.FA synthesis and FA elongation.long chain fatty acid CoA ligase	NA	NA	NA	NA	NA	NA	NA	NA	NA	NA	NA	NA	0.654494	NA
protein.targeting.secretory pathway.ER...	NA	NA	NA	NA	NA	NA	NA	NA	NA	NA	NA	NA	0.654494	NA
RNA.regulation of transcription.CPP(Zn),CPP1-related transcription factor family....	NA	NA	NA	NA	NA	NA	NA	NA	NA	NA	NA	NA	0.654494	NA
misc.alcohol dehydrogenases.....	NA	NA	NA	NA	NA	NA	NA	NA	NA	NA	NA	NA	0.654494	NA
lipid metabolism.FA synthesis and FA elongation.long chain fatty acid CoA ligase....	NA	NA	NA	NA	NA	NA	NA	NA	NA	NA	NA	NA	0.654494	NA
minor CHO metabolism.callose.	NA	NA	NA	NA	NA	NA	0.0613276	NA	NA	0.0858078	NA	NA	0.689334	NA
minor CHO metabolism.callose.....	NA	NA	NA	NA	NA	NA	0.0613276	NA	NA	0.0858078	NA	NA	0.689334	NA
signalling.receptor kinases.misc	0.352196	0.131185	0.381935	NA	0.439893	NA	NA	NA	NA	NA	NA	0.121677	0.693227	NA
signalling.receptor kinases.misc....	0.352196	0.131185	0.381935	NA	0.439893	NA	NA	NA	NA	NA	NA	0.121677	0.693227	NA
RNA.regulation of transcription.Chromatin Remodeling Factors	0.295541	0.892268	0.660116	NA	NA	NA	NA	0.258431	NA	NA	NA	NA	0.694506	NA
RNA.regulation of transcription.Chromatin Remodeling Factors....	0.295541	0.892268	0.660116	NA	NA	NA	NA	0.258431	NA	NA	NA	NA	0.694506	NA
misc.acid and other phosphatases.	NA	0.133366	0.15636	NA	0.230901	0.314054	0.404528	NA	0.331458	0.520425	0.133607	NA	0.697621	NA
misc.acid and other phosphatases.....	NA	0.133366	0.15636	NA	0.230901	0.314054	0.404528	NA	0.331458	0.520425	0.133607	NA	0.697621	NA
transport.calcium.	NA	0.687178	NA	NA	NA	NA	NA	0.144393	NA	NA	NA	NA	0.711997	NA
transport.calcium.....	NA	0.687178	NA	NA	NA	NA	NA	0.144393	NA	NA	NA	NA	0.711997	NA
RNA.regulation of transcription.Orphan family	NA	0.440638	NA	NA	NA	NA	NA	NA	0.0522153	NA	NA	NA	0.720662	NA
RNA.regulation of transcription.Orphan family....	NA	0.440638	NA	NA	NA	NA	NA	NA	0.0522153	NA	NA	NA	0.720662	NA
hormone metabolism.gibberelin.synthesis-degradation....	NA	NA	NA	NA	NA	NA	0.0667137	0.0749976	NA	NA	NA	NA	0.720662	NA
major CHO metabolism.degradation.starch.starch cleavage.alpha amylase..	NA	NA	NA	NA	NA	NA	0.0667137	NA	NA	NA	NA	NA	0.720662	NA
nucleotide metabolism.salvage.phosphoribosyltransferases	NA	NA	0.245259	NA	NA	NA	NA	NA	NA	NA	NA	NA	0.720662	NA
protein.postranslational modification.kinase.receptor like cytoplasmatic kinase V...	NA	NA	0.245259	NA	NA	NA	NA	NA	NA	NA	NA	NA	0.720662	NA
protein.degradation.ubiquitin.proteasom...	NA	0.774488	0.398369	NA	NA	NA	NA	NA	NA	NA	NA	NA	0.722204	NA
RNA.regulation of transcription.Alfin-like	NA	NA	0.262753	NA	NA	NA	NA	NA	NA	NA	NA	NA	0.748831	NA
RNA.regulation of transcription.Alfin-like....	NA	NA	0.262753	NA	NA	NA	NA	NA	NA	NA	NA	NA	0.748831	NA
RNA.regulation of transcription.CCAAT box binding factor family, HAP3	0.0942196	0.123354	NA	NA	NA	NA	NA	NA	NA	NA	NA	NA	0.748831	NA
RNA.regulation of transcription.CCAAT box binding factor family, HAP3....	0.0942196	0.123354	NA	NA	NA	NA	NA	NA	NA	NA	NA	NA	0.748831	NA
transport.Major Intrinsic Proteins.NIP	NA	NA	NA	NA	NA	NA	NA	NA	NA	NA	NA	NA	0.748831	NA
transport.Major Intrinsic Proteins.NIP....	NA	NA	NA	NA	NA	NA	NA	NA	NA	NA	NA	NA	0.748831	NA
misc.gluco-, galacto- and mannosidases.beta-galactosidase	NA	0.139592	NA	NA	0.132619	NA	NA	NA	NA	0.107909	NA	NA	0.774161	NA
misc.gluco-, galacto- and mannosidases.beta-galactosidase....	NA	0.139592	NA	NA	0.132619	NA	NA	NA	NA	0.107909	NA	NA	0.774161	NA
secondary metabolism.flavonoids.anthocyanins....	0.10109	0.139592	0.279843	NA	NA	NA	0.0773938	NA	NA	NA	NA	NA	0.774161	NA
lipid metabolism.exotics (steroids, squalene etc).cycloartenol synthase	NA	NA	NA	NA	NA	0.0568917	NA	NA	NA	NA	NA	NA	0.774161	NA
lipid metabolism.exotics (steroids, squalene etc).cycloartenol synthase....	NA	NA	NA	NA	NA	0.0568917	NA	NA	NA	NA	NA	NA	0.774161	NA
mitochondrial electron transport / ATP synthesis.F1-ATPase.	NA	NA	NA	NA	NA	NA	NA	NA	NA	NA	NA	NA	0.774161	NA
mitochondrial electron transport / ATP synthesis.F1-ATPase.....	NA	NA	NA	NA	NA	NA	NA	NA	NA	NA	NA	NA	0.774161	NA
hormone metabolism.jasmonate.synthesis-degradation.12-Oxo-PDA-reductase...	0.114675	0.539138	NA	NA	NA	NA	NA	NA	NA	NA	NA	NA	0.817416	NA
RNA.processing.3 end processing	NA	NA	NA	NA	NA	NA	NA	NA	NA	NA	NA	0.065981	0.820081	NA
stress.abiotic.unspecified	NA	0.629182	0.208968	NA	NA	NA	NA	NA	NA	0.425956	NA	NA	0.82815	NA
stress.abiotic.unspecified....	NA	0.629182	0.208968	NA	NA	NA	NA	NA	NA	0.425956	NA	NA	0.82815	NA
signalling.receptor kinases.leucine rich repeat X	NA	0.345205	NA	NA	NA	NA	NA	NA	NA	NA	NA	NA	0.834036	NA
signalling.receptor kinases.leucine rich repeat X....	NA	0.345205	NA	NA	NA	NA	NA	NA	NA	NA	NA	NA	0.834036	NA
secondary metabolism.phenylpropanoids.lignin biosynthesis.CCR1...	0.128055	NA	NA	NA	NA	NA	NA	0.110369	NA	0.136551	NA	NA	0.852388	NA
not assigned.no ontology.epsin N-terminal homology (ENTH) domain-containing protein	NA	NA	NA	NA	NA	NA	NA	0.110369	NA	NA	NA	NA	0.852388	NA
not assigned.no ontology.epsin N-terminal homology (ENTH) domain-containing protein....	NA	NA	NA	NA	NA	NA	NA	0.110369	NA	NA	NA	NA	0.852388	NA
development.squamosa promoter binding like (SPL).	NA	0.0579922	NA	NA	NA	NA	0.103565	NA	NA	NA	NA	NA	0.867277	NA
development.squamosa promoter binding like (SPL).....	NA	0.0579922	NA	NA	NA	NA	0.103565	NA	NA	NA	NA	NA	0.867277	NA
mitochondrial electron transport / ATP synthesis.NADH-DH.localisation not clear	NA	NA	NA	NA	NA	NA	NA	NA	NA	NA	NA	NA	0.903524	NA
mitochondrial electron transport / ATP synthesis.NADH-DH.localisation not clear....	NA	NA	NA	NA	NA	NA	NA	NA	NA	NA	NA	NA	0.903524	NA
cell wall.pectin*esterases.PME	NA	NA	NA	NA	NA	NA	NA	NA	0.156238	NA	NA	NA	0.907357	NA
cell wall.pectin*esterases.PME....	NA	NA	NA	NA	NA	NA	NA	NA	0.156238	NA	NA	NA	0.907357	NA
RNA.regulation of transcription.AS2,Lateral Organ Boundaries Gene Family	0.204211	0.417733	NA	NA	NA	NA	NA	NA	NA	NA	NA	NA	0.958795	NA
RNA.regulation of transcription.AS2,Lateral Organ Boundaries Gene Family....	0.204211	0.417733	NA	NA	NA	NA	NA	NA	NA	NA	NA	NA	0.958795	NA
cell wall.hemicellulose synthesis.	NA	0.434198	0.160968	NA	NA	NA	NA	NA	0.129403	NA	NA	NA	0.962952	NA
cell wall.hemicellulose synthesis.....	NA	0.434198	0.160968	NA	NA	NA	NA	NA	0.129403	NA	NA	NA	0.962952	NA
lipid metabolism.exotics(steroids, squalene etc).	NA	NA	NA	NA	NA	NA	NA	NA	NA	NA	NA	NA	0.96669	NA
lipid metabolism.exotics(steroids, squalene etc).....	NA	NA	NA	NA	NA	NA	NA	NA	NA	NA	NA	NA	0.96669	NA
cell wall.degradation.pectate lyases and polygalacturonases	0.413326	0.849292	0.484687	NA	NA	0.254056	0.331745	0.365639	NA	0.435261	NA	NA	0.977031	NA
cell wall.degradation.pectate lyases and polygalacturonases....	0.413326	0.849292	0.484687	NA	NA	0.254056	0.331745	0.365639	NA	0.435261	NA	NA	0.977031	NA
RNA.regulation of transcription.MADS box transcription factor family	NA	0.85591	NA	NA	NA	0.154153	NA	0.228923	0.163753	0.278461	NA	NA	0.985777	NA
RNA.regulation of transcription.MADS box transcription factor family....	NA	0.85591	NA	NA	NA	0.154153	NA	0.228923	0.163753	0.278461	NA	NA	0.985777	NA
signalling.receptor kinases.legume-lectin	NA	0.220169	0.697761	NA	0.0940891	NA	0.254423	0.282161	NA	NA	NA	NA	0.995588	NA
signalling.receptor kinases.legume-lectin....	NA	0.220169	0.697761	NA	0.0940891	NA	0.254423	0.282161	NA	NA	NA	NA	0.995588	NA
signalling.receptor kinases.leucine rich repeat XI	NA	0.497096	0.14029	NA	0.434164	NA	NA	0.051154	NA	0.366833	NA	NA	0.997408	NA
signalling.receptor kinases.leucine rich repeat XI....	NA	0.497096	0.14029	NA	0.434164	NA	NA	0.051154	NA	0.366833	NA	NA	0.997408	NA
signalling.receptor kinases.leucine rich repeat XII	0.540414	0.109788	0.211927	NA	0.275766	0.347726	NA	NA	NA	0.565248	NA	NA	0.998501	NA
signalling.receptor kinases.leucine rich repeat XII....	0.540414	0.109788	0.211927	NA	0.275766	0.347726	NA	NA	NA	0.565248	NA	NA	0.998501	NA
signalling.receptor kinases.leucine rich repeat V	NA	0.353188	0.190247	NA	NA	NA	NA	NA	NA	0.0707715	NA	NA	NA	NA
signalling.receptor kinases.leucine rich repeat V....	NA	0.353188	0.190247	NA	NA	NA	NA	NA	NA	0.0707715	NA	NA	NA	NA
cell.organisation.cytoskeleton.mikrotubuli.MAP65..	0.0732937	NA	NA	NA	0.096628	NA	NA	NA	NA	0.0783202	NA	NA	NA	NA
RNA.regulation of transcription.NIN-like bZIP-related family	NA	NA	NA	NA	0.096628	NA	NA	NA	NA	0.0783202	NA	NA	NA	NA
RNA.regulation of transcription.NIN-like bZIP-related family....	NA	NA	NA	NA	0.096628	NA	NA	NA	NA	0.0783202	NA	NA	NA	NA
minor CHO metabolism.trehalose.TPP	NA	0.078046	0.209015	NA	NA	NA	NA	NA	NA	0.0783202	NA	NA	NA	NA
minor CHO metabolism.trehalose.TPP....	NA	0.078046	0.209015	NA	NA	NA	NA	NA	NA	0.0783202	NA	NA	NA	NA
RNA.regulation of transcription.ovate family OFP	0.080322	0.412887	NA	NA	NA	NA	NA	NA	NA	0.0858078	NA	NA	NA	NA
RNA.regulation of transcription.ovate family OFP....	0.080322	0.412887	NA	NA	NA	NA	NA	NA	NA	0.0858078	NA	NA	NA	NA
RNA.regulation of transcription.CCAAT box binding factor family, HAP5	NA	NA	NA	NA	NA	NA	NA	NA	NA	0.0932348	NA	NA	NA	NA
RNA.regulation of transcription.CCAAT box binding factor family, HAP5....	NA	NA	NA	NA	NA	NA	NA	NA	NA	0.0932348	NA	NA	NA	NA
hormone metabolism.brassinosteroid.signal transduction	NA	0.083125	0.403059	NA	NA	NA	NA	NA	NA	0.164276	NA	NA	NA	NA
signalling.receptor kinases.Catharanthus roseus-like RLK1	NA	0.671652	0.4169	NA	NA	NA	NA	0.138814	NA	0.171068	NA	NA	NA	NA
signalling.receptor kinases.Catharanthus roseus-like RLK1....	NA	0.671652	0.4169	NA	NA	NA	NA	0.138814	NA	0.171068	NA	NA	NA	NA
misc.beta 1,3 glucan hydrolases.	NA	0.314568	0.430421	NA	NA	NA	NA	NA	0.101721	NA	NA	NA	NA	NA
misc.beta 1,3 glucan hydrolases.....	NA	0.314568	0.430421	NA	NA	NA	NA	NA	0.101721	NA	NA	NA	NA	NA
lipid metabolism.lipid degradation.lysophospholipases....	NA	NA	NA	NA	NA	NA	NA	0.0567904	NA	NA	NA	NA	NA	NA
lipid metabolism.lipid transfer proteins etc.	NA	0.412887	NA	NA	NA	NA	NA	0.0689678	NA	NA	NA	NA	NA	NA
stress.biotic.respiratory burst	NA	0.412887	NA	NA	NA	NA	NA	0.0689678	NA	NA	NA	NA	NA	NA
lipid metabolism.lipid transfer proteins etc.....	NA	0.412887	NA	NA	NA	NA	NA	0.0689678	NA	NA	NA	NA	NA	NA
stress.biotic.respiratory burst....	NA	0.412887	NA	NA	NA	NA	NA	0.0689678	NA	NA	NA	NA	NA	NA
protein.degradation.ubiquitin.E3.HECT..	NA	NA	0.227349	NA	NA	NA	0.0613276	NA	NA	NA	NA	NA	NA	NA
misc.calcineurin-like phosphoesterase family protein.	NA	NA	0.131231	NA	0.0591476	NA	NA	NA	NA	NA	NA	NA	NA	NA
misc.calcineurin-like phosphoesterase family protein.....	NA	NA	0.131231	NA	0.0591476	NA	NA	NA	NA	NA	NA	NA	NA	NA
amino acid metabolism.degradation.aspartate family.asparagine.L-asparaginase..	NA	NA	NA	NA	0.0591476	NA	NA	NA	NA	NA	NA	NA	NA	NA
RNA.regulation of transcription.GRAS transcription factor family	NA	0.440638	NA	NA	0.114806	NA	NA	NA	NA	NA	NA	NA	NA	NA
RNA.regulation of transcription.GRAS transcription factor family....	NA	0.440638	NA	NA	0.114806	NA	NA	NA	NA	NA	NA	NA	NA	NA
cell wall.precursor synthesis.MUR4	NA	NA	0.0679193	NA	NA	NA	NA	NA	NA	NA	NA	NA	NA	NA
cell wall.cell wall proteins.RGP	NA	NA	0.0679193	NA	NA	NA	NA	NA	NA	NA	NA	NA	NA	NA
TCA / org transformation.other organic acid transformatons.atp-citrate lyase	NA	NA	0.0679193	NA	NA	NA	NA	NA	NA	NA	NA	NA	NA	NA
transport.NDP-sugars at the ER.	NA	NA	0.0679193	NA	NA	NA	NA	NA	NA	NA	NA	NA	NA	NA
misc.sulfotransferase.	NA	NA	0.0679193	NA	NA	NA	NA	NA	NA	NA	NA	NA	NA	NA
N-metabolism.ammonia metabolism.unspecified	NA	NA	0.0679193	NA	NA	NA	NA	NA	NA	NA	NA	NA	NA	NA
cell wall.precursor synthesis.MUR4....	NA	NA	0.0679193	NA	NA	NA	NA	NA	NA	NA	NA	NA	NA	NA
cell wall.cell wall proteins.RGP....	NA	NA	0.0679193	NA	NA	NA	NA	NA	NA	NA	NA	NA	NA	NA
TCA / org transformation.other organic acid transformatons.atp-citrate lyase....	NA	NA	0.0679193	NA	NA	NA	NA	NA	NA	NA	NA	NA	NA	NA
transport.NDP-sugars at the ER.....	NA	NA	0.0679193	NA	NA	NA	NA	NA	NA	NA	NA	NA	NA	NA
misc.sulfotransferase.....	NA	NA	0.0679193	NA	NA	NA	NA	NA	NA	NA	NA	NA	NA	NA
N-metabolism.ammonia metabolism.unspecified....	NA	NA	0.0679193	NA	NA	NA	NA	NA	NA	NA	NA	NA	NA	NA
misc.oxygenases.	NA	NA	0.0895193	NA	NA	NA	NA	NA	NA	NA	NA	NA	NA	NA
cell.organisation.cytoskeleton.mikrotubuli.MAP70..	NA	NA	0.0895193	NA	NA	NA	NA	NA	NA	NA	NA	NA	NA	NA
misc.oxygenases.....	NA	NA	0.0895193	NA	NA	NA	NA	NA	NA	NA	NA	NA	NA	NA
RNA.regulation of transcription.AtSR Transcription Factor family	NA	0.214976	0.110619	NA	NA	NA	NA	NA	NA	NA	NA	NA	NA	NA
DNA.synthesis/chromatin structure.histone.core.H2B..	NA	0.214976	0.110619	NA	NA	NA	NA	NA	NA	NA	NA	NA	NA	NA
RNA.regulation of transcription.AtSR Transcription Factor family....	NA	0.214976	0.110619	NA	NA	NA	NA	NA	NA	NA	NA	NA	NA	NA
cell wall.precursor synthesis.GAE	NA	NA	0.110619	NA	NA	NA	NA	NA	NA	NA	NA	NA	NA	NA
cell wall.precursor synthesis.GAE....	NA	NA	0.110619	NA	NA	NA	NA	NA	NA	NA	NA	NA	NA	NA
secondary metabolism.flavonoids.anthocyanins.anthocyanidin reductase...	NA	0.252076	0.131231	NA	NA	NA	NA	NA	NA	NA	NA	NA	NA	NA
glycolysis.cytosolic branch.phospho-enol-pyruvate carboxylase (PEPC)	NA	NA	0.131231	NA	NA	NA	NA	NA	NA	NA	NA	NA	NA	NA
signalling.receptor kinases.leucine rich repeat XIII	NA	NA	0.131231	NA	NA	NA	NA	NA	NA	NA	NA	NA	NA	NA
PS.photorespiration.glycolate oxydase	NA	NA	0.131231	NA	NA	NA	NA	NA	NA	NA	NA	NA	NA	NA
glycolysis.cytosolic branch.phospho-enol-pyruvate carboxylase (PEPC)....	NA	NA	0.131231	NA	NA	NA	NA	NA	NA	NA	NA	NA	NA	NA
signalling.receptor kinases.leucine rich repeat XIII....	NA	NA	0.131231	NA	NA	NA	NA	NA	NA	NA	NA	NA	NA	NA
PS.photorespiration.glycolate oxydase....	NA	NA	0.131231	NA	NA	NA	NA	NA	NA	NA	NA	NA	NA	NA
nucleotide metabolism.salvage.phosphoribosyltransferases.upp...	NA	NA	0.151365	NA	NA	NA	NA	NA	NA	NA	NA	NA	NA	NA
lipid metabolism.exotics (steroids, squalene etc).3-beta hydroxysteroid dehydrogenase/isomerase	NA	NA	0.171034	NA	NA	NA	NA	NA	NA	NA	NA	NA	NA	NA
signalling.receptor kinases.extensin	NA	NA	0.171034	NA	NA	NA	NA	NA	NA	NA	NA	NA	NA	NA
lipid metabolism.exotics (steroids, squalene etc).3-beta hydroxysteroid dehydrogenase/isomerase....	NA	NA	0.171034	NA	NA	NA	NA	NA	NA	NA	NA	NA	NA	NA
signalling.receptor kinases.extensin....	NA	NA	0.171034	NA	NA	NA	NA	NA	NA	NA	NA	NA	NA	NA
lipid metabolism.FA synthesis and FA elongation.ACP thioesterase	NA	0.353188	0.190247	NA	NA	NA	NA	NA	NA	NA	NA	NA	NA	NA
lipid metabolism.FA synthesis and FA elongation.ACP thioesterase....	NA	0.353188	0.190247	NA	NA	NA	NA	NA	NA	NA	NA	NA	NA	NA
hormone metabolism.brassinosteroid.signal transduction.BRI...	NA	0.107623	0.245259	NA	NA	NA	NA	NA	NA	NA	NA	NA	NA	NA
protein.postranslational modification.kinase.receptor like cytoplasmatic kinase VI...	NA	0.064405	NA	NA	NA	NA	NA	NA	NA	NA	NA	NA	NA	NA
cell wall.hemicellulose synthesis.glucuronoxylan	0.0732937	0.078046	NA	NA	NA	NA	NA	NA	NA	NA	NA	NA	NA	NA
cell wall.hemicellulose synthesis.glucuronoxylan....	0.0732937	0.078046	NA	NA	NA	NA	NA	NA	NA	NA	NA	NA	NA	NA
hormone metabolism.gibberelin.induced-regulated-responsive-activated	NA	0.078046	NA	NA	NA	NA	NA	NA	NA	NA	NA	NA	NA	NA
hormone metabolism.gibberelin.induced-regulated-responsive-activated....	NA	0.078046	NA	NA	NA	NA	NA	NA	NA	NA	NA	NA	NA	NA
protein.degradation.ubiquitin.E3.SCF.RBX.	NA	0.0922737	NA	NA	NA	NA	NA	NA	NA	NA	NA	NA	NA	NA
hormone metabolism.gibberelin.synthesis-degradation.GA3 oxidase...	NA	0.0922737	NA	NA	NA	NA	NA	NA	NA	NA	NA	NA	NA	NA
cell wall.precursor synthesis.NDP sugar pyrophosphorylase.GDP mannose...	NA	0.0922737	NA	NA	NA	NA	NA	NA	NA	NA	NA	NA	NA	NA
minor CHO metabolism.raffinose family.galactinol synthases.putative...	NA	0.0922737	NA	NA	NA	NA	NA	NA	NA	NA	NA	NA	NA	NA
RNA.regulation of transcription.ABI3/VP1-related B3-domain-containing transcription factor family	NA	0.0924872	NA	NA	NA	NA	NA	NA	NA	NA	NA	NA	NA	NA
RNA.regulation of transcription.ABI3/VP1-related B3-domain-containing transcription factor family....	NA	0.0924872	NA	NA	NA	NA	NA	NA	NA	NA	NA	NA	NA	NA
lipid metabolism.glycolipid synthesis.sulfolipid synthase	NA	0.135169	NA	NA	NA	NA	NA	NA	NA	NA	NA	NA	NA	NA
protein.aa activation.arginine-tRNA ligase	NA	0.135169	NA	NA	NA	NA	NA	NA	NA	NA	NA	NA	NA	NA
signalling.receptor kinases.RKF3 like	NA	0.135169	NA	NA	NA	NA	NA	NA	NA	NA	NA	NA	NA	NA
nucleotide metabolism.synthesis.pyrimidine.dihydroorotase...	NA	0.135169	NA	NA	NA	NA	NA	NA	NA	NA	NA	NA	NA	NA
protein.degradation.ubiquitin.E3.BTB/POZ Cullin3.Cullin3.	NA	0.135169	NA	NA	NA	NA	NA	NA	NA	NA	NA	NA	NA	NA
mitochondrial electron transport / ATP synthesis.NADH-DH.type II.external...	NA	0.135169	NA	NA	NA	NA	NA	NA	NA	NA	NA	NA	NA	NA
lipid metabolism.glycolipid synthesis.sulfolipid synthase....	NA	0.135169	NA	NA	NA	NA	NA	NA	NA	NA	NA	NA	NA	NA
protein.aa activation.arginine-tRNA ligase....	NA	0.135169	NA	NA	NA	NA	NA	NA	NA	NA	NA	NA	NA	NA
signalling.receptor kinases.RKF3 like....	NA	0.135169	NA	NA	NA	NA	NA	NA	NA	NA	NA	NA	NA	NA
misc.gluco-, galacto- and mannosidases.glycosyl hydrolase family 5	NA	0.176038	NA	NA	NA	NA	NA	NA	NA	NA	NA	NA	NA	NA
minor CHO metabolism.sugar kinases.	NA	0.176038	NA	NA	NA	NA	NA	NA	NA	NA	NA	NA	NA	NA
lipid metabolism.unassigned.	NA	0.176038	NA	NA	NA	NA	NA	NA	NA	NA	NA	NA	NA	NA
hormone metabolism.gibberelin.signal transduction	NA	0.176038	NA	NA	NA	NA	NA	NA	NA	NA	NA	NA	NA	NA
misc.gluco-, galacto- and mannosidases.glycosyl hydrolase family 5....	NA	0.176038	NA	NA	NA	NA	NA	NA	NA	NA	NA	NA	NA	NA
minor CHO metabolism.sugar kinases.....	NA	0.176038	NA	NA	NA	NA	NA	NA	NA	NA	NA	NA	NA	NA
lipid metabolism.unassigned.....	NA	0.176038	NA	NA	NA	NA	NA	NA	NA	NA	NA	NA	NA	NA
hormone metabolism.gibberelin.signal transduction....	NA	0.176038	NA	NA	NA	NA	NA	NA	NA	NA	NA	NA	NA	NA
lipid metabolism.Phospholipid synthesis.1-acylglycerol-3-phosphate O-acyltransferase	NA	0.214976	NA	NA	NA	NA	NA	NA	NA	NA	NA	NA	NA	NA
hormone metabolism.brassinosteroid.signal transduction.other...	NA	0.214976	NA	NA	NA	NA	NA	NA	NA	NA	NA	NA	NA	NA
lipid metabolism.Phospholipid synthesis.1-acylglycerol-3-phosphate O-acyltransferase....	NA	0.214976	NA	NA	NA	NA	NA	NA	NA	NA	NA	NA	NA	NA
mitochondrial electron transport / ATP synthesis.NADH-DH.type II	NA	0.252076	NA	NA	NA	NA	NA	NA	NA	NA	NA	NA	NA	NA
cell wall.precursor synthesis.NDP sugar pyrophosphorylase	NA	0.252076	NA	NA	NA	NA	NA	NA	NA	NA	NA	NA	NA	NA
major CHO metabolism.degradation.sucrose.hexokinase...	NA	0.252076	NA	NA	NA	NA	NA	NA	NA	NA	NA	NA	NA	NA
major CHO metabolism.degradation.sucrose.invertases.cell wall..	NA	0.252076	NA	NA	NA	NA	NA	NA	NA	NA	NA	NA	NA	NA
amino acid metabolism.synthesis.aromatic aa.tryptophan.indole-3-glycerol phosphate synthase..	NA	0.287423	NA	NA	NA	NA	NA	NA	NA	NA	NA	NA	NA	NA
mitochondrial electron transport / ATP synthesis.NADH-DH.complex I....	NA	0.287423	NA	NA	NA	NA	NA	NA	NA	NA	NA	NA	NA	NA
RNA.regulation of transcription.DNA methyltransferases	NA	0.353188	NA	NA	NA	NA	NA	NA	NA	NA	NA	NA	NA	NA
RNA.regulation of transcription.DNA methyltransferases....	NA	0.353188	NA	NA	NA	NA	NA	NA	NA	NA	NA	NA	NA	NA
mitochondrial electron transport / ATP synthesis.NADH-DH.complex I	NA	0.38376	NA	NA	NA	NA	NA	NA	NA	NA	NA	NA	NA	NA
cell wall.hemicellulose synthesis.xyloglucan	NA	0.412887	NA	NA	NA	NA	NA	NA	NA	NA	NA	NA	NA	NA
cell wall.hemicellulose synthesis.xyloglucan.XXXG galactose Transferase...	NA	0.412887	NA	NA	NA	NA	NA	NA	NA	NA	NA	NA	NA	NA
secondary metabolism.flavonoids.anthocyanins.anthocyanidin 3-O-glucosyltransferase...	NA	0.539138	NA	NA	NA	NA	NA	NA	NA	NA	NA	NA	NA	NA
RNA.regulation of transcription.Methyl binding domain proteins	0.0590762	NA	NA	NA	NA	NA	NA	NA	NA	NA	NA	NA	NA	NA
OPP.electron transfer.	0.0590762	NA	NA	NA	NA	NA	NA	NA	NA	NA	NA	NA	NA	NA
RNA.regulation of transcription.Methyl binding domain proteins....	0.0590762	NA	NA	NA	NA	NA	NA	NA	NA	NA	NA	NA	NA	NA
OPP.electron transfer.....	0.0590762	NA	NA	NA	NA	NA	NA	NA	NA	NA	NA	NA	NA	NA
PS.lightreaction.cytochrome b6/f	NA	NA	NA	NA	NA	NA	NA	NA	NA	NA	NA	NA	NA	NA
cell wall.precursor synthesis.KDO pathway	NA	NA	NA	NA	NA	NA	NA	NA	NA	NA	NA	NA	NA	NA
cell wall.pectin synthesis.homogalacturonan	NA	NA	NA	NA	NA	NA	NA	NA	NA	NA	NA	NA	NA	NA
DNA.synthesis/chromatin structure.retrotransposon/transposase	NA	NA	NA	NA	NA	NA	NA	NA	NA	NA	NA	NA	NA	NA
transport.p- and v-ATPases.H+-transporting two-sector ATPase	NA	NA	NA	NA	NA	NA	NA	NA	NA	NA	NA	NA	NA	NA
cell wall.pectin synthesis.rhamnogalacturonan II	NA	NA	NA	NA	NA	NA	NA	NA	NA	NA	NA	NA	NA	NA
mapman_category..	NA	NA	NA	NA	NA	NA	NA	NA	NA	NA	NA	NA	NA	NA
PS.photorespiration.hydroxypyruvate reductase	NA	NA	NA	NA	NA	NA	NA	NA	NA	NA	NA	NA	NA	NA
fermentation.LDH.	NA	NA	NA	NA	NA	NA	NA	NA	NA	NA	NA	NA	NA	NA
gluconeogenesis / glyoxylate cycle.citrate synthase.	NA	NA	NA	NA	NA	NA	NA	NA	NA	NA	NA	NA	NA	NA
cell wall.precursor synthesis.UER	NA	NA	NA	NA	NA	NA	NA	NA	NA	NA	NA	NA	NA	NA
TCA / org transformation.other organic acid transformatons.IDH	NA	NA	NA	NA	NA	NA	NA	NA	NA	NA	NA	NA	NA	NA
TCA / org transformation.TCA.CS	NA	NA	NA	NA	NA	NA	NA	NA	NA	NA	NA	NA	NA	NA
RNA.regulation of transcription.TUB transcription factor family	NA	NA	NA	NA	NA	NA	NA	NA	NA	NA	NA	NA	NA	NA
TCA / org transformation.other organic acid transformatons.misc	NA	NA	NA	NA	NA	NA	NA	NA	NA	NA	NA	NA	NA	NA
lipid metabolism.Phospholipid synthesis.choline-phosphate cytidylyltransferase	NA	NA	NA	NA	NA	NA	NA	NA	NA	NA	NA	NA	NA	NA
minor CHO metabolism.myo-inositol.inositol phosphatase	NA	NA	NA	NA	NA	NA	NA	NA	NA	NA	NA	NA	NA	NA
glycolysis.cytosolic branch.3-phosphoglycerate kinase (PGK)	NA	NA	NA	NA	NA	NA	NA	NA	NA	NA	NA	NA	NA	NA
tetrapyrrole synthesis.porphobilinogen deaminase.	NA	NA	NA	NA	NA	NA	NA	NA	NA	NA	NA	NA	NA	NA
not assigned.no ontology.formin homology 2 domain-containing protein	NA	NA	NA	NA	NA	NA	NA	NA	NA	NA	NA	NA	NA	NA
Co-factor and vitamine metabolism.molybdenum cofactor.	NA	NA	NA	NA	NA	NA	NA	NA	NA	NA	NA	NA	NA	NA
protein.aa activation.glutamate-tRNA ligase	NA	NA	NA	NA	NA	NA	NA	NA	NA	NA	NA	NA	NA	NA
glycolysis.cytosolic branch.UGPase	NA	NA	NA	NA	NA	NA	NA	NA	NA	NA	NA	NA	NA	NA
not assigned.no ontology.Toll-Interleukin-Resistance (TIR) domain-containing protein	NA	NA	NA	NA	NA	NA	NA	NA	NA	NA	NA	NA	NA	NA
cell wall.pectin synthesis.	NA	NA	NA	NA	NA	NA	NA	NA	NA	NA	NA	NA	NA	NA
mitochondrial electron transport / ATP synthesis.cytochrome c reductase.	NA	NA	NA	NA	NA	NA	NA	NA	NA	NA	NA	NA	NA	NA
RNA.regulation of transcription.Zn-finger(CCHC)	NA	NA	NA	NA	NA	NA	NA	NA	NA	NA	NA	NA	NA	NA
minor CHO metabolism.myo-inositol.InsP-Kinases	NA	NA	NA	NA	NA	NA	NA	NA	NA	NA	NA	NA	NA	NA
polyamine metabolism.synthesis.N-carbamoylputrescine amidohydrolase	NA	NA	NA	NA	NA	NA	NA	NA	NA	NA	NA	NA	NA	NA
nucleotide metabolism.phosphotransfer and pyrophosphatases.nucleoside diphosphate kinase	NA	NA	NA	NA	NA	NA	NA	NA	NA	NA	NA	NA	NA	NA
Co-factor and vitamine metabolism.pantothenate.phosphopantothenoylcysteine synthetase (PPCS)	NA	NA	NA	NA	NA	NA	NA	NA	NA	NA	NA	NA	NA	NA
protein.glycosylation.beta-1,3-galactosyltransferase(beta-1,3-GalT)	NA	NA	NA	NA	NA	NA	NA	NA	NA	NA	NA	NA	NA	NA
tetrapyrrole synthesis.regulation.	NA	NA	NA	NA	NA	NA	NA	NA	NA	NA	NA	NA	NA	NA
PS.photorespiration.	NA	NA	NA	NA	NA	NA	NA	NA	NA	NA	NA	NA	NA	NA
TCA / org transformation.TCA.succinyl-CoA ligase	NA	NA	NA	NA	NA	NA	NA	NA	NA	NA	NA	NA	NA	NA
development.late embryogenesis abundant.	NA	NA	NA	NA	NA	NA	NA	NA	NA	NA	NA	NA	NA	NA
not assigned.no ontology.aconitase C-terminal domain-containing protein	NA	NA	NA	NA	NA	NA	NA	NA	NA	NA	NA	NA	NA	NA
misc.zinc finger.	NA	NA	NA	NA	NA	NA	NA	NA	NA	NA	NA	NA	NA	NA
RNA.processing.base modifications	NA	NA	NA	NA	NA	NA	NA	NA	NA	NA	NA	NA	NA	NA
glycolysis.cytosolic branch.pyrophosphate-fructose-6-P phosphotransferase	NA	NA	NA	NA	NA	NA	NA	NA	NA	NA	NA	NA	NA	NA
lipid metabolism.FA desaturation.omega 6 desaturase	NA	NA	NA	NA	NA	NA	NA	NA	NA	NA	NA	NA	NA	NA
not assigned.no ontology.SET domain-containing protein	NA	NA	NA	NA	NA	NA	NA	NA	NA	NA	NA	NA	NA	NA
transport.unspecified anions.arsenite-transporting ATPase	NA	NA	NA	NA	NA	NA	NA	NA	NA	NA	NA	NA	NA	NA
glycolysis.plastid branch.phosphoglycerate mutase	NA	NA	NA	NA	NA	NA	NA	NA	NA	NA	NA	NA	NA	NA
cell wall.pectin*esterases.misc	NA	NA	NA	NA	NA	NA	NA	NA	NA	NA	NA	NA	NA	NA
PS..	NA	NA	NA	NA	NA	NA	NA	NA	NA	NA	NA	NA	NA	NA
lipid metabolism.glycolipid synthesis.MGDG synthase	NA	NA	NA	NA	NA	NA	NA	NA	NA	NA	NA	NA	NA	NA
glycolysis.unclear/dually targeted.phospho-enol-pyruvate carboxylase kinase (PEPCK)	NA	NA	NA	NA	NA	NA	NA	NA	NA	NA	NA	NA	NA	NA
not assigned.no ontology.AT hook motif-containing protein	NA	NA	NA	NA	NA	NA	NA	NA	NA	NA	NA	NA	NA	NA
protein.targeting.peroxisomes	NA	NA	NA	NA	NA	NA	NA	NA	NA	NA	NA	NA	NA	NA
RNA.regulation of transcription.C2C2(Zn) YABBY family	NA	NA	NA	NA	NA	NA	NA	NA	NA	NA	NA	NA	NA	NA
protein.aa activation.bifunctional aminoacyl-tRNA synthetase	NA	NA	NA	NA	NA	NA	NA	NA	NA	NA	NA	NA	NA	NA
not assigned.no ontology.speckle-type POZ protein-related	NA	NA	NA	NA	NA	NA	NA	NA	NA	NA	NA	NA	NA	NA
PS.calvin cycle.Rib5P Isomerase	NA	NA	NA	NA	NA	NA	NA	NA	NA	NA	NA	NA	NA	NA
lipid metabolism.glyceral metabolism.Glycerol-3-phosphate dehydrogenase (NAD+)	NA	NA	NA	NA	NA	NA	NA	NA	NA	NA	NA	NA	NA	NA
polyamine metabolism.synthesis.spermidine synthase	NA	NA	NA	NA	NA	NA	NA	NA	NA	NA	NA	NA	NA	NA
RNA.regulation of transcription.BBR/BPC	NA	NA	NA	NA	NA	NA	NA	NA	NA	NA	NA	NA	NA	NA
lipid metabolism.exotics (steroids, squalene etc).UDP-glucose:sterol glucosyltransferase	NA	NA	NA	NA	NA	NA	NA	NA	NA	NA	NA	NA	NA	NA
misc.gluco-, galacto- and mannosidases.alpha-galactosidase	NA	NA	NA	NA	NA	NA	NA	NA	NA	NA	NA	NA	NA	NA
lipid metabolism.Phospholipid synthesis.cyclopropane-fatty-acyl-phospholipid synthase	NA	NA	NA	NA	NA	NA	NA	NA	NA	NA	NA	NA	NA	NA
glycolysis.plastid branch.phosphoglucomutase (PGM)	NA	NA	NA	NA	NA	NA	NA	NA	NA	NA	NA	NA	NA	NA
misc.alcohol dehydrogenases.cinnamyl alcohol dehydrogenase	NA	NA	NA	NA	NA	NA	NA	NA	NA	NA	NA	NA	NA	NA
Co-factor and vitamine metabolism.biotin.biotin synthase	NA	NA	NA	NA	NA	NA	NA	NA	NA	NA	NA	NA	NA	NA
RNA.regulation of transcription.Argonaute	NA	NA	NA	NA	NA	NA	NA	NA	NA	NA	NA	NA	NA	NA
protein.aa activation.alanine-tRNA ligase	NA	NA	NA	NA	NA	NA	NA	NA	NA	NA	NA	NA	NA	NA
lipid metabolism.FA synthesis and FA elongation.enoyl ACP reductase	NA	NA	NA	NA	NA	NA	NA	NA	NA	NA	NA	NA	NA	NA
Co-factor and vitamine metabolism.NADH kinase.	NA	NA	NA	NA	NA	NA	NA	NA	NA	NA	NA	NA	NA	NA
TCA / org transformation.TCA.succinate dehydrogenase	NA	NA	NA	NA	NA	NA	NA	NA	NA	NA	NA	NA	NA	NA
lipid metabolism.FA synthesis and FA elongation.MCD	NA	NA	NA	NA	NA	NA	NA	NA	NA	NA	NA	NA	NA	NA
lipid metabolism.FA synthesis and FA elongation.pyruvate DH	NA	NA	NA	NA	NA	NA	NA	NA	NA	NA	NA	NA	NA	NA
glycolysis.plastid branch.phosphofructokinase (PFK)	NA	NA	NA	NA	NA	NA	NA	NA	NA	NA	NA	NA	NA	NA
OPP.non-reductive PP.ribulose-phosphate 3-epimerase	NA	NA	NA	NA	NA	NA	NA	NA	NA	NA	NA	NA	NA	NA
OPP.oxidative PP.6-phosphogluconolactonase	NA	NA	NA	NA	NA	NA	NA	NA	NA	NA	NA	NA	NA	NA
PS.calvin cycle.TPI	NA	NA	NA	NA	NA	NA	NA	NA	NA	NA	NA	NA	NA	NA
gluconeogenesis / glyoxylate cycle.isocitrate lyase.	NA	NA	NA	NA	NA	NA	NA	NA	NA	NA	NA	NA	NA	NA
minor CHO metabolism.others.Xylose isomerase	NA	NA	NA	NA	NA	NA	NA	NA	NA	NA	NA	NA	NA	NA
S-assimilation.AKN.	NA	NA	NA	NA	NA	NA	NA	NA	NA	NA	NA	NA	NA	NA
C1-metabolism.5-formyltetrahydrofolate cyclo-ligase.	NA	NA	NA	NA	NA	NA	NA	NA	NA	NA	NA	NA	NA	NA
redox.peroxiredoxin.PER1	NA	NA	NA	NA	NA	NA	NA	NA	NA	NA	NA	NA	NA	NA
cell wall.precursor synthesis.UXS	NA	NA	NA	NA	NA	NA	NA	NA	NA	NA	NA	NA	NA	NA
signalling.receptor kinases.leucine rich repeat IX	NA	NA	NA	NA	NA	NA	NA	NA	NA	NA	NA	NA	NA	NA
signalling.phosphinositides.bis(5-nucleosyl)-tetraphosphatase	NA	NA	NA	NA	NA	NA	NA	NA	NA	NA	NA	NA	NA	NA
cell wall.precursor synthesis.phosphomannomutase	NA	NA	NA	NA	NA	NA	NA	NA	NA	NA	NA	NA	NA	NA
lipid metabolism.FA synthesis and FA elongation.acyl-CoA binding protein	NA	NA	NA	NA	NA	NA	NA	NA	NA	NA	NA	NA	NA	NA
glycolysis.cytosolic branch.pyruvate kinase (PK)	NA	NA	NA	NA	NA	NA	NA	NA	NA	NA	NA	NA	NA	NA
transport.p- and v-ATPases.H+-exporting ATPase	NA	NA	NA	NA	NA	NA	NA	NA	NA	NA	NA	NA	NA	NA
Co-factor and vitamine metabolism.molybdenum cofactor.gephyrin	NA	NA	NA	NA	NA	NA	NA	NA	NA	NA	NA	NA	NA	NA
C1-metabolism.GTP cyclohydrolase I.	NA	NA	NA	NA	NA	NA	NA	NA	NA	NA	NA	NA	NA	NA
protein.aa activation.leucine-tRNA ligase	NA	NA	NA	NA	NA	NA	NA	NA	NA	NA	NA	NA	NA	NA
lipid metabolism.TAG synthesis.	NA	NA	NA	NA	NA	NA	NA	NA	NA	NA	NA	NA	NA	NA
not assigned.no ontology.paired amphipathic helix repeat-containing protein	NA	NA	NA	NA	NA	NA	NA	NA	NA	NA	NA	NA	NA	NA
TCA / org transformation.TCA.malate DH	NA	NA	NA	NA	NA	NA	NA	NA	NA	NA	NA	NA	NA	NA
redox.thioredoxin.QSOX	NA	NA	NA	NA	NA	NA	NA	NA	NA	NA	NA	NA	NA	NA
S-assimilation.sulfite redox.	NA	NA	NA	NA	NA	NA	NA	NA	NA	NA	NA	NA	NA	NA
tetrapyrrole synthesis.GSA.	NA	NA	NA	NA	NA	NA	NA	NA	NA	NA	NA	NA	NA	NA
RNA.regulation of transcription.B3 transcription factor family	NA	NA	NA	NA	NA	NA	NA	NA	NA	NA	NA	NA	NA	NA
development.multitarget.target of rapamycin	NA	NA	NA	NA	NA	NA	NA	NA	NA	NA	NA	NA	NA	NA
micro RNA, natural antisense etc..	NA	NA	NA	NA	NA	NA	NA	NA	NA	NA	NA	NA	NA	NA
S-assimilation.sulfite oxidase.	NA	NA	NA	NA	NA	NA	NA	NA	NA	NA	NA	NA	NA	NA
Co-factor and vitamine metabolism.riboflavin.riboflavin synthase	NA	NA	NA	NA	NA	NA	NA	NA	NA	NA	NA	NA	NA	NA
lipid metabolism..	NA	NA	NA	NA	NA	NA	NA	NA	NA	NA	NA	NA	NA	NA
gluconeogenesis / glyoxylate cycle.Malate DH.	NA	NA	NA	NA	NA	NA	NA	NA	NA	NA	NA	NA	NA	NA
tetrapyrrole synthesis.magnesium protoporphyrin IX methyltransferase.	NA	NA	NA	NA	NA	NA	NA	NA	NA	NA	NA	NA	NA	NA
signalling.receptor kinases.leucine rich repeat IV	NA	NA	NA	NA	NA	NA	NA	NA	NA	NA	NA	NA	NA	NA
cell wall.precursor synthesis.GMD	NA	NA	NA	NA	NA	NA	NA	NA	NA	NA	NA	NA	NA	NA
Co-factor and vitamine metabolism.pantothenate.phosphopantothenoylcysteine decarboxylase (PPCDC)	NA	NA	NA	NA	NA	NA	NA	NA	NA	NA	NA	NA	NA	NA
PS.calvin cycle.FBPase	NA	NA	NA	NA	NA	NA	NA	NA	NA	NA	NA	NA	NA	NA
lipid metabolism.Phospholipid synthesis.CDP-diacylglycerol-inositol 3-phosphatidyltransferase	NA	NA	NA	NA	NA	NA	NA	NA	NA	NA	NA	NA	NA	NA
protein.glycosylation.alpha-1,3-mannosyl-glycoprotein-beta-1,2-N-acetylglucosaminyltransferase(GnTI)	NA	NA	NA	NA	NA	NA	NA	NA	NA	NA	NA	NA	NA	NA
tetrapyrrole synthesis.ALA dehydratase.	NA	NA	NA	NA	NA	NA	NA	NA	NA	NA	NA	NA	NA	NA
mitochondrial electron transport / ATP synthesis..	NA	NA	NA	NA	NA	NA	NA	NA	NA	NA	NA	NA	NA	NA
tetrapyrrole synthesis.protoporphyrin IX oxidase.	NA	NA	NA	NA	NA	NA	NA	NA	NA	NA	NA	NA	NA	NA
signalling.receptor kinases.C-Lectin	NA	NA	NA	NA	NA	NA	NA	NA	NA	NA	NA	NA	NA	NA
glycolysis.cytosolic branch.triosephosphate isomerase (TPI)	NA	NA	NA	NA	NA	NA	NA	NA	NA	NA	NA	NA	NA	NA
lipid metabolism.exotics (steroids, squalene etc).trans-2-enoyl-CoA reductase (NADPH)	NA	NA	NA	NA	NA	NA	NA	NA	NA	NA	NA	NA	NA	NA
signalling.gravity.	NA	NA	NA	NA	NA	NA	NA	NA	NA	NA	NA	NA	NA	NA
RNA.regulation of transcription.ELF3	NA	NA	NA	NA	NA	NA	NA	NA	NA	NA	NA	NA	NA	NA
tetrapyrrole synthesis.uroporphyrinogen decarboxylase.	NA	NA	NA	NA	NA	NA	NA	NA	NA	NA	NA	NA	NA	NA
Co-factor and vitamine metabolism.riboflavin.	NA	NA	NA	NA	NA	NA	NA	NA	NA	NA	NA	NA	NA	NA
not assigned.no ontology.transcription factor jumonji (jmjC) domain-containing protein	NA	NA	NA	NA	NA	NA	NA	NA	NA	NA	NA	NA	NA	NA
Biodegradation of Xenobiotics.3-hydroxybutyryl-CoA dehydrogenase.	NA	NA	NA	NA	NA	NA	NA	NA	NA	NA	NA	NA	NA	NA
PS.calvin cycle.seduheptulose bisphosphatase	NA	NA	NA	NA	NA	NA	NA	NA	NA	NA	NA	NA	NA	NA
RNA.processing.degradation dicer	NA	NA	NA	NA	NA	NA	NA	NA	NA	NA	NA	NA	NA	NA
tetrapyrrole synthesis.chlorophyll synthase.	NA	NA	NA	NA	NA	NA	NA	NA	NA	NA	NA	NA	NA	NA
cell wall.precursor synthesis.AXS	NA	NA	NA	NA	NA	NA	NA	NA	NA	NA	NA	NA	NA	NA
protein.glycosylation.alpha-1,3-fucosyltransferase(alpha-1,3-FucT)	NA	NA	NA	NA	NA	NA	NA	NA	NA	NA	NA	NA	NA	NA
lipid metabolism.glyceral metabolism.FAD-dependent glycerol-3-phosphate dehydrogenase	NA	NA	NA	NA	NA	NA	NA	NA	NA	NA	NA	NA	NA	NA
mitochondrial electron transport / ATP synthesis.uncoupling protein.	NA	NA	NA	NA	NA	NA	NA	NA	NA	NA	NA	NA	NA	NA
not assigned.no ontology.late embryogenesis abundant domain-containing protein	NA	NA	NA	NA	NA	NA	NA	NA	NA	NA	NA	NA	NA	NA
polyamine metabolism.synthesis.agmatine deiminase	NA	NA	NA	NA	NA	NA	NA	NA	NA	NA	NA	NA	NA	NA
nucleotide metabolism..	NA	NA	NA	NA	NA	NA	NA	NA	NA	NA	NA	NA	NA	NA
tetrapyrrole synthesis.glu-tRNA synthetase.	NA	NA	NA	NA	NA	NA	NA	NA	NA	NA	NA	NA	NA	NA
lipid metabolism.glyceral metabolism.glycerol kinase	NA	NA	NA	NA	NA	NA	NA	NA	NA	NA	NA	NA	NA	NA
protein.glycosylation.alpha-1,4-fucosyltransferase(alpha-1,4-FucT)	NA	NA	NA	NA	NA	NA	NA	NA	NA	NA	NA	NA	NA	NA
hormone metabolism.auxin.	NA	NA	NA	NA	NA	NA	NA	NA	NA	NA	NA	NA	NA	NA
amino acid metabolism..	NA	NA	NA	NA	NA	NA	NA	NA	NA	NA	NA	NA	NA	NA
signalling.phosphinositides.phosphatidylinositol 4-kinase	NA	NA	NA	NA	NA	NA	NA	NA	NA	NA	NA	NA	NA	NA
nucleotide metabolism.degradation.purine	NA	NA	NA	NA	NA	NA	NA	NA	NA	NA	NA	NA	NA	NA
stress.biotic.receptors	NA	NA	NA	NA	NA	NA	NA	NA	NA	NA	NA	NA	NA	NA
Co-factor and vitamine metabolism.pantothenate.pantoate beta-alanine ligase (PANC, pantothenate synthetase)	NA	NA	NA	NA	NA	NA	NA	NA	NA	NA	NA	NA	NA	NA
minor CHO metabolism.galactose.galactokinases	NA	NA	NA	NA	NA	NA	NA	NA	NA	NA	NA	NA	NA	NA
C1-metabolism.methylenetetrahydrofolate reductase.	NA	NA	NA	NA	NA	NA	NA	NA	NA	NA	NA	NA	NA	NA
lipid metabolism.exotics (steroids, squalene etc).squalene synthase	NA	NA	NA	NA	NA	NA	NA	NA	NA	NA	NA	NA	NA	NA
glycolysis.cytosolic branch.glucose-6-phosphate isomerase	NA	NA	NA	NA	NA	NA	NA	NA	NA	NA	NA	NA	NA	NA
tetrapyrrole synthesis.uroporphyrinogen III synthase.	NA	NA	NA	NA	NA	NA	NA	NA	NA	NA	NA	NA	NA	NA
protein.glycosylation.UDP-glucose glycoprotein glucosyltransferase	NA	NA	NA	NA	NA	NA	NA	NA	NA	NA	NA	NA	NA	NA
tetrapyrrole synthesis..	NA	NA	NA	NA	NA	NA	NA	NA	NA	NA	NA	NA	NA	NA
secondary metabolism.unspecified.	NA	NA	NA	NA	NA	NA	NA	NA	NA	NA	NA	NA	NA	NA
lipid metabolism.FA synthesis and FA elongation.Acetyl CoA Transacylase	NA	NA	NA	NA	NA	NA	NA	NA	NA	NA	NA	NA	NA	NA
transport.peroxisomes.	NA	NA	NA	NA	NA	NA	NA	NA	NA	NA	NA	NA	NA	NA
gluconeogenesis / glyoxylate cycle.PEPCK.	NA	NA	NA	NA	NA	NA	NA	NA	NA	NA	NA	NA	NA	NA
PS.calvin cycle.RPE	NA	NA	NA	NA	NA	NA	NA	NA	NA	NA	NA	NA	NA	NA
cell.organisation.cytoskeleton.actin.actin binding.actin capping.alpha SU	NA	NA	NA	NA	NA	NA	NA	NA	NA	NA	NA	NA	NA	NA
cell.organisation.cytoskeleton.actin.actin binding.actin capping.beta SU	NA	NA	NA	NA	NA	NA	NA	NA	NA	NA	NA	NA	NA	NA
protein.synthesis.ribosomal protein.prokaryotic.chloroplast.50S subunit.L1	NA	NA	NA	NA	NA	NA	NA	NA	NA	NA	NA	NA	NA	NA
protein.synthesis.ribosomal protein.prokaryotic.chloroplast.50S subunit.L13	NA	NA	NA	NA	NA	NA	NA	NA	NA	NA	NA	NA	NA	NA
protein.synthesis.ribosomal protein.prokaryotic.unknown organellar.50S subunit.L14	NA	NA	NA	NA	NA	NA	NA	NA	NA	NA	NA	NA	NA	NA
protein.synthesis.ribosomal protein.prokaryotic.chloroplast.50S subunit.L15	NA	NA	NA	NA	NA	NA	NA	NA	NA	NA	NA	NA	NA	NA
protein.synthesis.ribosomal protein.prokaryotic.chloroplast.50S subunit.L17	NA	NA	NA	NA	NA	NA	NA	NA	NA	NA	NA	NA	NA	NA
protein.synthesis.ribosomal protein.prokaryotic.chloroplast.50S subunit.L18	NA	NA	NA	NA	NA	NA	NA	NA	NA	NA	NA	NA	NA	NA
protein.synthesis.ribosomal protein.prokaryotic.unknown organellar.50S subunit.L18/L5	NA	NA	NA	NA	NA	NA	NA	NA	NA	NA	NA	NA	NA	NA
protein.synthesis.ribosomal protein.prokaryotic.chloroplast.50S subunit.L19	NA	NA	NA	NA	NA	NA	NA	NA	NA	NA	NA	NA	NA	NA
protein.synthesis.ribosomal protein.prokaryotic.unknown organellar.50S subunit.L2	NA	NA	NA	NA	NA	NA	NA	NA	NA	NA	NA	NA	NA	NA
protein.synthesis.ribosomal protein.prokaryotic.chloroplast.50S subunit.L2	NA	NA	NA	NA	NA	NA	NA	NA	NA	NA	NA	NA	NA	NA
protein.synthesis.ribosomal protein.prokaryotic.chloroplast.50S subunit.L22	NA	NA	NA	NA	NA	NA	NA	NA	NA	NA	NA	NA	NA	NA
protein.synthesis.ribosomal protein.prokaryotic.chloroplast.50S subunit.L23	NA	NA	NA	NA	NA	NA	NA	NA	NA	NA	NA	NA	NA	NA
protein.synthesis.ribosomal protein.prokaryotic.chloroplast.50S subunit.L27	NA	NA	NA	NA	NA	NA	NA	NA	NA	NA	NA	NA	NA	NA
protein.synthesis.ribosomal protein.prokaryotic.chloroplast.50S subunit.L28	NA	NA	NA	NA	NA	NA	NA	NA	NA	NA	NA	NA	NA	NA
protein.synthesis.ribosomal protein.prokaryotic.chloroplast.50S subunit.L29	NA	NA	NA	NA	NA	NA	NA	NA	NA	NA	NA	NA	NA	NA
protein.synthesis.ribosomal protein.prokaryotic.chloroplast.50S subunit.L31	NA	NA	NA	NA	NA	NA	NA	NA	NA	NA	NA	NA	NA	NA
protein.synthesis.ribosomal protein.prokaryotic.chloroplast.50S subunit.L4	NA	NA	NA	NA	NA	NA	NA	NA	NA	NA	NA	NA	NA	NA
protein.synthesis.ribosomal protein.prokaryotic.chloroplast.50S subunit.L6	NA	NA	NA	NA	NA	NA	NA	NA	NA	NA	NA	NA	NA	NA
protein.synthesis.ribosomal protein.prokaryotic.chloroplast.50S subunit.L9	NA	NA	NA	NA	NA	NA	NA	NA	NA	NA	NA	NA	NA	NA
protein.synthesis.ribosomal protein.prokaryotic.chloroplast.30S subunit.PSRP3	NA	NA	NA	NA	NA	NA	NA	NA	NA	NA	NA	NA	NA	NA
protein.synthesis.ribosomal protein.prokaryotic.mitochondrion.30S subunit.S10	NA	NA	NA	NA	NA	NA	NA	NA	NA	NA	NA	NA	NA	NA
protein.synthesis.ribosomal protein.prokaryotic.chloroplast.30S subunit.S10	NA	NA	NA	NA	NA	NA	NA	NA	NA	NA	NA	NA	NA	NA
protein.synthesis.ribosomal protein.prokaryotic.mitochondrion.30S subunit.S11	NA	NA	NA	NA	NA	NA	NA	NA	NA	NA	NA	NA	NA	NA
protein.synthesis.ribosomal protein.prokaryotic.chloroplast.30S subunit.S13	NA	NA	NA	NA	NA	NA	NA	NA	NA	NA	NA	NA	NA	NA
protein.synthesis.ribosomal protein.prokaryotic.chloroplast.30S subunit.S17	NA	NA	NA	NA	NA	NA	NA	NA	NA	NA	NA	NA	NA	NA
protein.synthesis.ribosomal protein.prokaryotic.mitochondrion.30S subunit.S2	NA	NA	NA	NA	NA	NA	NA	NA	NA	NA	NA	NA	NA	NA
protein.synthesis.ribosomal protein.prokaryotic.chloroplast.30S subunit.S20	NA	NA	NA	NA	NA	NA	NA	NA	NA	NA	NA	NA	NA	NA
protein.synthesis.ribosomal protein.prokaryotic.mitochondrion.30S subunit.S27	NA	NA	NA	NA	NA	NA	NA	NA	NA	NA	NA	NA	NA	NA
protein.synthesis.ribosomal protein.prokaryotic.mitochondrion.30S subunit.S4	NA	NA	NA	NA	NA	NA	NA	NA	NA	NA	NA	NA	NA	NA
protein.synthesis.ribosomal protein.prokaryotic.chloroplast.30S subunit.S6	NA	NA	NA	NA	NA	NA	NA	NA	NA	NA	NA	NA	NA	NA
protein.synthesis.ribosomal protein.prokaryotic.mitochondrion.30S subunit.S7	NA	NA	NA	NA	NA	NA	NA	NA	NA	NA	NA	NA	NA	NA
protein.synthesis.ribosomal protein.prokaryotic.chloroplast.30S subunit.S9	NA	NA	NA	NA	NA	NA	NA	NA	NA	NA	NA	NA	NA	NA
cell.organisation.cytoskeleton.actin.actin binding..	NA	NA	NA	NA	NA	NA	NA	NA	NA	NA	NA	NA	NA	NA
lipid metabolism.lipid degradation.lipases.acylglycerol lipase...	NA	NA	NA	NA	NA	NA	NA	NA	NA	NA	NA	NA	NA	NA
nucleotide metabolism.salvage.nucleoside kinases.adenosine kinase...	NA	NA	NA	NA	NA	NA	NA	NA	NA	NA	NA	NA	NA	NA
major CHO metabolism.synthesis.starch.ADP Glucose Phosphorylase...	NA	NA	NA	NA	NA	NA	NA	NA	NA	NA	NA	NA	NA	NA
PS.lightreaction.cytochrome b6/f.apocytochrome f (CYF)...	NA	NA	NA	NA	NA	NA	NA	NA	NA	NA	NA	NA	NA	NA
cell wall.precursor synthesis.KDO pathway.arabinose-5-phosphate isomerase...	NA	NA	NA	NA	NA	NA	NA	NA	NA	NA	NA	NA	NA	NA
amino acid metabolism.synthesis.glutamate family.arginine.ornithine carbamoyltransferase..	NA	NA	NA	NA	NA	NA	NA	NA	NA	NA	NA	NA	NA	NA
amino acid metabolism.synthesis.histidine.ATP phosphoribosyl transferase...	NA	NA	NA	NA	NA	NA	NA	NA	NA	NA	NA	NA	NA	NA
nucleotide metabolism.degradation.pyrimidine.beta-ureidopropionase...	NA	NA	NA	NA	NA	NA	NA	NA	NA	NA	NA	NA	NA	NA
PS.lightreaction.photosystem II.biogenesis...	NA	NA	NA	NA	NA	NA	NA	NA	NA	NA	NA	NA	NA	NA
hormone metabolism.brassinosteroid.synthesis-degradation.BRs.DWF4..	NA	NA	NA	NA	NA	NA	NA	NA	NA	NA	NA	NA	NA	NA
secondary metabolism.phenylpropanoids.lignin biosynthesis.C3H...	NA	NA	NA	NA	NA	NA	NA	NA	NA	NA	NA	NA	NA	NA
mitochondrial electron transport / ATP synthesis.NADH-DH.complex I.carbonic anhydrase...	NA	NA	NA	NA	NA	NA	NA	NA	NA	NA	NA	NA	NA	NA
secondary metabolism.isoprenoids.carotenoids.carotenoid epsilon ring hydroxylase...	NA	NA	NA	NA	NA	NA	NA	NA	NA	NA	NA	NA	NA	NA
lipid metabolism.exotics (steroids, squalene etc).sphingolipids.ceramide glucosyltransferase...	NA	NA	NA	NA	NA	NA	NA	NA	NA	NA	NA	NA	NA	NA
amino acid metabolism.synthesis.aromatic aa.chorismate.3-dehydroquinate synthase..	NA	NA	NA	NA	NA	NA	NA	NA	NA	NA	NA	NA	NA	NA
amino acid metabolism.synthesis.aromatic aa.chorismate.dehydroquinate/shikimate dehydrogenase..	NA	NA	NA	NA	NA	NA	NA	NA	NA	NA	NA	NA	NA	NA
amino acid metabolism.synthesis.aromatic aa.chorismate.5-enolpyruvylshikimate-3-phosphate synthase..	NA	NA	NA	NA	NA	NA	NA	NA	NA	NA	NA	NA	NA	NA
amino acid metabolism.synthesis.aromatic aa.chorismate.chorismate synthase..	NA	NA	NA	NA	NA	NA	NA	NA	NA	NA	NA	NA	NA	NA
RNA.processing.3 end processing.Clp1...	NA	NA	NA	NA	NA	NA	NA	NA	NA	NA	NA	NA	NA	NA
cell wall.precursor synthesis.KDO pathway.CMP-KDO Synthetase...	NA	NA	NA	NA	NA	NA	NA	NA	NA	NA	NA	NA	NA	NA
secondary metabolism.isoprenoids.non-mevalonate pathway.CMS...	NA	NA	NA	NA	NA	NA	NA	NA	NA	NA	NA	NA	NA	NA
amino acid metabolism.synthesis.branched chain group.common.ketol-acid reductoisomerase..	NA	NA	NA	NA	NA	NA	NA	NA	NA	NA	NA	NA	NA	NA
RNA.processing.3 end processing.CPSF100...	NA	NA	NA	NA	NA	NA	NA	NA	NA	NA	NA	NA	NA	NA
RNA.processing.3 end processing.CPSF160...	NA	NA	NA	NA	NA	NA	NA	NA	NA	NA	NA	NA	NA	NA
RNA.processing.3 end processing.CPSF30...	NA	NA	NA	NA	NA	NA	NA	NA	NA	NA	NA	NA	NA	NA
RNA.processing.3 end processing.CPSF73b...	NA	NA	NA	NA	NA	NA	NA	NA	NA	NA	NA	NA	NA	NA
RNA.processing.3 end processing.CstF50...	NA	NA	NA	NA	NA	NA	NA	NA	NA	NA	NA	NA	NA	NA
RNA.processing.3 end processing.CstF64...	NA	NA	NA	NA	NA	NA	NA	NA	NA	NA	NA	NA	NA	NA
RNA.processing.3 end processing.CstF77...	NA	NA	NA	NA	NA	NA	NA	NA	NA	NA	NA	NA	NA	NA
amino acid metabolism.synthesis.serine-glycine-cysteine group.cysteine...	NA	NA	NA	NA	NA	NA	NA	NA	NA	NA	NA	NA	NA	NA
PS.lightreaction.ATP synthase.delta chain...	NA	NA	NA	NA	NA	NA	NA	NA	NA	NA	NA	NA	NA	NA
protein.synthesis.initiation.deoxyhypusine synthase...	NA	NA	NA	NA	NA	NA	NA	NA	NA	NA	NA	NA	NA	NA
Co-factor and vitamine metabolism.folate & vitamine K.vitamine K.DHNA Phytyltransferase...	NA	NA	NA	NA	NA	NA	NA	NA	NA	NA	NA	NA	NA	NA
nucleotide metabolism.degradation.pyrimidine.dihydropyrimidinase...	NA	NA	NA	NA	NA	NA	NA	NA	NA	NA	NA	NA	NA	NA
nucleotide metabolism.degradation.pyrimidine.dihydrouracil dehydrogenase...	NA	NA	NA	NA	NA	NA	NA	NA	NA	NA	NA	NA	NA	NA
TCA / org transformation.TCA.pyruvate DH.E2...	NA	NA	NA	NA	NA	NA	NA	NA	NA	NA	NA	NA	NA	NA
protein.degradation.ubiquitin.E3.DCX..	NA	NA	NA	NA	NA	NA	NA	NA	NA	NA	NA	NA	NA	NA
lipid metabolism.lipid degradation.beta-oxidation.enoyl isomerase...	NA	NA	NA	NA	NA	NA	NA	NA	NA	NA	NA	NA	NA	NA
hormone metabolism.gibberelin.synthesis-degradation.ent-kaurenoic acid hydroxylase/oxygenase...	NA	NA	NA	NA	NA	NA	NA	NA	NA	NA	NA	NA	NA	NA
protein.synthesis.ribosomal protein.eukaryotic.60S subunit.L23A.	NA	NA	NA	NA	NA	NA	NA	NA	NA	NA	NA	NA	NA	NA
protein.synthesis.ribosomal protein.eukaryotic.60S subunit.L27.	NA	NA	NA	NA	NA	NA	NA	NA	NA	NA	NA	NA	NA	NA
protein.synthesis.ribosome biogenesis.export from nucleus...	NA	NA	NA	NA	NA	NA	NA	NA	NA	NA	NA	NA	NA	NA
secondary metabolism.phenylpropanoids.lignin biosynthesis.F5H...	NA	NA	NA	NA	NA	NA	NA	NA	NA	NA	NA	NA	NA	NA
secondary metabolism.isoprenoids.mevalonate pathway.farnesyl pyrophosphate synthetase...	NA	NA	NA	NA	NA	NA	NA	NA	NA	NA	NA	NA	NA	NA
RNA.processing.3 end processing.Fip1...	NA	NA	NA	NA	NA	NA	NA	NA	NA	NA	NA	NA	NA	NA
secondary metabolism.flavonoids.flavonols.flavonol 3-O-glycosyltransferase...	NA	NA	NA	NA	NA	NA	NA	NA	NA	NA	NA	NA	NA	NA
amino acid metabolism.synthesis.central amino acid metabolism.GABA.gamma-hydroxybutyrate DH..	NA	NA	NA	NA	NA	NA	NA	NA	NA	NA	NA	NA	NA	NA
cell wall.pectin synthesis.homogalacturonan.Galacturonic Acid Trnasferase...	NA	NA	NA	NA	NA	NA	NA	NA	NA	NA	NA	NA	NA	NA
PS.lightreaction.ATP synthase.gamma chain...	NA	NA	NA	NA	NA	NA	NA	NA	NA	NA	NA	NA	NA	NA
nucleotide metabolism.synthesis.purine.GAR transformylase...	NA	NA	NA	NA	NA	NA	NA	NA	NA	NA	NA	NA	NA	NA
cell wall.precursor synthesis.NDP sugar pyrophosphorylase.GDP fucose and fucokinase...	NA	NA	NA	NA	NA	NA	NA	NA	NA	NA	NA	NA	NA	NA
cell wall.precursor synthesis.sugar kinases.glucuronic acid kinase...	NA	NA	NA	NA	NA	NA	NA	NA	NA	NA	NA	NA	NA	NA
amino acid metabolism.degradation.glutamate family.glutamine...	NA	NA	NA	NA	NA	NA	NA	NA	NA	NA	NA	NA	NA	NA
amino acid metabolism.degradation.serine-glycine-cysteine group.glycine...	NA	NA	NA	NA	NA	NA	NA	NA	NA	NA	NA	NA	NA	NA
protein.targeting.secretory pathway.golgi...	NA	NA	NA	NA	NA	NA	NA	NA	NA	NA	NA	NA	NA	NA
PS.photorespiration.glycine cleavage.H protein...	NA	NA	NA	NA	NA	NA	NA	NA	NA	NA	NA	NA	NA	NA
DNA.synthesis/chromatin structure.retrotransposon/transposase.hat-like transposase...	NA	NA	NA	NA	NA	NA	NA	NA	NA	NA	NA	NA	NA	NA
secondary metabolism.isoprenoids.non-mevalonate pathway.HDR...	NA	NA	NA	NA	NA	NA	NA	NA	NA	NA	NA	NA	NA	NA
secondary metabolism.isoprenoids.non-mevalonate pathway.HDS...	NA	NA	NA	NA	NA	NA	NA	NA	NA	NA	NA	NA	NA	NA
nucleotide metabolism.salvage.phosphoribosyltransferases.hgprt...	NA	NA	NA	NA	NA	NA	NA	NA	NA	NA	NA	NA	NA	NA
amino acid metabolism.synthesis.histidine.histidinol dehydrogenase...	NA	NA	NA	NA	NA	NA	NA	NA	NA	NA	NA	NA	NA	NA
secondary metabolism.isoprenoids.mevalonate pathway.HMG-CoA reductase...	NA	NA	NA	NA	NA	NA	NA	NA	NA	NA	NA	NA	NA	NA
mitochondrial electron transport / ATP synthesis.NADH-DH.type II.internal matrix...	NA	NA	NA	NA	NA	NA	NA	NA	NA	NA	NA	NA	NA	NA
major CHO metabolism.degradation.starch.ISA3...	NA	NA	NA	NA	NA	NA	NA	NA	NA	NA	NA	NA	NA	NA
Co-factor and vitamine metabolism.folate & vitamine K.vitamine K.isochorismate synthase...	NA	NA	NA	NA	NA	NA	NA	NA	NA	NA	NA	NA	NA	NA
amino acid metabolism.synthesis.branched chain group.isoleucine specific.threonine ammonia-lyase..	NA	NA	NA	NA	NA	NA	NA	NA	NA	NA	NA	NA	NA	NA
cell wall.precursor synthesis.KDO pathway.KDO-8-Phosphate Synthase...	NA	NA	NA	NA	NA	NA	NA	NA	NA	NA	NA	NA	NA	NA
amino acid metabolism.synthesis.branched chain group.leucine specific.3-isopropylmalate dehydrogenase..	NA	NA	NA	NA	NA	NA	NA	NA	NA	NA	NA	NA	NA	NA
redox.ascorbate and glutathione.ascorbate.L-galactose dehydrogenase...	NA	NA	NA	NA	NA	NA	NA	NA	NA	NA	NA	NA	NA	NA
major CHO metabolism.degradation.starch.limit dextrinase/ pullulanase...	NA	NA	NA	NA	NA	NA	NA	NA	NA	NA	NA	NA	NA	NA
hormone metabolism.jasmonate.synthesis-degradation.lipases...	NA	NA	NA	NA	NA	NA	NA	NA	NA	NA	NA	NA	NA	NA
amino acid metabolism.synthesis.aspartate family.lysine.diaminopimelate epimerase..	NA	NA	NA	NA	NA	NA	NA	NA	NA	NA	NA	NA	NA	NA
secondary metabolism.isoprenoids.non-mevalonate pathway.MCS...	NA	NA	NA	NA	NA	NA	NA	NA	NA	NA	NA	NA	NA	NA
amino acid metabolism.synthesis.aspartate family.methionine...	NA	NA	NA	NA	NA	NA	NA	NA	NA	NA	NA	NA	NA	NA
amino acid metabolism.synthesis.aspartate family.methionine.cystathionine beta-lyase..	NA	NA	NA	NA	NA	NA	NA	NA	NA	NA	NA	NA	NA	NA
amino acid metabolism.synthesis.aspartate family.methionine.cystathionine gamma-synthase..	NA	NA	NA	NA	NA	NA	NA	NA	NA	NA	NA	NA	NA	NA
secondary metabolism.isoprenoids.mevalonate pathway.mevalonate diphosphate decarboxylase...	NA	NA	NA	NA	NA	NA	NA	NA	NA	NA	NA	NA	NA	NA
secondary metabolism.isoprenoids.mevalonate pathway.mevalonate kinase...	NA	NA	NA	NA	NA	NA	NA	NA	NA	NA	NA	NA	NA	NA
cell.organisation.cytoskeleton.mikrotubuli.organizers.tonneau.	NA	NA	NA	NA	NA	NA	NA	NA	NA	NA	NA	NA	NA	NA
major CHO metabolism.degradation.sucrose.misc...	NA	NA	NA	NA	NA	NA	NA	NA	NA	NA	NA	NA	NA	NA
amino acid metabolism.synthesis.aspartate family.misc.homoserine.homoserine kinase.	NA	NA	NA	NA	NA	NA	NA	NA	NA	NA	NA	NA	NA	NA
amino acid metabolism.synthesis.aspartate family.misc.homoserine.aspartate kinase.	NA	NA	NA	NA	NA	NA	NA	NA	NA	NA	NA	NA	NA	NA
amino acid metabolism.synthesis.aspartate family.misc.homoserine.homoserine dehydrogenase.	NA	NA	NA	NA	NA	NA	NA	NA	NA	NA	NA	NA	NA	NA
mitochondrial electron transport / ATP synthesis.NADH-DH.type II.mitochondrial...	NA	NA	NA	NA	NA	NA	NA	NA	NA	NA	NA	NA	NA	NA
secondary metabolism.isoprenoids.tocopherol biosynthesis.MPBQ/MSBQ methyltransferase...	NA	NA	NA	NA	NA	NA	NA	NA	NA	NA	NA	NA	NA	NA
cell wall.precursor synthesis.NDP sugar pyrophosphorylase.multiple NDP-Sugars...	NA	NA	NA	NA	NA	NA	NA	NA	NA	NA	NA	NA	NA	NA
amino acid metabolism.synthesis.histidine.N-5-phosphoribosyl-formimino-5-aminoimidazole-4-carboxamide ribonucleotide isomerase...	NA	NA	NA	NA	NA	NA	NA	NA	NA	NA	NA	NA	NA	NA
Co-factor and vitamine metabolism.folate & vitamine K.vitamine K.naphthoate synthase...	NA	NA	NA	NA	NA	NA	NA	NA	NA	NA	NA	NA	NA	NA
Co-factor and vitamine metabolism.folate & vitamine K.vitamine K.o-Succinyl-BenzoylCoa Synthetase...	NA	NA	NA	NA	NA	NA	NA	NA	NA	NA	NA	NA	NA	NA
RNA.processing.3 end processing.PabN...	NA	NA	NA	NA	NA	NA	NA	NA	NA	NA	NA	NA	NA	NA
RNA.processing.3 end processing.Pcf11p...	NA	NA	NA	NA	NA	NA	NA	NA	NA	NA	NA	NA	NA	NA
RNA.processing.3 end processing.Pfs2...	NA	NA	NA	NA	NA	NA	NA	NA	NA	NA	NA	NA	NA	NA
amino acid metabolism.synthesis.aromatic aa.phenylalanine and tyrosine.chorismate mutase..	NA	NA	NA	NA	NA	NA	NA	NA	NA	NA	NA	NA	NA	NA
amino acid metabolism.synthesis.aromatic aa.phenylalanine and tyrosine...	NA	NA	NA	NA	NA	NA	NA	NA	NA	NA	NA	NA	NA	NA
lipid metabolism.lipid degradation.lysophospholipases.phospholipase A2...	NA	NA	NA	NA	NA	NA	NA	NA	NA	NA	NA	NA	NA	NA
secondary metabolism.isoprenoids.mevalonate pathway.phosphomevalonate kinase...	NA	NA	NA	NA	NA	NA	NA	NA	NA	NA	NA	NA	NA	NA
amino acid metabolism.synthesis.histidine.phosphoribosyl-AMP cyclohydrolase...	NA	NA	NA	NA	NA	NA	NA	NA	NA	NA	NA	NA	NA	NA
secondary metabolism.isoprenoids.carotenoids.phytoene dehydrogenase...	NA	NA	NA	NA	NA	NA	NA	NA	NA	NA	NA	NA	NA	NA
protein.targeting.secretory pathway.plasma membrane...	NA	NA	NA	NA	NA	NA	NA	NA	NA	NA	NA	NA	NA	NA
PS.lightreaction.other electron carrier (ox/red).plastocyanin...	NA	NA	NA	NA	NA	NA	NA	NA	NA	NA	NA	NA	NA	NA
protein.postranslational modification.kinase.receptor like cytoplasmatic kinase I...	NA	NA	NA	NA	NA	NA	NA	NA	NA	NA	NA	NA	NA	NA
RNA.processing.plastidial RNA.RNE Complex.RHON1..	NA	NA	NA	NA	NA	NA	NA	NA	NA	NA	NA	NA	NA	NA
amino acid metabolism.synthesis.serine-glycine-cysteine group.serine.phosphoserine phosphatase..	NA	NA	NA	NA	NA	NA	NA	NA	NA	NA	NA	NA	NA	NA
major CHO metabolism.synthesis.sucrose.SPP...	NA	NA	NA	NA	NA	NA	NA	NA	NA	NA	NA	NA	NA	NA
hormone metabolism.brassinosteroid.synthesis-degradation.sterols.FACKEL..	NA	NA	NA	NA	NA	NA	NA	NA	NA	NA	NA	NA	NA	NA
hormone metabolism.brassinosteroid.synthesis-degradation.sterols.HYD1..	NA	NA	NA	NA	NA	NA	NA	NA	NA	NA	NA	NA	NA	NA
hormone metabolism.brassinosteroid.synthesis-degradation.sterols.DWF7..	NA	NA	NA	NA	NA	NA	NA	NA	NA	NA	NA	NA	NA	NA
transport.p- and v-ATPases.H+-transporting two-sector ATPase.subunit B...	NA	NA	NA	NA	NA	NA	NA	NA	NA	NA	NA	NA	NA	NA
transport.p- and v-ATPases.H+-transporting two-sector ATPase.subunit C...	NA	NA	NA	NA	NA	NA	NA	NA	NA	NA	NA	NA	NA	NA
transport.p- and v-ATPases.H+-transporting two-sector ATPase.subunit D...	NA	NA	NA	NA	NA	NA	NA	NA	NA	NA	NA	NA	NA	NA
transport.p- and v-ATPases.H+-transporting two-sector ATPase.subunit E...	NA	NA	NA	NA	NA	NA	NA	NA	NA	NA	NA	NA	NA	NA
transport.p- and v-ATPases.H+-transporting two-sector ATPase.subunit H...	NA	NA	NA	NA	NA	NA	NA	NA	NA	NA	NA	NA	NA	NA
RNA.processing.3 end processing.Symplekin...	NA	NA	NA	NA	NA	NA	NA	NA	NA	NA	NA	NA	NA	NA
secondary metabolism.sulfur-containing.glucosinolates.synthesis.aliphatic.methylthioalkylmalate isomerase large subunit (MAM-IL).	NA	NA	NA	NA	NA	NA	NA	NA	NA	NA	NA	NA	NA	NA
secondary metabolism.sulfur-containing.glucosinolates.synthesis.aromatic.CYP79A2 monooxygenase.	NA	NA	NA	NA	NA	NA	NA	NA	NA	NA	NA	NA	NA	NA
secondary metabolism.isoprenoids.tocopherol biosynthesis.tocopherol cyclase...	NA	NA	NA	NA	NA	NA	NA	NA	NA	NA	NA	NA	NA	NA
secondary metabolism.isoprenoids.tocopherol biosynthesis.tocopherol methyltransferase...	NA	NA	NA	NA	NA	NA	NA	NA	NA	NA	NA	NA	NA	NA
amino acid metabolism.synthesis.aromatic aa.tryptophan...	NA	NA	NA	NA	NA	NA	NA	NA	NA	NA	NA	NA	NA	NA
amino acid metabolism.degradation.aromatic aa.tryptophan...	NA	NA	NA	NA	NA	NA	NA	NA	NA	NA	NA	NA	NA	NA
amino acid metabolism.synthesis.aromatic aa.tyrosine.arogenate dehydrogenase \& prephenate dehydrogenase..	NA	NA	NA	NA	NA	NA	NA	NA	NA	NA	NA	NA	NA	NA
protein.synthesis.ribosomal protein.unknown.unknown..	NA	NA	NA	NA	NA	NA	NA	NA	NA	NA	NA	NA	NA	NA
secondary metabolism.isoprenoids.carotenoids.violaxanthin de-epoxidase...	NA	NA	NA	NA	NA	NA	NA	NA	NA	NA	NA	NA	NA	NA
hormone metabolism.ethylene.synthesis-degradation.XBAT32...	NA	NA	NA	NA	NA	NA	NA	NA	NA	NA	NA	NA	NA	NA
cell wall.pectin synthesis.rhamnogalacturonan II.Xylose Transferase with Fucose Acceptor...	NA	NA	NA	NA	NA	NA	NA	NA	NA	NA	NA	NA	NA	NA
secondary metabolism.isoprenoids.carotenoids.zeta-carotene desaturase...	NA	NA	NA	NA	NA	NA	NA	NA	NA	NA	NA	NA	NA	NA
mapman_category......	NA	NA	NA	NA	NA	NA	NA	NA	NA	NA	NA	NA	NA	NA
PS.photorespiration.hydroxypyruvate reductase....	NA	NA	NA	NA	NA	NA	NA	NA	NA	NA	NA	NA	NA	NA
fermentation.LDH.....	NA	NA	NA	NA	NA	NA	NA	NA	NA	NA	NA	NA	NA	NA
PS.lightreaction.cytochrome b6/f....	NA	NA	NA	NA	NA	NA	NA	NA	NA	NA	NA	NA	NA	NA
gluconeogenesis / glyoxylate cycle.citrate synthase.....	NA	NA	NA	NA	NA	NA	NA	NA	NA	NA	NA	NA	NA	NA
cell wall.precursor synthesis.UER....	NA	NA	NA	NA	NA	NA	NA	NA	NA	NA	NA	NA	NA	NA
TCA / org transformation.other organic acid transformatons.IDH....	NA	NA	NA	NA	NA	NA	NA	NA	NA	NA	NA	NA	NA	NA
TCA / org transformation.TCA.CS....	NA	NA	NA	NA	NA	NA	NA	NA	NA	NA	NA	NA	NA	NA
RNA.regulation of transcription.TUB transcription factor family....	NA	NA	NA	NA	NA	NA	NA	NA	NA	NA	NA	NA	NA	NA
TCA / org transformation.other organic acid transformatons.misc....	NA	NA	NA	NA	NA	NA	NA	NA	NA	NA	NA	NA	NA	NA
lipid metabolism.Phospholipid synthesis.choline-phosphate cytidylyltransferase....	NA	NA	NA	NA	NA	NA	NA	NA	NA	NA	NA	NA	NA	NA
minor CHO metabolism.myo-inositol.inositol phosphatase....	NA	NA	NA	NA	NA	NA	NA	NA	NA	NA	NA	NA	NA	NA
glycolysis.cytosolic branch.3-phosphoglycerate kinase (PGK)....	NA	NA	NA	NA	NA	NA	NA	NA	NA	NA	NA	NA	NA	NA
tetrapyrrole synthesis.porphobilinogen deaminase.....	NA	NA	NA	NA	NA	NA	NA	NA	NA	NA	NA	NA	NA	NA
not assigned.no ontology.formin homology 2 domain-containing protein....	NA	NA	NA	NA	NA	NA	NA	NA	NA	NA	NA	NA	NA	NA
Co-factor and vitamine metabolism.molybdenum cofactor.....	NA	NA	NA	NA	NA	NA	NA	NA	NA	NA	NA	NA	NA	NA
protein.aa activation.glutamate-tRNA ligase....	NA	NA	NA	NA	NA	NA	NA	NA	NA	NA	NA	NA	NA	NA
glycolysis.cytosolic branch.UGPase....	NA	NA	NA	NA	NA	NA	NA	NA	NA	NA	NA	NA	NA	NA
not assigned.no ontology.Toll-Interleukin-Resistance (TIR) domain-containing protein....	NA	NA	NA	NA	NA	NA	NA	NA	NA	NA	NA	NA	NA	NA
cell wall.pectin synthesis.....	NA	NA	NA	NA	NA	NA	NA	NA	NA	NA	NA	NA	NA	NA
mitochondrial electron transport / ATP synthesis.cytochrome c reductase.....	NA	NA	NA	NA	NA	NA	NA	NA	NA	NA	NA	NA	NA	NA
RNA.regulation of transcription.Zn-finger(CCHC)....	NA	NA	NA	NA	NA	NA	NA	NA	NA	NA	NA	NA	NA	NA
minor CHO metabolism.myo-inositol.InsP-Kinases....	NA	NA	NA	NA	NA	NA	NA	NA	NA	NA	NA	NA	NA	NA
polyamine metabolism.synthesis.N-carbamoylputrescine amidohydrolase....	NA	NA	NA	NA	NA	NA	NA	NA	NA	NA	NA	NA	NA	NA
nucleotide metabolism.phosphotransfer and pyrophosphatases.nucleoside diphosphate kinase....	NA	NA	NA	NA	NA	NA	NA	NA	NA	NA	NA	NA	NA	NA
Co-factor and vitamine metabolism.pantothenate.phosphopantothenoylcysteine synthetase (PPCS)....	NA	NA	NA	NA	NA	NA	NA	NA	NA	NA	NA	NA	NA	NA
protein.glycosylation.beta-1,3-galactosyltransferase(beta-1,3-GalT)....	NA	NA	NA	NA	NA	NA	NA	NA	NA	NA	NA	NA	NA	NA
tetrapyrrole synthesis.regulation.....	NA	NA	NA	NA	NA	NA	NA	NA	NA	NA	NA	NA	NA	NA
PS.photorespiration.....	NA	NA	NA	NA	NA	NA	NA	NA	NA	NA	NA	NA	NA	NA
TCA / org transformation.TCA.succinyl-CoA ligase....	NA	NA	NA	NA	NA	NA	NA	NA	NA	NA	NA	NA	NA	NA
development.late embryogenesis abundant.....	NA	NA	NA	NA	NA	NA	NA	NA	NA	NA	NA	NA	NA	NA
not assigned.no ontology.aconitase C-terminal domain-containing protein....	NA	NA	NA	NA	NA	NA	NA	NA	NA	NA	NA	NA	NA	NA
misc.zinc finger.....	NA	NA	NA	NA	NA	NA	NA	NA	NA	NA	NA	NA	NA	NA
RNA.processing.base modifications....	NA	NA	NA	NA	NA	NA	NA	NA	NA	NA	NA	NA	NA	NA
glycolysis.cytosolic branch.pyrophosphate-fructose-6-P phosphotransferase....	NA	NA	NA	NA	NA	NA	NA	NA	NA	NA	NA	NA	NA	NA
lipid metabolism.FA desaturation.omega 6 desaturase....	NA	NA	NA	NA	NA	NA	NA	NA	NA	NA	NA	NA	NA	NA
not assigned.no ontology.SET domain-containing protein....	NA	NA	NA	NA	NA	NA	NA	NA	NA	NA	NA	NA	NA	NA
transport.unspecified anions.arsenite-transporting ATPase....	NA	NA	NA	NA	NA	NA	NA	NA	NA	NA	NA	NA	NA	NA
glycolysis.plastid branch.phosphoglycerate mutase....	NA	NA	NA	NA	NA	NA	NA	NA	NA	NA	NA	NA	NA	NA
cell wall.pectin*esterases.misc....	NA	NA	NA	NA	NA	NA	NA	NA	NA	NA	NA	NA	NA	NA
PS......	NA	NA	NA	NA	NA	NA	NA	NA	NA	NA	NA	NA	NA	NA
lipid metabolism.glycolipid synthesis.MGDG synthase....	NA	NA	NA	NA	NA	NA	NA	NA	NA	NA	NA	NA	NA	NA
glycolysis.unclear/dually targeted.phospho-enol-pyruvate carboxylase kinase (PEPCK)....	NA	NA	NA	NA	NA	NA	NA	NA	NA	NA	NA	NA	NA	NA
not assigned.no ontology.AT hook motif-containing protein....	NA	NA	NA	NA	NA	NA	NA	NA	NA	NA	NA	NA	NA	NA
transport.p- and v-ATPases.H+-transporting two-sector ATPase....	NA	NA	NA	NA	NA	NA	NA	NA	NA	NA	NA	NA	NA	NA
protein.targeting.peroxisomes....	NA	NA	NA	NA	NA	NA	NA	NA	NA	NA	NA	NA	NA	NA
RNA.regulation of transcription.C2C2(Zn) YABBY family....	NA	NA	NA	NA	NA	NA	NA	NA	NA	NA	NA	NA	NA	NA
protein.aa activation.bifunctional aminoacyl-tRNA synthetase....	NA	NA	NA	NA	NA	NA	NA	NA	NA	NA	NA	NA	NA	NA
not assigned.no ontology.speckle-type POZ protein-related....	NA	NA	NA	NA	NA	NA	NA	NA	NA	NA	NA	NA	NA	NA
PS.calvin cycle.Rib5P Isomerase....	NA	NA	NA	NA	NA	NA	NA	NA	NA	NA	NA	NA	NA	NA
lipid metabolism.glyceral metabolism.Glycerol-3-phosphate dehydrogenase (NAD+)....	NA	NA	NA	NA	NA	NA	NA	NA	NA	NA	NA	NA	NA	NA
polyamine metabolism.synthesis.spermidine synthase....	NA	NA	NA	NA	NA	NA	NA	NA	NA	NA	NA	NA	NA	NA
RNA.regulation of transcription.BBR/BPC....	NA	NA	NA	NA	NA	NA	NA	NA	NA	NA	NA	NA	NA	NA
lipid metabolism.exotics (steroids, squalene etc).UDP-glucose:sterol glucosyltransferase....	NA	NA	NA	NA	NA	NA	NA	NA	NA	NA	NA	NA	NA	NA
misc.gluco-, galacto- and mannosidases.alpha-galactosidase....	NA	NA	NA	NA	NA	NA	NA	NA	NA	NA	NA	NA	NA	NA
lipid metabolism.Phospholipid synthesis.cyclopropane-fatty-acyl-phospholipid synthase....	NA	NA	NA	NA	NA	NA	NA	NA	NA	NA	NA	NA	NA	NA
glycolysis.plastid branch.phosphoglucomutase (PGM)....	NA	NA	NA	NA	NA	NA	NA	NA	NA	NA	NA	NA	NA	NA
misc.alcohol dehydrogenases.cinnamyl alcohol dehydrogenase....	NA	NA	NA	NA	NA	NA	NA	NA	NA	NA	NA	NA	NA	NA
Co-factor and vitamine metabolism.biotin.biotin synthase....	NA	NA	NA	NA	NA	NA	NA	NA	NA	NA	NA	NA	NA	NA
RNA.regulation of transcription.Argonaute....	NA	NA	NA	NA	NA	NA	NA	NA	NA	NA	NA	NA	NA	NA
protein.aa activation.alanine-tRNA ligase....	NA	NA	NA	NA	NA	NA	NA	NA	NA	NA	NA	NA	NA	NA
lipid metabolism.FA synthesis and FA elongation.enoyl ACP reductase....	NA	NA	NA	NA	NA	NA	NA	NA	NA	NA	NA	NA	NA	NA
Co-factor and vitamine metabolism.NADH kinase.....	NA	NA	NA	NA	NA	NA	NA	NA	NA	NA	NA	NA	NA	NA
TCA / org transformation.TCA.succinate dehydrogenase....	NA	NA	NA	NA	NA	NA	NA	NA	NA	NA	NA	NA	NA	NA
lipid metabolism.FA synthesis and FA elongation.MCD....	NA	NA	NA	NA	NA	NA	NA	NA	NA	NA	NA	NA	NA	NA
lipid metabolism.FA synthesis and FA elongation.pyruvate DH....	NA	NA	NA	NA	NA	NA	NA	NA	NA	NA	NA	NA	NA	NA
glycolysis.plastid branch.phosphofructokinase (PFK)....	NA	NA	NA	NA	NA	NA	NA	NA	NA	NA	NA	NA	NA	NA
OPP.non-reductive PP.ribulose-phosphate 3-epimerase....	NA	NA	NA	NA	NA	NA	NA	NA	NA	NA	NA	NA	NA	NA
OPP.oxidative PP.6-phosphogluconolactonase....	NA	NA	NA	NA	NA	NA	NA	NA	NA	NA	NA	NA	NA	NA
PS.calvin cycle.TPI....	NA	NA	NA	NA	NA	NA	NA	NA	NA	NA	NA	NA	NA	NA
gluconeogenesis / glyoxylate cycle.isocitrate lyase.....	NA	NA	NA	NA	NA	NA	NA	NA	NA	NA	NA	NA	NA	NA
PS.lightreaction.other electron carrier (ox/red)....	NA	NA	NA	NA	NA	NA	NA	NA	NA	NA	NA	NA	NA	NA
minor CHO metabolism.others.Xylose isomerase....	NA	NA	NA	NA	NA	NA	NA	NA	NA	NA	NA	NA	NA	NA
S-assimilation.AKN.....	NA	NA	NA	NA	NA	NA	NA	NA	NA	NA	NA	NA	NA	NA
C1-metabolism.5-formyltetrahydrofolate cyclo-ligase.....	NA	NA	NA	NA	NA	NA	NA	NA	NA	NA	NA	NA	NA	NA
redox.peroxiredoxin.PER1....	NA	NA	NA	NA	NA	NA	NA	NA	NA	NA	NA	NA	NA	NA
cell wall.precursor synthesis.UXS....	NA	NA	NA	NA	NA	NA	NA	NA	NA	NA	NA	NA	NA	NA
signalling.receptor kinases.leucine rich repeat IX....	NA	NA	NA	NA	NA	NA	NA	NA	NA	NA	NA	NA	NA	NA
signalling.phosphinositides.bis(5-nucleosyl)-tetraphosphatase....	NA	NA	NA	NA	NA	NA	NA	NA	NA	NA	NA	NA	NA	NA
cell wall.precursor synthesis.phosphomannomutase....	NA	NA	NA	NA	NA	NA	NA	NA	NA	NA	NA	NA	NA	NA
lipid metabolism.FA synthesis and FA elongation.acyl-CoA binding protein....	NA	NA	NA	NA	NA	NA	NA	NA	NA	NA	NA	NA	NA	NA
glycolysis.cytosolic branch.pyruvate kinase (PK)....	NA	NA	NA	NA	NA	NA	NA	NA	NA	NA	NA	NA	NA	NA
transport.p- and v-ATPases.H+-exporting ATPase....	NA	NA	NA	NA	NA	NA	NA	NA	NA	NA	NA	NA	NA	NA
Co-factor and vitamine metabolism.molybdenum cofactor.gephyrin....	NA	NA	NA	NA	NA	NA	NA	NA	NA	NA	NA	NA	NA	NA
C1-metabolism.GTP cyclohydrolase I.....	NA	NA	NA	NA	NA	NA	NA	NA	NA	NA	NA	NA	NA	NA
protein.aa activation.leucine-tRNA ligase....	NA	NA	NA	NA	NA	NA	NA	NA	NA	NA	NA	NA	NA	NA
lipid metabolism.TAG synthesis.....	NA	NA	NA	NA	NA	NA	NA	NA	NA	NA	NA	NA	NA	NA
not assigned.no ontology.paired amphipathic helix repeat-containing protein....	NA	NA	NA	NA	NA	NA	NA	NA	NA	NA	NA	NA	NA	NA
TCA / org transformation.TCA.malate DH....	NA	NA	NA	NA	NA	NA	NA	NA	NA	NA	NA	NA	NA	NA
redox.thioredoxin.QSOX....	NA	NA	NA	NA	NA	NA	NA	NA	NA	NA	NA	NA	NA	NA
S-assimilation.sulfite redox.....	NA	NA	NA	NA	NA	NA	NA	NA	NA	NA	NA	NA	NA	NA
tetrapyrrole synthesis.GSA.....	NA	NA	NA	NA	NA	NA	NA	NA	NA	NA	NA	NA	NA	NA
RNA.regulation of transcription.B3 transcription factor family....	NA	NA	NA	NA	NA	NA	NA	NA	NA	NA	NA	NA	NA	NA
development.multitarget.target of rapamycin....	NA	NA	NA	NA	NA	NA	NA	NA	NA	NA	NA	NA	NA	NA
micro RNA, natural antisense etc......	NA	NA	NA	NA	NA	NA	NA	NA	NA	NA	NA	NA	NA	NA
S-assimilation.sulfite oxidase.....	NA	NA	NA	NA	NA	NA	NA	NA	NA	NA	NA	NA	NA	NA
Co-factor and vitamine metabolism.riboflavin.riboflavin synthase....	NA	NA	NA	NA	NA	NA	NA	NA	NA	NA	NA	NA	NA	NA
lipid metabolism......	NA	NA	NA	NA	NA	NA	NA	NA	NA	NA	NA	NA	NA	NA
gluconeogenesis / glyoxylate cycle.Malate DH.....	NA	NA	NA	NA	NA	NA	NA	NA	NA	NA	NA	NA	NA	NA
tetrapyrrole synthesis.magnesium protoporphyrin IX methyltransferase.....	NA	NA	NA	NA	NA	NA	NA	NA	NA	NA	NA	NA	NA	NA
signalling.receptor kinases.leucine rich repeat IV....	NA	NA	NA	NA	NA	NA	NA	NA	NA	NA	NA	NA	NA	NA
protein.targeting.secretory pathway....	NA	NA	NA	NA	NA	NA	NA	NA	NA	NA	NA	NA	NA	NA
cell wall.precursor synthesis.GMD....	NA	NA	NA	NA	NA	NA	NA	NA	NA	NA	NA	NA	NA	NA
Co-factor and vitamine metabolism.pantothenate.phosphopantothenoylcysteine decarboxylase (PPCDC)....	NA	NA	NA	NA	NA	NA	NA	NA	NA	NA	NA	NA	NA	NA
secondary metabolism.sulfur-containing.glucosinolates....	NA	NA	NA	NA	NA	NA	NA	NA	NA	NA	NA	NA	NA	NA
PS.calvin cycle.FBPase....	NA	NA	NA	NA	NA	NA	NA	NA	NA	NA	NA	NA	NA	NA
lipid metabolism.Phospholipid synthesis.CDP-diacylglycerol-inositol 3-phosphatidyltransferase....	NA	NA	NA	NA	NA	NA	NA	NA	NA	NA	NA	NA	NA	NA
protein.glycosylation.alpha-1,3-mannosyl-glycoprotein-beta-1,2-N-acetylglucosaminyltransferase(GnTI)....	NA	NA	NA	NA	NA	NA	NA	NA	NA	NA	NA	NA	NA	NA
tetrapyrrole synthesis.ALA dehydratase.....	NA	NA	NA	NA	NA	NA	NA	NA	NA	NA	NA	NA	NA	NA
mitochondrial electron transport / ATP synthesis......	NA	NA	NA	NA	NA	NA	NA	NA	NA	NA	NA	NA	NA	NA
tetrapyrrole synthesis.protoporphyrin IX oxidase.....	NA	NA	NA	NA	NA	NA	NA	NA	NA	NA	NA	NA	NA	NA
signalling.receptor kinases.C-Lectin....	NA	NA	NA	NA	NA	NA	NA	NA	NA	NA	NA	NA	NA	NA
glycolysis.cytosolic branch.triosephosphate isomerase (TPI)....	NA	NA	NA	NA	NA	NA	NA	NA	NA	NA	NA	NA	NA	NA
lipid metabolism.exotics (steroids, squalene etc).trans-2-enoyl-CoA reductase (NADPH)....	NA	NA	NA	NA	NA	NA	NA	NA	NA	NA	NA	NA	NA	NA
signalling.gravity.....	NA	NA	NA	NA	NA	NA	NA	NA	NA	NA	NA	NA	NA	NA
RNA.regulation of transcription.ELF3....	NA	NA	NA	NA	NA	NA	NA	NA	NA	NA	NA	NA	NA	NA
tetrapyrrole synthesis.uroporphyrinogen decarboxylase.....	NA	NA	NA	NA	NA	NA	NA	NA	NA	NA	NA	NA	NA	NA
Co-factor and vitamine metabolism.riboflavin.....	NA	NA	NA	NA	NA	NA	NA	NA	NA	NA	NA	NA	NA	NA
not assigned.no ontology.transcription factor jumonji (jmjC) domain-containing protein....	NA	NA	NA	NA	NA	NA	NA	NA	NA	NA	NA	NA	NA	NA
Biodegradation of Xenobiotics.3-hydroxybutyryl-CoA dehydrogenase.....	NA	NA	NA	NA	NA	NA	NA	NA	NA	NA	NA	NA	NA	NA
PS.calvin cycle.seduheptulose bisphosphatase....	NA	NA	NA	NA	NA	NA	NA	NA	NA	NA	NA	NA	NA	NA
RNA.processing.degradation dicer....	NA	NA	NA	NA	NA	NA	NA	NA	NA	NA	NA	NA	NA	NA
tetrapyrrole synthesis.chlorophyll synthase.....	NA	NA	NA	NA	NA	NA	NA	NA	NA	NA	NA	NA	NA	NA
cell wall.precursor synthesis.AXS....	NA	NA	NA	NA	NA	NA	NA	NA	NA	NA	NA	NA	NA	NA
protein.glycosylation.alpha-1,3-fucosyltransferase(alpha-1,3-FucT)....	NA	NA	NA	NA	NA	NA	NA	NA	NA	NA	NA	NA	NA	NA
lipid metabolism.glyceral metabolism.FAD-dependent glycerol-3-phosphate dehydrogenase....	NA	NA	NA	NA	NA	NA	NA	NA	NA	NA	NA	NA	NA	NA
mitochondrial electron transport / ATP synthesis.uncoupling protein.....	NA	NA	NA	NA	NA	NA	NA	NA	NA	NA	NA	NA	NA	NA
not assigned.no ontology.late embryogenesis abundant domain-containing protein....	NA	NA	NA	NA	NA	NA	NA	NA	NA	NA	NA	NA	NA	NA
polyamine metabolism.synthesis.agmatine deiminase....	NA	NA	NA	NA	NA	NA	NA	NA	NA	NA	NA	NA	NA	NA
major CHO metabolism.synthesis.starch....	NA	NA	NA	NA	NA	NA	NA	NA	NA	NA	NA	NA	NA	NA
nucleotide metabolism......	NA	NA	NA	NA	NA	NA	NA	NA	NA	NA	NA	NA	NA	NA
PS.lightreaction.photosystem I....	NA	NA	NA	NA	NA	NA	NA	NA	NA	NA	NA	NA	NA	NA
tetrapyrrole synthesis.glu-tRNA synthetase.....	NA	NA	NA	NA	NA	NA	NA	NA	NA	NA	NA	NA	NA	NA
lipid metabolism.glyceral metabolism.glycerol kinase....	NA	NA	NA	NA	NA	NA	NA	NA	NA	NA	NA	NA	NA	NA
protein.glycosylation.alpha-1,4-fucosyltransferase(alpha-1,4-FucT)....	NA	NA	NA	NA	NA	NA	NA	NA	NA	NA	NA	NA	NA	NA
hormone metabolism.auxin.....	NA	NA	NA	NA	NA	NA	NA	NA	NA	NA	NA	NA	NA	NA
amino acid metabolism......	NA	NA	NA	NA	NA	NA	NA	NA	NA	NA	NA	NA	NA	NA
signalling.phosphinositides.phosphatidylinositol 4-kinase....	NA	NA	NA	NA	NA	NA	NA	NA	NA	NA	NA	NA	NA	NA
nucleotide metabolism.degradation.purine....	NA	NA	NA	NA	NA	NA	NA	NA	NA	NA	NA	NA	NA	NA
stress.biotic.receptors....	NA	NA	NA	NA	NA	NA	NA	NA	NA	NA	NA	NA	NA	NA
Co-factor and vitamine metabolism.pantothenate.pantoate beta-alanine ligase (PANC, pantothenate synthetase)....	NA	NA	NA	NA	NA	NA	NA	NA	NA	NA	NA	NA	NA	NA
nucleotide metabolism.salvage.phosphoribosyltransferases....	NA	NA	NA	NA	NA	NA	NA	NA	NA	NA	NA	NA	NA	NA
minor CHO metabolism.galactose.galactokinases....	NA	NA	NA	NA	NA	NA	NA	NA	NA	NA	NA	NA	NA	NA
C1-metabolism.methylenetetrahydrofolate reductase.....	NA	NA	NA	NA	NA	NA	NA	NA	NA	NA	NA	NA	NA	NA
lipid metabolism.exotics (steroids, squalene etc).squalene synthase....	NA	NA	NA	NA	NA	NA	NA	NA	NA	NA	NA	NA	NA	NA
glycolysis.cytosolic branch.glucose-6-phosphate isomerase....	NA	NA	NA	NA	NA	NA	NA	NA	NA	NA	NA	NA	NA	NA
tetrapyrrole synthesis.uroporphyrinogen III synthase.....	NA	NA	NA	NA	NA	NA	NA	NA	NA	NA	NA	NA	NA	NA
protein.glycosylation.UDP-glucose glycoprotein glucosyltransferase....	NA	NA	NA	NA	NA	NA	NA	NA	NA	NA	NA	NA	NA	NA
tetrapyrrole synthesis......	NA	NA	NA	NA	NA	NA	NA	NA	NA	NA	NA	NA	NA	NA
secondary metabolism.unspecified.....	NA	NA	NA	NA	NA	NA	NA	NA	NA	NA	NA	NA	NA	NA
lipid metabolism.FA synthesis and FA elongation.Acetyl CoA Transacylase....	NA	NA	NA	NA	NA	NA	NA	NA	NA	NA	NA	NA	NA	NA
transport.peroxisomes.....	NA	NA	NA	NA	NA	NA	NA	NA	NA	NA	NA	NA	NA	NA
gluconeogenesis / glyoxylate cycle.PEPCK.....	NA	NA	NA	NA	NA	NA	NA	NA	NA	NA	NA	NA	NA	NA
PS.calvin cycle.RPE....	NA	NA	NA	NA	NA	NA	NA	NA	NA	NA	NA	NA	NA	NA
